# Supplementary material for: Bicarbonate Induced Redox Proteome Changes in Arabidopsis Suspension Cells
Source: Front Plant Sci. 2017 Jan 26;8:58. doi: 10.3389/fpls.2017.00058 (PMC5266719; doi:10.3389/fpls.2017.00058)
Supplement: Table S1 — Protein and peptide level changes determined from the iTRAQ and iodoTMT in replicate 1. The data were generated using Proteome Discoverer 1.4 by searching the raw MS/MS files against the uniprot A. thaliana database. [file DataSheet1.XLSX]

## Sheet: iodoTMT-peptide
Confidence Level	Sequence	PSM Ambiguity	# Proteins	# Protein Groups	Protein Group Accessions	Modifications	Activation Type	ΔScore	ΔCn	Rank	Search Engine Rank	QuanResultID	Precursor Area	QuanResultID	Quan Info	Quan Usage	127/126	129/128	131/130	126	127	128	129	130	131	q-Value	PEP	XCorr	# Missed Cleavages	Isolation Interference [%]	Ion Inject Time [ms]	Charge	m/z [Da]	MH+ [Da]	ΔM [ppm]	RT [min]	First Scan	Last Scan	MS Order	Ions Matched	Spectrum File		126	Cor 127	Cor 128	Cor 129	Cor 130	Cor 131
High	aAcPVPFDEAk	Unambiguous	4	1	Q56Y10	N-Term(iTRAQ8plex); C3(iodoTMT6plex); K11(iTRAQ8plex)	HCD	1	0	1	1		99026056	536108	Unique	Used	0.89852	0.941926	0.86927	113766	102221	98893.3	93150.2	167165	145312	0	0.0007591	3.09743	0	51.0256	64	3	695.732	2085.18	-0.0369418	51.9449	14488	14488	MS2	0/0	ZP1.raw		113766	118600	110392	122254	129119	132053
High	aAEVGQGFWNcPcVPMR	Unambiguous	1	1	Q9SJ89	N-Term(iTRAQ8plex); C11(iodoTMT6plex); C13(iodoTMT6plex)	HCD	1	0	1	1			612827	Unique	Used	1.02895	0.925724	0.937798	38837.5	39961.9	36076.9	33397.3	55400.8	51954.8	0	0.006524	2.42567	0	16.0398	64	4	707.627	2827.48	-1.24763	67.5472	21692	21692	MS2	0/0	ZP13.raw		38837.5	46364.9	40271.7	43831.8	42791.8	47214.4
High	aASAPTcSk	Unambiguous	1	1	F4JVN6	N-Term(iTRAQ8plex); C7(iodoTMT6plex); K9(iTRAQ8plex)	HCD	1	0	1	1		2.99708e+07	771689	Unique	Used	0.94198	0.708921	0.904232	17087.4	16096	19639	13922.5	27117.8	24520.8	0.008	0.09358	1.52369	0	55.4547	64	3	591.682	1773.03	-2.92374	37.8647	9642	9642	MS2	0/0	ZP8.raw		17087.4	18675.1	21922.6	18272.5	20945.9	22283.5
High	aAVGAPDHLGDcPFSQR	Unambiguous	1	1	Q9FWR4	N-Term(iTRAQ8plex); C12(iodoTMT6plex)	HCD	1	0	1	1		154458908	556390	Unique	Used	0.991982	0.728035	0.803517	92848.8	92104.3	95864.9	69793	140769	113110	0	7.048e-05	4.42599	0	41.1138	63	4	594.314	2374.24	-3.4932	48.8355	14168	14168	MS2	0/0	ZP10.raw		92848.8	106862	107011	91599	108731	102790
High	aAVGAPDHLGDcPFSQR	Unambiguous	1	1	Q9FWR4	N-Term(iTRAQ8plex); C12(iodoTMT6plex)	HCD	1	0	1	1		8.28509e+07	758611	Unique	Used	1.54277	0.971448	0.776273	21474.8	33130.7	22694.7	22046.8	40969.3	31803.4	0	2.775e-05	3.62747	0	43.3094	64	4	594.316	2374.24	-0.408324	57.5245	17375	17375	MS2	0/0	ZP7.raw		21474.8	38439.2	25333.6	28935	31644.9	28901.6
High	aAVGAPDHLGDcPFSQR	Unambiguous	1	1	Q9FWR4	N-Term(iTRAQ8plex); C12(iodoTMT6plex)	HCD	1	0	1	1		146838861	794287	Unique	Used	1.11855	0.861772	0.790753	94620.8	105838	87087.1	75049.2	139011	109923	0	0.0002052	3.79502	0	54.6875	64	4	594.317	2374.24	0.208648	54.7177	16846	16846	MS2	0/0	ZP9.raw		94620.8	122796	97213.1	98497.5	107372	99893.6
High	acQNITQPLR	Unambiguous	1	1	Q9SPK5	N-Term(iTRAQ8plex); C2(iodoTMT6plex)	HCD	1	0	1	1		118813958	553546	Unique	Used	0.881462	0.846201	0.856936	61740.2	54421.6	59178.4	50076.8	74514.2	63853.9	0.005	0.06871	2.00051	0	42.6238	64	3	593.013	1777.03	-0.408358	38.271	10196	10196	MS2	0/0	ZP10.raw		61740.2	63141.6	66059.3	65722.7	57555.1	58027.8
High	aDWHScLDNR	Unambiguous	2	1	Q42560	N-Term(iTRAQ8plex); C6(iodoTMT6plex)	HCD	1	0	1	1		168339986	572254	Unique	Used	0.983587	0.819364	0.88789	65857.6	64776.6	76811.7	62936.8	92277.8	81932.6	0.002	0.0312	2.70726	0	64.3601	64	4	463.242	1849.95	-0.19868	47.6703	13525	13525	MS2	0/0	ZP11.raw		65857.6	75155.7	85743	82600.6	71275.8	74457.1
High	aDWHScLDNR	Unambiguous	2	1	Q42560	N-Term(iTRAQ8plex); C6(iodoTMT6plex)	HCD	1	0	1	1		6.92713e+07	589484	Unique	Used	1.24067	0.858415	0.660674	65212.2	80906.6	69420.7	59591.8	112056	74032.5	0.006	0.07851	2.49737	0	50.2538	64	4	463.242	1849.94	-2.11227	48.13	13933	13933	MS2	0/0	ZP12.raw		65212.2	93870.1	77492.5	78210.5	86552.6	67277.8
High	aDWHScLDSk	Unambiguous	1	1	Q9SIB9	N-Term(iTRAQ8plex); C6(iodoTMT6plex); K10(iTRAQ8plex)	HCD	1	0	1	1			590198	Unique	Used	1.23144	0.742765	0.881151	27499.1	33863.5	34757	25816.3	44536.8	39243.6	0.008	0.09649	1.72197	0	48.244	64	3	700.382	2099.13	-2.73529	50.3357	14835	14835	MS2	0/0	ZP12.raw		27499.1	39289.4	38798.3	33882.2	34400.4	35663
High	aEPIYITTcPR	Unambiguous	2	1	F4J3I0	N-Term(iTRAQ8plex); C9(iodoTMT6plex)	HCD	1	0	1	1		2.77248e+07	758550	Unique	Used	0.819392	1.19737	0.842274	36924.6	30255.7	23938.2	28662.9	46221.1	38930.8	0	0.009845	2.76534	0	0	64	3	633.026	1897.06	-3.83317	57.345	17300	17300	MS2	0/0	ZP7.raw		36924.6	35103.6	26721.5	37618.3	35701.4	35378.8
High	aFDLLHEGTcLR	Unambiguous	3	1	Q96533	N-Term(iTRAQ8plex); C10(iodoTMT6plex)	HCD	1	0	1	1		7.35671e+07	561850	Unique	Used	1.86408	0.557597	0.327385	8623.32	16074.6	12987.7	7241.9	21379	6999.17	0	0.00667	3.30201	0	49.6134	64	4	502.784	2008.12	-0.0443942	67.7576	21444	21444	MS2	0/0	ZP10.raw		8623.32	18650.2	14497.8	9504.54	16513.2	6360.56
High	aFDLLHEGTcLR	Unambiguous	3	1	Q96533	N-Term(iTRAQ8plex); C10(iodoTMT6plex)	HCD	1	0	1	1		300302797	578347	Unique	Used	0.968969	0.6738	0.896594	58666.1	56845.7	46774.9	31516.9	64113.2	57483.5	0	0.0002488	4.11138	0	30.4491	64	4	502.784	2008.12	0.259548	67.1019	21298	21298	MS2	0/0	ZP11.raw		58666.1	65954	52213.6	41364	49521.3	52238.7
High	aFDLLHEGTcLR	Unambiguous	3	1	Q96533	N-Term(iTRAQ8plex); C10(iodoTMT6plex)	HCD	1	0	1	1		224792792	578420	Unique	Used	1.035	0.688565	0.796752	120224	124432	115420	79474.5	159037	126713	0	0.0001189	2.91714	0	13.3053	64	3	670.044	2008.12	0.266244	67.3451	21393	21393	MS2	0/0	ZP11.raw		120224	144370	128841	104305	122841	115152
High	aFDLLHEGTcLR	Unambiguous	3	1	Q96533	N-Term(iTRAQ8plex); C10(iodoTMT6plex)	HCD	1	0	1	1		279192974	595352	Unique	Used	1.09052	0.659627	0.682662	78400.2	85496.6	90557.8	59734.4	108046	73759.2	0	0.001019	4.14504	0	33.1663	64	4	502.785	2008.12	2.0832	67.1747	21488	21488	MS2	0/0	ZP12.raw		78400.2	99195.6	101087	78397.7	83455.5	67029.4
High	aFDMAQcSR	Unambiguous	1	1	Q94EJ6	N-Term(iTRAQ8plex); C7(iodoTMT6plex)	HCD	1	0	1	1		660272096	720331	Unique	Used	0.688434	0.960879	0.796534	342675	235909	248383	238666	358536	285586	0	0.005771	2.13836	0	44.9623	31	3	554.624	1661.86	-1.88111	50.3508	14799	14799	MS2	0/0	ZP5.raw		342675	273709	277264	313235	276935	259529
High	aFDMAQcSR	Unambiguous	1	1	Q94EJ6	N-Term(iTRAQ8plex); C7(iodoTMT6plex)	HCD	1	0	1	1		9.06908e+08	756741	Unique	Used	0.767755	0.97638	0.771076	356173	273454	266017	259734	392494	302643	0.002	0.02643	2.22399	0	46.4402	38	3	554.625	1661.86	-0.118208	51.4472	14950	14950	MS2	0/0	ZP7.raw		356173	317269	296948	340884	303164	275030
High	aFDMAQcSR	Unambiguous	1	1	Q94EJ6	N-Term(iTRAQ8plex); C7(iodoTMT6plex)	HCD	1	0	1	1		48712292	775909	Unique	Used	0.866667	1.06624	0.528481	19658.8	17037.7	16820.1	17934.2	20538.8	10854.4	0	0.001835	1.7497	0	0	64	2	831.436	1661.86	2.38731	52.0347	15186	15186	MS2	0/0	ZP8.raw		19658.8	19767.6	18775.8	23537.5	15864.3	9864.02
High	aFDMAQcSR	Unambiguous	1	1	Q94EJ6	N-Term(iTRAQ8plex); C7(iodoTMT6plex)	HCD	1	0	1	1		5.15557e+07	792727	Unique	Used	0.692546	0.933949	0.778077	83868.6	58082.8	61489	57427.6	81061.5	63072.1	0	0.005228	2.22202	0	0	64	2	831.432	1661.86	-2.46065	50.3246	14972	14972	MS2	0/0	ZP9.raw		83868.6	67389.4	68638.6	75370.1	62612.3	57317.4
High	aFSScPVVPLAIER	Unambiguous	2	1	Q94A40	N-Term(iTRAQ8plex); C5(iodoTMT6plex)	HCD	1	0	1	1		10955264	799382	Unique	Used	1.13108	0.670378	0.743543	35438.6	40083.9	42090.4	28216.5	47831.7	35565	0.002	0.03566	2.12457	0	68.8873	64	3	708.079	2122.22	0.976672	68.935	22922	22922	MS2	0/0	ZP9.raw		35438.6	46506.5	46984.4	37032.3	36945.4	32320
High	aGLYSVHcLPLR	Unambiguous	1	1	Q94JT5	N-Term(iTRAQ8plex); C8(iodoTMT6plex)	HCD	1	0	1	1			626283	Unique	Used	1.33238	0.657704	0.753902	36204.5	48238.2	45343.5	29822.6	55134.5	41566	0.001	0.02112	2.75727	0	74.6765	64	4	491.293	1962.15	2.12884	58.4642	18145	18145	MS2	0/0	ZP14.raw		36204.5	55967.4	50615.8	39140.3	42586.1	37773.5
High	aGMDVNcGSYLQk	Unambiguous	1	1	Q9SGZ5	N-Term(iTRAQ8plex); C7(iodoTMT6plex); K13(iTRAQ8plex)	HCD	1	0	1	1			759001	Unique	Used	0.396983	1.00162	0.757535	6496.15	2578.86	6034.71	6044.51	10182.6	7713.66	0.004	0.05726	1.70805	0		64	3	775.09	2323.26	-0.358157	58.7477	17870	17870	MS2	0/0	ZP7.raw		6496.15	2992.07	6736.39	7933.05	7865.07	7009.86
High	aGScSScAGk	Unambiguous	2	1	O04090	N-Term(iTRAQ8plex); C4(iodoTMT6plex); C7(Nethylmaleimide); K10(iTRAQ8plex)	HCD	1	0	1	1		139946147	552279	Unique	Used	0.986342	0.893715	0.746664	88178.2	86973.9	87224.5	77953.8	148013	110516	0.003	0.04357	1.40006	0	52.5809	64	3	645.013	1933.03	-1.83249	33.4326	8392	8392	MS2	0/0	ZP10.raw		88178.2	100910	97366.5	102310	114326	100432
High	aGScSScAGk	Unambiguous	2	1	O04090	N-Term(iTRAQ8plex); C4(iodoTMT6plex); C7(iodoTMT6plex); K10(iTRAQ8plex)	HCD	1	0	1	1			618823	Unique	Used	1.02008	0.857511	0.604858	69049.4	70436.3	68846.5	59036.6	131390	79472.1	0	0.002554	3.46492	0	56.199	64	5	428.247	2137.21	-0.209517	33.6766	8386	8386	MS2	0/0	ZP14.raw		69049.4	81722.2	76851.6	77481.9	101486	72221.1
High	aGVDINcGTYMLR	Unambiguous	1	1	Q9LXA8	N-Term(iTRAQ8plex); C7(iodoTMT6plex)	HCD	1	0	1	1		7.53029e+07	779827	Unique	Used	0.78088	0.79761	0.930424	30621.8	23911.9	24603.4	19623.9	32581.2	30314.4	0	0.004826	2.31393	0	52.7914	64	3	682.706	2046.1	2.69024	63.0653	19888	19888	MS2	0/0	ZP8.raw		30621.8	27743.3	27464.1	25755.1	25165.9	27548.5
High	aGVDINcGTYMLR	Unambiguous	1	1	Q9LXA8	N-Term(iTRAQ8plex); C7(iodoTMT6plex)	HCD	1	0	1	1			796908	Unique	Used	0.882207	0.841172	0.718095	87884.1	77531.9	81715.8	68737	118674	85219.1	0	0.002856	2.04648	0	70.7927	64	3	682.706	2046.1	2.33228	61.9627	19958	19958	MS2	0/0	ZP9.raw		87884.1	89954.8	91217.2	90213.1	91664.2	77443.7
High	aIAAAFISNcGAR	Unambiguous	3	1	Q50JD5	N-Term(iTRAQ8plex); C10(iodoTMT6plex)	HCD	1	0	1	1		129994355	798765	Unique	Used	1.11118	0.939878	0.809251	206387	229332	174776	164268	250211	202484	0	0.0003799	3.5305	0	50.3964	64	3	633.361	1898.07	-5.26725	67.117	22166	22166	MS2	0/0	ZP9.raw		206387	266078	195097	215591	193264	184009
High	aLcADHEVR	Unambiguous	1	1	Q9S9P1	N-Term(iTRAQ8plex); C3(iodoTMT6plex)	HCD	1	0	1	1		6.15554e+07	586229	Unique	Used	1.04225	0.48111	0.774106	77093.3	80350.5	74753.8	35964.8	89191.9	69044	0.001	0.01339	2.68992	0	75.9374	42	4	412.484	1646.91	-1.10719	37.2148	9637	9637	MS2	0/0	ZP12.raw		77093.3	93225	83445.7	47201.6	68892.2	62744.4
High	aLcADHEVR	Unambiguous	1	1	Q9S9P1	N-Term(iTRAQ8plex); C3(iodoTMT6plex)	HCD	1	0	1	1		8.2206e+07	603562	Unique	Used	1.03662	0.791658	0.712714	52921.4	54859.3	48174.1	38137.4	65937.5	46994.6	0.001	0.01565	2.53258	0	72.8531	64	4	412.485	1646.92	1.71741	36.7754	9604	9674	MS2	0/0	ZP13.raw		52921.4	63649.3	53775.5	50053	50930.4	42706.8
High	aLGVLASASSVcR	Unambiguous	2	1	Q9M1Z2	N-Term(iTRAQ8plex); C12(iodoTMT6plex)	HCD	1	0	1	1		7.7783e+07	799191	Unique	Used	1.20204	0.769716	0.638293	71844	86359	77518.6	59667.3	118372	75556	0	0.000584	2.93313	0	64.7014	64	3	623.038	1867.1	2.46352	68.344	22681	22681	MS2	0/0	ZP9.raw		71844	100196	86532	78309.6	91431	68662.2
High	aLGYEIVGFEVVPcSVk	Unambiguous	2	1	F4JRE0	N-Term(iTRAQ8plex); C14(iodoTMT6plex); K17(iTRAQ8plex)	HCD	1	0	1	1		1.73906e+07	546800	Unique	Used	0.598518	0.728158	1.1231	19083.5	11421.8	15795.4	11501.6	20370.9	22878.6	0	0.003833	2.52224	0	64.4017	64	4	687.652	2747.59	1.23312	80.5707	26941	26941	MS2	0/0	ZP1.raw		19083.5	13251.9	17632	15095.1	15734.6	20791.2
High	aLVIPAPAVcLVR	Unambiguous	1	1	Q6NKU9	N-Term(iTRAQ8plex); C10(iodoTMT6plex)	HCD	1	0	1	1		2179470	750245	Unique	Used	1.43436	0.805252	1.27415	1910.1	2739.77	1421.33	1144.53	1646.94	2098.44	0.005	0.06615	2.0206	0	44.7465	64	3	652.417	1955.24	1.04308	85.5984	29425	29465	MS2	0/0	ZP6.raw		1910.1	3178.76	1586.6	1502.13	1272.1	1906.98
High	aLVIPAPAVcLVR	Unambiguous	1	1	Q6NKU9	N-Term(iTRAQ8plex); C10(iodoTMT6plex)	HCD	1	0	1	1		2.64925e+07	801311	Unique	Used	1.17499	0.789136	0.75559	22568	26517.1	25076.3	19788.6	30430.4	22992.9	0.002	0.02411	2.49504	0	64.1131	64	3	652.417	1955.24	0.995794	74.8092	25324	25324	MS2	0/0	ZP9.raw		22568	30765.9	27992	25971.3	23504.6	20895
High	aLVLsCLKNcFLHDTGSLk	Unambiguous	3	1	F4JAY1	N-Term(iTRAQ8plex); S5(Phospho); C10(iodoTMT6plex); K19(iTRAQ8plex)	HCD	1	0	1	1			610794	Unique	Used			0.971373		2074.01			1934.5	1879.12	0.004	0.05412	2.06868	1	26.8894	64	3	1027.23	3079.69	-0.273225	60.2747	18944	18944	MS2	0/0	ZP13.raw			2406.33	0	0	1494.21	1707.67
High	aLVTIPAPAVcLFR	Unambiguous	1	1	Q94EH2	N-Term(iTRAQ8plex); C11(iodoTMT6plex)	HCD	1	0	1	1		6.78945e+06	785796	Unique	Used	0.996672	1.06529	0.886487	13625.3	13580	12336.2	13141.6	14072.8	12475.4	0	0.0002706	3.47188	0	26.094	64	3	702.097	2104.28	-2.21279	86.0913	28346	28346	MS2	0/0	ZP8.raw		13625.3	15755.9	13770.6	17247.6	10869.9	11337.1
High	aLVTIPAPAVcLFR	Unambiguous	1	1	Q94EH2	N-Term(iTRAQ8plex); C11(iodoTMT6plex)	HCD	1	0	1	1		2.87325e+06	785826	Unique	Used		1.12405	1.1019		2032.06	1255.1	1410.8	2284.17	2516.91	0.001	0.01384	1.9279	0	56.7187	64	4	526.827	2104.29	1.60951	86.1591	28378	28378	MS2	0/0	ZP8.raw			2357.66	1401.04	1851.58	1764.3	2287.27
High	aNcAAIQPGQPcYLPNDVk	Unambiguous	2	1	C0Z3I1	N-Term(iTRAQ8plex); C3(iodoTMT6plex); C12(iodoTMT6plex); K19(iTRAQ8plex)	HCD	1	0	1	1			575042	Unique	Used	0.871776	0.728285	0.774328	19119.2	16667.6	18319.7	13342	22254.4	17232.2	0	0.001001	3.95175	0	48.9759	64	4	817.958	3268.81	-1.87655	56.2376	17020	17020	MS2	0/0	ZP11.raw		19119.2	19338.3	20449.9	17510.5	17189.4	15659.9
High	aQcPIVER	Unambiguous	2	1	P51427	N-Term(iTRAQ8plex); C3(iodoTMT6plex)	HCD	1	0	1	1		5.70445e+06	789184	Unique	Used	1.05188	0.705441	0.80398	31142.8	32758.6	35933.2	25348.8	44791.6	36011.5	0.005	0.06471	1.68358	0	27.1031	64	2	774.954	1548.9	-1.37481	39.6177	10536	10536	MS2	0/0	ZP9.raw		31142.8	38007.5	40111.3	33268.7	34597.2	32725.8
High	aTDVAcSFGGAGVk	Unambiguous	1	1	Q9FJU9	N-Term(iTRAQ8plex); C6(iodoTMT6plex); K14(iTRAQ8plex)	HCD	1	0	1	1			794978	Unique	Used	1.02613	0.869341	0.72138	34821.5	35731.4	33215.8	28875.8	45408.2	32756.6	0.003	0.04311	2.00134	0		64	3	740.752	2220.24	-2.97972	56.5667	17655	17655	MS2	0/0	ZP9.raw		34821.5	41456.7	37077.9	37897.7	35073.5	29767.9
High	aTGIPYAFAPcIAVcR	Unambiguous	1	1	Q8W112	N-Term(iTRAQ8plex); C11(Nethylmaleimide); C15(iodoTMT6plex)	HCD	0.0235	0	1	1			785800	Unique	Used	1.059	1.03697	0.892252	11368.2	12038.9	7747.69	8034.12	12210.1	10894.5	0	4.241e-06	3.40888	0	0	64	3	804.441	2411.31	0.0504154	86.0987	28350	28350	MS2	0/0	ZP8.raw		11368.2	13967.9	8648.55	10544.3	9431.13	9900.46
High	aVGScSEcSYTGTFR	Unambiguous	3	1	Q9SCW1	N-Term(iTRAQ8plex); C5(iodoTMT6plex); C8(iodoTMT6plex)	HCD	1	0	1	1		2.35212e+07	572289	Unique	Used	0.544005	0.671644	0.792966	30238.3	16449.8	18912.2	12702.3	33163.1	26297.2	0.001	0.01196	1.58316	0	0	64	3	844.108	2530.31	0.0452717	47.775	13568	13568	MS2	0/0	ZP11.raw		30238.3	19085.5	21111.2	16671	25615.4	23897.9
High	aVSSSSDVDTVEcR	Unambiguous	3	1	Q8W1E7	N-Term(iTRAQ8plex); C13(iodoTMT6plex)	HCD	1	0	1	1		1.56509e+07	755085	Unique	Used	0.988967	0.839471	0.653054	9992.85	9882.6	11499.4	9653.42	15540	10148.5	0	0.001193	2.55356	0	39.5281	64	3	696.697	2088.08	0.563	45.7088	12726	12726	MS2	0/0	ZP7.raw		9992.85	11466.1	12836.5	12669.5	12003.2	9222.52
High	aYPYTGkDETck	Unambiguous	3	1	Q8H166	N-Term(iTRAQ8plex); K7(iTRAQ8plex); C11(iodoTMT6plex); K12(iTRAQ8plex)	HCD	1	0	1	1		492028560	571485	Unique	Used	0.791158	1.40689	0.765277	31832.4	25184.5	26575.4	37388.5	52794	40402	0.002	0.02542	2.98037	1	7.09174	64	4	655.12	2617.46	-2.0563	45.0613	12508	12508	MS2	0/0	ZP11.raw		31832.4	29219.8	29665.4	49070.1	40778.3	36715.7
High	aYPYTGkDETck	Unambiguous	3	1	Q8H166	N-Term(iTRAQ8plex); K7(iTRAQ8plex); C11(iodoTMT6plex); K12(iTRAQ8plex)	HCD	1	0	1	1		3.01486e+08	791083	Unique	Used	0.940804	0.880957	0.912867	30545.6	28737.4	31737.8	27959.6	55227.5	50415.3	0.004	0.06039	2.29455	1	0	64	4	655.119	2617.45	-2.89577	45.6512	12980	12980	MS2	0/0	ZP9.raw		30545.6	33342	35428	36695.3	42658	45815.4
High	aYQSGGcGGFGk	Unambiguous	2	1	P93836	N-Term(iTRAQ8plex); C7(iodoTMT6plex); K12(iTRAQ8plex)	HCD	1	0	1	2		33395353	791552	Unique	Used	0.787227	1.14121	0.817562	43325.6	34107.1	33123.8	37801.3	60500.4	49462.8	0.004	0.05987	1.27124	0		64	3	690.377	2069.12	-4.30843	46.9147	13535	13535	MS2	0/0	ZP9.raw		43325.6	39572	36975.3	49611.9	46730.8	44949.8
High	cALVyGQmNEPPGAR	Unambiguous	4	1	P83483	C1(iodoTMT6plex); Y5(iTRAQ8plex); M8(Oxidation)	HCD	1	0	1	1		35828412	738230	Unique	Used	1.14464	0.775752	0.590751	13517.4	15472.5	17378	13481	24180.1	14284.4	0.002	0.03269	2.52192	0	43.3575	64	3	752.396	2255.17	-1.77097	49.6382	14494	14494	MS2	0/0	ZP6.raw		13517.4	17951.7	19398.6	17693	18676.8	12981.1
High	cALVyGQmNEPPGAR	Unambiguous	4	1	P83483	C1(iodoTMT6plex); Y5(iTRAQ8plex); M8(Oxidation)	HCD	1	0	1	1		235978196	792983	Unique	Used	0.870278	0.729977	0.644545	54879.8	47760.7	62389.8	45543.1	73834.9	47589.9	0.003	0.03769	2.08512	0	0	64	3	752.398	2255.18	0.421253	51.0655	15284	15284	MS2	0/0	ZP9.raw		54879.8	55413.3	69644.1	59772.4	57030.4	43247.8
High	cALVyGQMNEPPGAR	Unambiguous	4	1	P83483	C1(iodoTMT6plex); Y5(iTRAQ8plex)	HCD	1	0	1	1			759710	Unique	Used	0.926064	0.885637	0.715294	67993.3	62966.2	69621.6	61659.5	107234	76704.1	0	1.278e-05	2.24386	0	62.6671	64	3	747.066	2239.18	0.306709	60.7209	18718	18718	MS2	0/0	ZP7.raw		67993.3	73055.2	77716.8	80924.3	82828.3	69705.6
High	cALVyGQMNEPPGAR	Unambiguous	4	1	P83483	C1(iodoTMT6plex); Y5(iTRAQ8plex)	HCD	1	0	1	1		434628552	778411	Unique	Used	0.910204	0.823661	0.61102	36352.5	33088.1	36623.3	30165.1	55015.4	33615.5	0	4.282e-05	2.62087	0	0	64	3	747.066	2239.18	0.470256	59.0402	18183	18183	MS2	0/0	ZP8.raw		36352.5	38389.8	40881.6	39589.9	42494.1	30548.4
High	cGLTyVYQk	Unambiguous	2	1	P59232	C1(iodoTMT6plex); Y5(iTRAQ8plex); K9(iTRAQ8plex)	HCD	1	0	1	1		7.52822e+07	794467	Unique	Used	0.883849	0.837312	0.688932	56402.4	49851.2	48136.3	40305.1	80223.1	55268.3	0.002	0.03483	2.27202	0	49.0342	64	3	671.391	2012.16	-3.49053	55.2016	17058	17058	MS2	0/0	ZP9.raw		56402.4	57838.8	53733.3	52898	61964.7	50225.6
High	cHTILNcAR	Unambiguous	3	1	Q8LB02	C1(Nethylmaleimide); C7(iodoTMT6plex)	HCD	1	0	1	1		97776754	554700	Unique	Used	0.876026	0.899337	0.785354	273280	239401	241387	217088	368781	289624	0.001	0.01517	2.22391	0	38.3317	64	2	742.886	1484.76	-1.71997	42.6316	11825	11825	MS2	0/0	ZP10.raw		273280	277760	269454	284915	284848	263199
High	cHTILNcAR	Unambiguous	3	1	Q8LB02	C1(Nethylmaleimide); C7(iodoTMT6plex)	HCD	1	0	1	1		2.23883e+07	792027	Unique	Used	0.96551	0.823281	0.69063	90041.8	86936.3	83228.3	68520.3	129196	89226.3	0	0.005655	2.35487	0	0	64	2	742.886	1484.76	-1.47333	48.3299	14125	14125	MS2	0/0	ZP9.raw		90041.8	100866	92905.6	89928.6	99791.2	81085.3
High	cLGFFYNR	Unambiguous	3	1	Q9ZVA4	C1(iodoTMT6plex)	HCD	1	0	1	1		1.49027e+08	576150	Unique	Used	0.553757	0.787073	1.63045	33292	18435.7	16885.9	13290.4	14166.1	23097	0.001	0.0144	2.09987	0	43.2379	64	3	450.239	1348.7	-0.523043	59.8126	18441	18441	MS2	0/0	ZP11.raw		33292	21389.6	18849.3	17442.8	10941.9	20989.6
High	cLGFFYNR	Unambiguous	3	1	Q9ZVA4	C1(iodoTMT6plex)	HCD	1	0	1	1		89283940	593281	Unique	Used	0.542965	0.97778	3.04367	88450.9	48025.7	34731.9	33960.2	20437	62203.6	0.002	0.02762	2.11716	0	52.3466	64	3	450.239	1348.7	0.359424	60.1159	18753	18753	MS2	0/0	ZP12.raw		88450.9	55720.8	38770.3	44570.6	15785.7	56528.2
High	cLGFFYNR	Unambiguous	3	1	Q9ZVA4	C1(iodoTMT6plex)	HCD	1	0	1	1		7.72148e+07	612064	Unique	Used	0.651782	0.995635	1.93428	58083	37857.5	26485.7	26370.1	20400.2	39459.7	0.002	0.02609	2.64314	0	25.889	64	3	450.24	1348.71	1.92071	64.5955	20614	20614	MS2	0/0	ZP13.raw		58083	43923.4	29565.3	34609.1	15757.2	35859.4
High	cNcVPPGTyGNYDk	Unambiguous	4	1	F4I0N7	C1(iodoTMT6plex); C3(iodoTMT6plex); Y9(iTRAQ8plex); K14(iTRAQ8plex)	HCD	1	0	1	1		26253256	572300	Unique	Used	0.714618	0.764354	0.762269	31059.5	22195.7	19189.4	14667.5	38847	29611.8	0.002	0.03179	2.80366	0	30.4234	64	4	700.129	2797.5	-1.29659	47.8045	13581	13581	MS2	0/0	ZP11.raw		31059.5	25752.1	21420.6	19250.2	30005.6	26910
High	cNcVPPGTyGNYDk	Unambiguous	4	1	F4I0N7	C1(iodoTMT6plex); C3(iodoTMT6plex); Y9(iTRAQ8plex); K14(iTRAQ8plex)	HCD	1	0	1	1		103089230	607017	Unique	Used	0.823155	0.982888	0.743586	40644.5	33456.7	32846.6	32284.6	54615.2	40611.1	0	0.008534	3.0381	0	21.5061	64	4	700.13	2797.5	0.0997514	48.0217	14084	14084	MS2	0/0	ZP13.raw		40644.5	38817.5	36665.9	42371.5	42185	36905.7
High	cVGSLcyDFSNMEk	Unambiguous	1	1	P32826	C1(iodoTMT6plex); C6(iodoTMT6plex); Y7(iTRAQ8plex); K14(iTRAQ8plex)	HCD	1	0	1	3		1.1532e+09	577604	Unique	Used	0.772493	1.04371	0.731952	94928.1	73331.3	73410.2	76618.8	129509	94794.3	0.001	0.01864	2.0382	0	0	64	4	716.383	2862.51	-3.02718	64.6082	20327	20327	MS2	0/0	ZP11.raw		94928.1	85081.1	81945.9	100557	100033	86145.2
High	cVGSLcyDFSNMEk	Unambiguous	1	1	P32826	C1(iodoTMT6plex); C6(iodoTMT6plex); Y7(iTRAQ8plex); K14(iTRAQ8plex)	HCD	1	0	1	1		22537762	594708	Unique	Used	0.725177	0.980434	0.808492	50390.6	36542.1	39585.1	38810.6	73406.9	59348.9	0.003	0.04439	1.31799	0	49.735	64	3	954.839	2862.5	-5.00546	64.8014	20600	20600	MS2	0/0	ZP12.raw		50390.6	42397.2	44187.9	50936.5	56699.8	53933.9
High	cyFEIPyNHDIk	Unambiguous	2	1	F4J3S3	C1(iodoTMT6plex); Y2(iTRAQ8plex); Y7(iTRAQ8plex); K12(iTRAQ8plex)	HCD	1	0	1	1			643064	Unique	Used	0.872694	0.329277	0.778287	12685.7	11070.7	10205.2	3360.32	18253.7	14206.6	0.006	0.07304	2.81751	0	65.9174	64	5	557.514	2783.54	-3.9683	64.5228	20155	20448	MS2	0/0	ZP15.raw		12685.7	12844.6	11391.7	4410.21	14099.2	12910.4
High	dcGNHGGGk	Unambiguous	1	1	Q9SVC8	N-Term(iTRAQ8plex); C2(iodoTMT6plex); K9(iTRAQ8plex)	HCD	1	0	1	1		2.3129e+07	584157	Unique	Used	1.43571	0.60093	1.52332	1395.2	2003.1	1715.81	1031.08	4239.8	6458.55	0.001	0.02045	2.4444	0	14.4024	64	4	446.248	1781.97	-2.03633	29.0821	6664	6664	MS2	0/0	ZP12.raw		1395.2	2324.06	1915.31	1353.23	3274.84	5869.27
High	dcGNHGGGk	Unambiguous	1	1	Q9SVC8	N-Term(iTRAQ8plex); C2(iodoTMT6plex); K9(iTRAQ8plex)	HCD	1	0	1	1		4.61897e+07	601496	Unique	Used	0.524978	0.661035	0.772617	16412.4	8616.17	12654.6	8365.13	20450.9	15800.7	0.001	0.02296	2.77339	0	39.8616	64	4	446.248	1781.97	-1.89932	28.6266	6644	6644	MS2	0/0	ZP13.raw		16412.4	9996.73	14126	10978.7	15796.4	14359
High	dcTSAGNGDQR	Unambiguous	1	1	O65639	N-Term(iTRAQ8plex); C2(iodoTMT6plex)	HCD	1	0	1	1		4.71042e+06	683966	Unique	Used	1.87889	0.264762	0.591099	1882.06	3536.18	5094.35	1348.79	7123.88	4210.92	0.001	0.01865	1.87382	0	14.6006	64	3	586.295	1756.87	-1.95004	28.972	6774	6774	MS2	0/0	ZP2.raw		1882.06	4102.78	5686.69	1770.2	5502.52	3826.72
High	dcTSAGNGDQR	Unambiguous	1	1	O65639	N-Term(iTRAQ8plex); C2(iodoTMT6plex)	HCD	1	0	1	1		21609770	770054	Unique	Used	1.40936	0.821484	0.707952	19945.9	28110.9	25060.3	20586.6	39277.3	27806.4	0	0.002853	2.34439	0	56.1188	64	3	586.295	1756.87	-2.05427	30.4775	7106	7106	MS2	0/0	ZP8.raw		19945.9	32615	27974.2	27018.7	30337.9	25269.4
High	dGcQASVSPFTGR	Unambiguous	3	1	Q9LZQ4	N-Term(iTRAQ8plex); C3(iodoTMT6plex)	HCD	1	0	1	1		1.56493e+08	534940	Unique	Used	0.94646	1.01515	0.734089	152685	144510	147298	149530	217079	159356	0	0.001025	2.05971	0	72.1177	64	3	653.346	1958.02	-1.82564	48.5237	13049	13049	MS2	0/0	ZP1.raw		152685	167665	164425	196249	167673	144816
High	dGcQASVSPFTGR	Unambiguous	3	1	Q9LZQ4	N-Term(iTRAQ8plex); C3(iodoTMT6plex)	HCD	1	0	1	1		3.81477e+07	688974	Unique	Used	0.809806	1.10943	0.573549	10788	8736.21	7286.56	8083.95	17525.4	10051.6	0	0.005124	2.07608	0	22.803	64	3	653.345	1958.02	-3.50893	48.7328	13965	13965	MS2	0/0	ZP2.raw		10788	10136	8133.8	10609.7	13536.7	9134.53
High	dGcQASVSPFTGR	Unambiguous	3	1	Q9LZQ4	N-Term(iTRAQ8plex); C3(iodoTMT6plex)	HCD	1	0	1	1		5.68327e+06	756275	Unique	Used	0.75072	1.78595	0.653505	20978.3	15748.8	10718.5	19142.7	26017.2	17002.3	0	0.00655	1.42681	0	0	64	2	979.516	1958.02	-1.5694	49.9089	14339	14339	MS2	0/0	ZP7.raw		20978.3	18272.2	11964.8	25123.6	20095.8	15451
High	dGcQASVSPFTGR	Unambiguous	3	1	Q9LZQ4	N-Term(iTRAQ8plex); C3(iodoTMT6plex)	HCD	1	0	1	1		1018793226	775396	Unique	Used	0.688707	1.03509	0.686039	60076.9	41375.4	48073.6	49760.5	69567.1	47725.8	0	9.579e-05	2.65143	0	9.45995	64	3	653.348	1958.03	0.97982	50.4357	14538	14538	MS2	0/0	ZP8.raw		60076.9	48004.9	53663.3	65307.5	53733.9	43371.2
High	dGcQASVSPFTGR	Unambiguous	3	1	Q9LZQ4	N-Term(iTRAQ8plex); C3(iodoTMT6plex)	HCD	1	0	1	1		14630193	775465	Unique	Used	0.766104	0.977376	0.988481	21793.3	16695.9	19164.8	18731.2	22763	22500.8	0	0.001347	1.86693	0		64	2	979.519	1958.03	1.54778	50.6245	14620	14620	MS2	0/0	ZP8.raw		21793.3	19371.1	21393.1	24583.5	17582.2	20447.8
High	dGcQASVSPFTGR	Unambiguous	3	1	Q9LZQ4	N-Term(iTRAQ8plex); C3(iodoTMT6plex)	HCD	1	0	1	1		7.34322e+06	805622	Unique	Used	1.17719	0.899317	0.727603	1914.78	2254.06	2220.86	1997.26	6344.57	4616.33	0.005	0.06803	1.67536	0	1.64955	64	3	653.345	1958.02	-3.22838	45.6872	10591	10591	MS2	0/0	ZP9BLK.raw		1914.78	2615.23	2479.09	2621.28	4900.57	4195.13
High	dGIVLNcPHVk	Unambiguous	1	1	Q9LIN9	N-Term(iTRAQ8plex); C7(iodoTMT6plex); K11(iTRAQ8plex)	HCD	1	0	1	1		206333744	590096	Unique	Used	0.732059	1.08475	0.812027	107363	78596.2	87595.6	95019.3	134923	109561	0	0.000129	4.42801	0	64.0933	48	4	533.822	2132.27	0.185062	50.0407	14711	14711	MS2	0/0	ZP12.raw		107363	91189.6	97780.8	124707	104215	99564.4
High	dGVGTcNAATS	Unambiguous	1	1	Q9SI07	N-Term(iTRAQ8plex); C6(iodoTMT6plex)	HCD	1	0	1	1		2.08187e+07	716682	Unique	Used	0.80115	1.35595	0.875502	18032	14446.3	10998.7	14913.7	21480	18805.7	0.008	0.09717	1.79083	0	0	64	2	814.922	1628.84	-3.07993	38.2693	9989	9989	MS2	0/0	ZP5.raw		18032	16761	12277.6	19573.2	16591.2	17089.9
High	dHDATEDGEGGccR	Unambiguous	2	1	O23551	N-Term(iTRAQ8plex); C12(iodoTMT6plex); C13(iodoTMT6plex)	HCD	1	0	1	1		48846803	584958	Unique	Used	0.817091	0.653447	1.16543	11830.1	9666.26	12783.4	8353.25	12549.3	14625.4	0	0.0003748	4.08264	0	7.7128	64	4	607.549	2427.17	1.51018	32.5051	7864	7864	MS2	0/0	ZP12.raw		11830.1	11215.1	14269.8	10963.1	9693.15	13291
High	dRPYGHcLVAGLk	Unambiguous	2	1	A8MS28	N-Term(iTRAQ8plex); C7(iodoTMT6plex); K13(iTRAQ8plex)	HCD	1	0	1	3		1.18709e+07	653642	Unique	Used	1.06214	0.858548	0.853987	44803.4	47587.3	42786.8	36734.6	59839.7	51102.3	0.005	0.06341	2.90771	0	89.6234	64	5	474.08	2366.37	-4.03709	50.0968	14864	14864	MS2	0/0	ZP16.raw		44803.4	55212.2	47761.9	48211.8	46220.4	46439.7
High	dSNVcPk	Unambiguous	1	1	Q42564	N-Term(iTRAQ8plex); C5(iodoTMT6plex); K7(iTRAQ8plex)	HCD	1	0	1	1		2.35606e+07	531589	Unique	Used	0.745399	0.749399	0.746456	22998.4	17142.9	25269.3	18936.8	39444.6	29443.6	0.009	0.1079	1.34895	0	47.8278	64	3	567.331	1699.98	-1.7	37.7804	8749	8749	MS2	0/0	ZP1.raw		22998.4	19889.7	28207.5	24853.4	30467.2	26757.2
High	dVPcSTk	Unambiguous	1	1	O64879	N-Term(iTRAQ8plex); C4(iodoTMT6plex); K7(iTRAQ8plex)	HCD	1	0	1	2		1.7648e+07	788999	Unique	Used	0.635352	0.931811	0.998392	32779.1	20826.3	25093.4	23382.3	38964.1	38901.4	0.002	0.03238	1.2903	0	0	64	2	843.997	1686.99	-0.613352	39.1013	10312	10312	MS2	0/0	ZP9.raw		32779.1	24163.2	28011.1	30687.8	30096	35352.1
High	dVTmFSDPcASVTGER	Unambiguous	1	1	O64879	N-Term(iTRAQ8plex); M4(Oxidation); C9(iodoTMT6plex)	HCD	1	0	1	1		32857497	760109	Unique	Used	0.774961	0.942758	1.03159	29366.8	22758.1	20243.6	19084.8	27604.2	28476.1	0.002	0.02933	3.05001	0	67.6695	64	3	788.729	2364.17	1.47267	61.9763	19227	19227	MS2	0/0	ZP7.raw		29366.8	26404.7	22597.4	25047.6	21321.6	25877.9
High	dVTMFSDPcASVTGER	Unambiguous	1	1	O64879	N-Term(iTRAQ8plex); C9(iodoTMT6plex)	HCD	1	0	1	1		199138672	540470	Unique	Used	0.664332	0.771369	0.942675	387074	257146	328849	253664	464230	437618	0	8.264e-06	3.39778	0	21.5572	64	3	783.398	2348.18	2.0724	63.6257	19586	19586	MS2	0/0	ZP1.raw		387074	298348	367085	332918	358573	397690
High	dVTMFSDPcASVTGER	Unambiguous	1	1	O64879	N-Term(iTRAQ8plex); C9(iodoTMT6plex)	HCD	1	0	1	1		8.93198e+06	763421	Unique	Used	0.56337	0.406521	0.894209	14004.1	7889.49	12771.7	5191.96	16607.5	14850.6	0	7.572e-05	2.82581	0	14.9146	64	3	783.393	2348.17	-3.2301	72.9678	23546	23546	MS2	0/0	ZP7.raw		14004.1	9153.62	14256.7	6814.13	12827.7	13495.6
High	eAQMcNILGR	Unambiguous	1	1	F4KIB2	N-Term(iTRAQ8plex); C5(iodoTMT6plex)	HCD	1	0	1	1		28085824	740257	Unique	Used	0.584162	0.778047	0.937025	71404.8	41712	51462.1	40039.9	61096.5	57248.9	0	0.0006171	2.0397	0	17.7535	64	2	884.489	1767.97	-0.600568	55.6407	17025	17025	MS2	0/0	ZP6.raw		71404.8	48395.5	57445.8	52549.9	47191.2	52025.5
High	eAQMcNILGR	Unambiguous	1	1	F4KIB2	N-Term(iTRAQ8plex); C5(iodoTMT6plex)	HCD	1	0	1	1		3.02686e+08	759433	Unique	Used	0.752927	0.77583	0.856801	218136	164240	183018	141991	201207	172394	0.001	0.0159	1.43185	0	40.1333	64	3	589.995	1767.97	-0.884356	59.9776	18392	18392	MS2	0/0	ZP7.raw		218136	190556	204299	186355	155413	156665
High	eAQMcNILGR	Unambiguous	1	1	F4KIB2	N-Term(iTRAQ8plex); C5(iodoTMT6plex)	HCD	1	0	1	1		3.56602e+07	759451	Unique	Used	0.678935	1.04078	0.883466	36670.1	24896.7	20975.2	21830.7	28983.9	25606.3	0	0.0005128	1.77173	0	0	64	2	884.489	1767.97	0.089886	60.0298	18414	18414	MS2	0/0	ZP7.raw		36670.1	28885.8	23414.1	28651.4	22387.3	23269.9
High	eAQMcNILGR	Unambiguous	1	1	F4KIB2	N-Term(iTRAQ8plex); C5(iodoTMT6plex)	HCD	1	0	1	1		2.96994e+07	778269	Unique	Used	0.678183	0.717647	0.820608	11375.3	7714.52	11462.1	8225.74	13973.3	11466.6	0.004	0.05886	1.18513	0		64	2	884.489	1767.97	-0.186296	58.6414	18013	18013	MS2	0/0	ZP8.raw		11375.3	8950.61	12794.8	10795.8	10793	10420.4
High	eAQMcNILGR	Unambiguous	1	1	F4KIB2	N-Term(iTRAQ8plex); C5(iodoTMT6plex)	HCD	1	0	1	1		4.75142e+07	794819	Unique	Used	1.09697	0.833013	0.733592	55138.3	60485.2	56365.2	46953	88661.6	65041.4	0.003	0.04109	1.92738	0	82.6948	64	3	589.995	1767.97	-0.708838	56.134	17467	17939	MS2	0/0	ZP9.raw		55138.3	70176.7	62919.1	61622.8	68482.6	59107
High	eAQMcNILGR	Unambiguous	1	1	F4KIB2	N-Term(iTRAQ8plex); C5(iodoTMT6plex)	HCD	1	0	1	1		62999128	795170	Unique	Used	0.695241	0.814853	0.92842	115124	80038.8	89794.5	73169.3	107182	99510.2	0	0.002974	1.46472	0	0	64	2	884.489	1767.97	-0.462477	57.104	17884	17884	MS2	0/0	ZP9.raw		115124	92863.4	100235	96030.2	82788.1	90430.8
High	eAQMcNVLGR	Unambiguous	2	1	Q9C5N2	N-Term(iTRAQ8plex); C5(iodoTMT6plex)	HCD	1	0	1	1		111718451	738554	Unique	Used	0.659785	0.761718	0.798724	88378.5	58310.8	73262.9	55805.7	96581.4	77141.8	0	0.002026	1.05639	0	0	64	2	877.476	1753.95	-5.95013	50.5493	14889	14889	MS2	0/0	ZP6.raw		88378.5	67653.9	81781.5	73241.5	74599.9	70103.4
High	eAQMcNVLGR	Unambiguous	2	1	Q9C5N2	N-Term(iTRAQ8plex); C5(iodoTMT6plex)	HCD	1	0	1	1		1237882938	738627	Unique	Used	0.753709	0.773345	0.927797	385272	290383	305407	236185	375377	348274	0	0.009447	1.76297	0	9.03404	43	3	585.323	1753.95	-0.563982	50.7294	14973	14973	MS2	0/0	ZP6.raw		385272	336911	340918	309978	289943	316497
High	eAQMcNVLGR	Unambiguous	2	1	Q9C5N2	N-Term(iTRAQ8plex); C5(iodoTMT6plex)	HCD	1	0	1	1		75000624	757635	Unique	Used	0.849808	1.12748	0.845094	29979.8	25477	23127.6	26075.9	35779.2	30236.8	0	0.0007965	1.6701	0	0	64	2	877.481	1753.95	-0.799906	54.5412	16147	16147	MS2	0/0	ZP7.raw		29979.8	29559.2	25816.7	34223	27636	27478
High	eAQMcNVLGR	Unambiguous	2	1	Q9C5N2	N-Term(iTRAQ8plex); C5(iodoTMT6plex)	HCD	1	0	1	1		9.85938e+07	776638	Unique	Used	0.711477	0.882321	0.924527	27977.6	19905.4	17676.5	15596.3	25753.6	23809.9	0	0.0003307	1.43916	0	0	64	2	877.481	1753.95	-1.0087	54.1366	16072	16072	MS2	0/0	ZP8.raw		27977.6	23094.9	19731.8	20469.2	19892.2	21637.5
High	eAQMcNVLGR	Unambiguous	2	1	Q9C5N2	N-Term(iTRAQ8plex); C5(iodoTMT6plex)	HCD	1	0	1	1		2.09507e+09	776658	Unique	Used	0.711719	0.783197	0.963091	585681	416840	500462	391960	517547	498445	0	0.001184	2.03883	0	21.7196	41	3	585.324	1753.96	1.21074	54.1837	16094	16094	MS2	0/0	ZP8.raw		585681	483630	558652	514424	399756	452967
High	eAQMcNVLGR	Unambiguous	2	1	Q9C5N2	N-Term(iTRAQ8plex); C5(iodoTMT6plex)	HCD	1	0	1	1		95253948	793488	Unique	Used	0.759621	0.857978	0.897051	148841	113063	116165	99667	133694	119931	0	0.001619	1.86043	0	36.166	64	2	877.476	1753.95	-5.81093	52.455	15883	15883	MS2	0/0	ZP9.raw		148841	131179	129672	130807	103266	108988
High	eAQMcNVLGR	Unambiguous	2	1	Q9C5N2	N-Term(iTRAQ8plex); C5(iodoTMT6plex)	HCD	1	0	1	1		2058409872	793494	Unique	Used	0.700002	0.822537	0.860184	1.65744e+06	1.16021e+06	1.3555e+06	1.11495e+06	1.70845e+06	1.46958e+06	0	0.000104	2.44013	0	46.5025	31	3	585.323	1753.95	-0.563982	52.4709	15890	15890	MS2	0/0	ZP9.raw		1.65744e+06	1.34611e+06	1.51311e+06	1.4633e+06	1.31962e+06	1.3355e+06
High	ecGGAHGyDNAFFSmR	Unambiguous	2	1	Q9SU83	N-Term(iTRAQ8plex); C2(iodoTMT6plex); Y8(iTRAQ8plex); M15(Oxidation)	HCD	1	0	1	1		89349774	654134	Unique	Used	1.16964	0.873441	0.892981	50107.1	58607.4	51237.2	44752.6	67655.4	60415	0.006	0.07238	2.78203	0	57.6343	64	5	543.872	2715.33	-3.69575	51.7506	15509	15509	MS2	0/0	ZP16.raw		50107.1	67998	57194.7	58735.1	52257.4	54902.8
High	ecGGAHGyDNAFFSMR	Unambiguous	2	1	Q9SU83	N-Term(iTRAQ8plex); C2(iodoTMT6plex); Y8(iTRAQ8plex)	HCD	1	0	1	2		1.67342e+07	655670	Unique	Used	0.843543	0.708286	0.97723	23841.7	20111.5	22547.7	15970.2	25575.1	24992.8	0.006	0.0743	1.77965	0	77.6131	64	5	540.674	2699.34	-3.24988	57.3701	17611	17611	MS2	0/0	ZP16.raw		23841.7	23334	25169.4	20959.9	19754.3	22712.5
High	ecGGAHGYDNAFFSMR	Unambiguous	2	1	Q9SU83	N-Term(iTRAQ8plex); C2(iodoTMT6plex)	HCD	1	0	1	1		148079588	593027	Unique	Used	0.920376	0.902499	0.83751	106462	97984.8	84717.8	76457.8	136804	114575	0	5.954e-05	4.72293	0	57.3455	64	4	599.543	2395.15	3.62134	59.1952	18405	18405	MS2	0/0	ZP12.raw		106462	113685	94568.3	100346	105668	104121
High	ecPNATcGAGTFMASHFDR	Unambiguous	2	1	P59232	N-Term(iTRAQ8plex); C2(iodoTMT6plex); C7(Nethylmaleimide)	HCD	1	0	1	1		400113886	560130	Unique	Used	0.873203	0.632585	0.719872	71845.8	62736	70101.6	44345.2	81240.4	58482.7	0	2.925e-07	6.40016	0	60.3137	64	4	694.079	2773.29	-2.54346	61.9012	19180	19180	MS2	0/0	ZP10.raw		71845.8	72788.2	78252.6	58200.3	62750.4	53146.8
High	ecSQGGGGYSGGGGGGR	Unambiguous	1	1	Q38896	N-Term(iTRAQ8plex); C2(iodoTMT6plex)	HCD	1	0	1	1		4.5759e+07	551132	Unique	Used	1.00618	0.522818	0.514604	20638.4	20766	25181	13165.1	28943.9	14894.7	0	0.0001093	2.93062	0	11.4786	64	3	692.67	2076	-3.57491	27.9742	6527	6527	MS2	0/0	ZP10.raw		20638.4	24093.3	28108.9	17278.3	22356.4	13535.7
High	ecSQGGGGYSGGGGGGR	Unambiguous	1	1	Q38896	N-Term(iTRAQ8plex); C2(iodoTMT6plex)	HCD	1	0	1	1		1.81017e+08	732948	Unique	Used	1.07207	0.820431	0.551336	8499.27	9111.84	6165.9	5058.7	14651	8077.65	0	1.195e-06	3.29368	0	36.9573	64	3	692.673	2076	0.305942	32.3117	7537	7537	MS2	0/0	ZP6.raw		8499.27	10571.8	6882.84	6639.23	11316.5	7340.64
High	ecSQGGGGYSGGGGGGR	Unambiguous	1	1	Q38896	N-Term(iTRAQ8plex); C2(iodoTMT6plex)	HCD	1	0	1	1		2.16602e+08	751644	Unique	Used	2.55375	0.413413	0.314147	1911.57	4881.67	2876.84	1189.32	6659.25	2091.98	0	0.008421	2.25893	0	63.2757	64	3	692.671	2076	-2.9575	33.6562	8063	8063	MS2	0/0	ZP7.raw		1911.57	5663.86	3211.34	1560.91	5143.63	1901.11
High	ecSQGGGGYSGGGGGGR	Unambiguous	1	1	Q38896	N-Term(iTRAQ8plex); C2(iodoTMT6plex)	HCD	1	0	1	1			770751	Unique	Used	1.78711			1526.49	2728	4494.49		2775.9		0.005	0.06349	1.70463	0	32.1893	64	3	692.673	2076	0.305942	33.9325	8248	8248	MS2	0/0	ZP8.raw		1526.49	3165.1	5017.09	0	2144.12	0
High	ecSQGGGGYSGGGGGGR	Unambiguous	1	1	Q38896	N-Term(iTRAQ8plex); C2(iodoTMT6plex)	HCD	1	0	1	1		178267460	787373	Unique	Used	1.31915	0.645909	0.675385	18806.2	24808.3	21903.6	14147.8	34781.3	23490.8	0	2.381e-06	2.53202	0	10.9134	64	3	692.67	2076	-3.66311	33.3861	8107	8107	MS2	0/0	ZP9.raw		18806.2	28783.3	24450.5	18568.1	26865.2	21347.5
High	eFGVTEcVNPk	Unambiguous	2	1	P06525	N-Term(iTRAQ8plex); C7(iodoTMT6plex); K11(iTRAQ8plex)	HCD	1	0	1	1		86925958	758720	Unique	Used	1.1139	0.634975	0.782898	37738.2	42036.5	42667.9	27093	56473	44212.6	0	0.00125	3.4848	0	61.0568	64	4	540.809	2160.21	-0.285313	57.927	17525	17525	MS2	0/0	ZP7.raw		37738.2	48771.9	47629	35557.9	43620	40178.6
High	eFGVTEcVNPk	Unambiguous	2	1	P06525	N-Term(iTRAQ8plex); C7(iodoTMT6plex); K11(iTRAQ8plex)	HCD	1	0	1	1		157626208	794365	Unique	Used	0.970518	0.641742	0.705222	94573.1	91784.9	108923	69900.4	141729	99950.3	0	0.00274	2.21368	0	17.9153	64	3	720.744	2160.22	0.738063	54.9226	16937	16937	MS2	0/0	ZP9.raw		94573.1	106491	121588	91740	109472	90830.8
High	eGHPVcYNVYGEFQNk	Unambiguous	1	1	Q56Z59	N-Term(iTRAQ8plex); C6(iodoTMT6plex); K16(iTRAQ8plex)	HCD	1	0	1	1			575094	Unique	Used	1.00943	0.873941	0.662599	27742.2	28004	22845.8	19965.9	29870.1	19791.9	0	0.004566	3.6515	0	53.6188	64	4	706.121	2821.46	-4.41009	56.4113	17088	17088	MS2	0/0	ZP11.raw		27742.2	32491	25502.2	26204	23071.8	17986.1
High	eHAPVcLGAAGAk	Unambiguous	3	1	Q9ZW85	N-Term(iTRAQ8plex); C6(iodoTMT6plex); K13(iTRAQ8plex)	HCD	1	0	1	1		3.72466e+08	570745	Unique	Used	0.906031	0.895186	0.899729	81643.8	73971.8	78087.2	69902.5	101805	91597.3	0	0.0009757	3.93578	0	57.923	64	4	541.07	2161.26	0.207738	42.5853	11537	11537	MS2	0/0	ZP11.raw		81643.8	85824.2	87166.7	91742.7	78635	83240
High	eHAPVcLGAAGAk	Unambiguous	3	1	Q9ZW85	N-Term(iTRAQ8plex); C6(iodoTMT6plex); K13(iTRAQ8plex)	HCD	1	0	1	1			588000	Unique	Used	0.641005	0.880327	1.09109	13432.2	8610.12	10718.7	9436	12480	13616.8	0.005	0.06918	2.07743	0	45.2409	64	3	721.091	2161.26	-0.237889	43.2071	11989	11989	MS2	0/0	ZP12.raw		13432.2	9989.71	11965.1	12384.2	9639.57	12374.4
High	eHAPVcLGAAGAk	Unambiguous	3	1	Q9ZW85	N-Term(iTRAQ8plex); C6(iodoTMT6plex); K13(iTRAQ8plex)	HCD	1	0	1	1		3.56712e+07	605399	Unique	Used	0.811411	1.04916	0.843644	22262	18063.6	19177.7	20120.5	30035.1	25338.9	0.001	0.01089	2.40403	0		64	3	721.09	2161.26	-1.08511	42.9746	12029	12029	MS2	0/0	ZP13.raw		22262	20957.9	21407.6	26406.9	23199.2	23027
High	eHDTcIGSGk	Unambiguous	1	1	P93026	N-Term(iTRAQ8plex); C5(iodoTMT6plex); K10(iTRAQ8plex)	HCD	1	0	1	1		1.65459e+08	585915	Unique	Used	1.0651	0.724482	0.595992	37110.4	39526.4	35121	25444.6	71044.9	42342.2	0.001	0.0184	3.272	0	85.2623	64	4	496.779	1984.1	0.434112	36.1313	9215	9215	MS2	0/0	ZP12.raw		37110.4	45859.7	39204.7	33394.4	54875.4	38478.9
High	eHLcVLk	Unambiguous	1	1	P49040	N-Term(iTRAQ8plex); C4(iodoTMT6plex); K7(iTRAQ8plex)	HCD	1	0	1	1		105352994	622376	Unique	Used	1.08574	0.806141	0.769379	69634.5	75605.3	64700.2	52157.5	109799	84476.8	0.008	0.09022	3.05824	0	51.3856	64	4	445.53	1779.1	-0.316923	45.6972	13089	13089	MS2	0/0	ZP14.raw		69634.5	87719.5	72223.2	68453.5	84809	76769.1
High	eIETcVTPFPk	Unambiguous	1	1	Q94EJ6	N-Term(iTRAQ8plex); C5(iodoTMT6plex); K11(iTRAQ8plex)	HCD	1	0	1	1		3.00742e+07	538838	Unique	Used	0.71338	0.98318	0.905825	42807.9	30538.3	29256.5	28764.4	45287.6	41022.7	0.003	0.04259	3.2293	0	0	64	4	551.071	2201.26	-1.91737	59.3587	17704	17704	MS2	0/0	ZP1.raw		42807.9	35431.4	32658.3	37751.5	34980.4	37279.8
High	eIETcVTPFPk	Unambiguous	1	1	Q94EJ6	N-Term(iTRAQ8plex); C5(iodoTMT6plex); K11(iTRAQ8plex)	HCD	1	0	1	1		7.87019e+07	761070	Unique	Used	0.568215	0.936773	0.742407	20780.3	11807.7	16541.8	15495.9	28244	20968.6	0.001	0.01657	1.76755	0	33.5191	64	3	734.427	2201.27	0.722835	64.837	20415	20415	MS2	0/0	ZP7.raw		20780.3	13699.6	18465.2	20337.4	21815.8	19055.4
High	eIETcVTPFPk	Unambiguous	1	1	Q94EJ6	N-Term(iTRAQ8plex); C5(iodoTMT6plex); K11(iTRAQ8plex)	HCD	1	0	1	1		1.41983e+08	779703	Unique	Used	0.684982	0.988994	0.741978	29284.7	20059.5	22151.6	21907.8	35082.3	26030.3	0	0.008395	1.31504	0	28.1431	64	3	734.428	2201.27	1.05556	62.7374	19744	19744	MS2	0/0	ZP8.raw		29284.7	23273.6	24727.3	28752.7	27097.7	23655.3
High	eLAYQIcNEFVR	Unambiguous	4	1	Q56XG6	N-Term(iTRAQ8plex); C7(iodoTMT6plex)	HCD	1	0	1	1		27640152	801095	Unique	Used	0.844978	0.763061	0.812466	38054.2	32155	40234.8	30701.6	55265.6	44901.4	0.003	0.04789	1.47972	0	68.6399	64	3	706.724	2118.16	1.8534	74.1807	25061	25061	MS2	0/0	ZP9.raw		38054.2	37307.1	44913	40293.9	42687.4	40804.6
High	eNGVGScGVSSTR	Unambiguous	1	1	Q9FMP3	N-Term(iTRAQ8plex); C7(iodoTMT6plex)	HCD	1	0	1	1		154105196	716102	Unique	Used	0.808111	1.30787	0.776488	34991.1	28276.6	24591.5	32162.5	39032.8	30308.5	0	0.0002548	1.93485	0	5.64533	64	3	629.333	1885.98	-3.18296	36.3206	9219	9219	MS2	0/0	ZP5.raw		34991.1	32807.4	27450.8	42211.4	30149.1	27543.1
High	eNGVGScGVSSTR	Unambiguous	1	1	Q9FMP3	N-Term(iTRAQ8plex); C7(iodoTMT6plex)	HCD	1	0	1	1		1.60486e+08	788397	Unique	Used	0.77268	0.976882	0.784969	146768	113405	116391	113700	169844	133322	0	0.007289	2.55956	0	77.0342	64	3	629.333	1885.98	-3.76548	36.9836	9495	9495	MS2	0/0	ZP9.raw		146768	131575	129924	149224	131188	121158
High	fANAcGAITTTk	Unambiguous	3	1	Q9SID0	N-Term(iTRAQ8plex); C5(iodoTMT6plex); K12(iTRAQ8plex)	HCD	1	0	1	1		58632923	758193	Unique	Used	0.93156	0.828819	0.740914	11005.9	10252.7	13297.2	11021	16068	11905	0.002	0.03543	3.71534	0	45.3991	64	4	534.562	2135.23	-1.25529	56.2698	16855	16855	MS2	0/0	ZP7.raw		11005.9	11895.5	14843.3	14464.4	12411	10818.8
High	fANAcGAITTTk	Unambiguous	3	1	Q9SID0	N-Term(iTRAQ8plex); C5(iodoTMT6plex); K12(iTRAQ8plex)	HCD	1	0	1	1			758211	Unique	Used	1.04097	0.867421	0.900251	27785.6	28923.9	29568.5	25648.3	41834.7	37661.7	0	9.222e-05	2.23894	0	0	64	3	712.412	2135.22	-4.39333	56.3161	16876	16876	MS2	0/0	ZP7.raw		27785.6	33558.4	33006.5	33661.8	32313.3	34225.5
High	fANAcGAITTTk	Unambiguous	3	1	Q9SID0	N-Term(iTRAQ8plex); C5(iodoTMT6plex); K12(iTRAQ8plex)	HCD	1	0	1	1		19847815	777103	Unique	Used	0.377328	0.34588	0.617541	7725.93	2915.21	9208.1	3184.9	10775.7	6654.42	0.007	0.0829	1.57976	0	38.7524	64	3	712.415	2135.23	0.580441	55.4717	16636	16636	MS2	0/0	ZP8.raw		7725.93	3382.31	10278.8	4179.99	8323.18	6047.27
High	fANAcGAITTTk	Unambiguous	3	1	Q9SID0	N-Term(iTRAQ8plex); C5(iodoTMT6plex); K12(iTRAQ8plex)	HCD	1	0	1	1		8.95613e+07	794006	Unique	Used	0.817013	0.958371	0.844604	84980.3	69429.9	72510.3	69491.7	114625	96813	0	0.0002509	3.13935	0	7.68163	64	3	712.412	2135.22	-3.96456	53.9638	16516	16516	MS2	0/0	ZP9.raw		84980.3	80554.6	80941.4	91203.6	88537	87979.7
High	fASFGTPEGTcGSYR	Unambiguous	3	1	Q9SCW1	N-Term(iTRAQ8plex); C11(iodoTMT6plex)	HCD	1	0	1	1			761531	Unique	Used	0.807724	0.783171	1.04913	9868.72	7971.2	12297.2	9630.79	13198.1	13846.5	0.007	0.08856	2.45075	0	58.9778	64	3	738.379	2213.12	2.19002	66.1877	20980	20980	MS2	0/0	ZP7.raw		9868.72	9248.41	13727	12639.8	10194.2	12583.2
High	fASFGTPEGTcGSYR	Unambiguous	3	1	Q9SCW1	N-Term(iTRAQ8plex); C11(iodoTMT6plex)	HCD	1	0	1	1		13594061	761640	Unique	Used	0.663645	0.773384	0.83333	40045.2	26575.8	33664.1	26035.2	49441.1	41200.8	0	0.002769	3.21685	0	85.8163	64	4	554.034	2213.11	-1.31856	66.5381	21120	21120	MS2	0/0	ZP7.raw		40045.2	30834	37578.3	34169.6	38188.6	37441.6
High	fASFGTPEGTcGSYR	Unambiguous	3	1	Q9SCW1	N-Term(iTRAQ8plex); C11(iodoTMT6plex)	HCD	1	0	1	1		479900902	796981	Unique	Used	0.693221	0.723939	0.94325	152014	105379	138916	100567	169138	159539	0	1.114e-06	4.43349	0	11.7868	64	3	738.375	2213.11	-2.11228	62.1639	20045	20045	MS2	0/0	ZP9.raw		152014	122264	155069	131988	130643	144983
High	fAVcLTSGR	Unambiguous	1	1	Q9ZVS5	N-Term(iTRAQ8plex); C4(iodoTMT6plex)	HCD	1	0	1	1		1478701336	795596	Unique	Used	0.728026	0.839138	0.935076	355368	258717	278902	234037	379843	355182	0.001	0.01041	2.04237	0	75.1675	64	3	529.643	1586.91	-3.1738	58.2529	18384	18384	MS2	0/0	ZP9.raw		355368	300171	311331	307159	293392	322775
High	fAVcLTSGR	Unambiguous	1	1	Q9ZVS5	N-Term(iTRAQ8plex); C4(iodoTMT6plex)	HCD	1	0	1	1		7.21998e+07	795645	Unique	Used	0.681443	0.826173	0.85998	135913	92617	106624	88090.1	149960	128962	0	0.009217	2.03203	0	23.7108	64	2	793.962	1586.92	-1.97301	58.3868	18442	18442	MS2	0/0	ZP9.raw		135913	107457	119022	115613	115830	117196
High	fGAESFEGNSPSLcGLPLkPcLGSSR	Unambiguous	2	1	C0LGN7	N-Term(iTRAQ8plex); C14(iodoTMT6plex); K19(iTRAQ8plex); C21(iodoTMT6plex)	HCD	1	0	1	1		75975132	596830	Unique	Used	0.677875	0.81138	0.807456	17554	11899.4	10276.8	8338.43	12224.8	9871.02	0	4.164e-05	4.3895	0	72.9731	64	5	784.83	3920.12	-5.04664	72.1038	23411	23411	MS2	0/0	ZP12.raw		17554	13806	11471.8	10943.7	9442.53	8970.39
High	fILLSPcPQR	Unambiguous	1	1	Q9LZJ5	N-Term(iTRAQ8plex); C7(iodoTMT6plex)	HCD	1	0	1	1			767166	Unique	Used	0.852193	0.672951	0.982465	30236.8	25767.6	27513	18514.9	32387.8	31819.8	0	0.006925	1.23409	0	40.1856	64	3	603.03	1807.07	-1.07131	88.1828	28981	29313	MS2	0/0	ZP7.raw		30236.8	29896.3	30712.1	24299.7	25016.4	28916.6
High	fILLSPcPQR	Unambiguous	1	1	Q9LZJ5	N-Term(iTRAQ8plex); C7(iodoTMT6plex)	HCD	1	0	1	1		1.13156e+08	782644	Unique	Used	1.00179	0.683302	0.674072	20973.5	21011.1	17572.8	12007.5	23906.1	16114.4	0	0.00172	2.50966	0	26.5721	64	3	603.031	1807.08	1.0759	71.3612	23338	23338	MS2	0/0	ZP8.raw		20973.5	24377.6	19616.1	15759.1	18465.2	14644.2
High	fILLSPcPQR	Unambiguous	1	1	Q9LZJ5	N-Term(iTRAQ8plex); C7(iodoTMT6plex)	HCD	1	0	1	1		2.69942e+08	799553	Unique	Used	0.737012	0.766596	0.748134	200028	147423	166079	127315	226126	169173	0	0.003038	3.01988	0	19.2387	64	3	603.03	1807.08	-0.747982	69.4671	23137	23137	MS2	0/0	ZP9.raw		200028	171044	185390	167094	174661	153737
High	fLcYLPk	Unambiguous	1	1	Q8GWH3	N-Term(iTRAQ8plex); C3(iodoTMT6plex); K7(iTRAQ8plex)	HCD	1	0	1	1		1.8265e+07	801501	Unique	Used	0.861433	1.20502	0.847001	57749.3	49747.2	41171.6	49612.7	76012.2	64382.4	0.006	0.07068	2.06536	0	36.1324	64	3	607.707	1821.11	-2.7783	75.316	25545	25545	MS2	0/0	ZP9.raw		57749.3	57718.1	45958.8	65113.7	58712.1	58508.1
High	fLSDcNVNP	Unambiguous	1	1	Q9ZVI7	N-Term(iTRAQ8plex); C5(iodoTMT6plex)	HCD	1	0	1	1		85118343	743345	Unique	Used	0.831971	0.592793	0.558604	17125	14247.5	21180.6	12555.7	22859.3	12769.3	0.006	0.07691	1.90311	0	69.5017	64	3	547.964	1641.88	-0.501986	63.9295	20674	20674	MS2	0/0	ZP6.raw		17125	16530.3	23643.4	16478.6	17656.6	11604.2
High	fNcLIPPPPGYk	Unambiguous	1	1	Q8H118	N-Term(iTRAQ8plex); C3(iodoTMT6plex); K12(iTRAQ8plex)	HCD	1	0	1	1		1.68553e+08	800142	Unique	Used	0.914048	1.12348	0.826631	39409.2	36021.9	31721.6	35638.5	50176.3	41477.3	0	0.001846	3.51327	0	63.1148	64	4	571.589	2283.33	-0.13358	71.2485	23868	23868	MS2	0/0	ZP9.raw		39409.2	41793.7	35410	46773.4	38756.4	37692.9
High	FNcLIPPPPGYk	Unambiguous	1	1	Q8H118	C3(iodoTMT6plex); K12(iTRAQ8plex)	HCD	1	0	1	1		8.82371e+06	559328	Unique	Used	0.775916	0.56681	0.715731	24067.9	18674.6	21402.7	12131.3	27137.2	19422.9	0.003	0.04855	2.39141	0	43.4296	64	3	660.382	1979.13	0.550214	59.1052	18109	18109	MS2	0/0	ZP10.raw		24067.9	21666.9	23891.3	15921.5	20960.9	17650.8
High	FNcLIPPPSGYk	Unambiguous	1	1	Q940J9	C3(iodoTMT6plex); K12(iTRAQ8plex)	HCD	1	0	1	1		8.2852e+06	796046	Unique	Used	1.31379	1.06098	0.764316	20523.8	26964	19976.7	21194.8	29853.9	22817.8	0.001	0.01064	3.15149	0	55.8467	64	3	657.039	1969.1	-2.90394	59.5867	18937	18972	MS2	0/0	ZP9.raw		20523.8	31284.4	22299.4	27816.9	23059.3	20735.9
High	fNcLVPPPVGYk	Unambiguous	1	1	Q8VZV7	N-Term(iTRAQ8plex); C3(iodoTMT6plex); K12(iTRAQ8plex)	HCD	1	0	1	1		1.56576e+07	799791	Unique	Used	1.42093	0.838531	0.993438	27365.3	38884.1	24102.5	20210.7	26974.2	26797.2	0	0.001834	3.16842	0	25.4127	64	3	757.78	2271.33	-3.67639	70.2125	23438	23447	MS2	0/0	ZP9.raw		27365.3	45114.5	26905	26525.3	20835	24352.2
High	fNIFSGcPSGR	Unambiguous	1	1	Q9SF16	N-Term(iTRAQ8plex); C7(iodoTMT6plex)	HCD	1	0	1	1		3.49859e+08	561028	Unique	Used	1.03344	0.578312	0.754498	139361	144021	145082	83902.5	185836	140213	0	0.007254	1.85836	0	62.8921	64	3	606.663	1817.97	-5.15846	64.7735	20325	20325	MS2	0/0	ZP10.raw		139361	167097	161951	110117	143541	127420
High	fNIFSGcPSGR	Unambiguous	1	1	Q9SF16	N-Term(iTRAQ8plex); C7(iodoTMT6plex)	HCD	1	0	1	1		3.48736e+08	798640	Unique	Used	1.14313	0.647422	0.679406	272540	311550	306886	198685	416257	282808	0	0.002848	2.59815	0	58.7585	64	3	606.667	1817.99	1.08614	66.7561	22015	22015	MS2	0/0	ZP9.raw		272540	361469	342569	260761	321519	257004
High	fNPVNPGYAAcVEEIRk	Unambiguous	1	1	Q9SRK7	N-Term(iTRAQ8plex); C11(iodoTMT6plex); K17(iTRAQ8plex)	HCD	1	0	1	1			560344	Unique	Used	0.894653	0.694405	0.683794	33324.2	29813.6	30809.6	21394.3	45634.9	31204.8	0	0.001201	4.07396	1	35.2338	64	4	711.903	2844.59	1.09871	62.5943	19455	19455	MS2	0/0	ZP10.raw		33324.2	34590.6	34391.9	28078.7	35248.6	28357.7
High	fPVMPAEck	Unambiguous	2	1	Q39099	N-Term(iTRAQ8plex); C8(iodoTMT6plex); K9(iTRAQ8plex)	HCD	1	0	1	1		94034844	538095	Unique	Used	0.685944	0.708015	0.670235	166778	114401	122623	86819.2	198031	132727	0	0.0001159	3.15533	0	6.42981	64	3	653.709	1959.11	-4.20327	57.368	16836	16836	MS2	0/0	ZP1.raw		166778	132731	136881	113945	152960	120617
High	fPVMPAEck	Unambiguous	2	1	Q39099	N-Term(iTRAQ8plex); C8(iodoTMT6plex); K9(iTRAQ8plex)	HCD	1	0	1	1		162250649	760387	Unique	Used	0.548562	0.642482	0.646496	34995.2	19197	29794.9	19142.7	47565.2	30750.7	0.009	0.1115	2.28686	0	82.8623	64	4	490.534	1959.11	-3.71166	62.8228	19574	19574	MS2	0/0	ZP7.raw		34995.2	22272.9	33259.3	25123.6	36739.5	27945
High	fPVMPAEck	Unambiguous	2	1	Q39099	N-Term(iTRAQ8plex); C8(iodoTMT6plex); K9(iTRAQ8plex)	HCD	1	0	1	1		765289616	795903	Unique	Used	0.822405	0.84375	0.647051	308562	253763	262372	221376	389537	252050	0	0.002342	3.22845	0	30.51	64	3	653.71	1959.12	-2.70785	59.2161	18772	18772	MS2	0/0	ZP9.raw		308562	294423	292879	290543	300880	229053
High	FPVMPAEck	Unambiguous	2	1	Q39099	C8(iodoTMT6plex); K9(iTRAQ8plex)	HCD	1	0	1	1			757915	Unique	Used	0.899299	0.996129	0.730766	41252.1	37098	36070.3	35930.6	52758.6	38554.2	0.008	0.09121	1.81031	0	40.73	64	3	552.309	1654.91	-2.66647	55.4039	16502	16502	MS2	0/0	ZP7.raw		41252.1	43042.2	40264.3	47156.7	40751	35036.5
High	FPVMPAEck	Unambiguous	2	1	Q39099	C8(iodoTMT6plex); K9(iTRAQ8plex)	HCD	1	0	1	1			757974	Unique	Used	0.838207	0.803956	0.746301	12650.3	10603.6	11818.2	9501.31	13608.6	10156.1	0.001	0.01463	1.59245	0	0	64	2	827.962	1654.92	-0.297946	55.5781	16575	16575	MS2	0/0	ZP7.raw		12650.3	12302.6	13192.3	12469.9	10511.4	9229.48
High	FPVMPAEck	Unambiguous	2	1	Q39099	C8(iodoTMT6plex); K9(iTRAQ8plex)	HCD	1	0	1	1		5.53303e+08	776875	Unique	Used	0.888438	0.918979	0.756227	84854.6	75388.1	78980.8	72581.7	102556	77555.8	0.004	0.05892	2.66871	0	45.568	64	3	552.31	1654.92	-0.121666	54.8019	16356	16356	MS2	0/0	ZP8.raw		84854.6	87467.4	88164.3	95259	79214.9	70479.6
High	fSGAVPVSLck	Unambiguous	1	1	Q9SCT4	N-Term(iTRAQ8plex); C10(iodoTMT6plex); K11(iTRAQ8plex)	HCD	1	0	1	1		2.64823e+07	762362	Unique	Used	0.503882	1.15989	0.655849	30963.8	15602.1	21384.1	24803.2	38396.1	25182	0	0.00425	2.06771	0	43.2767	64	3	682.412	2045.22	-1.24944	68.9865	22073	22086	MS2	0/0	ZP7.raw		30963.8	18102	23870.5	32552.6	29657.3	22884.4
High	fSGAVPVSLck	Unambiguous	1	1	Q9SCT4	N-Term(iTRAQ8plex); C10(iodoTMT6plex); K11(iTRAQ8plex)	HCD	1	0	1	1		2.13667e+07	762664	Unique	Used	0.862312	0.896612	0.559944	22668.6	19547.4	16046	14387.1	30883.3	17292.9	0	0.004931	2.0135	0	43.3552	64	3	682.412	2045.22	-0.762266	70.2034	22508	22508	MS2	0/0	ZP7.raw		22668.6	22679.5	17911.8	18882.1	23854.4	15715.1
High	fSGAVPVSLck	Unambiguous	1	1	Q9SCT4	N-Term(iTRAQ8plex); C10(iodoTMT6plex); K11(iTRAQ8plex)	HCD	1	0	1	1		1.79781e+08	780596	Unique	Used	0.714227	1.57541	0.697449	44947	32102.3	22748.8	35838.7	66133.4	46124.7	0	0.001311	2.31641	0	47.5176	64	3	682.412	2045.22	-0.587207	65.1556	20794	20813	MS2	0/0	ZP8.raw		44947	37246.1	25393.9	47036.1	51081.7	41916.2
High	fSGAVPVSLck	Unambiguous	1	1	Q9SCT4	N-Term(iTRAQ8plex); C10(iodoTMT6plex); K11(iTRAQ8plex)	HCD	1	0	1	1		757205876	797612	Unique	Used	0.790257	1.02755	0.780816	202949	160382	168628	173273	300463	234607	0	0.0008014	3.04028	0	58.2796	64	3	682.411	2045.22	-2.15468	63.8828	20789	20800	MS2	0/0	ZP9.raw		202949	186080	188235	227409	232079	213201
High	fSLcSQIELEk	Unambiguous	4	1	Q9FJ02	N-Term(iTRAQ8plex); C4(iodoTMT6plex); K11(iTRAQ8plex)	HCD	1	0	1	1		107428482	625179	Unique	Used	0.916282	0.695236	0.751649	73553.3	67395.5	72582.2	50461.7	86243.5	64824.8	0.002	0.02813	2.49538	0	61.1778	64	4	559.329	2234.29	2.0556	54.725	16693	16693	MS2	0/0	ZP14.raw		73553.3	78194.3	81021.7	66227.9	66614.8	58910.2
High	fVGDGYTHck	Unambiguous	1	1	P93026	N-Term(iTRAQ8plex); C9(iodoTMT6plex); K10(iTRAQ8plex)	HCD	1	0	1	1		423383282	572061	Unique	Used	1.02411		0.688853	91338.9	93541.4	67336.2		123064	84773.3	0	0.005191	3.7311	0	68.373	64	4	516.787	2064.13	-5.05634	47.0573	13278	13377	MS2	0/0	ZP11.raw		91338.9	108529	75165.7	0	95055.5	77038.5
High	fVGDGYTHck	Unambiguous	1	1	P93026	N-Term(iTRAQ8plex); C9(iodoTMT6plex); K10(iTRAQ8plex)	HCD	1	0	1	1		4.84833e+08	589299	Unique	Used	0.761799		0.889506	143360	109212	119625		176297	156818	0	0.003268	4.07432	0	86.86	47	4	516.789	2064.13	-0.50767	47.5143	13692	13692	MS2	0/0	ZP12.raw		143360	126711	133535	0	136173	142509
High	fVIDREEcFSHk	Unambiguous	1	1	Q9S7M9	N-Term(iTRAQ8plex); C8(iodoTMT6plex); K12(iTRAQ8plex)	HCD	1	0	1	1		177903431	625080	Unique	Used	0.581503	1.16977	0.764667	26553.5	15441	16148.5	18890.1	36449.4	27871.6	0.005	0.06804	1.30532	1	63.4849	64	3	816.454	2447.35	-2.23551	54.3679	16558	16558	MS2	0/0	ZP14.raw		26553.5	17915.1	18026.1	24792.1	28153.6	25328.6
High	fWHPVDDSPScNS	Unambiguous	2	1	Q9SIV9	N-Term(iTRAQ8plex); C11(iodoTMT6plex)	HCD	1	0	1	1		6.76261e+07	538535	Unique	Used	0.794015	0.898905	0.602443	137662	109305	102310	91966.8	187918	113210	0	0.004138	2.75842	0	57.8054	64	3	708.682	2124.03	-0.580099	58.5309	17347	17347	MS2	0/0	ZP1.raw		137662	126819	114206	120701	145149	102881
High	fWHPVDDSPScNS	Unambiguous	2	1	Q9SIV9	N-Term(iTRAQ8plex); C11(iodoTMT6plex)	HCD	1	0	1	1		1.30846e+07	693065	Unique	Used			0.654178		1918.98			2150.79	1407	0	0.00161	2.03088	0	67.0331	64	3	708.682	2124.03	-1.01113	60.1717	18849	18849	MS2	0/0	ZP2.raw			2226.45	0	0	1661.28	1278.62
High	fWHPVDDSPScNS	Unambiguous	2	1	Q9SIV9	N-Term(iTRAQ8plex); C11(iodoTMT6plex)	HCD	1	0	1	1		367012818	779236	Unique	Used	0.863692	1.02435	0.651411	31085.2	26848.1	25430.8	26050.1	45812.9	29843	0	3.008e-05	5.01835	0	58.7254	64	3	708.681	2124.03	-2.04561	61.4628	19193	19193	MS2	0/0	ZP8.raw		31085.2	31149.9	28387.8	34189.2	35386.1	27120.1
High	fWIPLPcScDk	Unambiguous	1	1	O23006	N-Term(iTRAQ8plex); C7(iodoTMT6plex); C9(iodoTMT6plex); K11(iTRAQ8plex)	HCD	1	0	1	1		975408382	579498	Unique	Used	0.774334	0.918489	1.04642	228872	177223	213867	196434	306607	320838	0.001	0.0186	3.05856	0	41.6328	64	4	644.625	2575.48	0.657066	70.7316	22751	22751	MS2	0/0	ZP11.raw		228872	205620	238734	257808	236825	291565
High	fYSETcPEAESIVR	Unambiguous	1	1	Q9SJZ2	N-Term(iTRAQ8plex); C6(iodoTMT6plex)	HCD	1	0	1	1		1.77514e+08	780237	Unique	Used	0.970735	4.01566	1.0109	9480.69	9203.24	2383.9	9572.92	8279.69	8369.92	0.004	0.05826	1.59236	0	64.144	64	3	755.396	2264.17	-0.469792	64.1588	20367	20367	MS2	0/0	ZP8.raw		9480.69	10677.9	2661.08	12563.9	6395.27	7606.24
High	gAQQVNLPVPEGcTDPVAENFDPTAR	Unambiguous	4	1	P10896	N-Term(iTRAQ8plex); C13(iodoTMT6plex)	HCD	1	0	1	1		4.62427e+07	542845	Unique	Used	0.947701	1.04648	0.841162	88849.2	84202.5	75971.7	79502.7	103452	87019.6	0	6.549e-06	3.33637	0	41.6142	64	3	1120.24	3358.71	-1.72011	69.8969	22332	22332	MS2	0/0	ZP1.raw		88849.2	97694.2	84805.3	104342	79906.6	79079.9
High	gcDSSLSILEFk	Unambiguous	3	1	Q94K48	N-Term(iTRAQ8plex); C2(iodoTMT6plex); K12(iTRAQ8plex)	HCD	1	0	1	1		64621348	800256	Unique	Used	1.26186	0.75552	0.795744	36999.5	46688.2	39887.6	30135.9	60917.3	48474.6	0	6.834e-05	2.95778	0	71.7353	64	3	746.092	2236.26	-1.96214	71.598	24011	24011	MS2	0/0	ZP9.raw		36999.5	54169	44525.5	39551.5	47052.8	44051.7
High	gcGGFVEASSSLVR	Unambiguous	2	1	Q9LZQ4	N-Term(iTRAQ8plex); C2(iodoTMT6plex)	HCD	1	0	1	1		2.39266e+08	722873	Unique	Used	1.00447	0.970031	0.899965	37463.5	37631	32790.6	31807.9	47611.7	42848.8	0	2.897e-05	2.53491	0	72.4023	64	3	668.035	2002.09	-0.194172	57.2228	17809	17809	MS2	0/0	ZP5.raw		37463.5	43660.6	36603.3	41745.9	36775.5	38939.3
High	gcGGFVEASSSLVR	Unambiguous	2	1	Q9LZQ4	N-Term(iTRAQ8plex); C2(iodoTMT6plex)	HCD	1	0	1	1		9.62143e+08	778311	Unique	Used	0.875719	1.07415	0.902148	145361	127295	110010	118167	167820	151399	0	5.657e-07	2.36524	0	22.4303	64	3	668.035	2002.09	0.7204	58.7482	18061	18061	MS2	0/0	ZP8.raw		145361	147692	122801	155087	129625	137585
High	gcGGFVEASSSLVR	Unambiguous	2	1	Q9LZQ4	N-Term(iTRAQ8plex); C2(iodoTMT6plex)	HCD	1	0	1	1		1.98131e+09	795176	Unique	Used	0.78786	0.961605	0.844854	621151	489380	512903	493210	749831	633498	0	1.925e-06	3.05136	0	32.3015	64	3	668.035	2002.09	-0.0112574	57.121	17891	17891	MS2	0/0	ZP9.raw		621151	567793	572541	647308	579173	575697
High	gcHLITPk	Unambiguous	4	1	Q8LC09	N-Term(iTRAQ8plex); C2(iodoTMT6plex); K8(iTRAQ8plex)	HCD	1	0	1	1		65322566	636588	Unique	Used	1.04743	0.977135	0.671212	85586.8	89646.6	65110.7	63621.9	113142	75942.5	0.008	0.09054	2.76567	0	86.3608	64	4	452.283	1806.11	0.14114	41.0996	11326	11326	MS2	0/0	ZP15.raw		85586.8	104011	72681.4	83499.9	87391.6	69013.5
High	gcPQSPMVIGGDSk	Unambiguous	5	1	Q683B7	N-Term(iTRAQ8plex); C2(iodoTMT6plex); K14(iTRAQ8plex)	HCD	1	0	1	1			535285	Unique	Used	0.764118	1.17246	0.80232	33257.8	25412.9	25585.1	29997.6	43028.2	34522.4	0	0.0003512	2.73392	0	28.8859	64	3	771.763	2313.27	0.491542	49.5687	13484	13484	MS2	0/0	ZP1.raw		33257.8	29484.8	28560	39370	33235.2	31372.6
High	gcSEVDLLLEMDR	Unambiguous	1	1	Q93YV7	N-Term(iTRAQ8plex); C2(iodoTMT6plex)	HCD	1	0	1	1		1.07813e+07	544458	Unique	Used	0.746187	0.915595	0.741913	69471.2	51838.5	49405.7	45235.7	76444.4	56715.1	0.002	0.02625	1.60809	0	67.1859	64	3	705.04	2113.11	-3.48153	74.1786	24198	24198	MS2	0/0	ZP1.raw		69471.2	60144.5	55150.4	59369	59046	51540.4
High	gDcYFTLk	Unambiguous	4	1	P93026	N-Term(iTRAQ8plex); C3(iodoTMT6plex); K8(iTRAQ8plex)	HCD	1	0	1	1		2.41789e+08	796223	Unique	Used	0.882636	1.0371	0.86914	276942	244439	221560	229780	331977	288534	0.007	0.08322	2.11874	0	51.4639	64	3	628.696	1884.07	0.569764	60.0902	19150	19150	MS2	0/0	ZP9.raw		276942	283605	247321	301572	256420	262208
High	gDDAPEcDk	Unambiguous	1	1	Q9S7L9	N-Term(iTRAQ8plex); C7(iodoTMT6plex); K9(iTRAQ8plex)	HCD	1	0	1	1		2.7982e+07	531782	Unique	Used	0.818762	0.974443	0.830155	18325.6	15004.3	16251.7	15836.3	33933	28169.6	0.003	0.04567	1.53091	0	31.6782	64	3	629.668	1886.99	-2.72366	38.8005	9081	9081	MS2	0/0	ZP1.raw		18325.6	17408.4	18141.4	20784.2	26210	25599.4
High	gDLQNAQcYDcVSk	Unambiguous	1	1	Q8GXV7	N-Term(iTRAQ8plex); C8(iodoTMT6plex); C11(iodoTMT6plex); K14(iTRAQ8plex)	HCD	1	0	1	1			757198	Unique	Used	0.888314	1.70504	0.61825	7661.47	6805.8	3184.98	5430.52	10599.3	6553.04	0.001	0.02122	1.13713	0		64	3	937.509	2810.51	-0.732753	52.9983	15556	15556	MS2	0/0	ZP7.raw		7661.47	7896.28	3555.31	7127.23	8186.98	5955.14
High	gEIQEPNNkGEVcIR	Unambiguous	1	1	Q9SMT7	N-Term(iTRAQ8plex); K9(iTRAQ8plex); C13(iodoTMT6plex)	HCD	1	0	1	1		7.0637e+07	572247	Unique	Used	1.33763	0.706495	0.873519	23223.2	31063.9	25685.4	18146.6	28751.6	25115.1	0.002	0.02535	2.74767	1	19.8648	64	4	656.621	2623.46	-1.19445	47.6489	13516	13516	MS2	0/0	ZP11.raw		23223.2	36041.3	28671.9	23816.3	22207.9	22823.6
High	gFHIDGcQASVEAk	Unambiguous	2	1	Q39099	N-Term(iTRAQ8plex); C7(iodoTMT6plex); K14(iTRAQ8plex)	HCD	1	0	1	1		303250316	555401	Unique	Used	0.715483	0.992511	0.680368	180377	129057	126659	125710	199564	135777	0	4.389e-06	2.52709	0	0	64	3	800.442	2399.31	-2.53339	45.3398	12827	12827	MS2	0/0	ZP10.raw		180377	149736	141386	164987	154144	123389
High	gFHIDGcQASVEAk	Unambiguous	2	1	Q39099	N-Term(iTRAQ8plex); C7(iodoTMT6plex); K14(iTRAQ8plex)	HCD	1	0	1	1		2.54145e+07	555432	Unique	Used	0.44563	0.881912	0.756064	28980.9	12914.8	20300.3	17903.1	30165.4	22807	0	4.606e-06	2.96081	0	0	64	2	1200.16	2399.31	-4.1813	45.4031	12860	12860	MS2	0/0	ZP10.raw		28980.9	14984.1	22660.7	23496.7	23299.9	20726.1
High	gFHIDGcQASVEAk	Unambiguous	2	1	Q39099	N-Term(iTRAQ8plex); C7(iodoTMT6plex); K14(iTRAQ8plex)	HCD	1	0	1	1		202093210	555683	Unique	Used	0.881321	1.17571	0.59128	62692.9	55252.5	41527.9	48824.7	80302.2	47481.1	0	4.535e-05	3.59679	0	64.4776	64	4	600.584	2399.31	-0.987232	46.2911	13200	13200	MS2	0/0	ZP10.raw		62692.9	64105.6	46356.6	64079.4	62025.8	43148.9
High	gFHIDGcQASVEAk	Unambiguous	2	1	Q39099	N-Term(iTRAQ8plex); C7(iodoTMT6plex); K14(iTRAQ8plex)	HCD	1	0	1	1		4785290316	573348	Unique	Used	0.769538	0.838515	0.75765	145697	112119	125087	104888	176675	133858	0	2.9e-06	6.06859	0	47.1301	64	4	600.583	2399.31	-1.97181	50.9514	14881	14896	MS2	0/0	ZP11.raw		145697	130084	139632	137659	136465	121645
High	gFHIDGcQASVEAk	Unambiguous	2	1	Q39099	N-Term(iTRAQ8plex); C7(iodoTMT6plex); K14(iTRAQ8plex)	HCD	1	0	1	1		634838396	573356	Unique	Used	0.736964	0.514686	0.671821	24578.7	18113.6	21997	11321.6	32463.6	21809.7	0	0.00128	2.90384	0		64	3	800.446	2399.32	2.50345	50.985	14893	14893	MS2	0/0	ZP11.raw		24578.7	21015.9	24554.7	14858.8	25075	19819.8
High	gFHIDGcQASVEAk	Unambiguous	2	1	Q39099	N-Term(iTRAQ8plex); C7(iodoTMT6plex); K14(iTRAQ8plex)	HCD	1	0	1	1		41356154	573409	Unique	Used	0.709786	0.895106	0.696563	15080.8	10704.1	11989.1	10731.5	18436.6	12842.3	0	5.298e-05	2.31876	0	0	64	2	1200.16	2399.32	1.61871	51.1646	14963	14963	MS2	0/0	ZP11.raw		15080.8	12419.2	13383.1	14084.4	14240.5	11670.6
High	gFHIDGcQASVEAk	Unambiguous	2	1	Q39099	N-Term(iTRAQ8plex); C7(iodoTMT6plex); K14(iTRAQ8plex)	HCD	1	0	1	1		5.23039e+09	590513	Unique	Used	0.620468	0.82177	0.724301	155616	96554.8	124910	102647	197390	142970	0	3.105e-06	5.34823	0	51.6409	64	4	600.583	2399.31	-3.12408	51.3277	15236	15236	MS2	0/0	ZP12.raw		155616	112026	139434	134718	152465	129925
High	gFHIDGcQASVEAk	Unambiguous	2	1	Q39099	N-Term(iTRAQ8plex); C7(iodoTMT6plex); K14(iTRAQ8plex)	HCD	1	0	1	1			590531	Unique	Used	0.639226	1.04941	0.780375	65670.3	41978.2	43363.1	45505.6	61627.9	48092.9	0	0.00155	2.57608	0	0	64	3	800.447	2399.33	3.72449	51.3815	15258	15258	MS2	0/0	ZP12.raw		65670.3	48704.3	48405.1	59723.2	47601.7	43704.9
High	gFHIDGcQASVEAk	Unambiguous	2	1	Q39099	N-Term(iTRAQ8plex); C7(iodoTMT6plex); K14(iTRAQ8plex)	HCD	1	0	1	1		2685161054	793164	Unique	Used	0.655916	0.887331	0.566349	155830	102211	110077	97674.5	174143	98625.5	0	8.033e-05	5.07483	0	12.7499	64	4	600.583	2399.31	-1.90302	51.566	15499	15499	MS2	0/0	ZP9.raw		155830	118589	122876	128192	134509	89626.9
High	gFHIDGcQASVEAk	Unambiguous	2	1	Q39099	N-Term(iTRAQ8plex); C7(iodoTMT6plex); K14(iTRAQ8plex)	HCD	1	0	1	1		18377238	793195	Unique	Used	0.633268	0.925671	0.58179	71791.2	45463.1	48608.9	44995.8	75615.9	43992.6	0	2.959e-06	3.4495	0	0	64	2	1200.16	2399.31	-0.721638	51.6669	15539	15539	MS2	0/0	ZP9.raw		71791.2	52747.6	54260.8	59054.2	58406.1	39978.7
High	gFVGVLHNWcEPFPTYPR	Unambiguous	1	1	Q9C9Q8	N-Term(iTRAQ8plex); C10(iodoTMT6plex)	HCD	1	0	1	1		23463763	599984	Unique	Used	0.804845	0.842847	0.812831	19008.1	15298.6	18346.2	15463	21608.5	17564	0	0.0005704	3.4066	0	58.5106	64	4	688.868	2752.45	-0.749647	82.9802	27593	27593	MS2	0/0	ZP12.raw		19008.1	17749.9	20479.4	20294.3	16690.5	15961.5
High	gGcYGGMk	Unambiguous	1	1	Q39131	N-Term(iTRAQ8plex); C3(iodoTMT6plex); K8(iTRAQ8plex)	HCD	1	0	1	1		82586832	570247	Unique	Used	0.854029	1.24261	0.722383	38776.1	33115.9	32924.6	40912.3	56680.8	40945.3	0.009	0.1073	2.2577	0	68.4297	58	4	428.242	1709.95	-1.0831	40.7382	10846	10846	MS2	0/0	ZP11.raw		38776.1	38422.1	36752.9	53694.9	43780.5	37209.4
High	gGEGcYNcGDTGHFAR	Unambiguous	1	1	O65639	N-Term(iTRAQ8plex); C5(iodoTMT6plex); C8(Nethylmaleimide)	HCD	1	0	1	1		27853633	589717	Unique	Used	0.889438	0.910679	0.647032	63707.9	56664.2	58273.7	53068.6	108454	70173.5	0.001	0.01978	2.0259	0	72.1641	64	4	601.284	2402.11	-0.021638	48.7997	14217	14217	MS2	0/0	ZP12.raw		63707.9	65743.5	65049.4	69649.3	83770.6	63770.8
High	gGETGIFSPMHMILcR	Unambiguous	2	1	Q39227	N-Term(iTRAQ8plex); C15(iodoTMT6plex)	HCD	1	0	1	2		8.80205e+06	598201	Unique	Used	1.19052	0.535506	0.78396	14658.2	17450.9	16541.3	8857.94	22193	17398.4	0.006	0.07843	1.92293	0	56.312	64	4	596.321	2382.26	0.211783	76.5873	25179	25179	MS2	0/0	ZP12.raw		14658.2	20247.1	18464.6	11625.5	17142	15811
High	gGFTySAcVDDHSk	Unambiguous	1	1	P93026	N-Term(iTRAQ8plex); Y5(iTRAQ8plex); C8(iodoTMT6plex); K14(iTRAQ8plex)	HCD	1	0	1	1		100099962	622695	Unique	Used	0.888771	0.759591	0.643498	22180	19712.9	19903	15118.1	27857.7	17926.4	0	0.005519	1.93218	0	0	64	4	682.873	2728.47	0.512962	46.6795	13492	13492	MS2	0/0	ZP14.raw		22180	22871.5	22217.2	19841.6	21517.4	16290.8
High	gGFTYSAcVDDHSk	Unambiguous	1	1	P93026	N-Term(iTRAQ8plex); C8(iodoTMT6plex); K14(iTRAQ8plex)	HCD	1	0	1	1		59009637	756614	Unique	Used	0.805761	1.30838	0.827325	40324.3	32491.7	21752.5	28460.6	45812.9	37902.2	0	1.969e-05	3.09718	0	49.0836	64	4	606.819	2424.26	-3.33469	51.0885	14796	14796	MS2	0/0	ZP7.raw		40324.3	37697.8	24281.8	37352.8	35386.1	34444
High	gHcEGNPDQYGNHR	Unambiguous	2	1	Q9SJ30	N-Term(iTRAQ8plex); C3(iodoTMT6plex)	HCD	1	0	1	1		22271592	648172	Unique	Used	0.979403	0.989021	0.833772	27993.4	27416.8	21925.5	21684.8	35145.7	29303.5	0	0.0006491	2.55381	0	45.1518	64	4	555.024	2217.07	0.216674	31.1066	7550	7550	MS2	0/0	ZP16.raw		27993.4	31809.7	24474.9	28460	27146.7	26629.9
High	gIGDcFGR	Unambiguous	3	1	P31167	N-Term(iTRAQ8plex); C5(iodoTMT6plex)	HCD	1	0	1	1		1449050112	719890	Unique	Used	0.900997	0.603464	0.820606	326725	294378	385104	232396	380362	312127	0	0.007946	2.17392	0	19.1327	38	3	486.606	1457.8	-1.19158	49.0203	14246	14246	MS2	0/0	ZP5.raw		326725	341546	429882	305006	293793	283649
High	gIGDcFGR	Unambiguous	3	1	P31167	N-Term(iTRAQ8plex); C5(iodoTMT6plex)	HCD	1	0	1	1		4.51991e+08	737572	Unique	Used	0.861897	0.65725	0.839942	230864	198981	245368	161268	259280	217780	0	0.004377	2.00314	0	72.0918	58	3	486.606	1457.8	-0.940373	47.5247	13636	13636	MS2	0/0	ZP6.raw		230864	230863	273898	211655	200269	197910
High	gIGDcFGR	Unambiguous	3	1	P31167	N-Term(iTRAQ8plex); C5(iodoTMT6plex)	HCD	1	0	1	1		1716997544	756377	Unique	Used	0.796707	0.701696	0.742019	702160	559416	763902	536028	876457	650348	0	0.008418	2.18905	0	13.4385	27	3	486.606	1457.8	0.127259	50.2938	14483	14483	MS2	0/0	ZP7.raw		702160	649050	852725	703503	676979	591010
High	gIGDcFGR	Unambiguous	3	1	P31167	N-Term(iTRAQ8plex); C5(iodoTMT6plex)	HCD	1	0	1	1		1.69139e+08	756398	Unique	Used	0.91965	0.629658	0.778414	85485.6	78616.8	102285	64404.5	109068	84900.1	0.001	0.02055	1.8357	0	0	64	2	729.406	1457.8	0.28302	50.3803	14514	14514	MS2	0/0	ZP7.raw		85485.6	91213.5	114178	84526.9	84244.7	77153.8
High	gIGDcFGR	Unambiguous	3	1	P31167	N-Term(iTRAQ8plex); C5(iodoTMT6plex)	HCD	1	0	1	1		1528832915	775594	Unique	Used	0.786415	0.677473	0.733561	409798	322272	450896	305470	504213	369871	0.002	0.03365	1.60193	0	35.7821	29	3	486.607	1457.81	0.88088	51.0511	14788	14788	MS2	0/0	ZP8.raw		409798	373909	503324	400911	389456	336124
High	gIGDcFGR	Unambiguous	3	1	P31167	N-Term(iTRAQ8plex); C5(iodoTMT6plex)	HCD	1	0	1	1		133058498	775621	Unique	Used	0.950617	0.595066	0.720293	67710.6	64366.8	88734	52802.6	93867.2	67611.9	0.004	0.05809	1.75872	0	9.22007	64	2	729.405	1457.8	-1.30796	51.115	14818	14818	MS2	0/0	ZP8.raw		67710.6	74680.2	99051.5	69300.1	72503.4	61443
High	gIGDcFGR	Unambiguous	3	1	P31167	N-Term(iTRAQ8plex); C5(iodoTMT6plex)	HCD	1	0	1	1		79212523	792395	Unique	Used	0.831006	0.64694	0.688246	95332.2	79221.6	105530	68271.7	118965	81877.2	0.005	0.06502	2.1398	0	0	64	2	729.404	1457.8	-1.89411	49.3445	14564	14564	MS2	0/0	ZP9.raw		95332.2	91915.2	117801	89602.4	91889.2	74406.7
High	gIGDcFGR	Unambiguous	3	1	P31167	N-Term(iTRAQ8plex); C5(iodoTMT6plex)	HCD	1	0	1	1		950976425	792406	Unique	Used	0.958353	0.627025	0.756217	911657	873690	1.09861e+06	688853	1.18054e+06	892747	0.001	0.01071	2.34893	0	33.2369	27	3	486.606	1457.8	-0.877571	49.3828	14579	14579	MS2	0/0	ZP9.raw		911657	1.01368e+06	1.22635e+06	904077	911856	811292
High	gISAcAVcDGAAPIFR	Unambiguous	2	1	Q39242	N-Term(iTRAQ8plex); C5(iodoTMT6plex); C8(iodoTMT6plex)	HCD	1	0	1	1			558628	Unique	Used	0.866919	1.41718	0.837404	195259	169274	157715	223510	232694	194859	0	2.609e-05	3.07033	0	6.27869	64	3	838.474	2513.41	1.35375	56.7592	17190	17190	MS2	0/0	ZP10.raw		195259	196397	176053	293343	179734	177080
High	gISAcAVcDGAAPIFR	Unambiguous	2	1	Q39242	N-Term(iTRAQ8plex); C5(iodoTMT6plex); C8(iodoTMT6plex)	HCD	1	0	1	1		2443726554	576017	Unique	Used	1.03422	1.24115	0.765229	748749	774370	699585	868292	1.02169e+06	781830	0.004	0.05095	2.39166	0	8.71507	42	4	629.106	2513.4	-0.715729	59.3376	18260	18260	MS2	0/0	ZP11.raw		748749	898446	780929	1.13958e+06	789161	710496
High	gISAcAVcDGAAPIFR	Unambiguous	2	1	Q39242	N-Term(iTRAQ8plex); C5(iodoTMT6plex); C8(iodoTMT6plex)	HCD	1	0	1	1		151139065	593112	Unique	Used	0.997729	1.51034	0.718051	94491	94276.4	71724.1	108328	140992	101239	0	0.0001035	2.92284	0	9.83424	64	3	838.474	2513.41	1.86371	59.5534	18533	18533	MS2	0/0	ZP12.raw		94491	109382	80063.8	142173	108903	92002.2
High	gLcGGINSTVVk	Unambiguous	3	1	Q8L7F2	N-Term(iTRAQ8plex); C3(iodoTMT6plex); K12(iTRAQ8plex)	HCD	1	0	1	1		68119404	555645	Unique	Used	0.744611	0.819005	0.696732	59564.7	44352.6	45837.8	37541.4	65503.3	45638.2	0	0.0001177	2.77699	0	0	64	3	695.755	2085.25	-0.336552	46.2084	13159	13159	MS2	0/0	ZP10.raw		59564.7	51459.2	51167.6	49270.8	50595	41474.2
High	gLcGGINSTVVk	Unambiguous	3	1	Q8L7F2	N-Term(iTRAQ8plex); C3(iodoTMT6plex); K12(iTRAQ8plex)	HCD	1	0	1	1		9.2315e+07	793430	Unique	Used	0.809103	0.762618	0.893031	84200.9	68127.2	82127.5	62631.9	83862.1	74891.5	0	1.337e-05	3.28738	0	56.6099	64	3	695.755	2085.25	-1.03903	52.3006	15815	15815	MS2	0/0	ZP9.raw		84200.9	79043.2	91676.8	82200.5	64775.5	68058.4
High	gLHGIFck	Unambiguous	3	1	Q9LYG0	N-Term(iTRAQ8plex); C7(iodoTMT6plex); K8(iTRAQ8plex)	HCD	1	0	1	1		2.46719e+07	640124	Unique	Used	0.70196	0.860485	0.943904	45357.1	31838.9	35590.2	30624.9	53941.3	50915.4	0.001	0.02215	2.69289	0	44.3675	64	4	453.78	1812.1	-0.633508	53.184	16010	16010	MS2	0/0	ZP15.raw		45357.1	36940.4	39728.5	40193.3	41664.5	46269.9
High	gLIGEVIcR	Unambiguous	1	1	P39207	N-Term(iTRAQ8plex); C8(iodoTMT6plex)	HCD	1	0	1	1		5.15389e+07	762940	Unique	Used	0.759034	0.876972	0.951494	29275.4	22221	24567.6	21545.1	19099.3	18172.9	0.004	0.05288	1.50014	0	8.88211	64	3	531.66	1592.96	-1.26101	71.187	22882	22882	MS2	0/0	ZP7.raw		29275.4	25781.5	27424.2	28276.7	14752.4	16514.8
High	gLIGEVIcR	Unambiguous	1	1	P39207	N-Term(iTRAQ8plex); C8(iodoTMT6plex)	HCD	1	0	1	1		2.45646e+08	780984	Unique	Used	0.525004	0.899763	0.749062	93263.3	48963.6	59794.3	53800.7	61348	45953.4	0	0.002716	2.48078	0	21.7918	64	3	531.66	1592.97	0.118343	66.2823	21265	21265	MS2	0/0	ZP8.raw		93263.3	56808.9	66746.8	70610.1	47385.5	41760.6
High	gLIGEVIcR	Unambiguous	1	1	P39207	N-Term(iTRAQ8plex); C8(iodoTMT6plex)	HCD	1	0	1	1		428348407	797928	Unique	Used	0.569884	0.898557	0.809888	958177	546050	619572	556721	650988	527228	0	0.0007004	3.50187	0	36.7949	55	3	531.66	1592.97	0.00339677	64.7735	21167	21167	MS2	0/0	ZP9.raw		958177	633543	691612	730662	502826	479124
High	gLIGTNHNWcEAFSTYPR	Unambiguous	1	1	Q940J9	N-Term(iTRAQ8plex); C10(iodoTMT6plex)	HCD	1	0	1	1		200146964	578703	Unique	Used	0.941612	0.5537	0.67193	51279.5	48285.4	54852.9	30372.1	75071.4	50442.7	0.002	0.03212	2.30225	0	65.073	64	4	675.599	2699.38	-4.35416	68.2851	21760	21760	MS2	0/0	ZP11.raw		51279.5	56022.1	61230.9	39861.5	57985.5	45840.3
High	gLIGTNHNWcEAFSTYPR	Unambiguous	1	1	Q940J9	N-Term(iTRAQ8plex); C10(iodoTMT6plex)	HCD	1	0	1	1		87212642	595660	Unique	Used	1.04875	0.751833	0.741363	47786.1	50115.6	47878.8	35996.8	71110.5	52718.7	0.004	0.05114	2.78649	0	61.8863	64	4	675.601	2699.38	-1.36953	68.1206	21872	21872	MS2	0/0	ZP12.raw		47786.1	58145.6	53445.9	47243.6	54926.1	47908.6
High	gLIGTNHNWcEAFSTYPR	Unambiguous	1	1	Q940J9	N-Term(iTRAQ8plex); C10(iodoTMT6plex)	HCD	1	0	1	1		7021719	613287	Unique	Used	0.802259	0.771979	0.575024	10019.5	8038.26	10759.9	8306.42	13694.1	7874.42	0	0.001854	2.37993	0	0	64	3	900.465	2699.38	-1.8846	69.2079	22315	22315	MS2	0/0	ZP13.raw		10019.5	9326.22	12011	10901.7	10577.4	7155.96
High	gLLGWDETck	Unambiguous	2	1	Q9ZVA4	N-Term(iTRAQ8plex); C9(iodoTMT6plex); K10(iTRAQ8plex)	HCD	1	0	1	1			762604	Unique	Used	0.75242	0.882638	1.07683	36621.1	27554.4	33640.1	29692	48553.9	52284.5	0	5.813e-05	2.16675	0	40.6425	64	3	687.06	2059.16	-1.26532	69.9633	22422	22422	MS2	0/0	ZP7.raw		36621.1	31969.5	37551.6	38968.9	37503.3	47514.1
High	gLLGWDETck	Unambiguous	2	1	Q9ZVA4	N-Term(iTRAQ8plex); C9(iodoTMT6plex); K10(iTRAQ8plex)	HCD	1	0	1	1		46727366	762637	Unique	Used	0.913143	1.01513	1.39773	11716.3	10698.6	8304.41	8430.04	13670.9	19108.3	0.003	0.04502	2.86018	0	43.2036	64	4	515.547	2059.17	-0.0269414	70.0866	22467	22467	MS2	0/0	ZP7.raw		11716.3	12412.9	9270	11063.9	10559.5	17364.8
High	gLLGWDETck	Unambiguous	2	1	Q9ZVA4	N-Term(iTRAQ8plex); C9(iodoTMT6plex); K10(iTRAQ8plex)	HCD	1	0	1	1		335858566	797706	Unique	Used	0.52913	0.935874	1.1921	122478	64807	103184	96567.1	149703	178461	0.003	0.04777	3.29288	0	45.3808	64	4	515.545	2059.16	-3.34671	64.1733	20907	20907	MS2	0/0	ZP9.raw		122478	75190.9	115182	126738	115631	162178
High	gLSIPEcQk	Unambiguous	1	1	P20115	N-Term(iTRAQ8plex); C7(iodoTMT6plex); K9(iTRAQ8plex)	HCD	1	0	1	1		153120900	776319	Unique	Used	0.906673	0.584593	0.71929	39624.8	35926.8	45666.7	26696.5	61027.6	43896.5	0.002	0.02559	1.70163	0	40.1483	64	3	638.049	1912.13	-0.789867	53.2012	15681	15681	MS2	0/0	ZP8.raw		39624.8	41683.3	50976.6	35037.5	47138	39891.4
High	gLVAcTGSQFcGQAIIETk	Unambiguous	4	1	Q39161	N-Term(iTRAQ8plex); C5(iodoTMT6plex); C11(iodoTMT6plex); K19(iTRAQ8plex)	HCD	1	0	1	1		65172084	593858	Unique	Used	0.763624	1.11514	0.684067	44260.4	33798.3	39033.4	43527.5	74166.7	50735	0	0.001778	3.09357	0	0	64	4	798.955	3192.8	-3.13325	62.0074	19499	19499	MS2	0/0	ZP12.raw		44260.4	39213.8	43572	57127.2	57286.7	46105.9
High	gNQNFVcLNk	Unambiguous	2	1	Q9LXP8	N-Term(iTRAQ8plex); C7(iodoTMT6plex); K10(iTRAQ8plex)	HCD	1	0	1	1		39570011	776783	Unique	Used	0.714096	1.34237	0.94117	18839.1	13452.9	11596.9	15567.4	21448.9	20187	0.008	0.09239	1.91815	0	28.1387	64	3	692.069	2074.19	1.76254	54.5113	16239	16239	MS2	0/0	ZP8.raw		18839.1	15608.5	12945.3	20431.2	16567.2	18345.2
High	gQcNAcPSDk	Unambiguous	2	1	Q9ZVA4	N-Term(iTRAQ8plex); C3(iodoTMT6plex); C6(iodoTMT6plex); K10(iTRAQ8plex)	HCD	1	0	1	1		3.00296e+07	567933	Unique	Used	0.743064	0.977191	1.16531	42770.8	31781.5	37812.7	36950.2	55831.7	65061.4	0	0.002118	1.14497	0	48.2986	64	3	763.758	2289.26	-2.72402	30.619	7318	7318	MS2	0/0	ZP11.raw		42770.8	36873.8	42209.4	48494.9	43124.7	59125.2
High	gQcNAcPSDk	Unambiguous	2	1	Q9ZVA4	N-Term(iTRAQ8plex); C3(iodoTMT6plex); C6(iodoTMT6plex); K10(iTRAQ8plex)	HCD	1	0	1	1		317717996	585479	Unique	Used	0.760087	0.93016	1.08371	105187	79951.2	82229	76486.2	133160	144308	0.003	0.03761	3.86264	0	59.5595	47	5	458.657	2289.26	-3.80223	34.4936	8601	8601	MS2	0/0	ZP12.raw		105187	92761.7	91790.1	100383	102854	131141
High	gQcNAcPSDk	Unambiguous	2	1	Q9ZVA4	N-Term(iTRAQ8plex); C3(iodoTMT6plex); C6(iodoTMT6plex); K10(iTRAQ8plex)	HCD	1	0	1	1		6.22083e+08	602875	Unique	Used	0.744832	0.897573	1.10918	276499	205945	228919	205472	342743	380165	0.002	0.02987	4.26033	0	43.6826	33	5	458.659	2289.27	0.463611	34.1103	8627	8627	MS2	0/0	ZP13.raw		276499	238943	255537	269669	264736	345479
High	gScSGETADEYcFTTR	Unambiguous	2	1	F4JXW9	N-Term(iTRAQ8plex); C3(iodoTMT6plex); C12(iodoTMT6plex)	HCD	1	0	1	1		2.66591e+06	589857	Unique	Used	0.758761	1.09857	0.730003	33718.2	25584.1	25276.5	27768.2	39178.2	28600.2	0	0.001387	1.89002	0	11.5654	64	3	897.118	2689.34	4.76494	49.3518	14420	14420	MS2	0/0	ZP12.raw		33718.2	29683.4	28215.5	36444	30261.4	25990.7
High	gScSGETADEYcFTTR	Unambiguous	2	1	F4JXW9	N-Term(iTRAQ8plex); C3(iodoTMT6plex); C12(iodoTMT6plex)	HCD	1	0	1	1		157293216	775610	Unique	Used	0.830346	1.11909	0.692163	69266	57514.8	49614.8	55523.3	83912.1	58080.8	0	0.00963	2.17131	0	18.962	64	4	673.087	2689.33	-0.68692	51.0893	14806	14806	MS2	0/0	ZP8.raw		69266	66730.3	55383.8	72870.9	64814.1	52781.5
High	gSGGGGNDNAcYk	Unambiguous	1	1	O65639	N-Term(iTRAQ8plex); C11(iodoTMT6plex); K13(iTRAQ8plex)	HCD	1	0	1	1		2.82732e+07	788584	Unique	Used	1.05369	0.844788	0.596567	26168	27573	27510.1	23240.2	56343	33612.4	0	0.007413	1.47872	0	13.1444	64	3	713.042	2137.11	-0.244717	37.6133	9743	9743	MS2	0/0	ZP9.raw		26168	31991	30708.8	30501.4	43519.6	30545.6
High	gTcVFPGSAk	Unambiguous	1	1	Q9ZU91	N-Term(iTRAQ8plex); C3(iodoTMT6plex); K10(iTRAQ8plex)	HCD	1	0	1	1		156211972	554729	Unique	Used	0.837549	1.03941	0.906084	105331	88220	76028.2	79024.8	139412	126319	0	0.001514	2.21578	0	37.3067	64	3	635.375	1904.11	0.342321	42.6871	11855	11855	MS2	0/0	ZP10.raw		105331	102355	84868.4	103715	107682	114793
High	gTcVFPGSAk	Unambiguous	1	1	Q9ZU91	N-Term(iTRAQ8plex); C3(iodoTMT6plex); K10(iTRAQ8plex)	HCD	1	0	1	1		3.48585e+08	792218	Unique	Used	0.90432	1.1873	0.806413	61473	55591.2	45732.2	54297.6	87072.8	70216.6	0	0.00527	2.20985	0	77.2718	64	3	635.374	1904.11	-0.64418	48.8716	14356	14363	MS2	0/0	ZP9.raw		61473	64498.6	51049.7	71262.3	67255.4	63810
High	gTGTANQcPTIDGGSETFSFk	Unambiguous	1	1	Q9S841	N-Term(iTRAQ8plex); C8(iodoTMT6plex); K21(iTRAQ8plex)	HCD	1	0	1	1		89929965	780423	Unique	Used			0.682444		2094.22		2795.25	4270.3	2914.24	0.001	0.0223	2.94482	0	69.1351	64	4	764.651	3055.58	-0.448772	64.6569	20584	20584	MS2	0/0	ZP8.raw			2429.78	0	3668.59	3298.39	2648.34
High	gTLNVLNScAk	Unambiguous	2	1	Q29Q34	N-Term(iTRAQ8plex); C9(iodoTMT6plex); K11(iTRAQ8plex)	HCD	1	0	1	1		162483372	758389	Unique	Used	0.78223	0.733499	0.791707	62487.7	48879.7	68515.4	50256	88453.4	70029.2	0	0.00243	3.24719	0	50.8955	61	4	515.061	2057.22	0.393541	56.8523	17098	17098	MS2	0/0	ZP7.raw		62487.7	56711.7	76482	65957.9	68321.8	63639.7
High	gTVLPPLVQcTR	Unambiguous	1	1	Q94KT8	N-Term(iTRAQ8plex); C10(iodoTMT6plex)	HCD	1	0	1	1		5.71975e+06	760698	Unique	Used	0.83171	0.547672	0.598432	22057.8	18345.7	22313.7	12220.6	33825.9	20242.5	0.003	0.04781	1.80806	0	73.5998	64	3	639.721	1917.15	0.506225	63.6792	19945	19945	MS2	0/0	ZP7.raw		22057.8	21285.2	24908.2	16038.8	26127.3	18395.6
High	gTVLPPLVQcTR	Unambiguous	1	1	Q94KT8	N-Term(iTRAQ8plex); C10(iodoTMT6plex)	HCD	1	0	1	1		1.21704e+08	779444	Unique	Used	0.870129	0.703434	0.666927	32012	27854.6	30127	21192.4	44235.5	29501.8	0	0.001425	2.30964	0	63.1158	64	3	639.721	1917.15	1.74784	62.0672	19446	19446	MS2	0/0	ZP8.raw		32012	32317.7	33630.1	27813.7	34167.7	26810.1
High	gVAADLSHcNTPSQVR	Unambiguous	1	1	Q9SN86	N-Term(iTRAQ8plex); C9(iodoTMT6plex)	HCD	1	0	1	1			571730	Unique	Used	1.51929	0.66484	0.74454	50600.7	76876.9	66388	44137.4	74239.9	55274.6	0.006	0.0718	3.3792	0	43.5524	64	4	572.817	2288.24	6.98271	46.0005	12854	13033	MS2	0/0	ZP11.raw		50600.7	89194.8	74107.2	57927.6	57343.3	50231.3
High	gVcVPVSQSLSLPVScEAR	Unambiguous	1	1	O65238	N-Term(iTRAQ8plex); C3(iodoTMT6plex); C16(iodoTMT6plex)	HCD	1	0	1	1			559742	Unique	Used	0.900787	0.88782	0.871329	34282.8	30881.5	26969.5	23944.1	32877.1	28646.8	0.004	0.05594	3.18801	0	32.8141	64	4	724.165	2893.64	2.48306	60.6405	18681	18681	MS2	0/0	ZP10.raw		34282.8	35829.6	30105.4	31425.1	25394.5	26033.1
High	gVDGTcDQIR	Unambiguous	3	1	Q56XI5	N-Term(iTRAQ8plex); C6(iodoTMT6plex)	HCD	1	0	1	1		1595901833	532604	Unique	Used	0.901465	1.0201	1.02527	176789	159369	131133	133768	201703	206800	0	0.00053	2.98628	0	17.085	64	3	566.309	1696.91	-1.33833	41.4777	10141	10141	MS2	0/0	ZP1.raw		176789	184904	146380	175563	155797	187931
High	gVDGTcDQIR	Unambiguous	3	1	Q56XI5	N-Term(iTRAQ8plex); C6(iodoTMT6plex)	HCD	1	0	1	1		8.64795e+07	532681	Unique	Used	1.04051	1.44805	1.11822	91527	95234.4	65797.5	95278.3	115614	129281	0.005	0.07026	2.09049	0	31.6609	64	4	424.984	1696.91	-1.45416	41.7272	10240	10240	MS2	0/0	ZP1.raw		91527	110494	73448.1	125047	89300.8	117486
High	gVDGTcDQIR	Unambiguous	3	1	Q56XI5	N-Term(iTRAQ8plex); C6(iodoTMT6plex)	HCD	1	0	1	1		1.47137e+07	681676	Unique	Used	1.45756	0.966034	0.862446	9355.6	13636.3	10176.5	9830.85	16718.7	14419	0.002	0.03455	1.57914	0	0	64	3	566.309	1696.91	-1.55414	42.9553	10149	10149	MS2	0/0	ZP19.raw		9355.6	15821.3	11359.8	12902.4	12913.6	13103.4
High	gVDGTcDQIR	Unambiguous	3	1	Q56XI5	N-Term(iTRAQ8plex); C6(iodoTMT6plex)	HCD	1	0	1	1		4.6048e+08	686254	Unique	Used	1.03635	1.11058	1.01866	86001.7	89127.5	66845	74236.5	120196	122439	0	0.0004668	2.41941	0	16.7068	55	3	566.31	1696.92	0.0644326	39.8946	10453	10453	MS2	0/0	ZP2.raw		86001.7	103408	74617.3	97430.9	92840	111267
High	gVDGTcDQIR	Unambiguous	3	1	Q56XI5	N-Term(iTRAQ8plex); C6(iodoTMT6plex)	HCD	1	0	1	1		129160467	753773	Unique	Used	1.11511	1.02703	0.972283	62717.6	69937	60167.8	61794	89095.7	86626.3	0.003	0.03812	1.77868	0	78.301	64	3	566.308	1696.91	-3.60435	40.9245	10908	10908	MS2	0/0	ZP7.raw		62717.6	81142.9	67163.8	81100.8	68817.9	78722.5
High	gVDGTcDQIR	Unambiguous	3	1	Q56XI5	N-Term(iTRAQ8plex); C6(iodoTMT6plex)	HCD	1	0	1	1		3.92409e+09	772769	Unique	Used	0.896061	1.06221	0.935852	102394	91751.5	81977.9	87077.8	128138	119918	0.001	0.02093	2.22347	0	58.1694	64	3	566.31	1696.91	-0.582997	41.8884	11144	11144	MS2	0/0	ZP8.raw		102394	106453	91509.8	114284	98974.6	108977
High	gVDGTcDQIR	Unambiguous	3	1	Q56XI5	N-Term(iTRAQ8plex); C6(iodoTMT6plex)	HCD	1	0	1	1		2.0713e+08	772792	Unique	Used	0.905437	1.22106	1.10447	23194.9	21001.5	14891.2	18183	24964.3	27572.4	0.001	0.01347	2.05074	0	0	64	2	848.963	1696.92	1.79883	41.9496	11171	11171	MS2	0/0	ZP8.raw		23194.9	24366.5	16622.6	23864.1	19282.5	25056.7
High	gVDGTcDQIR	Unambiguous	3	1	Q56XI5	N-Term(iTRAQ8plex); C6(iodoTMT6plex)	HCD	1	0	1	1		8.99958e+07	772804	Unique	Used	0.657573	0.77977	0.92288	47869.8	31477.9	38331.5	29889.8	53349.7	49235.4	0.002	0.02689	2.52965	0	62.083	64	4	424.985	1696.92	0.344255	41.9851	11186	11186	MS2	0/0	ZP8.raw		47869.8	36521.5	42788.5	39228.5	41207.6	44743.2
High	gVDGTcDQIR	Unambiguous	3	1	Q56XI5	N-Term(iTRAQ8plex); C6(iodoTMT6plex)	HCD	1	0	1	1		1.73605e+07	805378	Unique	Used	0.73004	2.14628	0.796714	6370.08	4650.41	3976.05	8533.74	6958.7	5544.1	0.003	0.04469	1.30676	0	20.7708	64	3	566.308	1696.91	-3.28063	36.8259	8459	8459	MS2	0/0	ZP9BLK.raw		6370.08	5395.54	4438.37	11200	5374.93	5038.26
High	gVFVScSAGNSGPTR	Unambiguous	1	1	Q9ZUF6	N-Term(iTRAQ8plex); C6(iodoTMT6plex)	HCD	1	0	1	1		9.7839e+07	775089	Unique	Used	1.17427	1.11195	1.06882	10963.4	12873.9	7976.63	8869.65	11043.1	11803.1	0.007	0.08545	1.06516	0	11.2541	64	3	691.375	2072.11	1.52739	49.4569	14146	14146	MS2	0/0	ZP8.raw		10963.4	14936.7	8904.11	11640.9	8529.75	10726.2
High	gVFVScSAGNSGPTR	Unambiguous	1	1	Q9ZUF6	N-Term(iTRAQ8plex); C6(iodoTMT6plex)	HCD	1	0	1	1		76989600	791845	Unique	Used	0.76706	0.556444	0.853148	91079.4	69863.4	91916.3	51146.3	113974	97237.1	0	0.0004544	1.82643	0		64	3	691.374	2072.11	0.0251578	47.7541	13892	13892	MS2	0/0	ZP9.raw		91079.4	81057.5	102604	67126.4	88034.3	88365.1
High	gVPESPQcGFSSLAVR	Unambiguous	1	1	Q8LBK6	N-Term(iTRAQ8plex); C8(iodoTMT6plex)	HCD	1	0	1	1		76246757	779443	Unique	Used	1.4956	0.845113	0.739981	19412.7	29033.6	20352.2	17199.9	34647.5	25638.5	0.001	0.01407	1.73135	0	43.6361	64	3	756.417	2267.24	2.3812	62.0656	19445	19445	MS2	0/0	ZP8.raw		19412.7	33685.6	22718.7	22573.9	26761.9	23299.2
High	gVQGATSHcLGQNFAk	Unambiguous	1	1	Q9M1R2	N-Term(iTRAQ8plex); C9(iodoTMT6plex); K16(iTRAQ8plex)	HCD	1	0	1	1		444070340	607228	Unique	Used	0.845974	0.752793	0.833141	84740.9	71688.6	78356.3	58986.1	123992	103303	0	6.299e-07	6.59819	0	57.5205	64	4	639.608	2555.41	-2.46955	48.6483	14345	14345	MS2	0/0	ZP13.raw		84740.9	83175.2	87467.1	77415.6	95772.1	93877.6
High	gVSFMVDNcSTTAR	Unambiguous	3	1	Q05758	N-Term(iTRAQ8plex); C9(iodoTMT6plex)	HCD	1	0	1	1		379223052	778340	Unique	Used	0.995099	0.941407	0.526059	40412.9	40214.8	32573.4	30664.9	63636.6	33476.6	0	0.002729	2.40398	0	0	64	3	707.702	2121.09	-0.706252	58.8225	18094	18094	MS2	0/0	ZP8.raw		40412.9	46658.4	36360.9	40245.7	49153.2	30422.2
High	hcAPENEk	Unambiguous	2	1	B9DFI7	N-Term(iTRAQ8plex); C2(iodoTMT6plex); K8(iTRAQ8plex)	HCD	1	0	1	1		1.26514e+08	602067	Unique	Used	0.326711	0.737084	1.1326	9275.64	3030.45	9008.43	6639.97	10244.4	11602.8	0.002	0.02364	2.04322	0	49.0174	64	3	622.349	1865.03	-1.2534	30.9095	7467	7467	MS2	0/0	ZP13.raw		9275.64	3516.01	10055.9	8714.55	7912.82	10544.1
High	hcAPENEk	Unambiguous	2	1	B9DFI7	N-Term(iTRAQ8plex); C2(iodoTMT6plex); K8(iTRAQ8plex)	HCD	1	0	1	1			602094	Unique	Used			1.24464	2205.24			1593.7	2430.8	3025.47	0.003	0.04327	1.15137	0		64	2	933.018	1865.03	-4.22427	30.989	7500	7500	MS2	0/0	ZP13.raw		2205.24	0	0	2091.64	1877.56	2749.43
High	hcAPENEk	Unambiguous	2	1	B9DFI7	N-Term(iTRAQ8plex); C2(iodoTMT6plex); K8(iTRAQ8plex)	HCD	1	0	1	1		4.41924e+07	617873	Unique	Used	0.884667	0.767108	0.588775	15866.2	14036.3	18812.7	14431.3	33751.8	19872.2	0.001	0.01553	3.56777	0	39.7863	64	4	467.014	1865.03	-1.92368	30.1854	7082	7464	MS2	0/0	ZP14.raw		15866.2	16285.4	21000.1	18940.2	26070	18059.1
High	hcAPENEk	Unambiguous	2	1	B9DFI7	N-Term(iTRAQ8plex); C2(iodoTMT6plex); K8(iTRAQ8plex)	HCD	1	0	1	1		1051168192	618164	Unique	Used	0.578392	1.01044	0.864557	15331.1	8867.36	12022.9	12148.3	14742.8	12746	0.004	0.05738	1.5805	0	0	64	3	622.348	1865.03	-3.31515	31.247	7479	7479	MS2	0/0	ZP14.raw		15331.1	10288.2	13420.8	15943.9	11387.4	11583.1
High	hcAPENEk	Unambiguous	2	1	B9DFI7	N-Term(iTRAQ8plex); C2(iodoTMT6plex); K8(iTRAQ8plex)	HCD	1	0	1	1		8.1173e+06	618205	Unique	Used	0.78553	0.731324	0.555459	6560.7	5153.62	7078.52	5176.7	10600.6	5888.18	0.001	0.02132	1.34067	0	0	64	2	933.018	1865.03	-4.55154	31.3912	7534	7534	MS2	0/0	ZP14.raw		6560.7	5979.38	7901.57	6794.09	8187.92	5350.94
High	hcAPENEk	Unambiguous	2	1	B9DFI7	N-Term(iTRAQ8plex); C2(iodoTMT6plex); K8(iTRAQ8plex)	HCD	1	0	1	1		8.24716e+08	633817	Unique	Used	0.704448	0.743335	0.829648	148043	104288	137028	101857	193798	160784	0	0.004574	4.31714	0	32.9022	55	4	467.014	1865.03	-0.900624	31.1001	7536	7536	MS2	0/0	ZP15.raw		148043	120998	152960	133682	149690	146114
High	hcLSDLEQILVGk	Unambiguous	2	1	F4HX19	N-Term(iTRAQ8plex); C2(iodoTMT6plex); K13(iTRAQ8plex)	HCD	1	0	1	1		1.72072e+06	598101	Unique	Used	0.919089	0.751486	0.571509	12549.2	11533.8	7812.54	5871.01	16402	9373.89	0.007	0.08687	2.13562	0	86.9015	64	4	598.859	2392.41	4.3393	76.3017	25059	25059	MS2	0/0	ZP12.raw		12549.2	13381.9	8720.94	7705.34	12669	8518.61
High	hcNMVLENVR	Unambiguous	3	1	Q8L3W7	N-Term(iTRAQ8plex); C2(iodoTMT6plex)	HCD	1	0	1	1		1.07673e+08	637298	Unique	Used	1.00351	0.831035	0.672362	78439.3	78714.5	72630.1	60358.1	105151	70699.3	0.001	0.0148	3.00306	0	71.687	64	4	462.757	1848.01	-1.23041	43.5383	12272	12272	MS2	0/0	ZP15.raw		78439.3	91326.8	81075.1	79216.3	81218.9	64248.7
High	hcPLPEETPLcLIPPPSGYk	Unambiguous	2	1	Q93W95	N-Term(iTRAQ8plex); C2(iodoTMT6plex); C11(iodoTMT6plex); K20(iTRAQ8plex)	HCD	1	0	1	1		4.15546e+06	614080	Unique	Used	0.868039		0.841992	3901.05	3386.27		2448.97	3318.66	2794.29	0.002	0.0317	4.08418	0	68.0289	64	5	692.394	3457.94	-5.10107	72.4029	23461	23461	MS2	0/0	ZP13.raw		3901.05	3928.85	0	3214.12	2563.35	2539.33
High	hcPLPEETPLcLIPPPSGYk	Unambiguous	2	1	Q93W95	N-Term(iTRAQ8plex); C2(iodoTMT6plex); C11(iodoTMT6plex); K20(iTRAQ8plex)	HCD	1	0	1	1		7058278	614339	Unique	Used	1.55153	0.345694	0.924346	4137.25	6419.05	6705.74	2318.13	6781.65	6268.59	0.008	0.09374	4.02093	0	0	64	5	692.399	3457.97	2.84173	73.5264	23851	23851	MS2	0/0	ZP13.raw		4137.25	7447.57	7485.45	3042.41	5238.17	5696.64
High	hcPLPEETPLcLIPPPSGYk	Unambiguous	2	1	Q93W95	N-Term(iTRAQ8plex); C2(iodoTMT6plex); C11(iodoTMT6plex); K20(iTRAQ8plex)	HCD	1	0	1	1			630506	Unique	Used	1.07062	0.796239	0.395968	1823.63	1952.42	3059.06	2435.74	5961.56	2360.59	0	0.0008568	3.98612	0	73.3435	64	5	692.395	3457.95	-3.07123	74.4927	24043	24043	MS2	0/0	ZP14.raw		1823.63	2265.25	3414.75	3196.76	4604.73	2145.21
High	hcPLPEETPLcLIPPPSGYk	Unambiguous	2	1	Q93W95	N-Term(iTRAQ8plex); C2(iodoTMT6plex); C11(iodoTMT6plex); K20(iTRAQ8plex)	HCD	1	0	1	1		904650	630789	Unique	Used	2.08867		0.724142	1341.91	2802.79			2860.61	2071.49	0	0.008548	2.5968	0	41.0283	64	5	692.396	3457.95	-1.92393	75.7794	24481	24481	MS2	0/0	ZP14.raw		1341.91	3251.88	0	0	2209.55	1882.49
High	hcPPDNEk	Unambiguous	1	1	Q94EJ6	N-Term(iTRAQ8plex); C2(iodoTMT6plex); K8(iTRAQ8plex)	HCD	1	0	1	1		5.18832e+08	567592	Unique	Used	0.708711	0.795393	0.86161	30197.4	21401.2	22262.8	17707.7	34469.7	29699.4	0	0.00458	4.32062	0	29.7138	64	4	470.014	1877.03	-1.97194	28.126	6565	6880	MS2	0/0	ZP11.raw		30197.4	24830.3	24851.4	23240.3	26624.5	26989.6
High	hcPPDNEk	Unambiguous	1	1	Q94EJ6	N-Term(iTRAQ8plex); C2(iodoTMT6plex); K8(iTRAQ8plex)	HCD	1	0	1	1		1.1573e+06	567884	Unique	Used	0.267867	0.322031	0.900043	5852.4	1567.66	5331.54	1716.92	5915.88	5324.54	0.002	0.02824	2.00774	0	92.0138	64	4	470.012	1877.03	-4.4067	30.1701	7189	7189	MS2	0/0	ZP11.raw		5852.4	1818.85	5951.46	2253.35	4569.45	4838.73
High	hcPPDNEk	Unambiguous	1	1	Q94EJ6	N-Term(iTRAQ8plex); C2(iodoTMT6plex); K8(iTRAQ8plex)	HCD	1	0	1	1		1.20194e+07	618000	Unique	Used	1.08144	1.18476	0.860163	26632.8	28801.7	21440.9	25402.3	43918.4	37777	0.001	0.01065	3.73424	0	65.8903	64	4	470.013	1877.03	-2.4271	30.6406	7254	7628	MS2	0/0	ZP14.raw		26632.8	33416.5	23933.9	33339	33922.8	34330.2
High	hcPPDNEk	Unambiguous	1	1	Q94EJ6	N-Term(iTRAQ8plex); C2(iodoTMT6plex); K8(iTRAQ8plex)	HCD	1	0	1	1		98491961	618594	Unique	Used	1.08444	0.731267	0.985909	100820	109333	101806	74447.2	114190	112581	0.001	0.01314	2.16806	0	59.5854	64	4	470.013	1877.03	-2.91091	32.8045	8065	8065	MS2	0/0	ZP14.raw		100820	126852	113643	97707.4	88200.8	102309
High	hcPPVFDR	Unambiguous	1	1	Q94II3	N-Term(iTRAQ8plex); C2(iodoTMT6plex)	HCD	1	0	1	1		7.38527e+08	636138	Unique	Used	0.886014	0.924359	0.928922	143216	126891	128270	118568	172163	159926	0.006	0.07885	2.64557	0	75.0352	37	4	401.727	1603.89	-0.545189	39.5215	10719	10719	MS2	0/0	ZP15.raw		143216	147223	143185	155613	132980	145335
High	hcPPVYEk	Unambiguous	1	1	Q9C6S7	N-Term(iTRAQ8plex); C2(iodoTMT6plex); K8(iTRAQ8plex)	HCD	1	0	1	1		335430900	620228	Unique	Used	0.939005	0.728244	0.977794	66850	62772.5	66429.4	48376.8	81854.7	80037	0	0.009649	3.79238	0	82.2741	46	4	478.279	1910.09	-2.71719	38.6393	10286	10286	MS2	0/0	ZP14.raw		66850	72830.4	74153.4	63491.5	63224.9	72734.4
High	hcPPVYEk	Unambiguous	1	1	Q9C6S7	N-Term(iTRAQ8plex); C2(iodoTMT6plex); K8(iTRAQ8plex)	HCD	1	0	1	1		7.27606e+08	635907	Unique	Used	1.04826	0.645238	0.790034	61879.3	64865.9	63753.3	41136.1	88156.8	69646.8	0	0.004015	3.64819	0	57.5366	64	4	478.279	1910.09	-2.14202	38.7177	10408	10408	MS2	0/0	ZP15.raw		61879.3	75259.3	71166.1	53988.5	68092.7	63292.3
High	hcPPVYEk	Unambiguous	1	1	Q9C6S7	N-Term(iTRAQ8plex); C2(iodoTMT6plex); K8(iTRAQ8plex)	HCD	1	0	1	1		109140959	635937	Unique	Used	0.622198	0.756031	0.838077	23831.5	14827.9	22519.1	17025.1	26591.5	22285.7	0.003	0.04258	2.20664	0	57.6854	64	3	637.372	1910.1	1.95513	38.8317	10450	10450	MS2	0/0	ZP15.raw		23831.5	17203.8	25137.5	22344.4	20539.4	20252.4
High	hDVAVVSEAAFENcEk	Unambiguous	1	1	Q07488	N-Term(iTRAQ8plex); C14(iodoTMT6plex); K16(iTRAQ8plex)	HCD	1	0	1	1			538204	Unique	Used	0.859949	0.918633	0.86253	36304.1	31219.7	33944.3	31182.3	63243.5	54549.4	0	4.954e-10	2.62131	0	66.8762	64	3	895.816	2685.43	-0.257378	57.6528	16962	16962	MS2	0/0	ZP1.raw		36304.1	36222	37891.1	40924.9	48849.5	49572.3
High	hDVAVVSEAAFENcEk	Unambiguous	1	1	Q07488	N-Term(iTRAQ8plex); C14(iodoTMT6plex); K16(iTRAQ8plex)	HCD	1	0	1	1		488575984	592893	Unique	Used	0.986029	1.07609	0.780989	138288	136356	116444	125304	188895	147525	0	1.077e-09	6.79182	0	72.1392	64	4	672.114	2685.43	-0.171472	58.7659	18234	18234	MS2	0/0	ZP12.raw		138288	158205	129984	164454	145904	134065
High	hDVAVVSEAAFENcEk	Unambiguous	1	1	Q07488	N-Term(iTRAQ8plex); C14(iodoTMT6plex); K16(iTRAQ8plex)	HCD	1	0	1	1			592922	Unique	Used	0.91432	0.97327	0.846131	40045.1	36614	33316.5	32426	51645.9	43699.2	0	5.184e-12	3.83155	0	0	64	3	895.812	2685.42	-4.14392	58.8631	18272	18272	MS2	0/0	ZP12.raw		40045.1	42480.6	37190.4	42557.1	39891.5	39712.1
High	hELcNAYTELNDPVVQR	Unambiguous	1	1	Q9ZPI1	N-Term(iTRAQ8plex); C4(iodoTMT6plex)	HCD	1	0	1	1		62582682	575598	Unique	Used	0.794095	0.756422	0.912115	83895.8	66621.3	72009	54469.2	99551.9	90802.8	0	7.403e-05	2.96326	0	72.6156	64	4	659.351	2634.38	0.376063	57.9942	17724	17724	MS2	0/0	ZP11.raw		83895.8	77296	80381.7	71487.4	76894.4	82518
High	hELcNAYTELNDPVVQR	Unambiguous	1	1	Q9ZPI1	N-Term(iTRAQ8plex); C4(iodoTMT6plex)	HCD	1	0	1	1			795772	Unique	Used	1.02384	0.556181	0.616186	37174.6	38061	45683.5	25408.3	59743.6	36813.1	0	5.929e-05	3.91829	0	41.9695	64	4	659.355	2634.4	5.65849	58.8091	18608	18608	MS2	0/0	ZP9.raw		37174.6	44159.4	50995.3	33346.8	46146.2	33454.3
High	hFEGGDWDQGGTcQR	Unambiguous	1	1	Q9ZQR5	N-Term(iTRAQ8plex); C13(iodoTMT6plex)	HCD	1	0	1	1		169995461	572095	Unique	Used	0.755664	0.955391	0.73451	218982	165477	172940	165225	265376	194921	0	0.0002122	3.22381	0	51.5556	64	4	582.284	2326.11	-0.552293	47.1572	13320	13320	MS2	0/0	ZP11.raw		218982	191991	193048	216848	204977	177137
High	hFEGGDWDQGGTcQR	Unambiguous	1	1	Q9ZQR5	N-Term(iTRAQ8plex); C13(iodoTMT6plex)	HCD	1	0	1	1		1.93806e+08	589310	Unique	Used	0.822794	0.776008	0.746286	121720	100150	121669	94415.9	158849	118547	0	0.0001274	3.20368	0	43.5623	64	4	582.284	2326.11	0.287359	47.5531	13707	13707	MS2	0/0	ZP12.raw		121720	116197	135816	123915	122696	107730
High	hILLIISHSPIVQcR	Unambiguous	1	1	F4IQ30	N-Term(iTRAQ8plex); C14(iodoTMT6plex)	HCD	1	0	1	1		262377602	589700	Unique	Used	0.906161	0.781641	0.79364	71237.6	64552.8	80479.9	62906.4	102387	81258.1	0.008	0.09452	2.78415	0	28.185	64	4	591.363	2362.43	2.37344	48.7495	14196	14196	MS2	0/0	ZP12.raw		71237.6	74896	89837.7	82560.8	79083.8	73844.1
High	hSDLFVQcKsGk	Unambiguous	2	1	F4HWK0	N-Term(iTRAQ8plex); C8(iodoTMT6plex); S10(Phospho); K12(iTRAQ8plex)	HCD	1	0	1	1		2.37641e+07	651415	Unique	Used	1.09093	0.957681	0.964527	31548.6	34417.4	26658.6	25530.5	40092.9	38670.7	0.003	0.0403	2.76009	1	62.0049	64	4	592.325	2366.28	2.0152	42.5833	11934	11934	MS2	0/0	ZP16.raw		31548.6	39932	29758.3	33507.1	30967.9	35142.4
High	hSVPVcSEAk	Unambiguous	3	1	F4J5S1	N-Term(iTRAQ8plex); C6(iodoTMT6plex); K10(iTRAQ8plex)	HCD	1	0	1	1		1.03322e+07	619668	Unique	Used	0.760808	0.652073	0.797915	11653.5	8866.08	14879.3	9702.36	19304.8	15403.6	0.001	0.01077	1.52542	0		64	3	665.386	1994.14	-3.56641	36.5978	9516	9516	MS2	0/0	ZP14.raw		11653.5	10286.7	16609.3	12733.8	14911.1	13998.2
High	hSVPVcSEAk	Unambiguous	3	1	F4J5S1	N-Term(iTRAQ8plex); C6(iodoTMT6plex); K10(iTRAQ8plex)	HCD	1	0	1	1		301407837	619674	Unique	Used	0.879549	0.690122	0.782083	119283	104916	129223	89179.8	171546	134163	0.001	0.01343	2.87795	0	26.1234	54	4	499.292	1994.14	-3.3589	36.6129	9523	9523	MS2	0/0	ZP14.raw		119283	121726	144249	117043	132503	121922
High	hTFNcGSSVIVPNALISLSk	Unambiguous	1	1	Q9C9H5	N-Term(iTRAQ8plex); C5(iodoTMT6plex); K20(iTRAQ8plex)	HCD	1	0	1	1		3.47767e+06	614587	Unique	Used	0.995417		0.566976	2380.12	2369.21	2464.3		3787.67	2147.52	0.001	0.0156	3.33626	0	61.5028	64	4	756.935	3024.72	-4.99691	74.6799	24240	24240	MS2	0/0	ZP13.raw		2380.12	2748.83	2750.84	0	2925.61	1951.58
High	hTFNcGSSVIVPNALISLSk	Unambiguous	1	1	Q9C9H5	N-Term(iTRAQ8plex); C5(iodoTMT6plex); K20(iTRAQ8plex)	HCD	1	0	1	1		7.64401e+06	614824	Unique	Used	2.63179	0.535105	0.433677	2509.44	6604.32	3405.84	1822.48	9250.86	4011.89	0.001	0.01435	3.76573	0	87.5332	64	5	605.753	3024.74	0.842729	74.7116	24251	24600	MS2	0/0	ZP13.raw		2509.44	7662.53	3801.85	2391.89	7145.41	3645.85
High	hTFNcGSSVIVPNALISLSk	Unambiguous	1	1	Q9C9H5	N-Term(iTRAQ8plex); C5(iodoTMT6plex); K20(iTRAQ8plex)	HCD	1	0	1	1			615035	Unique	Used	0.92202	1.12017	1.45112	2524.58	2327.71	3200.61	3585.23	2871.78	4167.29	0	3.344e-05	3.81433	0	15.0196	64	4	756.938	3024.73	-0.315423	76.693	24930	24930	MS2	0/0	ZP13.raw		2524.58	2700.68	3572.76	4705.4	2218.17	3787.06
High	hTNPcGVASR	Unambiguous	2	1	Q8RWT5	N-Term(iTRAQ8plex); C5(iodoTMT6plex)	HCD	1	0	1	3		7.85151e+06	648119	Unique	Used	1.20942	0.745376	0.540257	14414.6	17433.4	15629.8	11650	28459.7	15375.6	0.009	0.1131	1.20648	0	45.7418	64	3	558.978	1674.92	-1.02955	30.9042	7476	7476	MS2	0/0	ZP16.raw		14414.6	20226.7	17447.1	15290	21982.4	13972.7
High	hTSEGScQEEk	Unambiguous	4	1	Q56Y10	N-Term(iTRAQ8plex); C7(iodoTMT6plex); K11(iTRAQ8plex)	HCD	1	0	1	1			567509	Unique	Used	0.916642	1.74717	0.657593	16493.3	15118.5	9258.89	16176.8	30008.9	19733.6	0	0.0001907	4.0025	0	30.7233	64	4	543.789	2172.13	-1.90071	27.9083	6468	6468	MS2	0/0	ZP11.raw		16493.3	17540.9	10335.5	21231.1	23179	17933.1
High	hTSEGScQEEk	Unambiguous	4	1	Q56Y10	N-Term(iTRAQ8plex); C7(iodoTMT6plex); K11(iTRAQ8plex)	HCD	1	0	1	1		8.97757e+07	584573	Unique	Used	0.83074	0.859913	0.819753	15692.2	13036.2	15882.7	13657.7	22904.8	18776.3	0	1.876e-05	3.91113	0	26.0191	64	4	543.789	2172.14	-1.00154	31	7316	7316	MS2	0/0	ZP12.raw		15692.2	15124.9	17729.4	17924.9	17691.7	17063.1
High	hTSEGScQEEk	Unambiguous	4	1	Q56Y10	N-Term(iTRAQ8plex); C7(iodoTMT6plex); K11(iTRAQ8plex)	HCD	1	0	1	1		4.61972e+07	602009	Unique	Used	0.900614	0.873903	0.782639	23812.5	21445.8	22522.5	19682.5	36134	28279.9	0	0.001475	3.13104	0	45.8896	64	4	543.789	2172.14	-0.889142	30.7004	7388	7388	MS2	0/0	ZP13.raw		23812.5	24882.1	25141.3	25832	27910.1	25699.6
High	hyQDLDFSNVLScAR	Unambiguous	1	1	Q8GZ17	N-Term(iTRAQ8plex); Y2(iTRAQ8plex); C13(iodoTMT6plex)	HCD	1	0	1	1		89359029	628296	Unique	Used	0.962544	0.804274	0.667033	34145.2	32866.3	29697.8	23885.2	48824.1	32567.3	0	0.0002502	5.78295	0	40.0495	64	5	541.895	2705.45	-1.54898	65.5285	20838	20838	MS2	0/0	ZP14.raw		34145.2	38132.4	33150.9	31347.8	37711.9	29595.8
High	hyQDLDFSNVLScAR	Unambiguous	1	1	Q8GZ17	N-Term(iTRAQ8plex); Y2(iTRAQ8plex); C13(iodoTMT6plex)	HCD	1	0	1	1		3.02395e+07	644411	Unique	Used	1.03003	2.86972	0.60602	9479.33	9764.02	2923.23	8388.85	11647.3	7058.49	0	1.417e-05	5.64148	0	49.9433	64	5	541.894	2705.44	-3.74776	70.6837	22249	22297	MS2	0/0	ZP15.raw		9479.33	11328.5	3263.12	11009.8	8996.43	6414.48
High	hYQDLDFSNVLScAR	Unambiguous	1	1	Q8GZ17	N-Term(iTRAQ8plex); C13(iodoTMT6plex)	HCD	1	0	1	1		416521716	578899	Unique	Used	0.937125	0.765511	0.769204	119944	112403	116587	89249	164840	126796	0	0.001158	3.97485	0	79.7828	64	4	601.068	2401.25	2.19049	68.9023	22008	22008	MS2	0/0	ZP11.raw		119944	130413	130144	117134	127323	115227
High	iDcPSPTcNPTcPAISTED	Unambiguous	1	1	Q940J8	N-Term(iTRAQ8plex); C3(iodoTMT6plex); C8(iodoTMT6plex); C12(iodoTMT6plex)	HCD	1	0	1	1		2.39091e+07	758213	Unique	Used	1.01669	1.13927	0.852803	10249.5	10420.6	9436.42	10750.6	16138.2	13762.7	0	0.004478	1.35866	0	34.984	64	5	651.943	3255.68	-3.07413	56.3204	16878	16878	MS2	0/0	ZP7.raw		10249.5	12090.3	10533.6	14109.5	12465.2	12507
High	iEGIAESLcWEk	Unambiguous	1	1	Q94EJ6	N-Term(iTRAQ8plex); C9(iodoTMT6plex); K12(iTRAQ8plex)	HCD	1	0	1	1		48470407	546917	Unique	Used	0.685647	0.968126	0.686599	81839.5	56113	62331.1	60344.3	124626	85567.9	0	0.0003298	2.78	0	65.068	64	3	772.437	2315.3	-5.44262	80.8823	27076	27076	MS2	0/0	ZP1.raw		81839.5	65104	69578.6	79198.2	96261.4	77760.7
High	iEGIAESLcWEk	Unambiguous	1	1	Q94EJ6	N-Term(iTRAQ8plex); C9(iodoTMT6plex); K12(iTRAQ8plex)	HCD	1	0	1	1			803983	Unique	Used	0.666186	0.812916	0.774861	20006.5	13328	15589.4	12672.8	24476.3	18965.7	0	0.004672	1.92183	0	11.9936	64	3	772.44	2315.3	-2.27921	84.3628	28932	28932	MS2	0/0	ZP9.raw		20006.5	15463.6	17402	16632.3	18905.6	17235.3
High	iGFYSTTcPNAETIVR	Unambiguous	2	1	F4KEH2	N-Term(iTRAQ8plex); C8(iodoTMT6plex)	HCD	1	0	1	1			798540	Unique	Used	1.1345	0.970427	1.17909	28329.1	32139.4	30332.4	29435.4	44035	51921.2	0.001	0.01189	1.86255	0		64	3	802.44	2405.3	1.7346	66.4816	21897	21897	MS2	0/0	ZP9.raw		28329.1	37289.1	33859.3	38632.1	34012.8	47183.9
High	iHcGFVk	Unambiguous	3	1	F4HV06	N-Term(iTRAQ8plex); C3(iodoTMT6plex); K7(iTRAQ8plex)	HCD	1	0	1	1		1.62183e+08	652106	Unique	Used	0.943713	0.939003	0.716905	91530.9	86378.8	83334.1	78251	138319	99161.2	0.005	0.06668	2.81343	0	82.8551	64	4	436.021	1741.06	0.117986	44.8266	12827	12827	MS2	0/0	ZP16.raw		91530.9	100219	93023.7	102700	106838	90113.7
High	iIyGGSVNGGNck	Selected	1	1	P48491	N-Term(iTRAQ8plex); Y3(iTRAQ8plex); C12(iodoTMT6plex); K13(iTRAQ8plex)	HCD		0	2	3		92650434	607330	Unique	Used	0.930422	0.731127	0.945584	99392.5	92477	97553.6	71324.1	114058	107851	0.006	0.0761	1.81329	0	49.7466	64	4	631.623	2523.47	1.19196	48.9595	14473	14473	MS2	0/0	ZP13.raw		99392.5	107294	108897	93608.5	88098.8	98010.8
High	iLcTADINGQcPNVLR	Unambiguous	3	1	P50700	N-Term(iTRAQ8plex); C3(iodoTMT6plex); C11(iodoTMT6plex)	HCD	1	0	1	1		489944396	577065	Unique	Used	1.07417	0.749631	0.942327	202003	216985	210298	157646	243279	229249	0.007	0.08172	3.57518	0	23.304	64	4	673.89	2692.54	2.22345	62.7846	19617	19617	MS2	0/0	ZP11.raw		202003	251752	234750	206900	187910	208332
High	iLNYVNELcER	Unambiguous	4	1	B9DHJ1	N-Term(iTRAQ8plex); C9(iodoTMT6plex)	HCD	1	0	1	1		5.80518e+07	803535	Unique	Used	1.61344	0.750839	1.16544	13981.6	22558.5	17233.6	12939.7	16680.3	19439.9	0.002	0.02748	1.74269	0	81.15	64	3	667.043	1999.12	-0.0154459	82.5499	28286	28286	MS2	0/0	ZP9.raw		13981.6	26173	19237.4	16982.5	12884	17666.2
High	iNWIcNPVHk	Unambiguous	2	1	O23515	N-Term(iTRAQ8plex); C5(iodoTMT6plex); K10(iTRAQ8plex)	HCD	1	0	1	1		211342548	611390	Unique	Used	0.770607	0.738349	0.651015	94648.7	72937	99924.1	73778.9	138126	89921.9	0	0.0009159	4.45285	0	19.0699	64	4	541.074	2161.28	1.40715	62.2658	19720	19720	MS2	0/0	ZP13.raw		94648.7	84623.6	111543	96830.2	106689	81717.4
High	iPEHcLGFGLck	Unambiguous	3	1	Q9ZVA4	N-Term(iTRAQ8plex); C5(iodoTMT6plex); C11(Nethylmaleimide); K12(iTRAQ8plex)	HCD	1	0	1	1		2.46768e+08	578431	Unique	Used	0.887811	0.809501	1.06221	62440.2	55435.1	49192	39821	68915.5	73202.8	0	2.364e-05	4.4993	0	25.0837	64	4	595.588	2379.33	-1.39792	67.3891	21409	21409	MS2	0/0	ZP11.raw		62440.2	64317.4	54911.8	52262.6	53230.7	66523.8
High	iPEHcLGFGLck	Unambiguous	3	1	Q9ZVA4	N-Term(iTRAQ8plex); C5(iodoTMT6plex); C11(Nethylmaleimide); K12(iTRAQ8plex)	HCD	1	0	1	1			613095	Unique	Used	0.844971	0.724274	0.875054	31135.9	26308.9	33660.2	24379.2	41369.2	36200.3	0	0.0001504	4.3262	0	33.5748	64	4	595.589	2379.33	-0.577049	68.4981	22053	22053	MS2	0/0	ZP13.raw		31135.9	30524.4	37574	31996.2	31953.8	32897.4
High	iPEHcLGFGLck	Unambiguous	3	1	Q9ZVA4	N-Term(iTRAQ8plex); C5(iodoTMT6plex); C11(iodoTMT6plex); K12(iTRAQ8plex)	HCD	1	0	1	1		2.19816e+07	642313	Unique	Used	0.960521	0.889018	1.42563	20676.6	19860.3	25205.8	22408.4	27284.5	38897.6	0	0.00181	3.74449	0	48.1884	64	5	517.508	2583.51	-1.04127	61.4267	19056	19056	MS2	0/0	ZP15.raw		20676.6	23042.5	28136.5	29409.6	21074.6	35348.6
High	iPEHcLGFGLck	Unambiguous	3	1	Q9ZVA4	N-Term(iTRAQ8plex); C5(iodoTMT6plex); C11(iodoTMT6plex); K12(iTRAQ8plex)	HCD	1	0	1	1		413337026	656596	Unique	Used	0.656879	0.995115	1.22941	260053	170824	178286	177415	293419	360731	0.001	0.01146	3.53302	0	16.3475	64	5	517.508	2583.51	-0.968369	61.1201	18951	19291	MS2	0/0	ZP16.raw		260053	198195	199016	232846	226638	327818
High	iPEHcLGFGLck	Unambiguous	3	1	Q9ZVA4	N-Term(iTRAQ8plex); C5(iodoTMT6plex); C11(iodoTMT6plex); K12(iTRAQ8plex)	HCD	1	0	1	1		8.89576e+06	656900	Unique	Used	0.730192	0.753189	1.08916	15138.3	11053.9	14072.7	10599.4	15058.4	16401.1	0.009	0.1034	2.09468	0	31.6687	64	6	431.425	2583.51	0.512767	62.5147	19424	19424	MS2	0/0	ZP16.raw		15138.3	12825.1	15709	13911	11631.2	14904.6
High	iPEHcLGFGLck	Unambiguous	3	1	Q9ZVA4	N-Term(iTRAQ8plex); C5(iodoTMT6plex); C11(iodoTMT6plex); K12(iTRAQ8plex)	HCD	1	0	1	1		1.5067e+09	657051	Unique	Used	0.703703	0.99301	1.24887	426663	300244	313682	311489	499595	623930	0	0.001129	3.63335	0	8.23149	51	5	517.508	2583.51	-0.674441	63.1339	19644	19999	MS2	0/0	ZP16.raw		426663	348351	350155	408810	385889	567003
High	iPEHcLGFGLck	Unambiguous	3	1	Q9ZVA4	N-Term(iTRAQ8plex); C5(iodoTMT6plex); C11(iodoTMT6plex); K12(iTRAQ8plex)	HCD	1	0	1	1			657537	Unique	Used	0.720994	0.924804	1.83466	25803.4	18604.1	15804.7	14616.3	29350.4	53848.2	0	0.0005189	4.0434	0	22.4605	64	5	517.508	2583.51	-1.07103	65.1421	20353	20706	MS2	0/0	ZP16.raw		25803.4	21585	17642.4	19182.9	22670.4	48935
High	iPEHcLGFGLck	Unambiguous	3	1	Q9ZVA4	N-Term(iTRAQ8plex); C5(iodoTMT6plex); C11(iodoTMT6plex); K12(iTRAQ8plex)	HCD	1	0	1	1			658389	Unique	Used	1.00552	1.06822	1.08015	7343.13	7383.68	6156	6575.94	8373.73	9044.89	0	0.008529	3.2461	0	44.5443	64	5	517.507	2583.51	-3.04939	69.2424	21717	21717	MS2	0/0	ZP16.raw		7343.13	8566.76	6871.79	8630.52	6467.91	8219.64
High	iPEHcLGFGLck	Unambiguous	3	1	Q9ZVA4	N-Term(iTRAQ8plex); C5(iodoTMT6plex); C11(iodoTMT6plex); K12(iTRAQ8plex)	HCD	1	0	1	1			658801	Unique	Used	0.633368	0.738634	1.33364	7852.41	4973.46	6015.77	4443.45	7641.2	10190.6	0.002	0.02411	2.46571	0	47.8489	64	5	517.509	2583.52	0.966843	71.5571	22444	22444	MS2	0/0	ZP16.raw		7852.41	5770.36	6715.25	5831.76	5902.1	9260.81
High	iPEHcLGFGLck	Unambiguous	3	1	Q9ZVA4	N-Term(iTRAQ8plex); C5(iodoTMT6plex); C11(iodoTMT6plex); K12(iTRAQ8plex)	HCD	1	0	1	1			659082	Unique	Used	0.469768	1.07644	1.98229	5885.82	2764.97	4650.06	5005.51	5014.28	9939.77	0.001	0.01673	2.43639	0	71.113	64	5	517.506	2583.5	-4.4669	73.123	22936	22936	MS2	0/0	ZP16.raw		5885.82	3208	5190.75	6569.43	3873.05	9032.86
High	iPEHcLGFGLck	Unambiguous	3	1	Q9ZVA4	N-Term(iTRAQ8plex); C5(iodoTMT6plex); C11(iodoTMT6plex); K12(iTRAQ8plex)	HCD	1	0	1	1		1.57269e+06	659299	Unique	Used	1.45675	0.263425	1.45478	4698.3	6844.26	6467.37	1703.67	5605.63	8154.99	0.001	0.022	2.70963	0	65.4523	64	5	517.508	2583.51	-0.805022	74.3656	23324	23324	MS2	0/0	ZP16.raw		4698.3	7940.91	7219.36	2235.96	4329.82	7410.92
High	iPEHcLGFGLck	Unambiguous	3	1	Q9ZVA4	N-Term(iTRAQ8plex); C5(iodoTMT6plex); C11(iodoTMT6plex); K12(iTRAQ8plex)	HCD	1	0	1	1			660469	Unique	Used	0.788863	0.579719	0.802257	3135.02	2473.11	2382.1	1380.95	6091.59	4887.02	0.001	0.01977	2.47827	0	61.4244	64	5	517.509	2583.51	0.612471	82.1941	25642	25642	MS2	0/0	ZP16.raw		3135.02	2869.37	2659.08	1812.41	4705.17	4441.13
High	iSAAEIAAIcQEAGMHAVR	Unambiguous	2	1	Q9SEI4	N-Term(iTRAQ8plex); C10(iodoTMT6plex)	HCD	1	0	1	1		7.35168e+06	563980	Unique	Used	0.823408	0.988311	0.897065	3762.17	3097.8	2221.52	2195.55	3688.47	3308.8	0	0.0003324	3.47092	0	76.0485	64	4	644.353	2574.39	-4.40169	75.0647	24268	24268	MS2	0/0	ZP10.raw		3762.17	3594.15	2479.82	2881.52	2848.99	3006.9
High	iSAAEIAAIcQEAGMHAVR	Unambiguous	2	1	Q9SEI4	N-Term(iTRAQ8plex); C10(iodoTMT6plex)	HCD	1	0	1	1		1.14785e+08	597134	Unique	Used	0.899373	1.10856	0.847837	82619.4	74305.7	66628.6	73861.6	117329	99475.6	0	2.217e-07	6.37522	0	40.3585	64	4	644.352	2574.39	-5.35003	73.1418	23813	23813	MS2	0/0	ZP12.raw		82619.4	86211.6	74375.8	96938.8	90625.2	90399.4
High	iTNQAcNYAk	Unambiguous	1	1	F4K5L5	N-Term(iTRAQ8plex); C6(iodoTMT6plex); K10(iTRAQ8plex)	HCD	1	0	1	1		39642962	791530	Unique	Used	0.778091	1.00975	0.755316	59699	46451.3	42608.4	43023.9	80411.2	60735.8	0.002	0.03519	2.3608	0	35.9315	64	3	688.396	2063.17	0.799966	46.8505	13508	13508	MS2	0/0	ZP9.raw		59699	53894.1	47562.6	56466.2	62110	55194.3
High	iTNQScSSSSL	Unambiguous	2	1	Q56WK2	N-Term(iTRAQ8plex); C6(iodoTMT6plex)	HCD	1	0	1	1			737386	Unique	Used	1.13048	0.641122	0.658946	14062.2	15897	16194.5	10382.7	21237.8	13994.6	0.002	0.03179	1.678	0	0	64	2	880.471	1759.94	-0.634095	46.923	13392	13392	MS2	0/0	ZP6.raw		14062.2	18444.2	18077.6	13626.6	16404.2	12717.7
High	iVLNPck	Unambiguous	2	1	O82656	N-Term(iTRAQ8plex); C6(iodoTMT6plex); K7(iTRAQ8plex)	HCD	1	0	1	1		4.26747e+07	757589	Unique	Used	1.00142	0.790298	0.793081	33414.9	33462.3	38491.6	30419.8	48496.4	38461.6	0.005	0.0626	1.67327	0	40.1917	64	3	575.369	1724.09	-0.206268	54.4033	16090	16090	MS2	0/0	ZP7.raw		33414.9	38823.9	42967.2	39924.2	37458.9	34952.3
High	iVPLcELSIk	Unambiguous	1	1	P32826	N-Term(iTRAQ8plex); C5(iodoTMT6plex); K10(iTRAQ8plex)	HCD	1	0	1	1		682938587	800334	Unique	Used	0.836485	0.72185	0.635359	60259.2	50405.9	58328.6	42104.5	92708.9	58903.4	0.003	0.04548	2.00185	0	79.1929	64	3	684.766	2052.28	-4.25299	71.8422	24109	24109	MS2	0/0	ZP9.raw		60259.2	58482.4	65110.7	55259.5	71608.8	53529.1
High	iVPLcELSIk	Unambiguous	1	1	P32826	N-Term(iTRAQ8plex); C5(iodoTMT6plex); K10(iTRAQ8plex)	HCD	1	0	1	1		6.03013e+08	800362	Unique	Used	0.765958	0.824538	0.922573	51359.1	39338.9	42980.6	35439.1	58853.3	54296.5	0.009	0.1023	3.0761	0	30.0487	64	4	513.83	2052.3	3.91896	71.9177	24142	24142	MS2	0/0	ZP9.raw		51359.1	45642.1	47978.1	46511.7	45458.6	49342.5
High	iVVcDR	Unambiguous	1	1	Q9ZUF6	N-Term(iTRAQ8plex); C4(iodoTMT6plex)	HCD	1	0	1	2		3461695712	773753	Unique	Used	0.63951	0.874116	1.2238	482817	308766	365864	319808	470536	575842	0.003	0.04804	1.48316	0	15.8793	26	3	446.608	1337.81	0.494542	45.1823	12436	12436	MS2	0/0	ZP8.raw		482817	358240	408405	419728	363444	523302
High	iWAFGPETTGPNMVVDMck	Unambiguous	6	1	Q9ASR1	N-Term(iTRAQ8plex); C18(iodoTMT6plex); K19(iTRAQ8plex)	HCD	1	0	1	1			548020	Unique	Used	0.810254	0.783807	0.709234	56357.7	45664.1	57095.3	44751.7	86466.1	61324.7	0	3.004e-06	4.33219	0	15.5011	64	3	1011.87	3033.59	-5.01517	83.9932	28388	28388	MS2	0/0	ZP1.raw		56357.7	52980.8	63734	58733.8	66786.8	55729.4
High	iWEAIYSENcPk	Unambiguous	4	1	Q56Y10	N-Term(iTRAQ8plex); C10(iodoTMT6plex); K12(iTRAQ8plex)	HCD	1	0	1	1		20822505	802104	Unique	Used	0.862605	1.18518	0.782902	15175.8	13090.7	10625.8	12593.4	20732	16231.2	0.005	0.0625	2.50527	0	66.0946	64	4	598.336	2390.32	0.53781	77.3205	26329	26329	MS2	0/0	ZP9.raw		15175.8	15188.2	11861.3	16528.1	16013.5	14750.2
High	IWEAIYSENcPk	Unambiguous	4	1	Q56Y10	C10(iodoTMT6plex); K12(iTRAQ8plex)	HCD	1	0	1	1		1.19898e+07	760743	Unique	Used	1.25999	0.877993	0.617635	10677.6	13453.6	12249	10754.5	19956.5	12325.8	0	0.002623	3.10985	0	54.5688	64	3	696.041	2086.11	-3.01647	63.8087	20000	20000	MS2	0/0	ZP7.raw		10677.6	15609.3	13673.2	14114.6	15414.5	11201.2
High	IWEAIYSENcPk	Unambiguous	4	1	Q56Y10	C10(iodoTMT6plex); K12(iTRAQ8plex)	HCD	1	0	1	1		3.0061e+07	779267	Unique	Used	1.01853	0.81782	1.03847	15890.5	16185	15253.9	12474.9	18764.5	19486.3	0	0.001478	3.46732	0	25.3965	64	3	696.043	2086.11	-0.207707	61.5406	19228	19228	MS2	0/0	ZP8.raw		15890.5	18778.3	17027.5	16372.6	14493.8	17708.4
High	kPLSQyNPVcQEGkPQATVDR	Unambiguous	4	1	Q56Y10	K1(iTRAQ8plex); Y6(iTRAQ8plex); C10(iodoTMT6plex); K14(iTRAQ8plex)	HCD	1	0	1	1			590611	Unique	Used	0.864724	0.876154	0.792248	14131	12219.4	10516.1	9213.73	21102.4	16718.4	0	0.008541	1.91696	0		64	4	900.762	3600.03	-1.05683	51.6559	15365	15365	MS2	0/0	ZP12.raw		14131	14177.3	11738.9	12092.5	16299.6	15193
High	kPLSQyNPVcQEGkPQATVDR	Unambiguous	4	1	Q56Y10	N-Term(iTRAQ8plex); Y6(iTRAQ8plex); C10(iodoTMT6plex); K14(iTRAQ8plex)	HCD	1	0	1	1		1092726808	608205	Unique	Used	0.784515	1.06905	0.909783	57140.2	44827.4	40531.5	43330.2	80202.8	72967.1	0.003	0.04539	2.54274	0	46.7067	64	5	720.81	3600.02	-1.89132	51.6777	15577	15577	MS2	0/0	ZP13.raw		57140.2	52010	45244.3	56868.1	61949	66309.6
High	lAATcATAVESR	Unambiguous	1	1	Q9FPF0	N-Term(iTRAQ8plex); C5(iodoTMT6plex)	HCD	1	0	1	1		5.84602e+07	792250	Unique	Used	0.98063	0.826733	0.755494	115877	113632	115938	95849.4	155571	117533	0	0.005779	1.87555	0	69.1624	64	3	609.347	1826.03	-2.75526	48.979	14398	14398	MS2	0/0	ZP9.raw		115877	131839	129418	125796	120164	106810
High	lADcAIGFGk	Unambiguous	3	1	Q9LTZ0	N-Term(iTRAQ8plex); C4(iodoTMT6plex); K10(iTRAQ8plex)	HCD	1	0	1	1		76498754	539609	Unique	Used	0.755891	0.918471	0.833815	159770	120769	119901	110125	170731	142358	0.001	0.02027	2.35844	0	54.1914	64	3	644.715	1932.13	-4.5269	61.4099	18601	18601	MS2	0/0	ZP1.raw		159770	140119	133842	144533	131874	129370
High	lADcAIGFGk	Unambiguous	3	1	Q9LTZ0	N-Term(iTRAQ8plex); C4(iodoTMT6plex); K10(iTRAQ8plex)	HCD	1	0	1	1		1.0308e+07	762130	Unique	Used	0.668845	0.901303	0.812196	48288.6	32297.6	34016.2	30658.9	58639.7	47626.9	0.006	0.0761	2.28123	0	36.9805	64	3	644.718	1932.14	-0.0872531	68.2145	21770	22155	MS2	0/0	ZP7.raw		48288.6	37472.6	37971.5	40237.9	45293.6	43281.5
High	lADcAIGFGk	Unambiguous	3	1	Q9LTZ0	N-Term(iTRAQ8plex); C4(iodoTMT6plex); K10(iTRAQ8plex)	HCD	1	0	1	1		1.50546e+08	780410	Unique	Used	0.752966	1.11383	0.720805	19872.1	14963	14171.3	15784.4	23049.1	16613.9	0.001	0.02167	1.52864	0	37.6128	64	3	644.717	1932.14	-1.11522	64.6227	20569	20569	MS2	0/0	ZP8.raw		19872.1	17360.6	15819	20716.1	17803.2	15098
High	lADcAIGFGk	Unambiguous	3	1	Q9LTZ0	N-Term(iTRAQ8plex); C4(iodoTMT6plex); K10(iTRAQ8plex)	HCD	1	0	1	1		637648560	797472	Unique	Used	0.779169	0.865194	0.762952	366466	285539	293885	254267	441930	337172	0	0.002132	2.95579	0	70.4447	64	3	644.716	1932.13	-2.63152	63.512	20626	20626	MS2	0/0	ZP9.raw		366466	331290	328056	333710	341349	306408
High	lADcAIGFGk	Unambiguous	3	1	Q9LTZ0	N-Term(iTRAQ8plex); C4(iodoTMT6plex); K10(iTRAQ8plex)	HCD	1	0	1	1			797484	Unique	Used	0.669125	1.10433	0.760292	51792.3	34655.5	34505.3	38105.3	50949.4	38736.4	0	0.001035	3.05508	0		64	2	966.573	1932.14	-0.16058	63.5475	20641	20641	MS2	0/0	ZP9.raw		51792.3	40208.3	38517.3	50010.9	39353.6	35202.1
High	lADcVGLTLGPR	Unambiguous	1	1	P21238	N-Term(iTRAQ8plex); C4(iodoTMT6plex)	HCD	1	0	1	1		36182379	799234	Unique	Used	1.02972	0.672276	0.633261	81138.2	83549.3	95498.5	64201.4	125252	79317.1	0.001	0.0146	2.59723	0	64.2868	64	3	616.701	1848.09	0.315445	68.4717	22734	22734	MS2	0/0	ZP9.raw		81138.2	96936.4	106603	84260.3	96745	72080.2
High	lANIVck	Unambiguous	2	1	P34788	N-Term(iTRAQ8plex); C6(iodoTMT6plex); K7(iTRAQ8plex)	HCD	1	0	1	1		348315396	795520	Unique	Used	1.02724	0.788513	0.801888	421708	433194	415741	327817	631921	506730	0.007	0.08361	2.04239	0	70.1602	47	3	566.696	1698.07	-1.59651	58.0585	18297	18297	MS2	0/0	ZP9.raw		421708	502604	464081	430240	488098	460495
High	lAWHSAGTFDcQSR	Unambiguous	2	1	F4HU93	N-Term(iTRAQ8plex); C11(iodoTMT6plex)	HCD	1	0	1	1		749284812	574482	Unique	Used	1.06613	0.835173	0.634308	40730.7	43424.2	38592.9	32231.7	62401.9	39582	0	0.004413	2.4329	0	0	64	3	738.049	2212.13	-5.03711	54.5391	16325	16325	MS2	0/0	ZP11.raw		40730.7	50382	43080.3	42302.2	48199.5	35970.6
High	lAWHSAGTFDcQSR	Unambiguous	2	1	F4HU93	N-Term(iTRAQ8plex); C11(iodoTMT6plex)	HCD	1	0	1	1		1048901175	574492	Unique	Used	1.06426	0.74791	0.736953	140014	149011	136780	102300	179224	132080	0.001	0.01919	3.08918	0	70.2384	64	4	553.792	2212.14	0.284055	54.5723	16338	16499	MS2	0/0	ZP11.raw		140014	172886	152685	134262	138433	120029
High	lAWHSAGTFDcQSR	Unambiguous	2	1	F4HU93	N-Term(iTRAQ8plex); C11(iodoTMT6plex)	HCD	1	0	1	1		1015627922	591588	Unique	Used	0.947263	0.665091	0.801703	161233	152730	165484	110062	205248	164548	0.001	0.02068	2.54493	0	60.0696	64	4	553.791	2212.14	-0.601019	54.6896	16586	16586	MS2	0/0	ZP12.raw		161233	177202	184725	144449	158534	149534
High	lAWHSAGTFDcQSR	Unambiguous	2	1	F4HU93	N-Term(iTRAQ8plex); C11(iodoTMT6plex)	HCD	1	0	1	1		2.32864e+09	609192	Unique	Used	1.01719	0.83743	0.700369	175835	178858	176592	147883	270205	189243	0.003	0.0446	2.32199	0	61.1307	64	4	553.792	2212.15	1.49589	54.982	16866	16866	MS2	0/0	ZP13.raw		175835	207516	197125	194088	208708	171977
High	lAWHSAGTFDcQSR	Unambiguous	2	1	F4HU93	N-Term(iTRAQ8plex); C11(iodoTMT6plex)	HCD	1	0	1	1		929379548	609203	Unique	Used	1.10814	0.723081	0.762371	59220.5	65624.8	71995.6	52058.7	99046.9	75510.5	0	2.582e-05	3.68503	0	59.8562	64	3	738.053	2212.14	0.508698	55.0162	16880	16880	MS2	0/0	ZP13.raw		59220.5	76139.8	80366.9	68323.8	76504.3	68620.9
High	lcDQALASGk	Unambiguous	4	1	O04499	N-Term(iTRAQ8plex); C2(iodoTMT6plex); K10(iTRAQ8plex)	HCD	1	0	1	1		6.79654e+07	756593	Unique	Used	0.589922	0.853705	0.552882	31949.2	18847.5	26755.2	22841	42646.9	23578.7	0	0.002604	1.8489	0	60.6094	64	3	648.383	1943.13	-3.14421	51.0259	14770	14770	MS2	0/0	ZP7.raw		31949.2	21867.4	29866.1	29977.4	32940.6	21427.4
High	lcDQALASGk	Unambiguous	4	1	O04499	N-Term(iTRAQ8plex); C2(iodoTMT6plex); K10(iTRAQ8plex)	HCD	1	0	1	1			792593	Unique	Used	1.13666	0.81808	0.705358	99820.9	113462	116512	95316.1	167328	118026	0	0.008452	1.86704	0	42.5987	64	3	648.385	1943.14	0.625065	49.8989	14801	14801	MS2	0/0	ZP9.raw		99820.9	131642	130059	125097	129245	107258
High	lcEALYTScEDDMDHLQALR	Unambiguous	1	1	F4ITY5	N-Term(iTRAQ8plex); C2(iodoTMT6plex); C9(iodoTMT6plex)	HCD	1	0	1	1		227448829	596422	Unique	Used	0.830463	0.705082	0.771464	61001.7	50659.6	50908.1	35894.4	61143.1	47169.7	0	0.001512	3.84632	0	27.2812	64	5	658.54	3288.67	-0.17072	70.4609	22822	22822	MS2	0/0	ZP12.raw		61001.7	58776.8	56827.4	47109.2	47227.2	42865.9
High	lcEcPTVQGVk	Unambiguous	1	1	P93026	N-Term(iTRAQ8plex); C2(iodoTMT6plex); C4(iodoTMT6plex); K11(iTRAQ8plex)	HCD	1	0	1	1		2.66385e+07	572775	Unique	Used	0.73572	0.857827	0.896462	48277.8	35519	37694.6	32335.4	52662.9	47210.3	0	0.009767	1.44313	0	0	64	3	815.15	2443.43	-2.06928	49.2216	14169	14169	MS2	0/0	ZP11.raw		48277.8	41210.1	42077.5	42438.2	40677.1	42902.8
High	lcEcPTVQGVk	Unambiguous	1	1	P93026	N-Term(iTRAQ8plex); C2(iodoTMT6plex); C4(iodoTMT6plex); K11(iTRAQ8plex)	HCD	1	0	1	1		1.03825e+09	607371	Unique	Used	0.993824	0.995537	0.743837	125822	125045	108460	107976	172577	128369	0	0.007633	3.12498	0	53.1127	64	4	611.615	2443.44	-0.900758	49.0798	14523	14523	MS2	0/0	ZP13.raw		125822	145081	121071	141712	133299	116657
High	lcEcPTVQGVk	Unambiguous	1	1	P93026	N-Term(iTRAQ8plex); C2(iodoTMT6plex); C4(iodoTMT6plex); K11(iTRAQ8plex)	HCD	1	0	1	1		45622396	607407	Unique	Used	0.772249	1.01592	0.633178	26730.2	20642.4	22072.6	22424	40305.3	25520.4	0	0.0007476	1.9343	0	40.038	64	3	815.15	2443.44	-1.61965	49.1793	14566	14566	MS2	0/0	ZP13.raw		26730.2	23949.9	24639.1	29430.1	31132	23191.9
High	lcGHIPTGGk	Unambiguous	2	1	Q9M5J9	N-Term(iTRAQ8plex); C2(iodoTMT6plex); K10(iTRAQ8plex)	HCD	1	0	1	1		126430331	606150	Unique	Used	0.84087	0.950169	1.20069	48216.1	40543.5	42533.4	40413.9	59873.5	71889.3	0.002	0.0361	1.80944	0	76.0613	64	3	640.719	1920.14	-3.91397	45.2973	12979	12979	MS2	0/0	ZP13.raw		48216.1	47039.7	47478.9	53040.7	46246.6	65330.1
High	lcGHIPTGGk	Unambiguous	2	1	Q9M5J9	N-Term(iTRAQ8plex); C2(iodoTMT6plex); K10(iTRAQ8plex)	HCD	1	0	1	1		358953601	622302	Unique	Used	0.812629	0.691233	1.36865	14334.9	11649	14842.1	10259.3	22221.2	30413.1	0	0.0009472	2.44259	0	57.4297	64	2	960.575	1920.14	-3.97054	45.4239	12987	12987	MS2	0/0	ZP14.raw		14334.9	13515.5	16567.8	13464.7	17163.7	27638.2
High	lcGHIPTGGk	Unambiguous	2	1	Q9M5J9	N-Term(iTRAQ8plex); C2(iodoTMT6plex); K10(iTRAQ8plex)	HCD	1	0	1	1		3862853588	622307	Unique	Used	0.732446	0.769136	1.58122	114954	84197.2	107023	82315.1	140430	222051	0.001	0.01454	2.77287	0	42.9463	64	3	640.72	1920.14	-3.43717	45.4436	12994	12994	MS2	0/0	ZP14.raw		114954	97688.1	119467	108033	108469	201791
High	lcGHIPTGGk	Unambiguous	2	1	Q9M5J9	N-Term(iTRAQ8plex); C2(iodoTMT6plex); K10(iTRAQ8plex)	HCD	1	0	1	1		2.5225e+10	622444	Unique	Used	0.739649	0.875712	1.62385	930917	688552	854111	747955	1.50322e+06	2.44099e+06	0.003	0.04258	3.00964	0	7.90783	5	4	480.792	1920.15	-1.75947	45.9411	13182	13182	MS2	0/0	ZP14.raw		930917	798878	953422	981645	1.16109e+06	2.21828e+06
High	lcGHIPTGGk	Unambiguous	2	1	Q9M5J9	N-Term(iTRAQ8plex); C2(iodoTMT6plex); K10(iTRAQ8plex)	HCD	1	0	1	1		757750	630773	Unique	Used	0.869486	1.03114	0.713852	2176.86	1892.75	1556.61	1605.08	2371.19	1692.68	0.002	0.03219	1.96477	0	77.7077	64	4	480.793	1920.15	-0.170137	75.6964	24454	24454	MS2	0/0	ZP14.raw		2176.86	2196.02	1737.6	2106.56	1831.52	1538.24
High	lcGHIPTGGk	Unambiguous	2	1	Q9M5J9	N-Term(iTRAQ8plex); C2(iodoTMT6plex); K10(iTRAQ8plex)	HCD	1	0	1	1		5.76296e+08	637914	Unique	Used	0.69126	0.943622	1.40382	159481	110243	131316	123912	183679	257852	0	0.0003703	2.86491	0	5.70641	64	3	640.719	1920.14	-3.91397	45.7777	13116	13116	MS2	0/0	ZP15.raw		159481	127907	146584	162627	141874	234326
High	lcGHIPTGGk	Unambiguous	2	1	Q9M5J9	N-Term(iTRAQ8plex); C2(iodoTMT6plex); K10(iTRAQ8plex)	HCD	1	0	1	1		29612116	637966	Unique	Used	0.699881	0.99361	1.72163	22777.2	15941.3	19338.5	19215	34234.8	58939.6	0	4.568e-05	2.96136	0	0	64	2	960.577	1920.15	-2.25405	45.9303	13180	13180	MS2	0/0	ZP15.raw		22777.2	18495.6	21587.1	25218.5	26443.1	53561.9
High	lcGHIPTGGk	Unambiguous	2	1	Q9M5J9	N-Term(iTRAQ8plex); C2(iodoTMT6plex); K10(iTRAQ8plex)	HCD	1	0	1	1		5631946777	638080	Unique	Used	0.733749	0.954796	1.54244	249071	182756	192807	184091	288274	444644	0	0.01023	2.9168	0	21.7872	22	4	480.793	1920.15	-1.50518	46.3844	13344	13344	MS2	0/0	ZP15.raw		249071	212039	215225	241608	222664	404074
High	lcHEAQILR	Unambiguous	1	1	Q9LF41	N-Term(iTRAQ8plex); C2(iodoTMT6plex)	HCD	1	0	1	1		7.51237e+07	622487	Unique	Used	0.99987	0.586721	0.656628	35709.2	35704.6	41540	24372.4	52878.9	34721.8	0	0.00847	4.16599	0	41.3459	64	4	429.758	1716.01	-0.0618761	46.0765	13237	13237	MS2	0/0	ZP14.raw		35709.2	41425.5	46370	31987.3	40843.9	31553.8
High	lDGVEVGTySLHcLPLR	Unambiguous	1	1	Q93V74	N-Term(iTRAQ8plex); Y9(iTRAQ8plex); C13(iodoTMT6plex)	HCD	1	0	1	1			630586	Unique	Used	2.66921	0.757321	0.690648	2339.23	6243.89	3551.86	2689.9	9325.63	6440.73	0	0.003506	3.15831	0	55.9045	64	5	562.729	2809.61	2.9526	74.8356	24163	24163	MS2	0/0	ZP14.raw		2339.23	7244.34	3964.85	3530.33	7203.16	5853.07
High	lDGVEVGTYSLHcLPLR	Unambiguous	1	1	Q93V74	N-Term(iTRAQ8plex); C13(iodoTMT6plex)	HCD	1	0	1	1		8.2578e+06	565929	Unique	Used	2.56633	0.670643	1.03054	1914.74	4913.85	1630.9	1093.75	5012.1	5165.14	0	0.001435	1.87186	0	61.3678	64	4	627.106	2505.4	1.0172	82.7592	27058	27058	MS2	0/0	ZP10.raw		1914.74	5701.19	1820.53	1435.48	3871.37	4693.87
High	lHcLIPAPk	Unambiguous	2	1	B9DFI7	N-Term(iTRAQ8plex); C3(iodoTMT6plex); K9(iTRAQ8plex)	HCD	1	0	1	1		2.83588e+07	625653	Unique	Used	0.876952	0.66448	0.746533	138824	121742	137149	91132.5	184304	137589	0.007	0.08203	3.43291	0	65.5428	64	4	483.058	1929.21	-1.84333	56.3247	17315	17702	MS2	0/0	ZP14.raw		138824	141248	153096	119606	142357	125035
High	lHcLIPAPk	Unambiguous	2	1	B9DFI7	N-Term(iTRAQ8plex); C3(iodoTMT6plex); K9(iTRAQ8plex)	HCD	1	0	1	1			625829	Unique	Used	0.695735	1.0353	0.807645	24454.9	17014.1	14606.3	15121.9	28321.1	22873.4	0	0.0002754	2.60755	0		64	2	965.107	1929.21	-2.99258	56.9594	17554	17554	MS2	0/0	ZP14.raw		24454.9	19740.3	16304.6	19846.6	21875.4	20786.4
High	lHcLIPAPk	Unambiguous	2	1	B9DFI7	N-Term(iTRAQ8plex); C3(iodoTMT6plex); K9(iTRAQ8plex)	HCD	1	0	1	1		513338546	625856	Unique	Used	0.842696	1.1115	0.801059	198518	167290	151504	168396	255117	204364	0	0.001634	3.71088	0	26.9465	53	3	643.74	1929.21	-4.07523	57.0379	17587	17587	MS2	0/0	ZP14.raw		198518	194095	169120	221009	197054	185718
High	lHcLIPAPk	Unambiguous	2	1	B9DFI7	N-Term(iTRAQ8plex); C3(iodoTMT6plex); K9(iTRAQ8plex)	HCD	1	0	1	1			641477	Unique	Used	0.750213	0.82454	0.871083	70818.4	53128.9	64336.8	53048.3	84670.7	73755.2	0.009	0.1011	3.52909	0	86.5055	64	4	483.058	1929.21	-1.43925	57.1755	17506	17873	MS2	0/0	ZP15.raw		70818.4	61641.7	71817.5	69622.6	65400	67025.7
High	lHcLIPAPk	Unambiguous	2	1	B9DFI7	N-Term(iTRAQ8plex); C3(iodoTMT6plex); K9(iTRAQ8plex)	HCD	1	0	1	1			641350	Unique	Used	0.964439	1.05866	0.998091	43124.4	41590.8	34002.7	35997.2	54019.1	53915.9	0.006	0.07765	2.61605	0	33.76	64	3	643.742	1929.21	-1.6075	57.6515	17686	17686	MS2	0/0	ZP15.raw		43124.4	48254.9	37956.3	47244.1	41724.6	48996.6
High	lHFNDMcLSVk	Unambiguous	1	1	Q9ZU40	N-Term(iTRAQ8plex); C7(iodoTMT6plex); K11(iTRAQ8plex)	HCD	1	0	1	1		1.54981e+08	611955	Unique	Used	0.906528	1.12476	0.777928	84792.6	76866.9	58431.7	65721.6	101630	79060.9	0	0.008818	3.10425	0	44.2883	64	4	561.822	2244.27	-0.0412894	64.2568	20478	20478	MS2	0/0	ZP13.raw		84792.6	89183.1	65225.9	86255.6	78499.5	71847.4
High	lHMyDPVPSVNcPLELDk	Unambiguous	1	1	F4JRE0	N-Term(iTRAQ8plex); Y4(iTRAQ8plex); C12(iodoTMT6plex); K18(iTRAQ8plex)	HCD	1	0	1	1			595372	Unique	Used	0.660906	0.846198	0.850701	58176.8	38449.4	40737.8	34472.2	52779.3	44899.4	0	0.002379	4.53284	0	31.017	64	5	663.175	3311.85	0.15752	67.2169	21509	21509	MS2	0/0	ZP12.raw		58176.8	44610.1	45474.5	45242.7	40766.9	40802.7
High	lHVNcPAFITVTGk	Unambiguous	1	1	Q9C568	N-Term(iTRAQ8plex); C5(iodoTMT6plex); K14(iTRAQ8plex)	HCD	1	0	1	1		79549608	627234	Unique	Used	0.996077	0.82849	0.748125	30063.3	29945.3	29888.2	24762.1	41230.8	30845.8	0	0.00157	4.31374	0	68.6956	64	4	610.114	2437.43	-2.59251	61.7358	19405	19405	MS2	0/0	ZP14.raw		30063.3	34743.4	33363.4	32498.7	31846.8	28031.4
High	lILISSNcPPLR	Unambiguous	2	1	Q9C8F7	N-Term(iTRAQ8plex); C8(iodoTMT6plex)	HCD	1	0	1	1		85517880	799906	Unique	Used	0.914731	0.562349	0.757346	80024.6	73201	81699.6	45943.6	101032	76516.2	0	0.001448	3.49468	0	47.0801	64	3	653.737	1959.2	1.29822	70.5419	23577	23577	MS2	0/0	ZP9.raw		80024.6	84929.9	91199.1	60298.2	78037.5	69534.8
High	lkDYTPcQEQDR	Unambiguous	1	1	Q94EJ6	N-Term(iTRAQ8plex); K2(iTRAQ8plex); C7(iodoTMT6plex)	HCD	1	0	1	1			755916	Unique	Used	0.828384	0.943003	0.742296	31026.5	25701.9	29768.7	28071.9	41982.6	31163.5	0	0.0008568	2.4721	1	15.9199	64	3	811.778	2433.32	-1.38399	48.606	13845	13867	MS2	0/0	ZP7.raw		31026.5	29820.1	33230	36842.7	32427.5	28320.1
High	lNEPQVcVSTTNR	Unambiguous	2	1	Q94AR8	N-Term(iTRAQ8plex); C7(iodoTMT6plex)	HCD	1	0	1	2		108672647	756511	Unique	Used	0.870812	0.877071	0.989921	20260.6	17643.2	17295.9	15169.7	21318	21103.1	0.004	0.05803	1.48217	0	65.6062	64	3	698.725	2094.16	5.36811	50.726	14657	14657	MS2	0/0	ZP7.raw		20260.6	20470.1	19306.9	19909.3	16466.1	19177.7
High	lNEPQVcVSTTNR	Unambiguous	2	1	Q94AR8	N-Term(iTRAQ8plex); C7(iodoTMT6plex)	HCD	1	0	1	1			775705	Unique	Used	0.807976	0.611633	0.885367	34952	28240.4	35628.4	21791.5	45328.6	40132.5	0	0.0003188	2.86916	0	0	64	3	698.722	2094.15	1.52092	51.358	14920	14920	MS2	0/0	ZP8.raw		34952	32765.4	39771.1	28600	35012	36470.8
High	lPGFHccVGSGGEk	Unambiguous	2	1	Q9LFA3	N-Term(iTRAQ8plex); C6(iodoTMT6plex); C7(Nethylmaleimide); K14(iTRAQ8plex)	HCD	0.0449	0	1	1			610193	Unique	Used	1.48638	0.795175	0.916637	32889.6	48886.5	38527.7	30636.3	48916.5	44838.6	0.001	0.01274	3.1168	0	29.061	64	4	614.084	2453.31	1.56758	58.3038	18168	18168	MS2	0/0	ZP13.raw		32889.6	56719.6	43007.5	40208.2	37783.3	40747.5
High	lPGFHccVGSGGEk	Unambiguous	2	1	Q9LFA3	N-Term(iTRAQ8plex); C6(Nethylmaleimide); C7(iodoTMT6plex); K14(iTRAQ8plex)	HCD	1	0	1	1		1.92743e+08	610811	Unique	Used	0.9991	0.793157	0.736175	59029.3	58976.1	61781.4	49002.3	90449.1	66586.4	0.002	0.02648	3.69866	0	30.3581	64	4	614.082	2453.3	-1.81593	60.3274	18965	18965	MS2	0/0	ZP13.raw		59029.3	68425.8	68965	64312.5	69863.3	60511
High	lPGFHTcVGGGGER	Unambiguous	4	1	F4I576	N-Term(iTRAQ8plex); C7(iodoTMT6plex)	HCD	1	0	1	1		1192664553	624099	Unique	Used	1.04945	0.729762	0.842018	273063	286567	312962	228387	388263	326925	0	0.003458	3.86958	0	19.8055	46	4	505.777	2020.09	-1.16817	51.0183	15260	15372	MS2	0/0	ZP14.raw		273063	332484	349351	299744	299896	297096
High	lQGGcPLTPR	Unambiguous	2	1	Q94BY4	N-Term(iTRAQ8plex); C5(iodoTMT6plex)	HCD	1	0	1	1		13384616	775027	Unique	Used	1.00949	0.996307	0.62068	9458.54	9548.29	7900.3	7871.13	11186	6942.9	0.008	0.09402	1.85216	0	28.7619	64	2	837.995	1674.98	-0.235678	49.2547	14066	14066	MS2	0/0	ZP8.raw		9458.54	11078.2	8818.91	10330.4	8640.09	6309.43
High	lQGGcPLTPR	Unambiguous	2	1	Q94BY4	N-Term(iTRAQ8plex); C5(iodoTMT6plex)	HCD	1	0	1	1		1031855352	791762	Unique	Used	0.852614	0.926639	0.769101	1.5163e+06	1.29282e+06	1.20803e+06	1.11941e+06	1.9971e+06	1.53597e+06	0.008	0.09654	2.09325	0	31.92	30	3	558.999	1674.98	0.157127	47.4886	13785	13785	MS2	0/0	ZP9.raw		1.5163e+06	1.49997e+06	1.34849e+06	1.46915e+06	1.54257e+06	1.39583e+06
High	lQSLLTSmcFk	Unambiguous	1	1	Q9C6S7	N-Term(iTRAQ8plex); M8(Oxidation); C9(iodoTMT6plex); K11(iTRAQ8plex)	HCD	1	0	1	1		6.28032e+07	801971	Unique	Used	0.937168	0.623607	0.86684	16541.5	15502.2	17138.7	10687.8	23901.6	20718.8	0.001	0.0142	2.80668	0	37.8367	64	4	556.828	2224.29	1.36479	76.9118	26163	26163	MS2	0/0	ZP9.raw		16541.5	17986.1	19131.4	14027.1	18461.7	18828.4
High	lScFFNk	Unambiguous	12	1	Q56WS4	N-Term(iTRAQ8plex); C3(iodoTMT6plex); K7(iTRAQ8plex)	HCD	1	0	1	1		14691555	562407	Unique	Used	0.865489	1.32477	1.07392	11074.4	9584.76	6408.34	8489.57	9527.8	10232.1	0.002	0.0271	3.04604	0	32.7593	64	4	449.768	1796.05	-2.50907	69.6148	22171	22171	MS2	0/0	ZP10.raw		11074.4	11120.5	7153.46	11142	7359.32	9298.53
High	lScFFNk	Unambiguous	12	1	Q56WS4	N-Term(iTRAQ8plex); C3(iodoTMT6plex); K7(iTRAQ8plex)	HCD	1	0	1	1		420942375	799887	Unique	Used	0.925073	1.01334	0.882379	238603	220725	220385	223326	331644	292636	0.007	0.08243	1.98837	0	41.3606	64	3	599.356	1796.05	-0.32667	70.487	23554	23554	MS2	0/0	ZP9.raw		238603	256092	246011	293101	256163	265936
High	lTEGcSFR	Unambiguous	2	1	O64650	N-Term(iTRAQ8plex); C5(iodoTMT6plex)	HCD	1	0	1	1		8.18022e+07	775407	Unique	Used	1.07936	0.529232	0.881887	36796.4	39716.6	51113.1	27050.7	49209.9	43397.6	0.001	0.01806	1.6132	0	20.4119	64	2	773.432	1545.86	-0.319396	50.4652	14551	14551	MS2	0/0	ZP8.raw		36796.4	46080.4	57056.2	35502.4	38010	39438
High	lTEGcSFR	Unambiguous	2	1	O64650	N-Term(iTRAQ8plex); C5(iodoTMT6plex)	HCD	1	0	1	1		105819380	792142	Unique	Used	0.928451	0.646575	0.803312	89015.8	82646.7	96136.2	62159.3	119192	95748.5	0.002	0.02368	2.20189	0	15.2664	64	2	773.432	1545.86	0.865095	48.6433	14262	14262	MS2	0/0	ZP9.raw		89015.8	95889.1	107314	81580.2	92064.5	87012.4
High	lTEGcSFR	Unambiguous	2	1	O64650	N-Term(iTRAQ8plex); C5(iodoTMT6plex)	HCD	1	0	1	1		2052523888	792248	Unique	Used	1.01168	0.633878	0.819468	623787	631072	704136	446336	821365	673082	0.001	0.01085	2.28327	0	29.4107	33	3	515.956	1545.85	-1.31517	48.9747	14396	14396	MS2	0/0	ZP9.raw		623787	732188	786009	585789	634426	611670
High	lWLFEcR	Unambiguous	1	1	Q9ZV57	N-Term(iTRAQ8plex); C6(iodoTMT6plex)	HCD	1	0	1	1		2.47313e+07	802519	Unique	Used	0.795208	0.888769	1.0296	40597.3	32283.3	31180.5	27712.2	40151.8	41340.3	0	0.008151	2.24268	0	25.7899	64	3	533.976	1599.91	-3.07322	78.7672	26883	26883	MS2	0/0	ZP9.raw		40597.3	37456	34806	36370.6	31013.4	37568.4
High	lYMQNVHcEETAAR	Unambiguous	3	1	Q9C940	N-Term(iTRAQ8plex); C8(iodoTMT6plex)	HCD	1	0	1	1		82614033	589607	Unique	Used	1.08686	1.00461	0.680213	136509	148365	122412	122977	207306	141012	0	0.001718	3.5871	0	52.059	64	4	575.301	2298.18	-0.0956293	48.5018	14087	14087	MS2	0/0	ZP12.raw		136509	172138	136646	161400	160124	128146
High	lYTSYVcPFAQR	Unambiguous	1	1	Q9LZ06	N-Term(iTRAQ8plex); C7(iodoTMT6plex)	HCD	1	0	1	1		7.87821e+07	562056	Unique	Used	1.07621	0.86497	0.656211	24157.5	25998.7	25939.8	22437.1	41999.8	27560.7	0.004	0.05378	2.01477	0	61.0066	64	3	694.385	2081.14	2.84531	68.431	21711	21711	MS2	0/0	ZP10.raw		24157.5	30164.4	28955.9	29447.3	32440.8	25046.1
High	lYTSYVcPFAQR	Unambiguous	1	1	Q9LZ06	N-Term(iTRAQ8plex); C7(iodoTMT6plex)	HCD	1	0	1	1		2.6661e+07	782502	Unique	Used	0.759588	0.836169	0.331668	15202.7	11547.8	10498.2	8778.23	29516.9	9789.8	0.002	0.02991	1.7874	0	45.6934	64	3	694.384	2081.14	0.557745	70.937	23162	23162	MS2	0/0	ZP8.raw		15202.7	13398.1	11718.8	11520.9	22799	8896.58
High	lYTSYVcPFAQR	Unambiguous	1	1	Q9LZ06	N-Term(iTRAQ8plex); C7(iodoTMT6plex)	HCD	1	0	1	1			799325	Unique	Used	1.64058	1.00885	0.746658	28968.9	47525.6	28792.6	29047.3	36904.7	27555.2	0	0.004618	2.13842	0	52.7664	64	3	694.382	2081.13	-1.83978	68.7397	22846	23250	MS2	0/0	ZP9.raw		28968.9	55140.6	32140.4	38122.8	28505.3	25041
High	mcWTIAAk	Unambiguous	1	1	Q8H118	N-Term(iTRAQ8plex); C2(iodoTMT6plex); K8(iTRAQ8plex)	HCD	1	0	1	1		6.86163e+07	559017	Unique	Used	0.784416	0.89766	0.858466	74453.4	58402.4	58655	52652.3	81343.4	69830.6	0.001	0.02086	2.05003	0	0	64	2	931.044	1861.08	-2.55574	58.1279	17714	17721	MS2	0/0	ZP10.raw		74453.4	67760.2	65475.1	69102.8	62830	63459.2
High	mcWTIAAk	Unambiguous	1	1	Q8H118	N-Term(iTRAQ8plex); C2(iodoTMT6plex); K8(iTRAQ8plex)	HCD	1	0	1	1		32193327	796541	Unique	Used	0.762047	1.06551	0.92872	74855.3	57043.3	56483.5	60183.5	84401.3	78385.2	0	0.006919	2.51181	0	22.7655	64	2	931.044	1861.08	-1.89983	60.9604	19525	19525	MS2	0/0	ZP9.raw		74855.3	66183.3	63051	78987.1	65192	71233.3
High	mcWTIAAk	Unambiguous	1	1	Q8H118	N-Term(iTRAQ8plex); C2(iodoTMT6plex); K8(iTRAQ8plex)	HCD	1	0	1	1			796596	Unique	Used	0.676288	0.86094	0.802716	55435.8	37490.5	43677.8	37604	68617.7	55080.5	0.008	0.09024	2.88474	0	19.6312	64	4	466.026	1861.08	-2.04546	61.1064	19589	19589	MS2	0/0	ZP9.raw		55435.8	43497.6	48756.4	49352.9	53000.6	50055
High	mkPELcFFPQYVVPSmR	Unambiguous	2	1	Q940J8	N-Term(iTRAQ8plex); K2(iTRAQ8plex); C6(iodoTMT6plex); M16(Oxidation)	HCD	1	0	1	1		7.12714e+07	580910	Unique	Used	0.978219	0.955183	0.706126	16229.3	15875.8	11469.4	10955.3	26959.5	19036.8	0.001	0.01331	2.68126	0	24.7076	64	4	757.166	3025.64	-2.78211	76.0023	24707	24707	MS2	0/0	ZP11.raw		16229.3	18419.6	12802.9	14378.2	20823.6	17299.9
High	mkPELcFFPQYVVPSMR	Unambiguous	2	1	Q940J8	N-Term(iTRAQ8plex); K2(iTRAQ8plex); C6(iodoTMT6plex)	HCD	1	0	1	1		2.12143e+08	583317	Unique	Used	1.54156	0.859031	0.737253	44441.9	68510	34616.6	29736.7	52105.3	38414.8	0	4.06e-05	3.86793	0	25.3656	64	4	753.168	3009.65	-0.917208	85.451	28131	28131	MS2	0/0	ZP11.raw		44441.9	79487.3	38641.6	39027.6	40246.4	34909.8
High	mkPELcFFPQYVVPSMR	Unambiguous	2	1	Q940J8	N-Term(iTRAQ8plex); K2(iTRAQ8plex); C6(iodoTMT6plex)	HCD	1	0	1	1		1.23792e+08	600110	Unique	Used	0.930474	0.803078	0.984545	31729	29523	28896.6	23206.2	43099.1	42433	0	6.847e-05	4.14646	0	36.6182	64	4	753.166	3009.64	-4.32423	83.4885	27774	27774	MS2	0/0	ZP12.raw		31729	34253.4	32256.5	30456.7	33290	38561.4
High	mMcAAEVHLGTk	Unambiguous	2	1	B9DG17	N-Term(iTRAQ8plex); C3(iodoTMT6plex); K12(iTRAQ8plex)	HCD	1	0	1	1		3.16603e+08	575017	Unique	Used	0.949723	0.883096	0.668136	98590.7	93633.9	82143.8	72540.9	121190	80971.5	0.006	0.07128	2.76086	0	88.4505	64	4	557.814	2228.23	-2.08837	56.166	16990	16990	MS2	0/0	ZP11.raw		98590.7	108637	91695.1	95205.4	93607.8	73583.6
High	mMcAAEVHLGTk	Unambiguous	2	1	B9DG17	N-Term(iTRAQ8plex); C3(iodoTMT6plex); K12(iTRAQ8plex)	HCD	1	0	1	1		280319185	592078	Unique	Used	0.885252	0.794922	0.898232	124671	110365	113208	89991.9	138099	124045	0.005	0.06759	2.59744	0	54.1361	64	4	557.815	2228.24	-0.149936	56.1824	17197	17322	MS2	0/0	ZP12.raw		124671	128049	126372	118109	106668	112727
High	nALLcGR	Unambiguous	11	1	Q93ZJ4	N-Term(iTRAQ8plex); C5(iodoTMT6plex)	HCD	1	0	1	1		1160686016	553896	Unique	Used	0.703277	0.610969	1.08303	474621	333790	549394	335663	631009	683404	0.001	0.01811	1.42233	0	43.2506	16	3	460.614	1379.83	-1.45227	39.8012	10734	10734	MS2	0/0	ZP10.raw		474621	387273	613275	440537	487394	621050
High	ncAPIMLR	Unambiguous	2	1	Q42564	N-Term(iTRAQ8plex); C2(iodoTMT6plex)	HCD	1	0	1	1			554764	Unique	Used	0.942983	0.737598	0.778024	85171.7	80315.5	93246.9	68778.7	123822	96336.7	0.005	0.06789	1.47368	0	24.9918	64	2	775.952	1550.9	-3.40349	42.7583	11892	11892	MS2	0/0	ZP10.raw		85171.7	93184.3	104089	90267.8	95640.9	87546.9
High	ncAPIMVR	Unambiguous	2	1	F4HU93	N-Term(iTRAQ8plex); C2(iodoTMT6plex)	HCD	1	0	1	1		1429261230	790531	Unique	Used	1.04552	0.825865	0.719939	498006	520673	517159	427104	784681	564922	0	0.00592	2.65237	0	50.446	44	3	512.966	1536.88	-1.60018	43.8387	12259	12259	MS2	0/0	ZP9.raw		498006	604100	577291	560547	606091	513378
High	ncAPIMVR	Unambiguous	2	1	F4HU93	N-Term(iTRAQ8plex); C2(iodoTMT6plex)	HCD	1	0	1	1		97099247	790539	Unique	Used	1.05123	0.744947	0.717646	142776	150090	155862	116109	219744	157698	0	0.003452	2.23379	0		64	2	768.945	1536.88	-2.14743	43.8735	12271	12271	MS2	0/0	ZP9.raw		142776	174138	173985	152386	169731	143310
High	ncDNFQVTk	Unambiguous	1	1	Q9SIB9	N-Term(iTRAQ8plex); C2(iodoTMT6plex); K9(iTRAQ8plex)	HCD	1	0	1	1		108070784	791763	Unique	Used	0.923978	0.761038	0.639777	115904	107093	120794	91928.8	201001	128596	0	0.000363	2.5134	0	30.2437	64	3	669.376	2006.11	-0.739565	47.4901	13786	13786	MS2	0/0	ZP9.raw		115904	124253	134839	120651	155254	116862
High	ncHETGAVGSk	Unambiguous	2	1	Q0WPA5	N-Term(iTRAQ8plex); C2(iodoTMT6plex); K11(iTRAQ8plex)	HCD	1	0	1	1		165497448	602477	Unique	Used	0.734098	0.732142	0.568894	32494.7	23854.3	30046.9	21998.6	57918.9	32949.7	0	0.0008964	3.87482	0	79.7609	64	4	510.787	2040.13	-2.43733	32.5732	8062	8062	MS2	0/0	ZP13.raw		32494.7	27676.5	33540.6	28871.8	44736.8	29943.4
High	ncHETGAVGSk	Unambiguous	2	1	Q0WPA5	N-Term(iTRAQ8plex); C2(iodoTMT6plex); K11(iTRAQ8plex)	HCD	1	0	1	1		276618948	618614	Unique	Used	0.959805	0.756978	0.78269	37843.3	36322.2	34115.3	25824.5	49295.8	38583.4	0	0.0001195	3.91582	0	69.1425	64	4	510.786	2040.12	-4.41189	32.8855	8094	8094	MS2	0/0	ZP14.raw		37843.3	42142.1	38082	33893.1	38076.3	35063
High	nDAAcPAR	Unambiguous	1	1	P19171	N-Term(iTRAQ8plex); C5(iodoTMT6plex)	HCD	1	0	1	1		649199499	770100	Unique	Used	0.849092	0.880633	0.78219	387285	328841	340322	299699	531617	415825	0	0.007181	2.22001	0	8.31292	35	3	484.269	1450.79	-0.956624	30.586	7157	7340	MS2	0/0	ZP8.raw		387285	381530	379893	393336	410623	377885
High	nDAAcPAR	Unambiguous	1	1	P19171	N-Term(iTRAQ8plex); C5(iodoTMT6plex)	HCD	1	0	1	1		2.67555e+07	770106	Unique	Used	0.937327	0.886378	0.80381	16669.5	15624.8	13922.7	12340.7	20308.7	16324.4	0.006	0.0758	1.61424	0	23.0469	64	2	725.902	1450.8	1.51362	30.6016	7164	7164	MS2	0/0	ZP8.raw		16669.5	18128.3	15541.5	16196.5	15686.6	14834.9
High	nDAAcPAR	Unambiguous	1	1	P19171	N-Term(iTRAQ8plex); C5(iodoTMT6plex)	HCD	1	0	1	1		4.68116e+07	786802	Unique	Used	1.06322	0.78115	0.958043	58556.6	62258.8	55482.4	43340	78433.3	75142.5	0	0.005061	2.08186	0	8.01949	64	2	725.9	1450.79	-1.17887	31.0705	7276	7276	MS2	0/0	ZP9.raw		58556.6	72234.4	61933.6	56881.1	60582.2	68286.5
High	nEcLIPPPDGYkPPIR	Unambiguous	1	1	Q9C6S7	N-Term(iTRAQ8plex); C3(iodoTMT6plex); K12(iTRAQ8plex)	HCD	0.0072	0	1	1		7.81638e+07	575962	Unique	Used	0.723788	1.11701	0.8922	58089.1	42044.2	45635.2	50975.2	58628.6	52308.4	0	0.005358	2.77588	0	31.4437	64	4	687.398	2746.57	-1.82774	59.1745	18192	18192	MS2	0/0	ZP11.raw		58089.1	48780.9	50941.5	66901.8	45285	47535.8
High	nEcPHIVVGTPGR	Unambiguous	4	1	Q56XG6	N-Term(iTRAQ8plex); C3(iodoTMT6plex)	HCD	1	0	1	1		345613196	570896	Unique	Used	1.03846	0.763246	0.676713	91711.5	95238.8	96721.1	73822	140084	94796.4	0.002	0.02418	3.61893	0	62.2858	52	4	503.785	2012.12	-1.15942	43.1055	11738	11738	MS2	0/0	ZP11.raw		91711.5	110499	107967	96886.8	108201	86147.2
High	nEcPHIVVGTPGR	Unambiguous	4	1	Q56XG6	N-Term(iTRAQ8plex); C3(iodoTMT6plex)	HCD	1	0	1	1		309496436	588094	Unique	Used	1.22186	0.790876	0.716902	81853.5	100014	98229	77687	124315	89121.4	0.001	0.02165	3.51841	0	67.6265	52	4	503.785	2012.12	-2.31211	43.532	12115	12115	MS2	0/0	ZP12.raw		81853.5	116039	109650	101959	96021.1	80989.9
High	nEcPHIVVGTPGR	Unambiguous	4	1	Q56XG6	N-Term(iTRAQ8plex); C3(iodoTMT6plex)	HCD	1	0	1	1		735857072	605500	Unique	Used	1.26496	0.696279	0.772851	92593.9	117127	117201	81604.5	153116	118336	0.002	0.03254	2.87907	0	86.8537	49	4	503.785	2012.12	-0.734751	43.3104	12161	12161	MS2	0/0	ZP13.raw		92593.9	135894	130828	107101	118268	107539
High	nEGATVLcGGVRPEHLk	Unambiguous	1	1	Q9STS1	N-Term(iTRAQ8plex); C8(iodoTMT6plex); K17(iTRAQ8plex)	HCD	1	0	1	1		95904583	623688	Unique	Used	0.924045	1.03266	0.652827	59893.2	55344	49354.5	50966.6	89980.3	58741.5	0	0.003533	5.63438	0	89.425	64	5	544.315	2717.54	-3.70058	49.7779	14748	14748	MS2	0/0	ZP14.raw		59893.2	64211.7	55093.2	66890.5	69501.2	53382
High	nEGATVLcGGVRPEHLk	Unambiguous	1	1	Q9STS1	N-Term(iTRAQ8plex); C8(iodoTMT6plex); K17(iTRAQ8plex)	HCD	1	0	1	1		5.40423e+08	639203	Unique	Used	1.11142	0.934261	0.745987	40458.2	44966.2	35624.1	33282.2	55270.4	41231	0.001	0.0167	3.94145	0	75.1572	64	5	544.317	2717.55	0.00526904	50.1186	14807	14807	MS2	0/0	ZP15.raw		40458.2	52171.1	39766.3	43680.9	42691.1	37469.1
High	nHcDVAVNSYYQk	Unambiguous	2	1	Q9FZD0	N-Term(iTRAQ8plex); C3(iodoTMT6plex); K13(iTRAQ8plex)	HCD	1	0	1	1		374538173	606424	Unique	Used	0.879883	0.821049	0.612977	45806.1	40304.1	39518.6	32446.7	71695.7	43947.8	0	4.017e-05	3.71893	0	43.9563	64	4	620.334	2478.31	-3.97354	46.1797	13332	13332	MS2	0/0	ZP13.raw		45806.1	46761.9	44113.7	42584.3	55378.1	39938
High	nHFIFVTNLVPcSGVR	Unambiguous	3	1	Q9LTZ8	N-Term(iTRAQ8plex); C12(iodoTMT6plex)	HCD	1	0	1	1			614244	Unique	Used	0.744693	0.971861	0.73811	12923.8	9624.24	7687.53	7471.21	13508.6	9970.82	0	0.004636	2.68701	0	69.8639	64	4	609.849	2436.38	2.69448	73.116	23709	23709	MS2	0/0	ZP13.raw		12923.8	11166.3	8581.39	9805.5	10434.1	9061.08
High	nHFIFVTNLVPcSGVR	Unambiguous	3	1	Q9LTZ8	N-Term(iTRAQ8plex); C12(iodoTMT6plex)	HCD	1	0	1	1		10404401	630390	Unique	Used	1.01342	0.566683	0.608707	11975.4	12136.1	10869.1	6159.31	16265.4	9900.85	0	0.0001134	4.27725	0	26.7967	64	4	609.845	2436.36	-5.22188	73.9531	23860	23860	MS2	0/0	ZP14.raw		11975.4	14080.6	12132.8	8083.71	12563.5	8997.5
High	nISVVAVcPk	Unambiguous	2	1	Q05758	N-Term(iTRAQ8plex); C8(iodoTMT6plex); K10(iTRAQ8plex)	HCD	1	0	1	1		1.87263e+07	758275	Unique	Used	0.980479	0.833649	0.797191	18997.8	18627	22458.5	18722.5	24788.9	19761.5	0	0.0003229	2.03496	0	67.2607	64	3	656.409	1967.21	-0.911049	56.5051	16955	16955	MS2	0/0	ZP7.raw		18997.8	21611.6	25069.8	24572.1	19147.1	17958.5
High	nISVVAVcPk	Unambiguous	2	1	Q05758	N-Term(iTRAQ8plex); C8(iodoTMT6plex); K10(iTRAQ8plex)	HCD	1	0	1	1		53567012	777219	Unique	Used	0.822086	0.689183	0.690269	26060.7	21424.2	24977.2	17213.8	34678.7	23937.6	0	0.0005361	2.05759	0	71.5894	64	3	656.409	1967.21	-0.166419	55.7664	16768	16768	MS2	0/0	ZP8.raw		26060.7	24856.9	27881.4	22592.1	26786	21753.5
High	nISVVAVcPk	Unambiguous	2	1	Q05758	N-Term(iTRAQ8plex); C8(iodoTMT6plex); K10(iTRAQ8plex)	HCD	1	0	1	1		6.78057e+07	794105	Unique	Used	0.904646	0.715782	0.877853	57514.8	52030.5	68402.9	48961.6	88284.2	77500.6	0	0.002174	3.08315	0	55.5549	64	4	492.559	1967.22	1.25395	54.2341	16633	16633	MS2	0/0	ZP9.raw		57514.8	60367.3	76356.4	64259	68191.1	70429.4
High	nMcGIATcASYPVVA	Unambiguous	1	1	Q8H166	N-Term(iTRAQ8plex); C3(iodoTMT6plex); C8(iodoTMT6plex)	HCD	1	0	1	1		256749460	559446	Unique	Used	0.913042	0.984434	0.738945	60258	55018.1	52011.8	51202.2	89261.5	65959.3	0	0.0009975	2.8014	0	0	64	3	821.446	2462.32	-1.91247	59.5408	18272	18644	MS2	0/0	ZP10.raw		60258	63833.6	58059.4	67199.7	68946	59941.2
High	nMcGIATcASYPVVA	Unambiguous	1	1	Q8H166	N-Term(iTRAQ8plex); C3(iodoTMT6plex); C8(iodoTMT6plex)	HCD	1	0	1	1		8.0128e+06	761973	Unique	Used	0.902863	1.07107	0.64031	27796	25096	25045.2	26825.1	37688.9	24132.5	0	0.002915	2.97877	0	0	64	3	821.445	2462.32	-2.95355	67.6534	21557	21557	MS2	0/0	ZP7.raw		27796	29117.1	27957.3	35206.3	29111	21930.7
High	nMcGIATcASYPVVA	Unambiguous	1	1	Q8H166	N-Term(iTRAQ8plex); C3(iodoTMT6plex); C8(iodoTMT6plex)	HCD	1	0	1	1		320334936	780235	Unique	Used	0.700813	0.834591	0.696291	19911.4	13954.2	13951.9	11644.2	23781.1	16558.6	0	0.003554	2.79685	0	0	64	3	821.446	2462.32	-2.28428	64.1505	20364	20364	MS2	0/0	ZP8.raw		19911.4	16190	15574.2	15282.3	18368.6	15047.8
High	nMcGIATcASYPVVA	Unambiguous	1	1	Q8H166	N-Term(iTRAQ8plex); C3(iodoTMT6plex); C8(iodoTMT6plex)	HCD	1	0	1	1			780266	Unique	Used	0.87893	0.440624	0.69124	25038.7	22007.3	19785.2	8717.85	26345	18210.7	0.004	0.06009	3.25549	0	35.1406	64	4	616.336	2462.32	-2.5624	64.2376	20401	20401	MS2	0/0	ZP8.raw		25038.7	25533.5	22085.8	11441.6	20349	16549.2
High	nMcGIATcASYPVVA	Unambiguous	1	1	Q8H166	N-Term(iTRAQ8plex); C3(iodoTMT6plex); C8(iodoTMT6plex)	HCD	1	0	1	1		1046921488	797142	Unique	Used	0.991503	0.975847	0.657481	132674	131547	112683	109961	191523	125923	0.003	0.03887	3.2442	0	0	64	3	821.446	2462.32	-1.31756	62.6448	20244	20244	MS2	0/0	ZP9.raw		132674	152624	125785	144317	147934	114434
High	nMcGIATcASYPVVA	Unambiguous	1	1	Q8H166	N-Term(iTRAQ8plex); C3(iodoTMT6plex); C8(iodoTMT6plex)	HCD	1	0	1	1		449349530	797173	Unique	Used	0.912379	1.08102	0.736795	180371	164566	150523	162718	263325	194016	0	0.007903	3.04473	0	51.7114	64	4	616.337	2462.33	-0.678541	62.7404	20283	20283	MS2	0/0	ZP9.raw		180371	190935	168024	213558	203393	176314
High	nQcQFILDR	Unambiguous	1	1	Q9SMU8	N-Term(iTRAQ8plex); C3(iodoTMT6plex)	HCD	1	0	1	1		116858506	757597	Unique	Used	0.936399	1.01205	0.805895	34369.5	32183.6	31822.6	32206.1	52261.5	42117.3	0	0.005828	1.85352	0	0	64	2	885.495	1769.98	-0.629812	54.423	16099	16099	MS2	0/0	ZP7.raw		34369.5	37340.4	35522.7	42268.6	40367	38274.5
High	nQcQFILDR	Unambiguous	1	1	Q9SMU8	N-Term(iTRAQ8plex); C3(iodoTMT6plex)	HCD	1	0	1	1		2.13212e+09	757609	Unique	Used	1.16999	1.07179	1.0232	442547	517777	423450	453847	628006	642575	0.001	0.01412	1.93771	0	40.777	22	3	590.666	1769.98	-0.430508	54.4681	16116	16116	MS2	0/0	ZP7.raw		442547	600740	472686	595647	485075	583946
High	nQcQFILDR	Unambiguous	1	1	Q9SMU8	N-Term(iTRAQ8plex); C3(iodoTMT6plex)	HCD	1	0	1	1		50911093	757632	Unique	Used	1.36505	0.849443	1.05537	16603.6	22664.8	22828.7	19391.7	28278.5	29844.2	0.001	0.01102	2.69421	0	49.5164	64	4	443.252	1769.99	0.734332	54.5353	16144	16144	MS2	0/0	ZP7.raw		16603.6	26296.4	25483.1	25450.4	21842.5	27121.2
High	nQcQFILDR	Unambiguous	1	1	Q9SMU8	N-Term(iTRAQ8plex); C3(iodoTMT6plex)	HCD	1	0	1	1		1.22442e+08	793459	Unique	Used	1.12776	1.01394	1.1773	172720	194787	175049	177489	227655	268019	0	0.00116	2.51167	0	19.6288	64	2	885.495	1769.98	-0.90568	52.3842	15850	15857	MS2	0/0	ZP9.raw		172720	225998	195402	232943	175842	243565
High	nQcQFILDR	Unambiguous	1	1	Q9SMU8	N-Term(iTRAQ8plex); C3(iodoTMT6plex)	HCD	1	0	1	1		6.71516e+07	793472	Unique	Used	1.38384	0.851915	0.961588	31698.8	43866.2	35471.8	30218.9	50044.7	48122.4	0.002	0.03514	2.04575	0	70.3566	64	4	443.251	1769.98	0.182598	52.4124	15864	15864	MS2	0/0	ZP9.raw		31698.8	50894.8	39596.2	39660.5	38654.8	43731.7
High	nQcQFILDR	Unambiguous	1	1	Q9SMU8	N-Term(iTRAQ8plex); C3(iodoTMT6plex)	HCD	1	0	1	1		2069573878	793485	Unique	Used	1.23983	1.13496	0.991522	2.70956e+06	3.35939e+06	2.66435e+06	3.02393e+06	4.36047e+06	4.3235e+06	0.003	0.04767	2.78365	0	34.9882	13	3	590.665	1769.98	-1.25811	52.4491	15880	15880	MS2	0/0	ZP9.raw		2.70956e+06	3.89766e+06	2.97414e+06	3.96872e+06	3.36805e+06	3.92903e+06
High	nSEVAcR	Unambiguous	1	1	Q9FHT4	N-Term(iTRAQ8plex); C6(iodoTMT6plex)	HCD	1	0	1	1		21806811	787133	Unique	Used	0.708256	0.752125	0.79442	78917.5	55893.8	65004.3	48891.4	91275.5	72511.1	0.002	0.03323	1.46583	0	0	64	2	706.393	1411.78	-3.77302	32.3949	7753	7753	MS2	0/0	ZP9.raw		78917.5	64849.6	72562.7	64166.9	70501.6	65895.2
High	nSYVDGMYGTTcPIPPR	Unambiguous	3	1	Q9FZG9	N-Term(iTRAQ8plex); C12(iodoTMT6plex)	HCD	1	0	1	1		25217460	779709	Unique	Used	0.650982	1.081	0.945336	15788.8	10278.3	8217.19	8882.8	14233.2	13455.1	0	5.749e-06	3.15833	0	69.1057	64	3	835.433	2504.28	1.94024	62.7543	19751	19751	MS2	0/0	ZP8.raw		15788.8	11925.1	9172.64	11658.1	10993.8	12227.5
High	nTcPVGIATQDPVLR	Unambiguous	1	1	Q9LV03	N-Term(iTRAQ8plex); C3(iodoTMT6plex)	HCD	1	0	1	1		51516138	759337	Unique	Used	1.40886	0.900435	0.842488	20581.5	28996.4	26481.8	23845.1	37346.6	31464	0	0.000494	3.20843	0	0	64	3	739.753	2217.25	-3.39103	59.6715	18269	18269	MS2	0/0	ZP7.raw		20581.5	33642.5	29561	31295.3	28846.7	28593.2
High	nTcPVGIATQDPVLR	Unambiguous	1	1	Q9LV03	N-Term(iTRAQ8plex); C3(iodoTMT6plex)	HCD	1	0	1	1		148684836	778114	Unique	Used	0.661434	0.740234	1.01513	25975.6	17181.2	26135.9	19346.7	25622.7	26010.4	0	0.0003725	3.2227	0	14.0594	64	3	739.757	2217.26	1.06841	58.2079	17828	17828	MS2	0/0	ZP8.raw		25975.6	19934.1	29174.8	25391.3	19791.1	23637.2
High	nTGSPTck	Unambiguous	4	1	Q9ASR1	N-Term(iTRAQ8plex); C7(iodoTMT6plex); K8(iTRAQ8plex)	HCD	1	0	1	1		231022907	551128	Unique	Used	0.84687	0.820704	0.732128	66874.8	56634.2	73296.4	60154.6	115329	84435.3	0.003	0.03869	3.54188	0	21.1062	64	4	437.005	1745	-3.25612	27.9668	6523	6828	MS2	0/0	ZP10.raw		66874.8	65708.7	81818.9	78949.2	89080.4	76731.4
High	nTGSPTck	Unambiguous	4	1	Q9ASR1	N-Term(iTRAQ8plex); C7(iodoTMT6plex); K8(iTRAQ8plex)	HCD	1	0	1	1		1.10699e+07	551355	Unique	Used	1.04406	0.672109	0.526361	21202.3	22136.4	21222.9	14264.1	38348.8	20185.3	0.005	0.06417	2.14057	0	10.1621	64	2	873.003	1745	-2.61383	29.5981	7013	7013	MS2	0/0	ZP10.raw		21202.3	25683.3	23690.6	18720.7	29620.8	18343.6
High	nTGSPTck	Unambiguous	4	1	Q9ASR1	N-Term(iTRAQ8plex); C7(iodoTMT6plex); K8(iTRAQ8plex)	HCD	1	0	1	1		1.23802e+08	751761	Unique	Used	0.69419	0.183024	0.696605	4234.43	2939.5	7725.31	1413.92	9450.66	6583.37	0	0.0038	1.80874	0	0	64	2	873.005	1745	-1.14478	34.0471	8216	8216	MS2	0/0	ZP7.raw		4234.43	3410.49	8623.57	1855.68	7299.73	5982.7
High	nTGSPTck	Unambiguous	4	1	Q9ASR1	N-Term(iTRAQ8plex); C7(iodoTMT6plex); K8(iTRAQ8plex)	HCD	1	0	1	1		1.07463e+09	751763	Unique	Used	0.988329	0.5943	0.787633	38400.3	37952.1	46761.5	27790.4	73711	58057.2	0.005	0.06602	3.35153	0	45.897	64	4	437.007	1745	0.3788	34.0549	8219	8219	MS2	0/0	ZP7.raw		38400.3	44033.1	52198.7	36473.1	56934.7	52760
High	nTGSPTck	Unambiguous	4	1	Q9ASR1	N-Term(iTRAQ8plex); C7(iodoTMT6plex); K8(iTRAQ8plex)	HCD	1	0	1	1		1.42168e+08	770873	Unique	Used	0.998862	0.78328	0.64955	55999.4	55935.6	68320.7	53514.2	104289	67741.2	0.001	0.02271	3.20681	0	50.0722	47	4	437.007	1745	0.308846	34.4592	8433	8433	MS2	0/0	ZP8.raw		55999.4	64898.2	76264.7	70234.1	80553.5	61560.4
High	nTGSPTck	Unambiguous	4	1	Q9ASR1	N-Term(iTRAQ8plex); C7(iodoTMT6plex); K8(iTRAQ8plex)	HCD	1	0	1	1		3.79746e+09	787435	Unique	Used	0.99892	0.813847	0.672986	43792.5	43745.2	51070.6	41563.6	85973.1	57858.7	0	0.008233	1.50969	0	32.2598	64	3	582.339	1745	-1.57221	33.6239	8195	8195	MS2	0/0	ZP9.raw		43792.5	50754.5	57008.8	54549.7	66406	52579.7
High	nTGSPTck	Unambiguous	4	1	Q9ASR1	N-Term(iTRAQ8plex); C7(iodoTMT6plex); K8(iTRAQ8plex)	HCD	1	0	1	1		137350140	787474	Unique	Used	0.9061	0.989377	0.6646	21942	19881.6	22976.8	22732.7	38125.2	25338	0.001	0.01899	2.13156	0		64	2	873.002	1745	-4.22278	33.7778	8251	8251	MS2	0/0	ZP9.raw		21942	23067.2	25648.4	29835.2	29448.1	23026.2
High	nTVEcITGTISR	Unambiguous	3	1	Q05758	N-Term(iTRAQ8plex); C5(iodoTMT6plex)	HCD	1	0	1	1		174813998	759240	Unique	Used	0.762067	0.731788	0.745062	63958.3	48740.5	62321.5	45606.1	85200.7	63479.8	0.008	0.09606	1.71723	0	53.5362	64	3	643.031	1927.08	0.238937	59.4148	18156	18156	MS2	0/0	ZP7.raw		63958.3	56550.2	69567.9	59855.2	65809.4	57687.9
High	nVQSASDGcVTDE	Unambiguous	1	1	Q9LIR4	N-Term(iTRAQ8plex); C9(iodoTMT6plex)	HCD	1	0	1	1		2.60454e+07	718901	Unique	Used	0.893115	0.382738	0.628236	8039.76	7180.43	9214.7	3526.82	13729.1	8625.1	0	7.773e-07	4.09315	0	47.9648	64	3	653.325	1957.96	-2.3486	45.9849	12992	12992	MS2	0/0	ZP5.raw		8039.76	8330.94	10286.1	4628.73	10604.4	7838.14
High	nVVGHcLSSk	Unambiguous	1	1	Q9C6Y5	N-Term(iTRAQ8plex); C6(iodoTMT6plex); K10(iTRAQ8plex)	HCD	1	0	1	1		437628697	621481	Unique	Used	1.07448	0.80657	0.847992	65925.4	70835.2	63070.8	50871	89087.7	75545.7	0	0.009116	3.51	0	58.9767	59	4	496.048	1981.17	1.18429	42.6374	11898	11898	MS2	0/0	ZP14.raw		65925.4	82185.1	70404.3	66765.1	68811.8	68652.9
High	nYLTFFcLGNR	Unambiguous	2	1	Q38882	N-Term(iTRAQ8plex); C7(iodoTMT6plex)	HCD	1	0	1	1		2.49091e+07	565523	Unique	Used	0.867095	0.166147	1.11172	8113.31	7035.01	10945.1	1818.49	7437.31	8268.24	0.001	0.01839	1.61332	0	58.4332	64	3	661.032	1981.08	-1.01155	80.6335	26369	26407	MS2	0/0	ZP10.raw		8113.31	8162.22	12217.7	2386.66	5744.61	7513.84
High	nYmIYNYcTDHR	Unambiguous	1	1	P24806	N-Term(iTRAQ8plex); M3(Oxidation); C8(iodoTMT6plex)	HCD	1	0	1	1		55702434	573141	Unique	Used	0.847004	0.764904	0.875259	91900.1	77839.8	83179.5	63624.3	132250	115753	0.002	0.02683	2.39043	0	55.4472	64	4	561.276	2242.08	-2.26053	50.3239	14622	14622	MS2	0/0	ZP11.raw		91900.1	90311.9	92851.2	83503	102151	105192
High	nYMIYNYcTDHR	Unambiguous	1	1	P24806	N-Term(iTRAQ8plex); C8(iodoTMT6plex)	HCD	1	0	1	1		155378916	591792	Unique	Used	0.957667	0.800038	1.18859	110446	105771	96238.6	76994.5	136310	162017	0.003	0.03918	2.80708	0	73.1668	64	4	557.28	2226.1	1.03225	55.3179	16842	16842	MS2	0/0	ZP12.raw		110446	122719	107429	101051	105286	147234
High	qcLVPPPDGYkPPIR	Unambiguous	1	1	Q94II3	N-Term(iTRAQ8plex); C2(iodoTMT6plex); K11(iTRAQ8plex)	HCD	0.023	0	1	1		101063739	575184	Unique	Used	0.751502	0.841054	0.684365	98761.7	74219.6	82957.5	69771.8	145522	99590	0	0.001059	3.48376	0	32.3863	64	4	655.136	2617.52	-3.4578	56.6626	17195	17195	MS2	0/0	ZP11.raw		98761.7	86111.7	92603.4	91571.1	112402	90503.4
High	qcLVPPPDGYkPPIR	Unambiguous	1	1	Q94II3	N-Term(iTRAQ8plex); C2(iodoTMT6plex); K11(iTRAQ8plex)	HCD	0.0054	0	1	1		9.10644e+07	592264	Unique	Used	0.841927	0.831409	0.873172	80886.2	68100.3	76513.3	63613.9	110713	96671.3	0	0.0005797	3.67027	0	57.2974	64	4	655.139	2617.53	1.20578	56.7571	17430	17430	MS2	0/0	ZP12.raw		80886.2	79011.9	85409.9	83489.3	85515	87851
High	qcSAYTANAASEk	Unambiguous	1	1	Q9M028	N-Term(iTRAQ8plex); C2(iodoTMT6plex); K13(iTRAQ8plex)	HCD	1	0	1	1			753994	Unique	Used	0.875977	0.234108	0.578793	3398.34	2976.87	6771.85	1585.35	10570	6117.85	0	4.918e-05	2.68736	0	0	64	3	761.08	2281.22	-0.884436	41.7417	11217	11217	MS2	0/0	ZP7.raw		3398.34	3453.85	7559.25	2080.67	8164.32	5559.65
High	qEGWWSYEFcHQk	Unambiguous	1	1	Q8GWH3	N-Term(iTRAQ8plex); C10(iodoTMT6plex); K13(iTRAQ8plex)	HCD	1	0	1	1		2.15654e+08	612578	Unique	Used	1.06597	1.00389	0.868491	45838.2	48862.3	36364	36505.5	62543.3	54318.3	0	1.79e-07	4.99922	0	46.525	64	4	667.098	2665.37	1.6241	66.5099	21325	21325	MS2	0/0	ZP13.raw		45838.2	56691.5	40592.2	47911.2	48308.7	49362.3
High	qEHcAEVGSHLIQR	Unambiguous	1	1	Q940M2	N-Term(iTRAQ8plex); C4(iodoTMT6plex)	HCD	1	0	1	1		2.54722e+07	650663	Unique	Used	1.16509	0.770288	0.907768	48984.7	57071.7	51941.4	40009.8	67689.9	61446.8	0	0.001578	3.17332	0	50.1354	64	4	560.809	2240.21	2.26712	39.9771	10929	10929	MS2	0/0	ZP16.raw		48984.7	66216.2	57980.8	52510.4	52284	55840.4
High	qEHFQPTcSIk	Unambiguous	1	1	Q9S757	N-Term(iTRAQ8plex); C8(iodoTMT6plex); K11(iTRAQ8plex)	HCD	1	0	1	1		4.91625e+07	588562	Unique	Used	0.984596	0.715101	0.74673	100115	98572.7	97952.7	70046.1	138963	103768	0.003	0.04358	2.45604	0	83.8062	64	4	564.57	2255.26	-1.78448	45.0323	12719	12719	MS2	0/0	ZP12.raw		100115	114367	109342	91931.1	107336	94300.2
High	qHIVDHmDLWLSEcR	Unambiguous	6	1	Q683B7	N-Term(iTRAQ8plex); M7(Oxidation); C14(iodoTMT6plex)	HCD	1	0	1	1		28470733	625837	Unique	Used	1.15034	0.774168	0.828953	52864.6	60812.5	51554.8	39912	67139.4	55655.4	0	0.006	2.59476	0	29.9294	64	4	633.579	2531.3	-1.81892	56.9838	17564	17564	MS2	0/0	ZP14.raw		52864.6	70556.5	57549.2	52382.1	51858.8	50577.4
High	qLGPGMIQQMQHAcNEck	Unambiguous	2	1	Q94AW8	N-Term(iTRAQ8plex); C14(iodoTMT6plex); C17(iodoTMT6plex); K18(iTRAQ8plex)	HCD	1	0	1	1			641938	Unique	Used	1.12721	1.35849	0.579719	9447.43	10649.2	7362.07	10001.3	19154.6	11104.3	0	0.0001514	3.94274	0	73.1916	64	5	657.358	3282.76	1.96299	59.8667	18503	18503	MS2	0/0	ZP15.raw		9447.43	12355.5	8218.09	13126.1	14795.1	10091.2
High	qVGVPSLVcFLNk	Unambiguous	1	1	Q9ZT91	N-Term(iTRAQ8plex); C9(iodoTMT6plex); K13(iTRAQ8plex)	HCD	1	0	1	1		1.93403e+07	803019	Unique	Used	1.22735	0.62227	0.749291	13656.7	16761.6	18129	11281.1	20162.6	15107.6	0	0.001747	2.60804	0	34.3277	64	4	586.105	2341.4	-4.83155	80.5586	27558	27558	MS2	0/0	ZP9.raw		13656.7	19447.2	20236.9	14805.8	15573.7	13729.2
High	rFNcLIPPPSGYk	Unambiguous	1	1	Q940J9	N-Term(iTRAQ8plex); C4(iodoTMT6plex); K13(iTRAQ8plex)	HCD	1	0	1	1		2.06201e+07	642006	Unique	Used	1.31981	0.84391	0.91209	23968.3	31633.5	25851.8	21816.6	36045	32876.3	0	0.006476	3.9328	1		64	4	608.108	2429.41	-1.48244	60.1482	18602	18602	MS2	0/0	ZP15.raw		23968.3	36702.1	28857.7	28632.9	27841.4	29876.7
High	rIWEAIYSENcPk	Unambiguous	4	1	Q56Y10	N-Term(iTRAQ8plex); C11(iodoTMT6plex); K13(iTRAQ8plex)	HCD	1	0	1	1		15627079	628690	Unique	Used	1.09154	0.80342	0.626266	7527.36	8216.42	9871.81	7931.21	10661.4	6676.9	0	0.008603	1.71604	1	48.4412	64	3	849.475	2546.41	-4.07792	67.1081	21407	21530	MS2	0/0	ZP14.raw		7527.36	9532.93	11019.6	10409.2	8234.95	6067.7
High	rPcYLFAR	Unambiguous	3	1	Q9SVZ8	N-Term(iTRAQ8plex); C3(iodoTMT6plex)	HCD	1	0	1	1		149520519	653228	Unique	Used	0.869366	0.897995	0.806117	73956.1	64294.9	62512.6	56135.9	93680.9	75517.7	0.001	0.02022	2.14443	0	76.1244	64	4	415.496	1658.96	-2.12584	48.6915	14317	14317	MS2	0/0	ZP16.raw		73956.1	74596.8	69781.2	73675	72359.5	68627.5
High	rPPLGPGScYAQ	Unambiguous	1	1	A7WM73	N-Term(iTRAQ8plex); C9(iodoTMT6plex)	HCD	1	0	1	1			792009	Unique	Used	0.880273	0.81301	0.812192	116745	102767	111036	90273.4	148707	120778	0	0.006278	3.4907	0	0	64	3	627.016	1879.03	-2.34158	48.2829	14104	14161	MS2	0/0	ZP9.raw		116745	119233	123947	118478	114862	109759
High	sAGPLIIAck	Unambiguous	2	1	O82662	N-Term(iTRAQ8plex); C9(iodoTMT6plex); K10(iTRAQ8plex)	HCD	1	0	1	1		31318741	758995	Unique	Used	0.870656	0.804037	0.488415	31181.6	27148.4	29176.2	23458.7	55234.2	26977.2	0.003	0.04029	1.40466	0	64.7358	64	3	637.405	1910.2	4.92821	58.7314	17863	17863	MS2	0/0	ZP7.raw		31181.6	31498.4	32568.6	30788.1	42663.1	24515.8
High	scSASLAPVILSR	Unambiguous	1	1	Q9SMT7	N-Term(iTRAQ8plex); C2(iodoTMT6plex)	HCD	1	0	1	1		2.15481e+07	760058	Unique	Used	1.10331	0.800602	0.36391	57171.3	63077.5	68928.6	55184.3	160134	58274.3	0	0.0001449	2.93172	0	66.3142	64	3	646.385	1937.14	2.00157	61.8299	19165	19165	MS2	0/0	ZP7.raw		57171.3	73184.4	76943.2	72426	123688	52957.4
High	scSASLAPVILSR	Unambiguous	1	1	Q9SMT7	N-Term(iTRAQ8plex); C2(iodoTMT6plex)	HCD	1	0	1	1		96665440	778761	Unique	Used	0.918041	0.892636	0.420007	48469.7	44497.2	38582.6	34440.2	88713.8	37260.4	0.001	0.018	1.95186	0	51.5965	64	3	646.385	1937.14	1.91998	60.0339	18605	19028	MS2	0/0	ZP8.raw		48469.7	51626.9	43068.7	45200.6	68522.9	33860.8
High	scSEFGPPLMISAAGSR	Unambiguous	3	1	F4JII7	N-Term(iTRAQ8plex); C2(iodoTMT6plex)	HCD	1	0	1	1			765022	Unique	Used			0.790358		1319.22		1171.48	1964.7	1552.81	0.002	0.03022	1.31807	0	49.4281	64	3	781.747	2343.23	-1.76326	79.0038	25776	25776	MS2	0/0	ZP7.raw			1530.6	0	1537.5	1517.54	1411.13
High	sDDFSSLcGPVIDDVk	Unambiguous	9	1	Q94F20	N-Term(iTRAQ8plex); C8(iodoTMT6plex); K16(iTRAQ8plex)	HCD	1	0	1	1		930372323	541965	Unique	Used	0.58475	0.734771	0.958203	250021	146200	203268	149355	271857	260494	0	6.187e-05	3.17255	0	33.3257	64	3	878.807	2634.41	-1.52324	67.5421	21308	21308	MS2	0/0	ZP1.raw		250021	169625	226902	196019	209984	236727
High	sDDFSSLcGPVIDDVk	Unambiguous	9	1	Q94F20	N-Term(iTRAQ8plex); C8(iodoTMT6plex); K16(iTRAQ8plex)	HCD	1	0	1	1		358951	766382	Unique	Used	0.712096		1.07734	1618.66	1152.64	1812.74		1713.23	1845.73	0	0.00167	2.35609	0	58.1104	64	3	878.805	2634.4	-4.44248	84.8639	27814	27814	MS2	0/0	ZP7.raw		1618.66	1337.33	2023.51	0	1323.3	1677.32
High	sDDGTcVYNF	Unambiguous	4	1	P10896	N-Term(iTRAQ8plex); C6(iodoTMT6plex)	HCD	1	0	1	1		5.86521e+08	725040	Unique	Used	1.00728	1.17821	0.878255	71972.6	72496.7	61570.4	72543	104372	91665.5	0.002	0.02658	2.37153	0	21.4097	51	3	585.29	1753.85	-1.42993	62.6988	20280	20280	MS2	0/0	ZP5.raw		71972.6	84112.8	68729.5	95208.2	80617.6	83301.9
High	sDFFVAAQNcWVk	Unambiguous	1	1	P48491	N-Term(iTRAQ8plex); C10(iodoTMT6plex); K13(iTRAQ8plex)	HCD	1	0	1	1		6.84172e+07	802055	Unique	Used	0.822137	0.522113	0.742059	18715.6	15386.8	18837.8	9835.47	28092.5	20846.3	0	0.000279	2.31427	0	75.2861	64	4	613.842	2452.35	-0.190828	77.1525	26264	26264	MS2	0/0	ZP9.raw		18715.6	17852.2	21028.2	12908.4	21698.8	18944.3
High	sDPSATLSSTTPcSDSTPLGR	Unambiguous	1	1	O65220	N-Term(iTRAQ8plex); C13(iodoTMT6plex)	HCD	1	0	1	1		48509470	739862	Unique	Used	0.98285	1.58412	0.68986	13452.3	13221.6	9310.22	14748.5	20379.8	14059.2	0	1.62e-06	2.28446	0	10.2223	64	3	905.131	2713.38	-1.24277	54.5335	16545	16545	MS2	0/0	ZP6.raw		13452.3	15340.1	10392.8	19356.6	15741.4	12776.4
High	sEAAAAFGNDGcYLEk	Unambiguous	3	1	O04983	N-Term(iTRAQ8plex); C12(iodoTMT6plex); K16(iTRAQ8plex)	HCD	1	0	1	1			780770	Unique	Used	0.458452	0.968388	0.353372	6764.09	3101.01	3076.39	2979.14	8511.62	3007.77	0	0.001788	2.51355	0	37.1521	64	3	861.79	2583.36	0.596676	65.6675	21007	21007	MS2	0/0	ZP8.raw		6764.09	3597.88	3434.1	3909.94	6574.41	2733.34
High	sFNPPPSDWSSTTDFck	Unambiguous	2	1	C0LGN6	N-Term(iTRAQ8plex); C16(iodoTMT6plex); K17(iTRAQ8plex)	HCD	1	0	1	1			765624	Unique	Used			0.55144	2402.53				2400.6	1323.79	0	0.0006579	2.12339	0	18.3268	64	4	714.118	2853.45	-0.974837	81.8632	26730	26730	MS2	0/0	ZP7.raw		2402.53	0	0	0	1854.24	1203.01
High	sGAcSAFLANYNPk	Unambiguous	3	1	Q9SCW1	N-Term(iTRAQ8plex); C4(iodoTMT6plex); K14(iTRAQ8plex)	HCD	1	0	1	1		99656844	558271	Unique	Used	0.734047	0.976683	1.27456	9877	7250.18	7100.73	6935.16	9744.49	12419.9	0	4.606e-05	2.61435	0	0	64	3	794.109	2380.31	0.228995	55.5052	16711	16711	MS2	0/0	ZP10.raw		9877	8411.87	7926.36	9101.97	7526.69	11286.7
High	sGAcSAFLANYNPk	Unambiguous	3	1	Q9SCW1	N-Term(iTRAQ8plex); C4(iodoTMT6plex); K14(iTRAQ8plex)	HCD	1	0	1	1		13220790	760415	Unique	Used	0.694629	1.16866	1.05755	13263.7	9213.34	9191.67	10741.9	14909.7	15767.7	0	1.294e-06	3.63211	0	47.2432	64	3	794.109	2380.31	0.536695	62.8894	19605	19605	MS2	0/0	ZP7.raw		13263.7	10689.6	10260.4	14098.1	11516.3	14329.1
High	sGAcSAFLANYNPk	Unambiguous	3	1	Q9SCW1	N-Term(iTRAQ8plex); C4(iodoTMT6plex); K14(iTRAQ8plex)	HCD	1	0	1	1		9.04587e+06	778938	Unique	Used	0.347187	0.395935	0.386461	8458.97	2936.84	6346.98	2512.99	9236.35	3569.49	0	1.104e-05	3.05043	0	0	64	3	794.105	2380.3	-3.6942	60.6328	18837	18837	MS2	0/0	ZP8.raw		8458.97	3407.41	7084.97	3298.14	7134.19	3243.81
High	sGAcSAFLANYNPk	Unambiguous	3	1	Q9SCW1	N-Term(iTRAQ8plex); C4(iodoTMT6plex); K14(iTRAQ8plex)	HCD	1	0	1	1		143675770	795884	Unique	Used	0.66375	0.857751	0.92989	135531	89958.9	123264	105729	168345	156542	0	4.87e-07	4.30844	0	15.7656	64	3	794.107	2380.31	-1.61721	59.1757	18752	18752	MS2	0/0	ZP9.raw		135531	104373	137596	138763	130031	142260
High	sGSGLIEcPVFPHGk	Unambiguous	1	1	P42813	N-Term(iTRAQ8plex); C8(iodoTMT6plex); K15(iTRAQ8plex)	HCD	1	0	1	1		16169244	592235	Unique	Used	0.996698	0.867462	0.938464	66468.9	66249.4	51712	44858.2	66624.2	62524.4	0.004	0.06017	3.09916	0	82.9814	64	4	617.106	2465.4	0.488919	56.6673	17394	17394	MS2	0/0	ZP12.raw		66468.9	76864.5	57724.8	58873.6	51460.9	56819.7
High	sHcNYAVNSFFQk	Unambiguous	1	1	Q9FNQ2	N-Term(iTRAQ8plex); C3(iodoTMT6plex); K13(iTRAQ8plex)	HCD	1	0	1	1		6.46272e+07	641703	Unique	Used	1.1985	0.912488	0.724255	12281.6	14719.5	10465.2	9549.38	21016.9	15221.6	0	5.226e-06	3.1204	0	0	64	3	828.114	2482.33	-2.57959	58.9684	18174	18174	MS2	0/0	ZP15.raw		12281.6	17078	11682	12533	16233.6	13832.8
High	sHcNYAVNSFFQk	Unambiguous	1	1	Q9FNQ2	N-Term(iTRAQ8plex); C3(iodoTMT6plex); K13(iTRAQ8plex)	HCD	1	0	1	1		55894987	656196	Unique	Used	0.941061	0.928206	0.805418	25541.9	24036.5	18812.2	17461.6	32131.1	25879	0	7.881e-05	4.31277	0	56.3502	64	4	621.337	2482.33	-2.16701	59.3642	18345	18345	MS2	0/0	ZP16.raw		25541.9	27887.8	20999.6	22917.3	24818.2	23517.8
High	sHPcLNNk	Unambiguous	2	1	Q8H125	N-Term(iTRAQ8plex); C4(iodoTMT6plex); K8(iTRAQ8plex)	HCD	1	0	1	1		106229349	634531	Unique	Used	0.778817	0.834007	0.825585	82281	64081.8	80198.4	66886	125032	103225	0.005	0.06503	2.9023	0	64.3536	64	4	463.276	1850.08	4.52047	33.6929	8514	8514	MS2	0/0	ZP15.raw		82281	74349.6	89523.4	87783.7	96575.3	93806.4
High	sHQINTEYHLDLck	Unambiguous	7	1	Q683B7	N-Term(iTRAQ8plex); C13(iodoTMT6plex); K14(iTRAQ8plex)	HCD	1	0	1	1		125038710	640347	Unique	Used	0.9532	0.732475	0.807607	21125.2	20136.5	24039.1	17608.1	26022.8	21016.2	0	6.948e-06	4.70813	0	0	64	4	660.365	2638.44	-2.38088	54.068	16330	16330	MS2	0/0	ZP15.raw		21125.2	23363	26834.3	23109.5	20100.2	19098.7
High	sHVVLAcVNk	Unambiguous	2	1	P34066	N-Term(iTRAQ8plex); C7(iodoTMT6plex); K10(iTRAQ8plex)	HCD	1	0	1	1		26120859	622810	Unique	Used	0.792105	1.01929	0.79301	86578.4	68579.1	76870.1	78353.2	115786	91819.1	0.002	0.0259	2.92365	0	89.8894	64	4	502.558	2007.21	-3.89775	47.0425	13639	13639	MS2	0/0	ZP14.raw		86578.4	79567.5	85808.1	102834	89433.3	83441.5
High	sIPEGAVVcNVEHHVGDR	Unambiguous	1	1	P46286	N-Term(iTRAQ8plex); C9(iodoTMT6plex)	HCD	1	0	1	1			591518	Unique	Used	0.968474	0.727325	0.727616	54525.4	52806.4	55672.8	40492.2	73753.4	53664.1	0	0.0004464	4.43412	0	51.3103	64	5	511.078	2551.36	2.37316	54.4742	16498	16498	MS2	0/0	ZP12.raw		54525.4	61267.5	62146.1	53143.6	56967.5	48767.8
High	sIPEGAVVcNVEHHVGDR	Unambiguous	1	1	P46286	N-Term(iTRAQ8plex); C9(iodoTMT6plex)	HCD	1	0	1	1		51712346	591546	Unique	Used	0.980013	0.853852	0.948219	55020.6	53920.9	47615.3	40656.4	56773.6	53833.7	0	0.00969	3.80517	0	61.0461	64	4	638.593	2551.35	-2.58552	54.5775	16537	16537	MS2	0/0	ZP12.raw		55020.6	62560.5	53151.7	53359	43852.1	48921.9
High	sIPEGAVVcNVEHHVGDR	Unambiguous	1	1	P46286	N-Term(iTRAQ8plex); C9(iodoTMT6plex)	HCD	1	0	1	1			609134	Unique	Used	0.925229	0.840856	0.7715	81560.7	75462.3	82002.8	68952.6	102041	78725	0	2.53e-05	5.49253	0	37.4697	64	5	511.077	2551.36	0.698576	54.787	16790	16790	MS2	0/0	ZP13.raw		81560.7	87553.6	91537.6	90496	78817.3	71542.1
High	sLcPSEWVDR	Unambiguous	1	1	Q9S7L9	N-Term(iTRAQ8plex); C3(iodoTMT6plex)	HCD	1	0	1	1		196179074	538488	Unique	Used	1.19195	0.956181	0.695763	252140	300539	251126	240122	487030	338857	0.005	0.07004	2.13454	0	63.6379	64	3	608.997	1824.98	-1.49988	58.405	17292	17292	MS2	0/0	ZP1.raw		252140	348694	280326	315146	376184	307940
High	sLcPSEWVDR	Unambiguous	1	1	Q9S7L9	N-Term(iTRAQ8plex); C3(iodoTMT6plex)	HCD	1	0	1	1		9.47215e+08	796221	Unique	Used	1.17824	0.997432	0.76384	452313	532932	452728	451566	879481	671783	0.001	0.01971	2.73024	0	23.1711	39	3	608.997	1824.98	-1.29921	60.0871	19148	19148	MS2	0/0	ZP9.raw		452313	618323	505369	592652	679315	610489
High	sLPVScTSk	Unambiguous	2	1	Q940J8	N-Term(iTRAQ8plex); C6(iodoTMT6plex); K9(iTRAQ8plex)	HCD	1	0	1	1		8.16518e+06	755073	Unique	Used	0.770245	0.833129	1.26076	8473.22	6526.45	5930.2	4940.63	9036.45	11392.8	0.003	0.03983	1.68774	0	0	64	2	930.057	1859.11	-1.25957	45.6621	12709	12709	MS2	0/0	ZP7.raw		8473.22	7572.17	6619.73	6484.26	6979.79	10353.3
High	sLTcSAPQcSLLETSAcR	Unambiguous	1	1	Q9LS40	N-Term(iTRAQ8plex); C4(iodoTMT6plex); C9(iodoTMT6plex); C17(iodoTMT6plex)	HCD	1	0	1	1		162514420	640428	Unique	Used	0.991568	0.990184	1.47675	57214.8	56732.3	51934.1	51424.3	74290.6	109709	0	0.00932	2.08704	0	18.3659	64	4	791.188	3161.73	-1.40951	54.2951	16427	16427	MS2	0/0	ZP15.raw		57214.8	65822.5	57972.7	67491.2	57382.4	99699.1
High	sPcQNcLk	Unambiguous	1	1	Q8GUM2	N-Term(iTRAQ8plex); C3(iodoTMT6plex); C6(Nethylmaleimide); K8(iTRAQ8plex)	HCD	1	0	1	1		2.6175e+08	554446	Unique	Used	1.05901	0.765966	0.795264	107905	114272	117670	90131.4	169533	134823	0.009	0.1011	1.44883	0	17.3455	64	3	652.365	1955.08	-2.86358	41.7121	11475	11475	MS2	0/0	ZP10.raw		107905	132582	131352	118292	130948	122522
High	sPDNLcYNk	Unambiguous	1	1	Q94II3	N-Term(iTRAQ8plex); C6(iodoTMT6plex); K9(iTRAQ8plex)	HCD	1	0	1	1		70402805	791755	Unique	Used	1.15965	1.03698	0.812187	94286.5	109339	86968.5	90184.4	130891	106308	0.005	0.06483	1.82407	0	70.5655	64	3	664.372	1991.1	-2.16709	47.4712	13777	13815	MS2	0/0	ZP9.raw		94286.5	126858	97080.7	118361	101101	96608.4
High	sPSLAScDPk	Unambiguous	2	1	Q9ZVA4	N-Term(iTRAQ8plex); C7(iodoTMT6plex); K10(iTRAQ8plex)	HCD	1	0	1	1		327711543	533872	Unique	Used	0.668606	1.00103	1.22704	218682	146212	172110	172287	269179	330292	0.009	0.1072	2.35377	0	40.5125	64	3	648.039	1942.1	-3.51076	45.441	11742	11742	MS2	0/0	ZP1.raw		218682	169640	192122	226116	207915	300156
High	sQVQQAIPFIVGcPAcLR	Unambiguous	2	1	F4I9G5	N-Term(iTRAQ8plex); C13(iodoTMT6plex); C16(iodoTMT6plex)	HCD	1	0	1	1		153005554	579662	Unique	Used	1.00548	1.0081	0.715947	59528.8	59854.8	53388.4	53820.8	87686.1	62778.6	0	2.101e-06	4.69894	0	47.7741	64	4	723.919	2892.65	-2.91425	71.2696	22963	22963	MS2	0/0	ZP11.raw		59528.8	69445.3	59596.1	70636.5	67729.1	57050.7
High	sQVQQAVPFLVGcPAcLR	Unambiguous	3	1	F4JTN0	N-Term(iTRAQ8plex); C13(iodoTMT6plex); C16(iodoTMT6plex)	HCD	1	0	1	1		243084864	595866	Unique	Used	0.710249	1.02518	0.721905	90558.5	64319.1	72345.2	74166.9	119525	86286.1	0	1.782e-06	4.51751	0	72.5779	64	4	720.419	2878.65	2.50814	68.7495	22128	22128	MS2	0/0	ZP12.raw		90558.5	74624.8	80757	97339.5	92322	78413.3
High	sScPNASk	Unambiguous	1	1	Q38857	N-Term(iTRAQ8plex); C3(iodoTMT6plex); K8(iTRAQ8plex)	HCD	1	0	1	1		3.75843e+07	551000	Unique	Used	0.716702	0.617065	0.772727	14949.8	10714.5	15874.5	9795.56	31409.4	24270.9	0.007	0.08622	2.52197	0	25.0569	64	4	433.501	1730.98	-4.11703	26.7746	6186	6186	MS2	0/0	ZP10.raw		14949.8	12431.3	17720.2	12856.1	24260.8	22056.4
High	sScPNASk	Unambiguous	1	1	Q38857	N-Term(iTRAQ8plex); C3(iodoTMT6plex); K8(iTRAQ8plex)	HCD	1	0	1	1		69281914	551104	Unique	Used	0.933217	1.07233	1.0132	36824.7	34365.5	26603.5	28527.7	64687.2	65541.2	0	0.00678	1.73721	0	20.729	64	3	577.665	1730.98	-4.47194	27.9126	6497	6640	MS2	0/0	ZP10.raw		36824.7	39871.8	29696.8	37440.9	49964.7	59561.2
High	sScPNASk	Unambiguous	1	1	Q38857	N-Term(iTRAQ8plex); C3(iodoTMT6plex); K8(iTRAQ8plex)	HCD	1	0	1	1		4.37091e+07	551134	Unique	Used	0.750139	0.694619	0.955521	23734.8	17804.4	24968.1	17343.3	33492.8	32003	0.009	0.1102	2.88044	0	39.7317	64	4	433.501	1730.98	-2.63608	27.9785	6529	6529	MS2	0/0	ZP10.raw		23734.8	20657.2	27871.2	22762	25870	29083.1
High	sScSVWGDSGILRPGSGSDR	Unambiguous	3	1	Q6NKY9	N-Term(iTRAQ8plex); C3(iodoTMT6plex)	HCD	1	0	1	1			557804	Unique	Used	1.1853	1.11294	0.774179	10608.4	12574.1	12302.6	13692.1	18717.3	14490.5	0.009	0.1059	1.355	0	0	64	3	886.125	2656.36	0.0283447	53.7065	16052	16052	MS2	0/0	ZP10.raw		10608.4	14588.8	13733.1	17970	14457.3	13168.4
High	sSLcDGALGTTNVEk	Unambiguous	1	1	P92976	N-Term(iTRAQ8plex); C4(iodoTMT6plex); K15(iTRAQ8plex)	HCD	1	0	1	1		142256063	777124	Unique	Used	0.917859	0.784512	0.690185	11943.7	10962.6	9664.97	7582.29	15985	11032.6	0	0.0007289	3.59866	0	40.7351	64	4	608.843	2432.35	0.285793	55.5295	16661	16661	MS2	0/0	ZP8.raw		11943.7	12719.2	10788.8	9951.28	12346.9	10026
High	sSNQVGSSAcESPER	Unambiguous	1	1	Q9LN62	N-Term(iTRAQ8plex); C10(iodoTMT6plex)	HCD	1	0	1	1		4.55007e+07	733760	Unique	Used	0.753103	0.861396	0.988995	11487.5	8651.29	7996.26	6887.95	9536.02	9431.08	0.001	0.01154	1.85432	0	0	64	3	724.366	2171.08	-1.90301	35.0065	8595	8595	MS2	0/0	ZP6.raw		11487.5	10037.5	8926.02	9040.01	7365.66	8570.58
High	sSNQVGSSAcESPER	Unambiguous	1	1	Q9LN62	N-Term(iTRAQ8plex); C10(iodoTMT6plex)	HCD	1	0	1	1		5.8039e+07	771437	Unique	Used	0.939473	0.927629	0.866579	11735.7	11025.4	11422.7	10596	15325.1	13280.4	0	0.0004971	1.55081	0	39.7574	64	3	724.366	2171.08	-1.2283	36.8275	9271	9271	MS2	0/0	ZP8.raw		11735.7	12791.9	12750.9	13906.6	11837.2	12068.7
High	sTPVDTck	Unambiguous	1	1	Q94EJ6	N-Term(iTRAQ8plex); C7(iodoTMT6plex); K8(iTRAQ8plex)	HCD	1	0	1	1		5.48844e+08	753130	Unique	Used	0.702491	0.868668	0.70724	139099	97715.9	118540	102972	200781	142000	0.002	0.02756	1.81605	0	40.6284	42	3	596.682	1788.03	-1.27537	38.5926	10021	10021	MS2	0/0	ZP7.raw		139099	113373	132324	135145	155084	129044
High	sTPVDTck	Unambiguous	1	1	Q94EJ6	N-Term(iTRAQ8plex); C7(iodoTMT6plex); K8(iTRAQ8plex)	HCD	1	0	1	1		1.80682e+07	753140	Unique	Used	0.48517	1.27476	0.806282	17613.3	8545.43	11196.6	14272.9	18700.9	15078.2	0.003	0.0495	1.83468	0	0	64	2	894.522	1788.04	1.15576	38.62	10033	10033	MS2	0/0	ZP7.raw		17613.3	9914.66	12498.5	18732.4	14444.7	13702.5
High	sTSSSVVTcDTSSPFR	Unambiguous	1	1	Q9SN38	N-Term(iTRAQ8plex); C9(iodoTMT6plex)	HCD	1	0	1	1		3.22992e+07	757679	Unique	Used	0.864605	0.860929	0.656473	16406.6	14185.2	15901.4	13690	24095.5	15818	0.005	0.06702	1.63174	0	65.1822	64	3	765.396	2294.17	-2.61149	54.6804	16204	16221	MS2	0/0	ZP7.raw		16406.6	16458.1	17750.3	17967.2	18611.5	14374.8
High	sVcPANSQWFTQk	Unambiguous	1	1	Q9M0D1	N-Term(iTRAQ8plex); C3(iodoTMT6plex); K13(iTRAQ8plex)	HCD	1	0	1	1		8.63807e+06	796057	Unique	Used	0.367425	0.633611	0.654938	25944.1	9532.52	18207.9	11536.7	29941.1	19609.5	0	0.001044	2.26757	0		64	3	811.782	2433.33	-2.234	59.6275	18952	18952	MS2	0/0	ZP9.raw		25944.1	11059.9	20325	15141.2	23126.6	17820.4
High	sVIcPLELDEAk	Unambiguous	1	1	Q940G0	N-Term(iTRAQ8plex); C4(iodoTMT6plex); K12(iTRAQ8plex)	HCD	1	0	1	1		8.64346e+06	762857	Unique	Used	0.883001	0.575398	0.806539	10746.8	9489.46	8221.21	4730.47	13391.7	10800.9	0	0.003097	2.61716	0	39.5078	64	4	564.332	2254.31	-3.74998	70.9156	22775	22775	MS2	0/0	ZP7.raw		10746.8	11009.9	9177.12	6208.45	10343.8	9815.46
High	sVIcPLELDEAk	Unambiguous	1	1	Q940G0	N-Term(iTRAQ8plex); C4(iodoTMT6plex); K12(iTRAQ8plex)	HCD	1	0	1	1		120470697	780751	Unique	Used	0.748872	1.0247	1.15892	17632.4	13204.4	16248.5	16649.9	18989.6	22007.4	0	0.0001354	2.91451	0	55.2914	64	3	752.109	2254.31	-0.278424	65.6167	20985	20985	MS2	0/0	ZP8.raw		17632.4	15320.2	18137.8	21852	14667.7	19999.4
High	sVTMDWLEAHck	Unambiguous	1	1	P20115	N-Term(iTRAQ8plex); C11(iodoTMT6plex); K12(iTRAQ8plex)	HCD	1	0	1	1		45993412	560150	Unique	Used	1.08777	0.874514	0.747688	64579.1	70247.2	57289.1	50100.1	96847.1	72411.4	0	0.007383	2.921	0	60.0375	64	4	590.075	2357.28	-0.172375	61.9477	19202	19202	MS2	0/0	ZP10.raw		64579.1	81502.8	63950.3	65753.3	74805.1	65804.5
High	sVTMDWLEAHck	Unambiguous	1	1	P20115	N-Term(iTRAQ8plex); C11(iodoTMT6plex); K12(iTRAQ8plex)	HCD	1	0	1	1		361152960	577414	Unique	Used	1.06239	0.854437	0.852135	88365.4	93878.8	90377.2	77221.6	131390	111962	0	0.002513	2.73018	0	60.22	64	4	590.073	2357.27	-3.48659	63.9623	20076	20076	MS2	0/0	ZP11.raw		88365.4	108921	100886	101349	101487	101747
High	sVTMDWLEAHck	Unambiguous	1	1	P20115	N-Term(iTRAQ8plex); C11(iodoTMT6plex); K12(iTRAQ8plex)	HCD	1	0	1	1		2.09673e+08	594473	Unique	Used	1.14489	0.767146	0.683467	75518.7	86460.4	84805.9	65058.4	137393	93903.3	0	4.065e-05	3.45781	0	51.1431	64	4	590.074	2357.27	-1.31164	64.003	20290	20290	MS2	0/0	ZP12.raw		75518.7	100314	94666.6	85385.2	106123	85335.5
High	tAIIEGDVVGGTcVNR	Unambiguous	2	1	F4JLP5	N-Term(iTRAQ8plex); C13(iodoTMT6plex)	HCD	1	0	1	1		73675474	539578	Unique	Used	0.850874	1.2236	0.825469	116673	99274.4	84326.8	103183	144918	119626	0	2.454e-07	3.87547	0	36.7928	64	3	746.419	2237.24	0.225733	61.3328	18566	18566	MS2	0/0	ZP1.raw		116673	115181	94131.9	135421	111935	108711
High	tAIIEGDVVGGTcVNR	Unambiguous	2	1	F4JLP5	N-Term(iTRAQ8plex); C13(iodoTMT6plex)	HCD	1	0	1	1		322201447	780259	Unique	Used	0.879863	1.12051	0.639607	10504.9	9242.87	7766.97	8702.99	16732.4	10702.1	0	3.183e-05	3.44493	0	0	64	3	746.418	2237.24	-1.3259	64.2199	20393	20820	MS2	0/0	ZP8.raw		10504.9	10723.8	8670.07	11422.1	12924.2	9725.68
High	tALELAcPNTVScSDIISVATR	Unambiguous	1	1	Q9LHA7	N-Term(iTRAQ8plex); C7(iodoTMT6plex); C13(iodoTMT6plex)	HCD	1	0	1	1		87085990	800367	Unique	Used	1.01054	1.17616	0.928217	86980	87896.9	63915.4	75174.6	97149	90175.4	0	2.094e-05	3.75458	0	0	64	4	807.454	3226.8	3.34748	71.932	24148	24148	MS2	0/0	ZP9.raw		86980	101981	71347.2	98662	75038.3	81947.8
High	tALHFAcGYGEVR	Unambiguous	1	1	Q29Q26	N-Term(iTRAQ8plex); C7(iodoTMT6plex)	HCD	1	0	1	1		155374881	625188	Unique	Used	0.856669	0.948602	0.75463	65214.9	55867.6	54787.4	51971.4	90895.3	68592.3	0	0.0006292	2.51053	0	0	64	3	686.378	2057.12	3.7903	54.756	16705	16705	MS2	0/0	ZP14.raw		65214.9	64819.2	61157.8	68209.3	70207.9	62334
High	tALHFAcGYGEVR	Unambiguous	1	1	Q29Q26	N-Term(iTRAQ8plex); C7(iodoTMT6plex)	HCD	1	0	1	1		254462228	625220	Unique	Used	1.11195	0.826475	0.833552	216550	240794	220376	182135	319367	266209	0.001	0.01711	3.85254	0	47.2643	64	4	515.033	2057.11	-0.815127	54.8661	16748	16748	MS2	0/0	ZP14.raw		216550	279376	246000	239041	246681	241920
High	tAPLEAGSAcTGVYGk	Unambiguous	1	1	Q9C6E4	N-Term(iTRAQ8plex); C10(iodoTMT6plex); K16(iTRAQ8plex)	HCD	1	0	1	1		43628915	758477	Unique	Used	0.854622	0.741814	0.796021	14559.2	12442.6	13917.4	10324.1	17829.5	14192.6	0	3.703e-05	2.12034	0	41.7413	64	3	821.461	2462.37	-2.00165	57.1277	17209	17226	MS2	0/0	ZP7.raw		14559.2	14436.3	15535.6	13549.8	13771.6	12897.7
High	tAPLEAGSAcTGVYGk	Unambiguous	1	1	Q9C6E4	N-Term(iTRAQ8plex); C10(iodoTMT6plex); K16(iTRAQ8plex)	HCD	1	0	1	1		7.91254e+07	758520	Unique	Used	1.09896	0.890116	0.810689	14403.6	15828.9	14130.2	12577.5	19484.3	15795.7	0	1.282e-05	4.59548	0	53.1818	64	4	616.348	2462.37	-0.685255	57.2528	17262	17262	MS2	0/0	ZP7.raw		14403.6	18365.1	15773.2	16507.2	15049.8	14354.5
High	tAPLEAGSAcTGVYGk	Unambiguous	1	1	Q9C6E4	N-Term(iTRAQ8plex); C10(iodoTMT6plex); K16(iTRAQ8plex)	HCD	1	0	1	1		5.97913e+07	777177	Unique	Used	0.538229	1.77023	0.744307	16250.4	8746.43	9693.24	17159.3	24130.9	17960.8	0	0.009705	2.10376	0	0	64	3	821.459	2462.36	-4.9432	55.6637	16721	16721	MS2	0/0	ZP8.raw		16250.4	10147.9	10820.3	22520.5	18638.8	16322
High	tAPLEAGSAcTGVYGk	Unambiguous	1	1	Q9C6E4	N-Term(iTRAQ8plex); C10(iodoTMT6plex); K16(iTRAQ8plex)	HCD	1	0	1	1		171659708	777301	Unique	Used	1.0357	2.06436	0.718939	17693.5	18325.1	9700.24	20024.8	31257.9	22472.6	0	2.741e-06	5.9368	0	10.4302	64	4	616.35	2462.38	1.39686	55.9992	16867	16867	MS2	0/0	ZP8.raw		17693.5	21261.4	10828.1	26281.3	24143.8	20422.2
High	tAVAVTHck	Unambiguous	4	1	Q9SK22	N-Term(iTRAQ8plex); C8(iodoTMT6plex); K9(iTRAQ8plex)	HCD	1	0	1	1		357489974	603793	Unique	Used	0.99523	0.739904	0.790383	95264	94809.6	108239	80086.4	140363	110941	0	0.003837	4.08149	0	41.5412	49	4	467.536	1867.12	-1.24852	37.6062	9920	9920	MS2	0/0	ZP13.raw		95264	110001	120824	105108	108417	100818
High	tAWSQcTSIGR	Unambiguous	2	1	B9DHV8	N-Term(iTRAQ8plex); C6(iodoTMT6plex)	HCD	1	0	1	1		839995788	793183	Unique	Used	0.914658	0.893473	0.828499	590102	539742	498281	445200	766932	635402	0	5.409e-05	3.36022	0	25.6281	57	3	615.005	1843	-0.392585	51.6389	15526	15526	MS2	0/0	ZP9.raw		590102	626224	556218	584298	592381	577428
High	tcAQDEVLR	Unambiguous	2	1	Q9C6U3	N-Term(iTRAQ8plex); C2(iodoTMT6plex)	HCD	1	0	1	1		1.85244e+08	533183	Unique	Used	0.175792	0.223962	0.536852	335083	58904.9	292955	65610.9	389648	209183	0	0.003785	3.07192	0	28.8494	64	3	556.646	1667.92	-1.47338	43.3062	10875	10875	MS2	0/0	ZP1.raw		335083	68343.2	327018	86110.2	300966	190097
High	tcAQDEVLR	Unambiguous	2	1	Q9C6U3	N-Term(iTRAQ8plex); C2(iodoTMT6plex)	HCD	1	0	1	1		7.50196e+08	790088	Unique	Used	0.272854	0.30633	0.595167	1.00219e+06	273451	866926	265565	1.17412e+06	698799	0.001	0.0183	2.55125	0	44.9238	35	3	556.646	1667.92	-0.704913	42.5529	11712	11712	MS2	0/0	ZP9.raw		1.00219e+06	317265	967727	348538	906899	635041
High	tcAQDEVLR	Unambiguous	2	1	Q9C6U3	N-Term(iTRAQ8plex); C2(iodoTMT6plex)	HCD	1	0	1	1		32732008	790098	Unique	Used	0.18579	0.26633	0.55426	129670	24091.3	110971	29554.8	147502	81754.4	0.001	0.01661	2.07516	0	34.7194	64	2	834.468	1667.93	1.57194	42.58	11724	11724	MS2	0/0	ZP9.raw		129670	27951.4	123874	38788.9	113931	74295.1
High	tccSSVQTNPAFVAVR	Unambiguous	5	1	A8MS02	N-Term(iTRAQ8plex); C2(iodoTMT6plex); C3(iodoTMT6plex)	HCD	1	0	1	1		101155680	607525	Unique	Used	1.14165	0.998046	0.936947	53673.9	61276.6	49136.5	49040.5	65832.8	61681.8	0	0.001337	2.95664	0	20.6393	64	4	662.122	2645.47	3.37939	49.5275	14711	14711	MS2	0/0	ZP13.raw		53673.9	71094.8	54849.8	64362.6	50849.5	56054
High	tcENVVk	Unambiguous	2	1	F4JIM7	N-Term(iTRAQ8plex); C2(iodoTMT6plex); K7(iTRAQ8plex)	HCD	1	0	1	1		1.09839e+09	753208	Unique	Used	0.50996	0.893265	0.702051	301145	153572	228291	203924	383076	268939	0.006	0.07633	1.46751	0	37.9095	24	3	577.349	1730.03	1.03801	38.8007	10114	10114	MS2	0/0	ZP7.raw		301145	178178	254835	267638	295889	244401
High	tcENVVk	Unambiguous	2	1	F4JIM7	N-Term(iTRAQ8plex); C2(iodoTMT6plex); K7(iTRAQ8plex)	HCD	1	0	1	1		28881455	753219	Unique	Used	0.514882	0.998043	0.717892	31636.2	16288.9	21989.4	21946.4	33458.9	24019.9	0.006	0.07479	1.35426	0	15.0857	64	2	865.516	1730.03	-2.34109	38.83	10127	10127	MS2	0/0	ZP7.raw		31636.2	18898.8	24546.2	28803.2	25843.8	21828.3
High	tcEVQAHk	Unambiguous	1	1	Q38936	N-Term(iTRAQ8plex); C2(iodoTMT6plex); K8(iTRAQ8plex)	HCD	1	0	1	1		68392066	568098	Unique	Used	0.849828	1.04961	0.98096	74656.9	63445.5	55410	58158.7	95316.6	93501.8	0	0.0004135	1.83241	0	39.7064	64	3	618.36	1853.07	-3.6017	31.5021	7607	7607	MS2	0/0	ZP11.raw		74656.9	73611.3	61852.7	76329.7	73623	84970.7
High	tcEVQAHk	Unambiguous	1	1	Q38936	N-Term(iTRAQ8plex); C2(iodoTMT6plex); K8(iTRAQ8plex)	HCD	1	0	1	1		157640491	585635	Unique	Used	1.05135	0.784683	1.0211	13866.7	14578.7	13370.2	10491.4	20673.6	21109.8	0.002	0.02556	1.88929	0	19.8194	64	3	618.361	1853.07	-1.52664	35.0843	8822	8822	MS2	0/0	ZP12.raw		13866.7	16914.6	14924.9	13769.3	15968.4	19183.8
High	tcEVQAHk	Unambiguous	1	1	Q38936	N-Term(iTRAQ8plex); C2(iodoTMT6plex); K8(iTRAQ8plex)	HCD	1	0	1	1		1877043402	603102	Unique	Used	0.756777	0.956429	1.0081	297812	225377	192879	184475	385322	388443	0.002	0.02863	3.41961	0	11.1339	29	4	464.024	1853.07	0.541157	35.0274	8956	8956	MS2	0/0	ZP13.raw		297812	261489	215305	242112	297624	353001
High	tcEVQAHk	Unambiguous	1	1	Q38936	N-Term(iTRAQ8plex); C2(iodoTMT6plex); K8(iTRAQ8plex)	HCD	1	0	1	1		1.88561e+08	603106	Unique	Used	0.74416	1.17852	0.77957	28420.8	21149.6	17704.5	20865.1	35879.3	27970.4	0	0.0003642	2.08522	0	55.3784	64	3	618.36	1853.07	-3.20645	35.0388	8961	8961	MS2	0/0	ZP13.raw		28420.8	24538.4	19763.1	27384.2	27713.3	25418.4
High	tcGGQGQVVASTR	Unambiguous	2	1	Q9SMQ9	N-Term(iTRAQ8plex); C2(iodoTMT6plex)	HCD	1	0	1	1		1.25308e+08	752352	Unique	Used	0.739973	0.523501	0.596087	20380.7	15081.2	24478.3	12814.4	35834.3	21360.4	0	0.005882	2.36205	0	35.6331	64	3	633.02	1897.04	1.01723	35.8998	8969	8969	MS2	0/0	ZP7.raw		20380.7	17497.6	27324.5	16818.1	27678.6	19411.4
High	tcGGQGQVVASTR	Unambiguous	2	1	Q9SMQ9	N-Term(iTRAQ8plex); C2(iodoTMT6plex)	HCD	1	0	1	1		288931229	788099	Unique	Used	1.04527	0.698854	0.542131	129401	135259	154260	107805	269467	146086	0	3.904e-06	4.34899	0	0	64	3	633.019	1897.04	-1.00972	35.9534	9093	9093	MS2	0/0	ZP9.raw		129401	156931	172196	141488	208137	132757
High	tcGPLLDVVAIk	Unambiguous	1	1	O22940	N-Term(iTRAQ8plex); C2(iodoTMT6plex); K12(iTRAQ8plex)	HCD	1	0	1	1		128425616	799614	Unique	Used	1.06359	1.00734	0.960605	67606.8	71906.2	51528.1	51906.1	80715	77535.2	0.005	0.06466	2.17275	0	49.1792	64	3	722.78	2166.33	-3.98765	69.6787	23218	23218	MS2	0/0	ZP9.raw		67606.8	83427.6	57519.4	68123.5	62344.7	70460.9
High	tcLSTTTIcPELNQR	Unambiguous	1	1	Q9FIQ5	N-Term(iTRAQ8plex); C2(iodoTMT6plex); C9(iodoTMT6plex)	HCD	1	0	1	1		361781446	574495	Unique	Used	0.818043	0.851358	0.928858	181933	148829	159996	136214	200532	186266	0	0.009391	2.28909	0	25.9635	64	4	661.373	2642.47	0.347151	54.5782	16341	16341	MS2	0/0	ZP11.raw		181933	172676	178600	178773	154892	169271
High	tcLSTTTIcPELNQR	Unambiguous	1	1	Q9FIQ5	N-Term(iTRAQ8plex); C2(iodoTMT6plex); C9(iodoTMT6plex)	HCD	1	0	1	1			591608	Unique	Used	0.830097	0.678271	0.785017	20714.2	17194.8	20716	14051	31194.7	24488.4	0	0.004366	1.85556	0		64	3	881.495	2642.47	0.744902	54.7308	16607	16607	MS2	0/0	ZP12.raw		20714.2	19949.9	23124.7	18441.1	24094.9	22254.1
High	tcNYLTSAAR	Unambiguous	1	1	Q9SIV2	N-Term(iTRAQ8plex); C2(iodoTMT6plex)	HCD	1	0	1	1		2.1392e+08	791153	Unique	Used	1.05214	0.776611	0.565519	122470	128855	141898	110199	240913	136241	0.002	0.02933	1.73419	0	57.7386	64	3	578.32	1732.95	-3.37873	45.8506	13065	13065	MS2	0/0	ZP9.raw		122470	149501	158397	144630	186082	123810
High	tDPSTGTcR	Unambiguous	1	1	Q93Z08	N-Term(iTRAQ8plex); C8(iodoTMT6plex)	HCD	1	0	1	1			751237	Unique	Used	0.999821	1.32786	0.776074	16198.5	16195.6	10793.2	14331.9	23041.7	17882.1	0.009	0.1002	1.52929	0	14.2735	64	3	524.282	1570.83	-2.46599	32.1524	7503	7503	MS2	0/0	ZP7.raw		16198.5	18790.6	12048.2	18809.8	17797.5	16250.5
High	tFAEEFLcR	Unambiguous	2	1	Q8LEW4	N-Term(iTRAQ8plex); C8(iodoTMT6plex)	HCD	1	0	1	1			800130	Unique	Used	1.12676	0.801021	0.665821	75055.9	84570.3	67408	53995.2	105656	70347.9	0	7.564e-05	3.6383	0	31.7826	64	3	583.655	1748.95	-0.970508	71.2157	23854	23958	MS2	0/0	ZP9.raw		75055.9	98120.9	75245.8	70865.4	81609.1	63929.4
High	tFATVPcGSR	Unambiguous	2	1	Q9M356	N-Term(iTRAQ8plex); C7(iodoTMT6plex)	HCD	1	0	1	1			554246	Unique	Used	0.707043	0.875759	0.770832	46197.8	32663.8	37435.6	32784.6	53651.4	41356.2	0	0.007541	2.43603	0	0	64	2	836.47	1671.93	-2.03221	40.924	11187	11187	MS2	0/0	ZP10.raw		46197.8	37897.5	41788.4	43027.7	41440.6	37582.9
High	tFATVPcGSR	Unambiguous	2	1	Q9M356	N-Term(iTRAQ8plex); C7(iodoTMT6plex)	HCD	1	0	1	1		618645000	554283	Unique	Used	0.972645	0.918446	0.760098	229733	223449	194940	179042	329983	250819	0.001	0.01744	1.9141	0	39.7368	32	3	557.984	1671.94	0.405628	41.0263	11232	11232	MS2	0/0	ZP10.raw		229733	259252	217606	234981	254880	227935
High	tFATVPcGSR	Unambiguous	2	1	Q9M356	N-Term(iTRAQ8plex); C7(iodoTMT6plex)	HCD	1	0	1	1		1673982848	791652	Unique	Used	0.767677	0.834477	0.856364	1.33791e+06	1.02708e+06	1.19162e+06	994382	1.70889e+06	1.46343e+06	0	0.0001914	3.85188	0	29.1009	23	3	557.984	1671.94	0.734179	47.2368	13664	13664	MS2	0/0	ZP9.raw		1.33791e+06	1.19165e+06	1.33018e+06	1.30506e+06	1.31996e+06	1.32991e+06
High	tFATVPcGSR	Unambiguous	2	1	Q9M356	N-Term(iTRAQ8plex); C7(iodoTMT6plex)	HCD	1	0	1	1		86039556	791661	Unique	Used	0.766637	0.857988	0.880948	95509.7	73221.3	82253.3	70572.3	115099	101396	0	0.002679	2.87151	0	0	64	2	836.469	1671.93	-2.76233	47.258	13674	13674	MS2	0/0	ZP9.raw		95509.7	84953.5	91817.2	92621.8	88902.6	92144.5
High	tFATVPcGSR	Unambiguous	2	1	Q9M356	N-Term(iTRAQ8plex); C7(iodoTMT6plex)	HCD	1	0	1	1		1.13074e+07	805570	Unique	Used	0.358482	2.22033	0.482174	5131.9	1839.69	2260.06	5018.08	7088.15	3417.73	0.004	0.05855	0.897511	0	17.8593	64	3	557.982	1671.93	-2.11327	43.9804	10177	10177	MS2	0/0	ZP9BLK.raw		5131.9	2134.46	2522.85	6585.92	5474.92	3105.89
High	tFEQQcVGPSk	Unambiguous	2	1	F4ITY5	N-Term(iTRAQ8plex); C6(iodoTMT6plex); K11(iTRAQ8plex)	HCD	1	0	1	1		61151240	775138	Unique	Used	0.748365	1.12315	0.479315	24602.2	18411.5	18552.7	20837.4	46744.5	22405.3	0	0.0003397	3.30855	0	39.2916	64	4	541.058	2161.21	0.448746	49.6354	14213	14213	MS2	0/0	ZP8.raw		24602.2	21361.5	20709.9	27347.8	36105.7	20361.1
High	tFEQQcVGPSk	Unambiguous	2	1	F4ITY5	N-Term(iTRAQ8plex); C6(iodoTMT6plex); K11(iTRAQ8plex)	HCD	1	0	1	1		1.21424e+08	791900	Unique	Used	0.757542	1.02542	0.785356	103740	78587.2	77824.5	79802.5	132854	104337	0	0.0005309	2.14333	0	48.2269	64	3	721.073	2161.2	-3.01871	47.9012	13957	13957	MS2	0/0	ZP9.raw		103740	91179.2	86873.5	104736	102617	94817.6
High	tFVDcLR	Unambiguous	2	1	Q9ZU52	N-Term(iTRAQ8plex); C5(iodoTMT6plex)	HCD	1	0	1	1		3.0098e+08	759406	Unique	Used	1.00556	0.674874	0.77033	108189	108791	141401	95427.7	154599	119092	0.002	0.03041	1.82523	0	66.8084	64	3	496.288	1486.85	-5.04297	59.8924	18358	18358	MS2	0/0	ZP7.raw		108189	126223	157842	125243	119413	108226
High	tFVDcLR	Unambiguous	2	1	Q9ZU52	N-Term(iTRAQ8plex); C5(iodoTMT6plex)	HCD	1	0	1	1		3.87297e+08	795160	Unique	Used	0.976596	0.810036	0.794472	477382	466210	511553	414377	626257	497544	0.001	0.01336	2.95356	0	41.5937	64	3	496.289	1486.85	-2.08736	57.0848	17874	17874	MS2	0/0	ZP9.raw		477382	540910	571034	543844	483724	452148
High	tFVDcLR	Unambiguous	2	1	Q9ZU52	N-Term(iTRAQ8plex); C5(iodoTMT6plex)	HCD	1	0	1	1		20579521	795207	Unique	Used	0.929374	0.707079	0.779161	75649.7	70306.9	85095.8	60169.4	102437	79814.6	0.003	0.04037	2.09809	0	0	64	2	743.933	1486.86	1.63669	57.189	17924	17924	MS2	0/0	ZP9.raw		75649.7	81572.1	94990.2	78968.6	79122.6	72532.3
High	tGNPIDDcWR	Unambiguous	2	1	Q9LTZ0	N-Term(iTRAQ8plex); C8(iodoTMT6plex)	HCD	1	0	1	1		2.24814e+08	537154	Unique	Used	0.75245	0.852582	0.699966	260738	196192	191486	163258	279919	195934	0.001	0.01283	2.89493	0	54.0772	64	3	603.985	1809.94	-0.209206	54.8357	15734	15734	MS2	0/0	ZP1.raw		260738	227628	213751	214266	216211	178057
High	tILFAVPGAFTPTcSQk	Unambiguous	1	1	Q949U7	N-Term(iTRAQ8plex); C14(iodoTMT6plex); K17(iTRAQ8plex)	HCD	1	0	1	1		16654224	545103	Unique	Used	0.865439	0.787924	0.970161	53473.3	46277.9	47339.6	37300	79686.2	77308.4	0	0.0002662	3.42917	0	43.8235	64	3	906.857	2718.56	-4.24927	75.9238	24950	24950	MS2	0/0	ZP1.raw		53473.3	53693	52844	48954	61550	70254.8
High	tILFAVPGAFTPTcSQk	Unambiguous	1	1	Q949U7	N-Term(iTRAQ8plex); C14(iodoTMT6plex); K17(iTRAQ8plex)	HCD	1	0	1	1		7.28474e+06	785226	Unique	Used	0.454731	0.341707	1.00216	6214.85	2826.08	5031.89	1719.43	5683.94	5696.21	0	2.58e-07	3.70666	0	0	64	3	906.861	2718.57	-0.208031	81.7428	27077	27077	MS2	0/0	ZP8.raw		6214.85	3278.91	5616.97	2256.65	4390.3	5176.48
High	tILFAVPGAFTPTcSQk	Unambiguous	1	1	Q949U7	N-Term(iTRAQ8plex); C14(iodoTMT6plex); K17(iTRAQ8plex)	HCD	1	0	1	1		1.65617e+07	785502	Unique	Used	0.78458	1.25939	0.681889	3063.16	2403.29	2040.71	2570.05	8326.31	5677.62	0	0.0001964	3.56117	0	26.8541	64	4	680.396	2718.56	-2.72752	83.7625	27672	27672	MS2	0/0	ZP8.raw		3063.16	2788.37	2278	3373.03	6431.28	5159.59
High	tILFAVPGAFTPTcSQk	Unambiguous	1	1	Q949U7	N-Term(iTRAQ8plex); C14(iodoTMT6plex); K17(iTRAQ8plex)	HCD	1	0	1	1		4.42923e+06	785783	Unique	Used	0.904666		1.3623	2055.82	1859.83	1815.08		2174.91	2962.88	0.003	0.03763	1.75345	0	57.7148	64	4	680.398	2718.57	0.595266	86.061	28332	28332	MS2	0/0	ZP8.raw		2055.82	2157.82	2026.13	0	1679.91	2692.55
High	tILFAVPGAFTPTcSQk	Unambiguous	1	1	Q949U7	N-Term(iTRAQ8plex); C14(iodoTMT6plex); K17(iTRAQ8plex)	HCD	1	0	1	1		3.5187e+06	802847	Unique	Used	1.32863	1.33153	0.803673	6590.81	8756.76	5290.39	7044.31	12706.9	10212.2	0	0.001104	2.56184	0	34.8714	64	3	906.86	2718.57	-0.342738	79.9591	27329	27329	MS2	0/0	ZP9.raw		6590.81	10159.8	5905.52	9245.21	9814.87	9280.44
High	tIPNPIHcLSMR	Unambiguous	1	1	Q9LE59	N-Term(iTRAQ8plex); C8(iodoTMT6plex)	HCD	1	0	1	1			626992	Unique	Used	1.00224	0.83981	0.803583	54728.5	54851.1	55816.3	46875.1	79991.8	64280.1	0	0.00256	4.13134	0	58.0937	64	4	504.54	2015.14	-1.69144	60.939	19092	19492	MS2	0/0	ZP14.raw		54728.5	63639.8	62306.3	61520.7	61786	58415.2
High	tLGADHFFVTcHDVGVR	Unambiguous	2	1	C0Z2E1	N-Term(iTRAQ8plex); C11(iodoTMT6plex)	HCD	1	0	1	1		214902308	626808	Unique	Used	1.21019	0.791505	0.700792	56073.4	67859.4	58968.9	46674.2	81632.4	57207.3	0	0.001634	4.35041	0	39.7119	64	4	627.589	2507.33	-0.398086	60.303	18848	18848	MS2	0/0	ZP14.raw		56073.4	78732.4	65825.5	61257	63053.2	51987.7
High	tLGADHFFVTcHDVGVR	Unambiguous	2	1	C0Z2E1	N-Term(iTRAQ8plex); C11(iodoTMT6plex)	HCD	1	0	1	1			626818	Unique	Used	0.912977	1.01198	0.862626	14324.2	13077.7	11934	12077	19022.2	16409	0	5.706e-06	3.95861	0	61.0293	64	3	836.448	2507.33	-1.00129	60.3234	18858	18858	MS2	0/0	ZP14.raw		14324.2	15173.1	13321.7	15850.3	14692.8	14911.8
High	tLGADHFFVTcHDVGVR	Unambiguous	2	1	C0Z2E1	N-Term(iTRAQ8plex); C11(iodoTMT6plex)	HCD	1	0	1	1		1.60764e+08	626825	Unique	Used	0.979352	0.774167	0.850569	47787.7	46801	46598.6	36075.1	66332.5	56420.4	0	0.0009576	6.57371	0	42.3062	64	5	502.271	2507.32	-3.55584	60.3518	18868	18868	MS2	0/0	ZP14.raw		47787.7	54299.9	52016.8	47346.3	51235.6	51272.6
High	tLHEIIITNSQLTGcLNR	Unambiguous	1	1	Q9LUI1	N-Term(iTRAQ8plex); C15(iodoTMT6plex)	HCD	1	0	1	1			579245	Unique	Used	1.15281	0.835547	0.62764	38746.9	44667.7	39473.6	32982.1	63707.5	39985.4	0	0.003264	4.21416	0	60.1722	64	4	665.632	2659.5	-0.932126	70.0239	22451	22451	MS2	0/0	ZP11.raw		38746.9	51824.8	44063.4	43286.9	49208	36337.1
High	tLHEIIITNSQLTGcLNR	Unambiguous	1	1	Q9LUI1	N-Term(iTRAQ8plex); C15(iodoTMT6plex)	HCD	1	0	1	1			579283	Unique	Used	0.207005	0.458901	0.806134	13915.1	2880.48	12777.1	5863.44	16655.9	13426.9	0.001	0.01747	1.31958	0		64	3	887.172	2659.5	-2.44176	70.1267	22495	22495	MS2	0/0	ZP11.raw		13915.1	3342.02	14262.8	7695.41	12865.1	12201.8
High	tLLGNYAGPPck	Unambiguous	1	1	Q9SGZ5	N-Term(iTRAQ8plex); C11(iodoTMT6plex); K12(iTRAQ8plex)	HCD	1	0	1	1		68824368	795912	Unique	Used	0.735382	0.791681	0.709608	119577	87935	99676.9	78912.3	178412	126603	0	1.141e-05	3.69751	0	54.6021	64	3	724.429	2171.27	1.86248	59.2339	18781	18781	MS2	0/0	ZP9.raw		119577	102025	111267	103568	137806	115051
High	tLNcLPIANIEHFR	Unambiguous	1	1	Q9LV21	N-Term(iTRAQ8plex); C4(iodoTMT6plex)	HCD	1	0	1	1		3.11108e+06	613628	Unique	Used	1.11038	0.474386	0.794222	20266.3	22503.1	20080.7	9526.03	25085.1	19923.1	0.004	0.05883	2.5635	0	82.2267	64	4	569.326	2274.28	-3.02895	70.5242	22795	22795	MS2	0/0	ZP13.raw		20266.3	26108.8	22415.6	12502.3	19375.8	18105.3
High	tLPIcWk	Unambiguous	1	1	Q9C6Y5	N-Term(iTRAQ8plex); C5(iodoTMT6plex); K7(iTRAQ8plex)	HCD	1	0	1	1		201467034	560171	Unique	Used	0.804217	0.832834	0.917543	178836	143823	141729	118037	269852	247601	0.007	0.08195	1.8537	0	40.6586	64	3	600.04	1798.11	-1.02634	61.9964	19225	19225	MS2	0/0	ZP10.raw		178836	166868	158209	154916	208435	225009
High	tPNQcPPGk	Unambiguous	1	1	Q9XII1	N-Term(iTRAQ8plex); C5(iodoTMT6plex); K9(iTRAQ8plex)	HCD	1	0	1	1		1.55104e+08	788497	Unique	Used	0.769095	0.950631	0.783989	54786.1	42135.7	44831.4	42618.1	62963.9	49363	0.001	0.0129	1.97562	0	56.0106	64	3	627.032	1879.08	-2.88835	37.399	9644	9644	MS2	0/0	ZP9.raw		54786.1	48887.1	50044.1	55933.6	48633.6	44859.1
High	tQEAGFSHcAVR	Unambiguous	1	1	Q94K98	N-Term(iTRAQ8plex); C9(iodoTMT6plex)	HCD	1	0	1	1		369769640	620609	Unique	Used	1.00174	0.735485	0.733767	65931.5	66046.4	78952.9	58068.6	113993	83644.5	0.004	0.05307	3.09621	0	71.2092	58	4	485.515	1939.04	1.96968	39.8648	10777	10777	MS2	0/0	ZP14.raw		65931.5	76628.9	88133	76211.5	88048.8	76012.7
High	tRFPVMPAEck	Unambiguous	2	1	Q39099	N-Term(iTRAQ8plex); C10(iodoTMT6plex); K11(iTRAQ8plex)	HCD	1	0	1	1		7396632299	608084	Unique	Used	0.757646	0.880403	0.663202	259238	196411	237028	208681	334022	221524	0	0.003849	3.5124	1	39.5039	64	4	554.823	2216.27	-0.580441	51.2827	15420	15420	MS2	0/0	ZP13.raw		259238	227882	264589	273880	258000	201312
High	tSkPVVIADcGQIS	Unambiguous	2	1	Q38900	N-Term(iTRAQ8plex); K3(iTRAQ8plex); C10(iodoTMT6plex)	HCD	1	0	1	1		560875334	536690	Unique	Used	0.976268	0.666877	0.834573	253254	247243	275794	183921	392819	327836	0	0.0008482	3.21656	0	11.6446	64	3	785.793	2355.36	-4.0286	53.5125	15172	15172	MS2	0/0	ZP1.raw		253254	286859	307861	241384	303415	297924
High	tSkPVVIADcGQIS	Unambiguous	2	1	Q38900	N-Term(iTRAQ8plex); K3(iTRAQ8plex); C10(iodoTMT6plex)	HCD	1	0	1	1		1.61344e+07	758630	Unique	Used	1.74402	0.614607	1.00483	10494.8	18303.2	13508.1	8302.18	20593.3	20692.8	0	0.00213	1.52981	0	0	64	2	1178.19	2355.37	-0.446863	57.615	17405	17405	MS2	0/0	ZP7.raw		10494.8	21235.9	15078.7	10896.1	15906.4	18804.8
High	tSkPVVIADcGQIS	Unambiguous	2	1	Q38900	N-Term(iTRAQ8plex); K3(iTRAQ8plex); C10(iodoTMT6plex)	HCD	1	0	1	1		977267045	777335	Unique	Used	0.887016	0.660013	0.654242	15502.3	13750.8	15124	9982.04	26674.7	17451.7	0	0.0002881	2.88424	0	73.215	64	3	785.797	2355.38	1.49091	56.0958	16908	16908	MS2	0/0	ZP8.raw		15502.3	15954.1	16882.5	13100.8	20603.6	15859.4
High	tSkPVVIADcGQIS	Unambiguous	2	1	Q38900	N-Term(iTRAQ8plex); K3(iTRAQ8plex); C10(iodoTMT6plex)	HCD	1	0	1	1		2.65804e+07	777391	Unique	Used	0.873931	0.594852	0.626341	8436.21	7372.66	11344.4	6748.25	18444.1	11552.3	0	0.0003843	1.73286	0	0	64	2	1178.19	2355.37	-3.34915	56.2518	16975	16975	MS2	0/0	ZP8.raw		8436.21	8553.98	12663.5	8856.65	14246.3	10498.3
High	tTSQDVDESIck	Unambiguous	1	1	P59224	N-Term(iTRAQ8plex); C11(iodoTMT6plex); K12(iTRAQ8plex)	HCD	1	0	1	1		69504770	756265	Unique	Used	1.2054	0.787558	0.572873	9206.22	11097.2	10915	8596.2	20113	11522.2	0.001	0.01753	1.97812	0	11.6316	64	3	755.084	2263.24	4.65893	49.8609	14323	14323	MS2	0/0	ZP7.raw		9206.22	12875.3	12184.1	11282	15535.4	10470.9
High	tVDNLDLPLAEGcPk	Unambiguous	1	1	Q9FV53	N-Term(iTRAQ8plex); C13(iodoTMT6plex); K15(iTRAQ8plex)	HCD	1	0	1	1			764674	Unique	Used	0.965437	1.40224	0.997078	10579.4	10213.7	6094.43	8545.86	11840.1	11805.5	0	0.0001558	4.14679	0	70.4472	64	4	631.363	2522.43	-1.02153	77.6218	25278	25278	MS2	0/0	ZP7.raw		10579.4	11850.2	6803.05	11215.9	9145.31	10728.3
High	tVGcLTQTck	Unambiguous	3	1	Q8VYM5	N-Term(iTRAQ8plex); C4(iodoTMT6plex); C9(iodoTMT6plex); K10(iTRAQ8plex)	HCD	1	0	1	1		330970420	606067	Unique	Used	0.598726	0.620909	0.768539	39569.5	23691.3	37832.1	23490.3	47505.7	36510	0	5.552e-05	1.55183	0	42.0808	64	3	774.129	2320.37	0.245078	45.0681	12879	12879	MS2	0/0	ZP13.raw		39569.5	27487.3	42231	30829.5	36693.6	33178.8
High	tVGcLTQTck	Unambiguous	3	1	Q8VYM5	N-Term(iTRAQ8plex); C4(iodoTMT6plex); C9(iodoTMT6plex); K10(iTRAQ8plex)	HCD	1	0	1	1		22749742	606106	Unique	Used	0.596034		0.647571	22820.4	13601.7	15218.1		30364.6	19663.2	0.005	0.06866	0.783639	0	0	64	2	1160.68	2320.36	-3.69475	45.1709	12925	12925	MS2	0/0	ZP13.raw		22820.4	15781.1	16987.6	0	23453.8	17869.2
High	tVVSVPcGPSALAVk	Unambiguous	2	1	Q9ZU52	N-Term(iTRAQ8plex); C7(iodoTMT6plex); K15(iTRAQ8plex)	HCD	1	0	1	1		2.63806e+07	779941	Unique	Used	0.966722	0.933777	0.323835	9132.23	8828.33	6879.87	6424.26	8008.92	2593.57	0.001	0.0205	2.90594	0	29.9861	64	4	592.114	2365.43	1.55584	63.3593	20019	20019	MS2	0/0	ZP8.raw		9132.23	10242.9	7679.82	8431.45	6186.13	2356.93
High	tYFHcFLR	Unambiguous	1	1	Q3EDG5	N-Term(iTRAQ8plex); C5(iodoTMT6plex)	HCD	1	0	1	1		4.4215e+07	656747	Unique	Used	0.752038	0.892808	1.05061	65320.5	49123.5	51490	45970.7	70172.3	73723.8	0.009	0.1031	2.71541	0	53.4504	64	4	430.742	1719.95	-3.32288	61.805	19184	19184	MS2	0/0	ZP16.raw		65320.5	56994.5	57477	60333.7	54201.4	66997.2
High	tYPHcLDLPQLk	Unambiguous	1	1	Q9LSE7	N-Term(iTRAQ8plex); C5(iodoTMT6plex); K12(iTRAQ8plex)	HCD	0.0481	0	1	1		9.0165e+07	576866	Unique	Used	0.87227	0.850651	0.800756	65392.6	57040	61641.3	52435.3	100279	80298.8	0.004	0.05177	3.11745	0	33.4761	64	4	592.097	2365.37	-2.08504	62.0904	19352	19352	MS2	0/0	ZP11.raw		65392.6	66179.5	68808.6	68818	77455.8	72972.4
High	vAVGAPDVLGDcPFSQR	Unambiguous	1	1	Q9FRL8	N-Term(iTRAQ8plex); C12(iodoTMT6plex)	HCD	1	0	1	1		4.17273e+06	767021	Unique	Used		0.604267	0.616779		5235.63	2846.71	1720.17	5134.59	3166.91	0	8.854e-06	2.64821	0	0	64	3	788.765	2364.28	-1.47908	87.5767	28767	28767	MS2	0/0	ZP7.raw			6074.53	3177.71	2257.62	3965.98	2877.96
High	vAVQck	Unambiguous	6	1	Q9ASR1	N-Term(iTRAQ8plex); C5(iodoTMT6plex); K6(iTRAQ8plex)	HCD	1	0	1	2		436343900	789250	Unique	Used	0.850739	0.820713	0.656127	201736	171625	205776	168883	312669	205151	0.002	0.02696	1.95791	0	57.0068	49	3	529	1584.99	-3.23524	39.881	10631	10631	MS2	0/0	ZP9.raw		201736	199124	229702	221648	241507	186433
High	vcENIPIVLcGNk	Unambiguous	4	1	P41916	N-Term(iTRAQ8plex); C2(iodoTMT6plex); C10(Nethylmaleimide); K13(iTRAQ8plex)	HCD	1	0	1	1		2.77543e+07	800759	Unique	Used	1.12389	0.763864	0.903854	14830.2	16667.5	15179	11594.7	19291.3	17436.5	0	0.000107	3.71687	0	49.4131	64	3	822.138	2464.4	-3.14667	73.1229	24636	24636	MS2	0/0	ZP9.raw		14830.2	19338.1	16944	15217.3	14900.7	15845.6
High	vcENIPIVLcGNk	Unambiguous	4	1	P41916	N-Term(iTRAQ8plex); C2(Nethylmaleimide); C10(iodoTMT6plex); K13(iTRAQ8plex)	HCD	1	0	1	1			801450	Unique	Used	1.02241	0.865553	0.745777	26672.7	27270.4	25056.1	21687.4	38323.8	28581	0.002	0.03628	2.42126	0	60.9225	64	4	616.857	2464.41	-0.625921	75.1866	25487	25487	MS2	0/0	ZP9.raw		26672.7	31639.9	27969.5	28463.4	29601.5	25973.3
High	vcGNSHGLIR	Unambiguous	2	1	Q67XK4	N-Term(iTRAQ8plex); C2(iodoTMT6plex)	HCD	1	0	1	1		7.73301e+08	650557	Unique	Used	0.970892	0.824796	0.838806	143586	139407	143792	118599	210938	176936	0.001	0.01716	3.54282	0	55.2576	64	4	422.999	1688.97	-0.617822	39.6172	10789	10789	MS2	0/0	ZP16.raw		143586	161744	160512	155654	162930	160793
High	vcGPVVANTLER	Unambiguous	1	1	Q9XID3	N-Term(iTRAQ8plex); C2(iodoTMT6plex)	HCD	1	0	1	1		1.09482e+08	776648	Unique	Used	0.836925	0.87762	0.696822	38895.5	32552.6	36207.4	31776.3	47752	33274.7	0	0.007625	2.7811	0	14.0169	64	3	631.038	1891.1	3.49732	54.1609	16083	16083	MS2	0/0	ZP8.raw		38895.5	37768.5	40417.4	41704.5	36883.9	30238.7
High	vcPSHILNFQPGEAFVVR	Unambiguous	1	1	Q94CE4	N-Term(iTRAQ8plex); C2(iodoTMT6plex)	HCD	1	0	1	1			597242	Unique	Used	1.25052	0.521268	0.84247	21407.8	26770.7	28143.4	14670.3	30926.1	26054.3	0.002	0.0342	2.76411	0	88.7312	64	4	662.369	2646.45	-6.42027	73.5509	23964	23964	MS2	0/0	ZP12.raw		21407.8	31060.2	31415.8	19253.9	23887.5	23677.1
High	vcQVIGAIVDVR	Unambiguous	3	1	P83483	N-Term(iTRAQ8plex); C2(iodoTMT6plex)	HCD	1	0	1	1			803853	Unique	Used	0.91849	0.51364	0.672404	12341.8	11335.8	12883.5	6617.48	12902.9	8675.95	0.001	0.02011	2.08611	0	46.478	64	3	635.718	1905.14	-3.62862	83.8549	28748	28748	MS2	0/0	ZP9.raw		12341.8	13152.1	14381.5	8685.03	9966.25	7884.36
High	vcVcPIVDGVR	Unambiguous	2	1	Q56ZQ3	N-Term(iTRAQ8plex); C2(iodoTMT6plex); C4(iodoTMT6plex)	HCD	1	0	1	1		5.24133e+07	608562	Unique	Used	1.10802	0.922092	0.764061	62862.5	69653.2	60131.2	55446.5	85479.5	65311.6	0.009	0.1064	2.06415	0	37.8644	64	3	708.09	2122.25	-0.189712	52.9331	16057	16057	MS2	0/0	ZP13.raw		62862.5	80813.6	67122.9	72770.1	66024.8	59352.5
High	vcWSTGcFGSDILAAmDR	Unambiguous	1	1	Q9ZUF6	N-Term(iTRAQ8plex); C2(iodoTMT6plex); C7(iodoTMT6plex); M16(Oxidation)	HCD	1	0	1	1		54394547	579807	Unique	Used	0.66167	0.773325	1.02307	55880.8	36974.6	46831.6	36216.1	58421.7	59769.3	0.007	0.0825	4.03703	0	0	64	4	728.377	2910.49	-4.52712	71.9846	23199	23199	MS2	0/0	ZP11.raw		55880.8	42899	52276.9	47531.4	45125.2	54316
High	vcWSTGcFGSDILAAMDR	Unambiguous	1	1	Q9ZUF6	N-Term(iTRAQ8plex); C2(iodoTMT6plex); C7(iodoTMT6plex)	HCD	1	0	1	1		1.722e+08	600703	Unique	Used	0.73607	0.696637	0.96155	104611	77000.7	90299.9	62906.2	104036	100036	0	0.0002753	4.8663	0	31.6161	64	4	724.377	2894.49	-5.5498	85.8103	28617	28617	MS2	0/0	ZP12.raw		104611	89338.4	100799	82560.6	80357.7	90908.3
High	vDLSMLGTck	Unambiguous	1	1	P29197	N-Term(iTRAQ8plex); C9(iodoTMT6plex); K10(iTRAQ8plex)	HCD	1	0	1	1		1.144e+08	781095	Unique	Used	0.661178	1.05989	0.481156	14011.7	9264.21	8588.28	9102.62	17675.4	8504.6	0.001	0.02009	2.23798	0	23.3809	64	3	668.725	2004.16	-2.15347	66.6103	21401	21401	MS2	0/0	ZP8.raw		14011.7	10748.6	9586.87	11946.6	13652.5	7728.64
High	vEGcVSQVWVR	Unambiguous	1	1	Q84W65	N-Term(iTRAQ8plex); C4(iodoTMT6plex)	HCD	1	0	1	1		154196960	797016	Unique	Used	0.803589	0.840193	1.11956	335543	269639	286155	240425	404636	453016	0	0.006164	2.9138	0	29.1903	64	3	632.365	1895.08	5.89227	62.275	20090	20090	MS2	0/0	ZP9.raw		335543	312843	319427	315543	312543	411683
High	vEITcRK	Unambiguous	2	1	Q6NPE0	N-Term(iTRAQ8plex); C5(iodoTMT6plex)	HCD	1	0	1	1		3.12369e+08	793895	Unique	Used	0.837206	0.916417	0.667895	67578.3	56577	53647.8	49163.8	72919.8	48702.8	0.007	0.08138	2.81081	1	47.9806	64	3	494.635	1481.89	-5.03533	53.6721	16387	16387	MS2	0/0	ZP9.raw		67578.3	65642.2	59885.7	64524.4	56323.6	44259.1
High	vGEGPVAQcISGFIALDVAPPR	Unambiguous	4	1	B9DHJ1	N-Term(iTRAQ8plex); C9(iodoTMT6plex)	HCD	1	0	1	1		1.61357e+07	806933	Unique	Used	0.325466	0.863128	0.825224	6078.88	1978.47	2141.51	1848.4	7210.26	5950.08	0	0.0007422	3.23636	0	40.3698	64	4	708.149	2829.57	-1.90364	86.3837	20148	20148	MS2	0/0	ZPp7.raw		6078.88	2295.48	2390.51	2425.91	5569.24	5407.19
High	vGFYSQScPQAETIVR	Unambiguous	1	1	Q43729	N-Term(iTRAQ8plex); C8(iodoTMT6plex)	HCD	1	0	1	1		195859522	779662	Unique	Used	0.788004	0.739064	1.37736	10197.8	8035.93	8527.83	6302.61	9868.54	13592.5	0	0.003223	3.17318	0		64	3	806.769	2418.29	-1.18163	62.6415	19699	19699	MS2	0/0	ZP8.raw		10197.8	9323.52	9519.4	8271.78	7622.5	12352.3
High	vGFYSQScPQAETIVR	Unambiguous	1	1	Q43729	N-Term(iTRAQ8plex); C8(iodoTMT6plex)	HCD	1	0	1	1		32401345	796697	Unique	Used	0.846735	0.988342	0.970685	39802.9	33702.5	33166.7	32780	50735.4	49248.1	0	0.0001128	2.28764	0	49.9253	64	3	806.769	2418.29	-1.18163	61.3832	19709	19709	MS2	0/0	ZP9.raw		39802.9	39102.7	37023.1	43021.7	39188.3	44754.7
High	vHLAGcYIR	Unambiguous	1	1	Q8GXV7	N-Term(iTRAQ8plex); C6(iodoTMT6plex)	HCD	1	0	1	1		962734519	654267	Unique	Used	0.94332	0.821112	0.830928	342013	322628	307385	252397	452701	376162	0	0.001752	3.58954	0	30.2547	64	3	555.664	1664.98	-0.680964	52.2159	15687	15687	MS2	0/0	ZP16.raw		342013	374322	343126	331256	349669	341841
High	vHLAGcYIR	Unambiguous	1	1	Q8GXV7	N-Term(iTRAQ8plex); C6(iodoTMT6plex)	HCD	1	0	1	1		14993860	654284	Unique	Used	0.934474	0.84532	0.708614	36557.8	34162.4	32142	27170.3	45368.7	32148.9	0.001	0.01602	2.64147	0	0	64	2	832.991	1664.97	-1.99259	52.278	15710	15710	MS2	0/0	ZP16.raw		36557.8	39636.2	35879.3	35659.3	35043	29215.6
High	vILFGVPGAFTPTcSmk	Unambiguous	3	1	Q9XEX2	N-Term(iTRAQ8plex); C14(iodoTMT6plex); M16(Oxidation); K17(iTRAQ8plex)	HCD	1	0	1	1		5.36282e+06	785524	Unique	Used	1.31599	0.640089	2.70801	2299.75	3026.44	2802.67	1793.96	2249.04	6090.4	0	0.0005312	3.14224	0	55.2904	64	4	681.142	2721.55	-1.46548	83.8445	27702	27702	MS2	0/0	ZP8.raw		2299.75	3511.37	3128.55	2354.46	1737.16	5534.71
High	vILFGVPGAFTPTcSmk	Unambiguous	3	1	Q9XEX2	N-Term(iTRAQ8plex); C14(iodoTMT6plex); M16(Oxidation); K17(iTRAQ8plex)	HCD	1	0	1	1		5.87626e+06	785689	Unique	Used	0.832511		1.74389	2803.61	2334.03	2167.12		3315.27	5781.46	0	0.0003948	3.62943	0	68.7445	64	4	681.143	2721.55	0.328653	85.3561	28125	28125	MS2	0/0	ZP8.raw		2803.61	2708.01	2419.09	0	2560.73	5253.96
High	vIPGFmcQGGDFTAk	Unambiguous	1	1	Q42406	N-Term(iTRAQ8plex); M6(Oxidation); C7(iodoTMT6plex); K15(iTRAQ8plex)	HCD	1	0	1	1		4.76099e+07	781331	Unique	Used	0.409475	0.186275	0.663704	7426.07	3040.79	10765.4	2005.32	13167.9	8739.57	0	0.006373	3.88671	0	36.9201	64	4	631.847	2524.37	-2.35703	67.3297	21695	21695	MS2	0/0	ZP8.raw		7426.07	3528.01	12017.1	2631.86	10170.9	7942.17
High	vIPGFMcQGGDFTAk	Unambiguous	1	1	Q42406	N-Term(iTRAQ8plex); C7(iodoTMT6plex); K15(iTRAQ8plex)	HCD	1	0	1	1		2.61324e+07	783409	Unique	Used	1.09259	0.244629	0.489189	2740.95	2994.74	5376.39	1315.22	5648.82	2763.34	0	8.967e-05	4.12988	0	63.8382	64	4	627.846	2508.36	-6.05391	73.972	24347	24347	MS2	0/0	ZP8.raw		2740.95	3474.58	6001.53	1726.14	4363.17	2511.21
High	vkDEEGEGcNVHGFLEVNk	Unambiguous	2	1	F4I1A5	N-Term(iTRAQ8plex); K2(iTRAQ8plex); C9(iodoTMT6plex); K19(iTRAQ8plex)	HCD	1	0	1	1			574728	Unique	Used	0.725939	1.24612	0.708508	21042.7	15275.7	13939.5	17370.4	27723.9	19642.6	0.006	0.07902	2.7951	1	67.7369	64	5	669.768	3344.81	-3.52344	55.2841	16630	16630	MS2	0/0	ZP11.raw		21042.7	17723.3	15560.3	22797.5	21414.1	17850.4
High	vLHVGPDTcSVVSSLLk	Unambiguous	1	1	Q9M2Y6	N-Term(iTRAQ8plex); C9(iodoTMT6plex); K17(iTRAQ8plex)	HCD	1	0	1	1		1.39365e+07	566376	Unique	Used			0.723121	1636.17		2390.31		2269.83	1641.36	0	0.002019	2.6516	0	58.7393	64	4	673.65	2691.58	-3.74357	85.2705	27856	27856	MS2	0/0	ZP10.raw		1636.17	0	2668.24	0	1753.23	1491.6
High	vLHVGPDTcSVVSSLLk	Unambiguous	1	1	Q9M2Y6	N-Term(iTRAQ8plex); C9(iodoTMT6plex); K17(iTRAQ8plex)	HCD	1	0	1	1		51530130	580210	Unique	Used	0.949506	0.814356	0.786574	48621.6	46166.5	38734.3	31543.5	62343.2	49037.5	0	0.002564	4.29828	0	59.5987	64	4	673.651	2691.58	-3.29004	73.4582	23752	23752	MS2	0/0	ZP11.raw		48621.6	53563.7	43238.1	41398.9	48154.1	44563.3
High	vLHVGPDTcSVVSSLLk	Unambiguous	1	1	Q9M2Y6	N-Term(iTRAQ8plex); C9(iodoTMT6plex); K17(iTRAQ8plex)	HCD	1	0	1	1		5.19011e+06	803720	Unique	Used	0.919383	1.15572	0.635877	7265.83	6680.08	5122.7	5920.4	11819.1	7515.49	0	0.00707	3.20473	0	54.4334	64	4	673.651	2691.58	-3.10863	83.2959	28552	28552	MS2	0/0	ZP9.raw		7265.83	7750.42	5718.34	7770.16	9129.12	6829.78
High	vLSVLNEATck	Unambiguous	2	1	A0A090MHY5	N-Term(iTRAQ8plex); C10(iodoTMT6plex); K11(iTRAQ8plex)	HCD	1	0	1	1		54260260	800994	Unique	Used	0.93803	0.897627	0.716319	41154	38603.7	34884.7	31313.4	54839.7	39282.7	0.001	0.02204	2.31766	0	36.1817	64	3	705.426	2114.26	-2.17486	73.9049	24942	24942	MS2	0/0	ZP9.raw		41154	44789.1	38940.9	41096.9	42358.4	35698.5
High	vPcGYNAPQQVHITQGDVEGk	Unambiguous	1	1	Q9SIV9	N-Term(iTRAQ8plex); C3(iodoTMT6plex); K21(iTRAQ8plex)	HCD	1	0	1	1		38658626	556856	Unique	Used	0.899975	1.02463	0.487847	14359.8	12923.4	8107.7	8307.4	24892.1	12143.5	0	2.185e-06	4.60243	0	0	64	4	795.181	3177.7	-3.25215	50.4124	14784	14784	MS2	0/0	ZP10.raw		14359.8	14994.1	9050.42	10902.9	19226.8	11035.6
High	vPcGYNAPQQVHITQGDVEGk	Unambiguous	1	1	Q9SIV9	N-Term(iTRAQ8plex); C3(iodoTMT6plex); K21(iTRAQ8plex)	HCD	1	0	1	1		142218144	575036	Unique	Used	1.24493	0.751725	0.532705	25975.7	32337.8	28399.7	21348.8	47408.9	25255	0	0.006045	4.3886	0	30.8003	64	5	636.348	3177.71	-1.56614	56.2218	17013	17013	MS2	0/0	ZP11.raw		25975.7	37519.3	31701.9	28018.9	36618.8	22950.7
High	vPcGYNAPQQVHITQGDVEGk	Unambiguous	1	1	Q9SIV9	N-Term(iTRAQ8plex); C3(iodoTMT6plex); K21(iTRAQ8plex)	HCD	1	0	1	1		90059336	592049	Unique	Used	0.893208	0.680441	0.539035	16403.7	14651.9	18670.9	12704.5	33768.6	18202.5	0	4.949e-05	4.6311	0	0	64	4	795.182	3177.71	-1.86923	56.0999	17162	17162	MS2	0/0	ZP12.raw		16403.7	16999.5	20841.9	16673.8	26083	16541.7
High	vPcGYNAPQQVHITQGDVEGk	Unambiguous	1	1	Q9SIV9	N-Term(iTRAQ8plex); C3(iodoTMT6plex); K21(iTRAQ8plex)	HCD	1	0	1	1		28300995	795001	Unique	Used	0.585118	0.696973	0.448718	16180.7	9467.63	11345	7907.17	29038	13029.9	0	6.399e-05	4.07019	0	37.6454	64	4	795.182	3177.71	-2.25337	56.6376	17684	17684	MS2	0/0	ZP9.raw		16180.7	10984.6	12664.1	10377.7	22429.1	11841
High	vSNIAYNVVNGIcTPVk	Unambiguous	2	1	Q9SIV9	N-Term(iTRAQ8plex); C13(iodoTMT6plex); K17(iTRAQ8plex)	HCD	1	0	1	1		286812716	802488	Unique	Used	0.753493	0.831211	0.676164	78337.1	59026.4	60628.5	50395	103982	70309.1	0	7.147e-07	5.6863	0	24.8946	64	4	682.901	2728.58	-0.427222	78.6601	26842	26842	MS2	0/0	ZP9.raw		78337.1	68484.2	67678	66140.3	80316.5	63894.1
High	vSNYPPcPkPEMIk	Unambiguous	2	1	I1VCA3	N-Term(iTRAQ8plex); C7(iodoTMT6plex); K9(iTRAQ8plex); K14(iTRAQ8plex)	HCD	1	0	1	1		1878534596	573980	Unique	Used	1.0548	1.1755	0.742346	44060.2	46474.8	40691.9	47833.1	65901.3	48921.5	0	0.005149	3.50894	0	0	64	4	711.915	2844.64	-1.55687	52.9604	15687	16096	MS2	0/0	ZP11.raw		44060.2	53921.4	45423.3	62778	50902.4	44457.9
High	vSNYPPcPkPEMIk	Unambiguous	2	1	I1VCA3	N-Term(iTRAQ8plex); C7(iodoTMT6plex); K9(iTRAQ8plex); K14(iTRAQ8plex)	HCD	1	0	1	1		1649594400	591146	Unique	Used	0.808101	0.789782	0.893018	57043.3	46096.8	56126	44327.3	83431.3	74505.6	0	0.008344	3.50114	0	0	64	4	711.915	2844.64	-1.96432	53.2917	16022	16425	MS2	0/0	ZP12.raw		57043.3	53482.8	62652	58176.9	64442.7	67707.7
High	vSWQDGVLGTNcPIPPk	Unambiguous	1	1	Q9SU40	N-Term(iTRAQ8plex); C12(iodoTMT6plex); K17(iTRAQ8plex)	HCD	1	0	1	1		41356123	541719	Unique	Used	0.697096	0.928489	0.83472	39929.3	27834.5	28648.5	26599.8	42103.2	35144.4	0	0.002001	2.8142	0	43.1577	64	4	687.891	2748.54	-3.96622	66.897	21024	21024	MS2	0/0	ZP1.raw		39929.3	32294.4	31979.6	34910.6	32520.7	31937.8
High	vSWQDGVLGTNcPIPPk	Unambiguous	1	1	Q9SU40	N-Term(iTRAQ8plex); C12(iodoTMT6plex); K17(iTRAQ8plex)	HCD	1	0	1	1		1.1776e+06	782643	Unique	Used		1.07517	1.30316	2360.7		1820.57	1957.42	1183.85	1542.75	0	0.0004914	2.13509	0	30.1748	64	3	916.853	2748.55	-2.62895	71.3499	23335	23335	MS2	0/0	ZP8.raw		2360.7	0	2032.25	2569	914.415	1401.99
High	vSWQDGVLGTNcPIPPk	Unambiguous	1	1	Q9SU40	N-Term(iTRAQ8plex); C12(iodoTMT6plex); K17(iTRAQ8plex)	HCD	1	0	1	1		15981570	782809	Unique	Used	0.898037	1.37026	1.17968	3072.3	2759.04	1424.36	1951.75	6170.98	7279.8	0	3.962e-06	3.98613	0	30.128	64	4	687.894	2748.56	0.919173	71.9346	23558	23558	MS2	0/0	ZP8.raw		3072.3	3201.12	1589.98	2561.55	4766.5	6615.59
High	vTGDYScTAEVQR	Unambiguous	1	1	Q9M2Y6	N-Term(iTRAQ8plex); C7(iodoTMT6plex)	HCD	1	0	1	1		696938072	534465	Unique	Used	0.815387	1.08233	0.949039	229648	187252	169830	183812	272581	258690	0	1.155e-05	2.49111	0	40.0569	64	3	688.029	2062.07	-1.65819	47.123	12460	12460	MS2	0/0	ZP1.raw		229648	217255	189576	241242	210543	235088
High	vTGDYScTAEVQR	Unambiguous	1	1	Q9M2Y6	N-Term(iTRAQ8plex); C7(iodoTMT6plex)	HCD	1	0	1	1		153213607	688327	Unique	Used	0.865915	0.909717	0.817144	39038.8	33804.2	33652.2	30614	48465.4	39603.2	0	0.0005499	1.77109	0	61.84	64	3	688.029	2062.07	-0.859013	46.6934	13143	13143	MS2	0/0	ZP2.raw		39038.8	39220.6	37565.1	40179	37434.9	35989.8
High	vTGDYScTAEVQR	Unambiguous	1	1	Q9M2Y6	N-Term(iTRAQ8plex); C7(iodoTMT6plex)	HCD	1	0	1	1		1.47328e+09	774831	Unique	Used	1.13964	1.10672	0.725176	20047.9	22847.3	20334.7	22504.8	37480.8	27180.1	0	0.006703	2.35286	0	64.6674	64	3	688.031	2062.08	1.27211	48.6816	13826	13826	MS2	0/0	ZP8.raw		20047.9	26508.1	22699.1	29536.1	28950.3	24700.2
High	vTGDYScTAEVQR	Unambiguous	1	1	Q9M2Y6	N-Term(iTRAQ8plex); C7(iodoTMT6plex)	HCD	1	0	1	1		4.37596e+07	774861	Unique	Used	0.86269	1.11629	0.901911	12636	10900.9	8481.57	9467.85	15445	13930	0	3.06e-05	2.02025	0	0	64	2	1031.54	2062.08	1.36743	48.7802	13865	13865	MS2	0/0	ZP8.raw		12636	12647.6	9467.76	12426	11929.8	12659.1
High	vTIDHNVFcTTk	Unambiguous	2	1	C0LGN6	N-Term(iTRAQ8plex); C9(iodoTMT6plex); K12(iTRAQ8plex)	HCD	1	0	1	1		546877311	556850	Unique	Used	0.950252	0.983349	0.793159	167369	159043	162093	159394	248900	197417	0	0.001803	4.16947	0	30.6113	64	4	579.584	2315.31	-3.38335	50.4006	14778	14778	MS2	0/0	ZP10.raw		167369	184526	180940	209195	192251	179404
High	vTIDHNVFcTTk	Unambiguous	2	1	C0LGN6	N-Term(iTRAQ8plex); C9(iodoTMT6plex); K12(iTRAQ8plex)	HCD	1	0	1	1		54683400	794671	Unique	Used	1.39274	1.01652	0.893042	45456.6	63309.4	43798.6	44521.9	66024.4	58962.5	0	1.139e-06	3.25925	0	49.7383	64	3	772.443	2315.31	-3.08757	55.773	17301	17301	MS2	0/0	ZP9.raw		45456.6	73453.4	48891.2	58432.3	50997.5	53582.8
High	vTTVQcLSGTGSLR	Unambiguous	1	1	P46645	N-Term(iTRAQ8plex); C6(iodoTMT6plex)	HCD	1	0	1	1		442747840	795494	Unique	Used	0.78056	0.87679	0.570904	286705	223790	273931	240180	392128	223868	0	7.312e-05	3.03375	0	14.8233	64	3	685.73	2055.17	0.283783	57.9857	18266	18266	MS2	0/0	ZP9.raw		286705	259648	305782	315221	302882	203442
High	vVFcPR	Unambiguous	3	1	P50700	N-Term(iTRAQ8plex); C4(iodoTMT6plex)	HCD	1	0	1	1		833216052	554695	Unique	Used	1.07339	0.813006	0.991782	545900	585964	524186	426167	735183	729141	0.008	0.09369	1.48636	0	47.9863	10	3	451.944	1353.82	-1.18505	42.6242	11820	11820	MS2	0/0	ZP10.raw		545900	679853	585136	559317	567859	662614
High	vVIFGLPGAYTGVcSQQHVPSYk	Unambiguous	1	1	Q9M7T0	N-Term(iTRAQ8plex); C14(iodoTMT6plex); K23(iTRAQ8plex)	HCD	1	0	1	1		4.83819e+07	597758	Unique	Used	1.18518	0.261542	0.67196	9349.55	11080.9	6685.59	1748.56	11346	7624.08	0.003	0.04832	2.10097	0	22.1185	64	4	847.728	3387.89	-0.811694	75.2633	24633	24633	MS2	0/0	ZP12.raw		9349.55	12856.3	7462.95	2294.88	8763.73	6928.46
High	vVTITDcGQLS	Unambiguous	1	1	Q42406	N-Term(iTRAQ8plex); C7(iodoTMT6plex)	HCD	1	0	1	1		422603088	540079	Unique	Used	0.917827	0.657179	0.844144	781141	716952	715288	470072	922301	778555	0.006	0.07501	2.72793	0	48.9768	64	2	884.998	1768.99	-5.04741	62.6107	19137	19137	MS2	0/0	ZP1.raw		781141	831829	798458	616941	712390	707520
High	vVTITDcGQLS	Unambiguous	1	1	Q42406	N-Term(iTRAQ8plex); C7(iodoTMT6plex)	HCD	1	0	1	1		52880411	725621	Unique	Used		0.833153			28933.3	24469.3	20386.7	34315.7		0.003	0.04492	2.36707	0	0	64	2	885.002	1769	-0.976073	64.1508	20938	20938	MS2	0/0	ZP5.raw			33569.2	27314.5	26756.2	26505.6	0
High	vVVDTGSELTWVNcR	Unambiguous	3	1	Q8VYM5	N-Term(iTRAQ8plex); C14(iodoTMT6plex)	HCD	1	0	1	1		115768728	542662	Unique	Used	0.833978	0.784947	0.832109	166753	139068	146069	114657	191768	159572	0	3.023e-07	4.34513	0	8.61976	64	3	771.09	2311.26	-1.05556	69.4176	22122	22122	MS2	0/0	ZP1.raw		166753	161351	163054	150480	148122	145012
High	vWNLSNck	Unambiguous	1	1	O24456	N-Term(iTRAQ8plex); C7(iodoTMT6plex); K8(iTRAQ8plex)	HCD	1	0	1	1			795616	Unique	Used	0.887314	0.610799	0.766306	129919	115279	149216	91141.3	172984	132559	0	0.00589	2.1513	0	69.6339	64	3	634.372	1901.1	-3.2548	58.3092	18408	18488	MS2	0/0	ZP9.raw		129919	133750	166566	119617	133614	120464
High	vYIGScTGGk	Unambiguous	2	1	Q94AR8	N-Term(iTRAQ8plex); C6(iodoTMT6plex); K10(iTRAQ8plex)	HCD	1	0	1	2		1.85752e+08	775375	Unique	Used	0.67988	1.24015	0.599626	42754.3	29067.8	32922.9	40829.4	66118.4	39646.3	0.005	0.06596	1.21827	0	37.4338	64	3	641.377	1922.12	-2.10123	50.3774	14513	14513	MS2	0/0	ZP8.raw		42754.3	33725.3	36751	53586.1	51070.1	36029
High	vYLGEcNVDDLYA	Unambiguous	2	1	A0A090MHY5	N-Term(iTRAQ8plex); C6(iodoTMT6plex)	HCD	1	0	1	1		1.20636e+07	544486	Unique	Used	0.895401	1.0902	0.737315	107585	96331.8	87056.5	94909	150747	111148	0.003	0.04549	1.86294	0		64	2	1054.05	2107.08	-1.94869	74.254	24231	24231	MS2	0/0	ZP1.raw		107585	111767	97178.9	124562	116437	101007
High	wAVLGEcTk	Unambiguous	1	1	Q8LAN3	N-Term(iTRAQ8plex); C7(iodoTMT6plex); K9(iTRAQ8plex)	HCD	1	0	1	1		188388376	798047	Unique	Used	1.08988	0.976849	0.830845	115098	125443	107024	104546	175319	145663	0.002	0.02981	2.23394	0	49.5714	64	3	648.72	1944.15	2.85249	65.0912	21306	21306	MS2	0/0	ZP9.raw		115098	145543	119468	137210	135417	132373
High	wcTFNPEAk	Unambiguous	1	1	Q6NKW9	N-Term(iTRAQ8plex); C2(iodoTMT6plex); K9(iTRAQ8plex)	HCD	1	0	1	1		402244378	559079	Unique	Used	0.930404	1.20342	0.872567	57161.7	53183.5	38767.2	46653.3	83641.9	72983.2	0	0.005512	2.0559	0	48.4155	64	3	678.38	2033.13	-2.3092	58.3243	17793	17793	MS2	0/0	ZP10.raw		57161.7	61705	43274.8	61229.5	64605.4	66324.2
High	wcTFNPEAk	Unambiguous	1	1	Q6NKW9	N-Term(iTRAQ8plex); C2(iodoTMT6plex); K9(iTRAQ8plex)	HCD	1	0	1	1		2.74866e+08	796583	Unique	Used	0.925958	0.9564	0.951763	160559	148671	140899	134756	230967	219826	0.002	0.02545	2.03838	0	51.8101	64	3	678.38	2033.12	-2.66945	61.0716	19574	19574	MS2	0/0	ZP9.raw		160559	172492	157282	176859	178400	199769
High	wTIYNycTDR	Unambiguous	2	1	Q39099	N-Term(iTRAQ8plex); Y6(iTRAQ8plex); C7(iodoTMT6plex)	HCD	1	0	1	1		1.72296e+07	610773	Unique	Used		0.471137	1.25001		9282.65	12926.5	6090.16	9538.88	11923.7	0	0.003703	1.62939	0	34.4461	64	2	1136.62	2272.23	2.26271	60.1988	18915	18915	MS2	0/0	ZP13.raw			10770	14429.5	7992.96	7367.87	10835.8
High	wTIYNYcTDR	Unambiguous	2	1	Q39099	N-Term(iTRAQ8plex); C7(iodoTMT6plex)	HCD	1	0	1	1		2.56705e+09	781127	Unique	Used	0.693457	0.680906	0.621168	69170.5	47966.8	52884.4	36009.3	71266.7	44268.6	0.003	0.0467	1.33706	0	16.564	64	3	656.677	1968.02	1.14428	66.6981	21439	21848	MS2	0/0	ZP8.raw		69170.5	55652.5	59033.5	47260	55046.7	40229.5
High	wTIYNYcTDR	Unambiguous	2	1	Q39099	N-Term(iTRAQ8plex); C7(iodoTMT6plex)	HCD	1	0	1	1		1.73898e+07	781176	Unique	Used	0.641519	0.658099	0.521001	24577.7	15767.1	18287.4	12034.9	28415	14804.2	0.001	0.01109	2.48856	0	82.9153	64	4	492.761	1968.02	4.10661	66.8608	21503	21503	MS2	0/0	ZP8.raw		24577.7	18293.4	20413.7	15795.1	21947.9	13453.5
High	wTIYNYcTDR	Unambiguous	2	1	Q39099	N-Term(iTRAQ8plex); C7(iodoTMT6plex)	HCD	1	0	1	1		448876254	798262	Unique	Used	0.75213	0.742352	0.624148	98421.4	74025.7	73345.7	54448.4	112741	70366.9	0	0.0004175	2.59382	0	0	64	2	984.511	1968.01	-0.655796	65.7071	21566	21566	MS2	0/0	ZP9.raw		98421.4	85886.8	81874	71460.1	87081.5	63946.6
High	wTIYNYcTDR	Unambiguous	2	1	Q39099	N-Term(iTRAQ8plex); C7(iodoTMT6plex)	HCD	1	0	1	1		125679183	798320	Unique	Used	0.681043	0.750913	0.606191	274110	186681	196617	147642	300348	182069	0	0.002436	2.92048	0	41.417	64	4	492.759	1968.02	0.136892	65.8603	21633	21633	MS2	0/0	ZP9.raw		274110	216592	219478	193771	231990	165457
High	wTSSNQVLMEVAcTR	Unambiguous	1	1	Q9SYT0	N-Term(iTRAQ8plex); C13(iodoTMT6plex)	HCD	1	0	1	1		18251812	801476	Unique	Used	0.694991	1.48221	0.751524	43294.5	30089.2	34059	50482.4	42793.4	32160.2	0	1.186e-05	3.60693	0	63.8633	64	3	786.75	2358.24	-2.25047	75.2497	25516	25516	MS2	0/0	ZP9.raw		43294.5	34910.4	38019.1	66255	33053.8	29225.9
High	yAGYSScFR	Unambiguous	1	1	Q39230	Y1(iTRAQ8plex); C7(iodoTMT6plex)	HCD	1	0	1	1		331755888	556659	Unique	Used	0.988255	0.686837	0.544486	289231	285834	330472	226981	526525	286686	0.003	0.03939	1.71232	0	53.0514	54	3	562.962	1686.87	-2.95186	49.6891	14512	14512	MS2	0/0	ZP10.raw		289231	331633	368898	297898	406690	260529
High	ycATQGR	Unambiguous	2	1	Q39099	N-Term(iTRAQ8plex); C2(iodoTMT6plex)	HCD	1	0	1	1		30456020	787675	Unique	Used	0.714728	0.643984	0.611702	69763.4	49861.8	59956.7	38611.1	77999.5	47712.5	0.003	0.04913	1.1572	0	0	64	2	716.398	1431.79	0.752862	34.5287	8531	8531	MS2	0/0	ZP9.raw		69763.4	57851.1	66928.1	50674.7	60247.2	43359.2
High	ycDGSSFTGNVEAVNPANk	Unambiguous	2	1	Q940J8	Y1(iTRAQ8plex); C2(iodoTMT6plex); K19(iTRAQ8plex)	HCD	1	0	1	1		97763990	779485	Unique	Used	1.07356	1.01814	0.210067	2924.39	3139.49	2810.99	2862	19443.4	4084.42	0	2.279e-05	5.05319	0	30.4936	64	4	728.382	2910.5	-1.24828	62.1642	19491	19491	MS2	0/0	ZP8.raw		2924.39	3642.53	3137.84	3756.19	15018.1	3711.75
High	yDNcFNLGIkPIER	Unambiguous	1	1	Q8VXZ7	N-Term(iTRAQ8plex); C4(iodoTMT6plex); K10(iTRAQ8plex)	HCD	1	0	1	1		752440160	577530	Unique	Used	0.948414	0.794618	0.786907	137683	130580	135208	107439	201946	158913	0.002	0.02371	2.51149	0	16.9678	64	4	655.625	2619.48	1.2053	64.3609	20230	20230	MS2	0/0	ZP11.raw		137683	151503	150929	141007	155984	144414
High	yDNcFNLGIkPIER	Unambiguous	1	1	Q8VXZ7	N-Term(iTRAQ8plex); C4(iodoTMT6plex); K10(iTRAQ8plex)	HCD	1	0	1	1		23315571	577546	Unique	Used	1.08271	0.909751	0.721574	49195.9	53265.1	42203.3	38394.5	66567.5	48033.3	0	0.001259	2.5064	0	0	64	3	873.828	2619.47	-1.46913	64.4192	20252	20252	MS2	0/0	ZP11.raw		49195.9	61799.7	47110.4	50390.4	51417	43650.8
High	yFDLPFcSSAPVk	Unambiguous	1	1	Q9FHT4	Y1(iTRAQ8plex); C7(iodoTMT6plex); K13(iTRAQ8plex)	HCD	1	0	1	1		7.19649e+06	801834	Unique	Used	1.02237	1.18089	0.85292	19728.3	20169.6	14303.9	16891.4	24878.9	21219.7	0.004	0.06019	1.83095	0	45.2031	64	3	804.452	2411.34	-2.16024	76.4751	25988	25988	MS2	0/0	ZP9.raw		19728.3	23401.4	15967.1	22168.9	19216.6	19283.6
High	yFVQVLHNEHPIAVPGcDGk	Unambiguous	3	1	O04509	Y1(iTRAQ8plex); C17(iodoTMT6plex); K20(iTRAQ8plex)	HCD	1	0	1	1			629913	Unique	Used	0.948759	0.704304	0.637498	6073.84	5762.61	9647.25	6794.59	10892.3	6943.84	0	0.0003856	3.23407	0	83.0821	64	5	632.954	3160.74	0.393673	71.9455	23155	23155	MS2	0/0	ZP14.raw		6073.84	6685.95	10769	8917.49	8413.29	6310.28
High	yGHcLVAGLk	Unambiguous	2	1	Q8LCL3	N-Term(iTRAQ8plex); C4(iodoTMT6plex); K10(iTRAQ8plex)	HCD	1	0	1	1		5.35236e+07	640120	Unique	Used	0.970979	0.751296	0.723812	46475.4	45126.7	48919.8	36753.3	58740.5	42517.1	0	0.0005954	3.51066	0	84.5425	64	4	500.303	1998.19	-3.86145	53.1707	16005	16005	MS2	0/0	ZP15.raw		46475.4	52357.3	54608	48236.4	45371.5	38637.9
High	yGWTAFcGPAGPR	Unambiguous	2	1	Q8H7F8	Y1(iTRAQ8plex); C7(iodoTMT6plex)	HCD	1	0	1	1		1.10206e+08	560642	Unique	Used	1.17388	0.914453	0.987206	47770.7	56076.9	55043.7	50334.9	65439.7	64602.5	0	0.000141	2.00892	0	16.0957	64	3	672.691	2016.06	-2.30774	63.5005	19824	19824	MS2	0/0	ZP10.raw		47770.7	65062	61443.9	66061.5	50545.9	58708.1
High	yIGIVEDcccDYETVNR	Unambiguous	4	1	Q56Y10	N-Term(iTRAQ8plex); C8(iodoTMT6plex); C9(iodoTMT6plex); C10(iodoTMT6plex)	HCD	1	0	1	1		7.37312e+07	576720	Unique	Used	0.778859	1.10372	0.718608	48843.2	38041.9	39405.8	43493	60547	43509.5	0.001	0.01806	1.76323	0	0	64	4	822.433	3286.71	-1.62751	61.613	19163	19163	MS2	0/0	ZP11.raw		48843.2	44137.3	43987.6	57081.9	46766.7	39539.7
High	yIGIVEDcccDYETVNR	Unambiguous	4	1	Q56Y10	N-Term(iTRAQ8plex); C8(iodoTMT6plex); C9(iodoTMT6plex); C10(iodoTMT6plex)	HCD	1	0	1	1		1030096907	593779	Unique	Used	0.910013	0.85655	0.97308	187360	170500	177769	152268	211077	205395	0.005	0.06127	2.92244	0	30.9313	64	5	658.149	3286.72	0.31828	61.7645	19400	19400	MS2	0/0	ZP12.raw		187360	197819	198439	199842	163037	186655
High	yIGIVEDcccDYETVNR	Unambiguous	4	1	Q56Y10	N-Term(iTRAQ8plex); C8(iodoTMT6plex); C9(iodoTMT6plex); C10(iodoTMT6plex)	HCD	1	0	1	1		112495094	611397	Unique	Used	0.944024	0.769955	0.770989	79103.4	74675.4	79302.3	61059.2	98246.9	75747.3	0.003	0.04746	2.95494	0	26.4282	64	5	658.15	3286.72	1.52535	62.2928	19730	19730	MS2	0/0	ZP13.raw		79103.4	86640.6	88523.2	80136.4	75886.3	68836.1
High	yLIDAcAR	Unambiguous	1	1	Q9ZPI1	N-Term(iTRAQ8plex); C6(iodoTMT6plex)	HCD	1	0	1	1		1.98454e+08	777308	Unique	Used	0.891738	0.844018	0.657071	62055.1	55336.9	47809.7	40352.2	71369	46894.5	0.003	0.04294	1.89177	0	33.5028	64	3	519.969	1557.89	0.142621	56.0165	16875	16875	MS2	0/0	ZP8.raw		62055.1	64203.5	53368.7	52959.8	55125.7	42615.8
High	yNGGSSTTESAcGDk	Unambiguous	2	1	Q9ZVA4	N-Term(iTRAQ8plex); C12(iodoTMT6plex); K15(iTRAQ8plex)	HCD	1	0	1	1		74016566	532444	Unique	Used	0.783585	0.866495	0.878872	10155.2	7957.48	7406.54	6417.72	13991.8	12297	0	0.003181	2.5689	0	81.3196	64	4	604.31	2414.22	-4.1156	41.0597	9956	9956	MS2	0/0	ZP1.raw		10155.2	9232.5	8267.73	8422.87	10807.3	11175
High	yNGGSSTTESAcGDk	Unambiguous	2	1	Q9ZVA4	Y1(iTRAQ8plex); C12(iodoTMT6plex); K15(iTRAQ8plex)	HCD	1	0	1	1		2.01141e+07	686167	Unique	Used	0.248547	1.02368	0.806427	7514.03	1867.59	2731.71	2796.4	7301.4	5888.05	0	0.008896	1.35063	0	0	64	3	805.414	2414.23	-0.873986	39.6171	10342	10342	MS2	0/0	ZP2.raw		7514.03	2166.83	3049.34	3670.11	5639.64	5350.82
High	yNGGSSTTESAcGDk	Unambiguous	2	1	Q9ZVA4	Y1(iTRAQ8plex); C12(iodoTMT6plex); K15(iTRAQ8plex)	HCD	1	0	1	1		1.59972e+08	772680	Unique	Used	0.731229	1.92122	0.637334	11136.5	8143.32	2915.27	5600.88	17978.5	11458.3	0	2.058e-05	3.85264	0	26.2918	64	4	604.312	2414.23	-0.77843	41.5833	11025	11025	MS2	0/0	ZP8.raw		11136.5	9448.12	3254.24	7350.8	13886.6	10412.8
High	yNVTATLQcAGNR	Unambiguous	1	1	Q9S850	Y1(iTRAQ8plex); C9(iodoTMT6plex)	HCD	1	0	1	1		52970565	794713	Unique	Used	0.801329	0.710303	0.606036	113366	90843.5	93622.5	66500.3	206598	125206	0	0.0001004	3.16005	0	75.2968	64	3	682.045	2044.12	4.56695	55.8748	17348	17348	MS2	0/0	ZP9.raw		113366	105399	104508	87277.6	159577	113782
High	yPPGLFANQck	Unambiguous	1	1	Q9FKT1	N-Term(iTRAQ8plex); C10(iodoTMT6plex); K11(iTRAQ8plex)	HCD	1	0	1	1			796031	Unique	Used	0.748862	1.03611	0.88774	61524.7	46073.5	44223.6	45820.6	77333.8	68652.3	0.002	0.03498	1.60854	0		64	3	725.749	2175.23	-3.28728	59.5403	18918	18918	MS2	0/0	ZP9.raw		61524.7	53455.8	49365.6	60136.7	59732.9	62388.5
High	yPTTPIVcSGNR	Unambiguous	1	1	Q96528	N-Term(iTRAQ8plex); C8(iodoTMT6plex)	HCD	1	0	1	1		44939957	756804	Unique	Used	1.07298	0.763505	0.711685	66947.6	71833.6	63817	48724.6	120540	85786.7	0	0.001561	2.51405	0	20.3697	64	3	647.696	1941.07	-0.581961	51.679	15037	15037	MS2	0/0	ZP7.raw		66947.6	83343.4	71237.2	63948	93105.9	77959.5
High	yPTTPIVcSGNR	Unambiguous	1	1	Q96528	Y1(iTRAQ8plex); C8(iodoTMT6plex)	HCD	1	0	1	1			775801	Unique	Used	0.788799	0.695499	0.916108	24230.8	19113.2	27064.5	18823.3	33004.2	30235.4	0.004	0.06028	2.14042	0	40.1585	64	3	647.693	1941.07	-3.97793	51.6821	15046	15046	MS2	0/0	ZP8.raw		24230.8	22175.7	30211.4	24704.4	25492.6	27476.7
High	yPYTGSLDcAMk	Unambiguous	2	1	Q9C5M0	Y1(iTRAQ8plex); C9(iodoTMT6plex); K12(iTRAQ8plex)	HCD	1	0	1	1		29271710	761154	Unique	Used	0.764072	0.218292	0.51574	16012.9	12235	18474.6	4032.86	28932.9	14921.8	0.002	0.03005	2.60982	0	84.1704	64	4	572.31	2286.22	-5.39716	65.0464	20510	20510	MS2	0/0	ZP7.raw		16012.9	14195.4	20622.7	5292.88	22347.9	13560.4
High	ySIIIGGENFGcGSSR	Unambiguous	2	1	Q9ZW85	N-Term(iTRAQ8plex); C12(iodoTMT6plex)	HCD	1	0	1	1		119473137	800216	Unique	Used	0.949766	0.625336	0.77441	46960.6	44601.6	52409.7	32773.7	67085.5	51951.7	0	4.882e-05	3.12279	0	81.1876	64	3	765.072	2293.2	-4.54008	71.4719	23960	23960	MS2	0/0	ZP9.raw		46960.6	51748.1	58503.6	43013.4	51817.1	47211.6
High	ySNSDAVVYVGcGER	Unambiguous	2	1	O23654	Y1(iTRAQ8plex); C12(iodoTMT6plex)	HCD	1	0	1	1			536967	Unique	Used	0.740375	0.951887	0.645476	49461.2	36619.8	48846.2	46496	72907.2	47059.8	0	0.001199	2.54582	0	17.5032	64	3	751.387	2252.15	-1.00832	54.3558	15520	15520	MS2	0/0	ZP1.raw		49461.2	42487.4	54525.7	61023.2	56313.8	42766.1
High	ySNSDAVVYVGcGER	Unambiguous	2	1	O23654	Y1(iTRAQ8plex); C12(iodoTMT6plex)	HCD	1	0	1	1		8.77206e+06	758885	Unique	Used	0.761046	0.437229	0.649757	10735.3	8170.08	12253.1	5357.39	18434.7	11978.1	0	0.0003678	2.24481	0	62.4665	64	3	751.39	2252.16	2.8942	58.402	17726	17726	MS2	0/0	ZP7.raw		10735.3	9479.16	13677.8	7031.25	14239	10885.2
High	yTDYTPcQDQR	Unambiguous	2	1	B9DFI7	N-Term(iTRAQ8plex); C7(iodoTMT6plex)	HCD	1	0	1	1		7.38369e+08	774994	Unique	Used	1.01556	0.803885	0.694751	13861.2	14076.8	14778.2	11879.9	19323.2	13424.8	0	0.00246	2.64496	0	0	64	3	675.01	2023.01	4.08203	49.1454	14023	14023	MS2	0/0	ZP8.raw		13861.2	16332.3	16496.5	15591.7	14925.3	12200
High	yTDYTPcQDQR	Unambiguous	2	1	B9DFI7	Y1(iTRAQ8plex); C7(iodoTMT6plex)	HCD	1	0	1	1			775072	Unique	Used	0.417877	0.429851	0.673675	6707.33	2802.84	5740.34	2467.49	8390.71	5652.61	0	0.001209	2.13755	0	0	64	2	1012.01	2023.01	0.588914	49.3968	14123	14123	MS2	0/0	ZP8.raw		6707.33	3251.94	6407.8	3238.43	6481.02	5136.86
																				8.54098e+07	7.36146e+07	7.65133e+07	6.50772e+07	1.10577e+08	9.3985e+07																			8.54098e+07	8.54098e+07	8.54098e+07	8.54098e+07	8.54098e+07
																																											1	1.16023	1.11627	1.31244	0.772404	0.90876
																																											1	1.16023	1.11627	1.31244	0.772404	0.90876
[truncated: 4 more columns]

## Sheet: iodoTMT-protein
Accession	Description	Score	Coverage	# Proteins	# Unique Peptides	# Peptides	# PSMs	Molecular Function	Cellular Component	Biological Process	Pfam IDs	Gene IDs	GO Terms	Area	127/126	127/126 Count	127/126 Variability [%]	129/128	129/128 Count	129/128 Variability [%]	131/130	131/130 Count	131/130 Variability [%]	# AAs	MW [kDa]	calc. pI
Q9ASR1	At1g56070/T6H22_13 OS=Arabidopsis thaliana GN=T6H22.13 PE=1 SV=1 - [Q9ASR1_ARATH]	1213.43	57.3	8	33	52	460	nucleotide binding; RNA binding; catalytic activity; metal ion binding	cytoplasm; membrane; Golgi; cytosol; extracellular	metabolic process; response to stimulus	Pf00009; Pf00679; Pf03144; Pf03764; Pf14492	842058	[GO:0000166]; GO:0036094; GO:1901265; GO:0005488; GO:0097159; GO:1901363; GO:0003674 [GO:0003746]; GO:0008135; GO:0003723; GO:0003676; GO:0097159; GO:1901363; GO:0005488; GO:0003674 [GO:0003924]; GO:0017111; GO:0016462; GO:0016818; GO:0016817; GO:0016787; GO:0003824; GO:0003674 [GO:0005507]; GO:0046914; GO:0046872; GO:0043169; GO:0043167; GO:0005488; GO:0003674 [GO:0005525]; GO:0032550; GO:003256…	4.09578e+10	0.961091	15	15.6447	0.844942	15	11.4324	0.678673	15	7.87662	843	93.8302	6.25244
P22953	Probable mediator of RNA polymerase II transcription subunit 37e OS=Arabidopsis thaliana GN=MED37E PE=1 SV=3 - [MD37E_ARATH]	954.38	62.52	5	8	42	373	nucleotide binding; protein binding	nucleus; cytoplasm; membrane; Golgi; cytosol; ribosome; extracellular	cell organization and biogenesis; metabolic process; regulation of biological process; response to stimulus; defense response	Pf00012; Pf06723	831020	[GO:0000166]; GO:0036094; GO:1901265; GO:0005488; GO:0097159; GO:1901363; GO:0003674 [GO:0000902]; GO:0032989; GO:0009653; GO:0016043; GO:0048869; GO:0032502; GO:0048856; GO:0009987; GO:0071840; GO:0044763; GO:0044767; GO:0008150; GO:0044699 [GO:0002020]; GO:0019899; GO:0005515; GO:0005488; GO:0003674 [GO:0005515]; GO:0005488; GO:0003674 [GO:0005524]; GO:0032550; GO:0032559; GO:0035639; GO:000188…	1.92296e+10										651	71.3131	5.12256
P0DH99	Elongation factor 1-alpha 1 OS=Arabidopsis thaliana GN=A1 PE=1 SV=1 - [EF1A1_ARATH]	896.66	48.11	16	20	21	444	nucleotide binding; RNA binding; catalytic activity; protein binding	nucleus; cytoplasm; mitochondrion; vacuole; membrane; Golgi; cytosol	metabolic process; response to stimulus	Pf00009; Pf03143; Pf03144	837309	[GO:0000166]; GO:0036094; GO:1901265; GO:0005488; GO:0097159; GO:1901363; GO:0003674 [GO:0003746]; GO:0008135; GO:0003723; GO:0003676; GO:0097159; GO:1901363; GO:0005488; GO:0003674 [GO:0003924]; GO:0017111; GO:0016462; GO:0016818; GO:0016817; GO:0016787; GO:0003824; GO:0003674 [GO:0005516]; GO:0005515; GO:0005488; GO:0003674 [GO:0005525]; GO:0032550; GO:0032561; GO:0035639; GO:0001883; GO:003254…	4.16749e+10										449	49.4708	9.11475
O65719	Heat shock 70 kDa protein 3 OS=Arabidopsis thaliana GN=HSP70-3 PE=1 SV=1 - [HSP7C_ARATH]	892.249	61.94	2	12	40	347	nucleotide binding; protein binding	nucleus; cytoplasm; vacuole; membrane; Golgi; cytosol; ribosome; extracellular	cell organization and biogenesis; metabolic process; response to stimulus	Pf00012; Pf06723	820102	[GO:0000166]; GO:0036094; GO:1901265; GO:0005488; GO:0097159; GO:1901363; GO:0003674 [GO:0000902]; GO:0032989; GO:0009653; GO:0016043; GO:0048869; GO:0032502; GO:0048856; GO:0009987; GO:0071840; GO:0044763; GO:0044767; GO:0008150; GO:0044699 [GO:0002020]; GO:0019899; GO:0005515; GO:0005488; GO:0003674 [GO:0005515]; GO:0005488; GO:0003674 [GO:0005524]; GO:0032550; GO:0032559; GO:0035639; GO:000188…	1.92296e+10										649	71.1032	5.07178
P22954	Probable mediator of RNA polymerase II transcription subunit 37c OS=Arabidopsis thaliana GN=MED37D PE=1 SV=2 - [MD37D_ARATH]	722.6	40.12	3	3	32	300	nucleotide binding; protein binding	nucleus; cytoplasm; Golgi; cytosol; membrane	cell organization and biogenesis; metabolic process; regulation of biological process; response to stimulus; defense response	Pf00012; Pf06723	831856	[GO:0000166]; GO:0036094; GO:1901265; GO:0005488; GO:0097159; GO:1901363; GO:0003674 [GO:0000902]; GO:0032989; GO:0009653; GO:0016043; GO:0048869; GO:0032502; GO:0048856; GO:0009987; GO:0071840; GO:0044763; GO:0044767; GO:0008150; GO:0044699 [GO:0005515]; GO:0005488; GO:0003674 [GO:0005524]; GO:0032550; GO:0032559; GO:0035639; GO:0001883; GO:0032549; GO:0030554; GO:0032555; GO:0043168; GO:1901265…	1.92296e+10										653	71.3422	5.12256
Q9FX54	Glyceraldehyde-3-phosphate dehydrogenase GAPC2, cytosolic OS=Arabidopsis thaliana GN=GAPC2 PE=1 SV=1 - [G3PC2_ARATH]	722.17	83.73	7	3	26	297	nucleotide binding; DNA binding; catalytic activity; metal ion binding	nucleus; cytoplasm; mitochondrion; Golgi; cytosol; membrane	metabolic process; transport; response to stimulus; cell organization and biogenesis; defense response; regulation of biological process	Pf00044; Pf02800	837904	[GO:0000166]; GO:0036094; GO:1901265; GO:0005488; GO:0097159; GO:1901363; GO:0003674 [GO:0003677]; GO:0003676; GO:0097159; GO:1901363; GO:0005488; GO:0003674 [GO:0004365]; GO:0016620; GO:0016903; GO:0016491; GO:0003824; GO:0003674 [GO:0005507]; GO:0046914; GO:0046872; GO:0043169; GO:0043167; GO:0005488; GO:0003674 [GO:0005618]; GO:0030312; GO:0044464; GO:0071944; GO:0005575; GO:0005623 [GO:000563…	3.49065e+10										338	36.89	7.18115
P25858	Glyceraldehyde-3-phosphate dehydrogenase GAPC1, cytosolic OS=Arabidopsis thaliana GN=GAPC1 PE=1 SV=2 - [G3PC1_ARATH]	698.503	83.73	4	2	25	290	nucleotide binding; DNA binding; catalytic activity; metal ion binding	nucleus; cytoplasm; mitochondrion; membrane; Golgi; cytosol; extracellular	metabolic process; transport; response to stimulus; cell organization and biogenesis	Pf00044; Pf02800	819567	[GO:0000166]; GO:0036094; GO:1901265; GO:0005488; GO:0097159; GO:1901363; GO:0003674 [GO:0003677]; GO:0003676; GO:0097159; GO:1901363; GO:0005488; GO:0003674 [GO:0004365]; GO:0016620; GO:0016903; GO:0016491; GO:0003824; GO:0003674 [GO:0005507]; GO:0046914; GO:0046872; GO:0043169; GO:0043167; GO:0005488; GO:0003674 [GO:0005634]; GO:0043231; GO:0043227; GO:0043229; GO:0043226; GO:0044424; GO:000557…	3.49065e+10										338	36.8911	7.12256
Q9LHA8	Probable mediator of RNA polymerase II transcription subunit 37c OS=Arabidopsis thaliana GN=MED37C PE=1 SV=1 - [MD37C_ARATH]	670.777	42.77	2	6	29	260	nucleotide binding; protein binding	nucleus; cytoplasm; mitochondrion; membrane; Golgi; cytosol; extracellular	cell organization and biogenesis; metabolic process; regulation of biological process; response to stimulus	Pf00012; Pf06723	820438	[GO:0000166]; GO:0036094; GO:1901265; GO:0005488; GO:0097159; GO:1901363; GO:0003674 [GO:0000902]; GO:0032989; GO:0009653; GO:0016043; GO:0048869; GO:0032502; GO:0048856; GO:0009987; GO:0071840; GO:0044763; GO:0044767; GO:0008150; GO:0044699 [GO:0005524]; GO:0032550; GO:0032559; GO:0035639; GO:0001883; GO:0032549; GO:0030554; GO:0032555; GO:0043168; GO:1901265; GO:0001882; GO:0017076; GO:0032553;…	1.92296e+10										650	71.057	5.24951
Q9LF98	AT3G52930 protein OS=Arabidopsis thaliana GN=F8J2_100 PE=1 SV=1 - [Q9LF98_ARATH]	624.939	80.73	6	9	25	220	catalytic activity; metal ion binding	cytoplasm; mitochondrion; membrane; Golgi; cytosol; extracellular	metabolic process; transport; response to stimulus; cell organization and biogenesis	Pf00274	824459	[GO:0003824]; GO:0003674 [GO:0004332]; GO:0016832; GO:0016830; GO:0016829; GO:0003824; GO:0003674 [GO:0005507]; GO:0046914; GO:0046872; GO:0043169; GO:0043167; GO:0005488; GO:0003674 [GO:0005618]; GO:0030312; GO:0044464; GO:0071944; GO:0005575; GO:0005623 [GO:0005730]; GO:0031981; GO:0043232; GO:0044428; GO:0070013; GO:0043228; GO:0043229; GO:0005634; GO:0044446; GO:0043233; GO:0043226; GO:004442…	1.37476e+10										358	38.5159	6.45557
P83483	ATP synthase subunit beta-1, mitochondrial OS=Arabidopsis thaliana GN=At5g08670 PE=1 SV=1 - [ATPBM_ARATH]	607.271	62.59	6	27	28	197	nucleotide binding; catalytic activity; transporter activity	mitochondrion; membrane	metabolic process; transport	Pf00006; Pf00306; Pf02874; Pf11421		[GO:0000166]; GO:0036094; GO:1901265; GO:0005488; GO:0097159; GO:1901363; GO:0003674 [GO:0000275]; GO:0005739; GO:0005753; GO:0045261; GO:0098800; GO:0043231; GO:0044444; GO:0005743; GO:0045259; GO:0033178; GO:0044424; GO:0044455; GO:0098796; GO:0098798; GO:0043227; GO:0043229; GO:0005737; GO:0019866; GO:0031966; GO:0016469; GO:0005622; GO:0044464; GO:0044425; GO:0044429; GO:0016020; GO:0043234; …	7.94064e+09	0.969012	6	2.24746	0.77875	6	11.7729	0.650508	6	11.1295	556	59.634	6.62451
O50008	5-methyltetrahydropteroyltriglutamate--homocysteine methyltransferase 1 OS=Arabidopsis thaliana GN=MS1 PE=1 SV=1 - [METE1_ARATH]	604.627	54.51	9	20	40	271	catalytic activity; metal ion binding	cytoplasm; membrane; Golgi; cytosol; extracellular	cell organization and biogenesis; metabolic process; response to stimulus	Pf01717; Pf08267	831660	[GO:0000226]; GO:0007010; GO:0007017; GO:1902589; GO:0006996; GO:0044763; GO:0016043; GO:0009987; GO:0044699; GO:0071840; GO:0008150 [GO:0003871]; GO:0008172; GO:0042085; GO:0008168; GO:0016741; GO:0016740; GO:0003824; GO:0003674 [GO:0005507]; GO:0046914; GO:0046872; GO:0043169; GO:0043167; GO:0005488; GO:0003674 [GO:0005737]; GO:0044424; GO:0005622; GO:0044464; GO:0005575; GO:0005623 [GO:0005774…	1.13757e+10	0.830636	2	19.1105	0.892264	2	9.57904	0.646701	2	5.97347	765	84.3035	6.50732
O23255	Adenosylhomocysteinase 1 OS=Arabidopsis thaliana GN=SAHH1 PE=1 SV=1 - [SAHH1_ARATH]	602.761	48.45	11	8	25	256	nucleotide binding; catalytic activity; metal ion binding	cytoplasm; vacuole; membrane; Golgi; cytosol; extracellular	metabolic process; cell organization and biogenesis; regulation of biological process; transport; response to stimulus; cell growth	Pf00670; Pf02254; Pf02826; Pf05221	827028	[GO:0000166]; GO:0036094; GO:1901265; GO:0005488; GO:0097159; GO:1901363; GO:0003674 [GO:0004013]; GO:0016802; GO:0016801; GO:0016787; GO:0003824; GO:0003674 [GO:0005507]; GO:0046914; GO:0046872; GO:0043169; GO:0043167; GO:0005488; GO:0003674 [GO:0005737]; GO:0044424; GO:0005622; GO:0044464; GO:0005575; GO:0005623 [GO:0005773]; GO:0043231; GO:0044444; GO:0043227; GO:0043229; GO:0005737; GO:004442…	1.30359e+10										485	53.3441	5.97314
Q8GUM2	Heat shock 70 kDa protein 9, mitochondrial OS=Arabidopsis thaliana GN=HSP70-9 PE=2 SV=1 - [HSP7I_ARATH]	562.22	61.73	1	32	42	217	nucleotide binding; metal ion binding; protein binding	mitochondrion; organelle lumen; membrane; Golgi; cytosol	cell organization and biogenesis; metabolic process; response to stimulus	Pf00012; Pf06723	829947	[GO:0000166]; GO:0036094; GO:1901265; GO:0005488; GO:0097159; GO:1901363; GO:0003674 [GO:0000902]; GO:0032989; GO:0009653; GO:0016043; GO:0048869; GO:0032502; GO:0048856; GO:0009987; GO:0071840; GO:0044763; GO:0044767; GO:0008150; GO:0044699 [GO:0005524]; GO:0032550; GO:0032559; GO:0035639; GO:0001883; GO:0032549; GO:0030554; GO:0032555; GO:0043168; GO:1901265; GO:0001882; GO:0017076; GO:0032553;…	1.52368e+10	1.06275	2	6.91614	0.889037	2	17.5433	0.73688	2	8.4811	682	73.0296	5.61768
P51818	Heat shock protein 90-3 OS=Arabidopsis thaliana GN=HSP90-3 PE=1 SV=2 - [HS903_ARATH]	539.64	57.22	6	1	50	220	nucleotide binding; protein binding	cytoplasm; Golgi; cytosol; membrane	metabolic process; response to stimulus; cell organization and biogenesis	Pf00183; Pf02518; Pf13589	835699	[GO:0000166]; GO:0036094; GO:1901265; GO:0005488; GO:0097159; GO:1901363; GO:0003674 [GO:0005515]; GO:0005488; GO:0003674 [GO:0005524]; GO:0032550; GO:0032559; GO:0035639; GO:0001883; GO:0032549; GO:0030554; GO:0032555; GO:0043168; GO:1901265; GO:0001882; GO:0017076; GO:0032553; GO:0043167; GO:0097159; GO:1901363; GO:0036094; GO:0097367; GO:0000166; GO:0005488; GO:0003674 [GO:0005730]; GO:0031981…	1.19984e+10										699	80.0018	5.04639
P54609	Cell division control protein 48 homolog A OS=Arabidopsis thaliana GN=CDC48A PE=1 SV=1 - [CD48A_ARATH]	538.863	56.12	2	12	43	213	nucleotide binding; catalytic activity; RNA binding; protein binding	nucleus; cytoplasm; Golgi; cytosol; cytoskeleton; membrane; ribosome; extracellular	metabolic process; response to stimulus; transport; cell growth; cell organization and biogenesis; defense response; cell division	Pf00004; Pf00910; Pf01057; Pf01078; Pf02359; Pf02933; Pf05496; Pf06068; Pf07724; Pf07728; Pf13191; Pf13207; Pf13238; Pf13401	820142	[GO:0000166]; GO:0036094; GO:1901265; GO:0005488; GO:0097159; GO:1901363; GO:0003674 [GO:0003678]; GO:0004386; GO:0017111; GO:0016462; GO:0016818; GO:0016817; GO:0016787; GO:0003824; GO:0003674 [GO:0003723]; GO:0003676; GO:0097159; GO:1901363; GO:0005488; GO:0003674 [GO:0003724]; GO:0004386; GO:0017111; GO:0016462; GO:0016818; GO:0016817; GO:0016787; GO:0003824; GO:0003674 [GO:0005515]; GO:000548…	7.62793e+09										809	89.3374	5.24951
P55737	Heat shock protein 90-2 OS=Arabidopsis thaliana GN=HSP90-2 PE=1 SV=1 - [HS902_ARATH]	536.249	57.22	7	3	50	222	nucleotide binding; protein binding; catalytic activity	nucleus; cytoplasm; mitochondrion; Golgi; cytosol	metabolic process; response to stimulus; defense response; regulation of biological process; cell organization and biogenesis	Pf00183; Pf02518; Pf13589	835701	[GO:0000166]; GO:0036094; GO:1901265; GO:0005488; GO:0097159; GO:1901363; GO:0003674 [GO:0002376]; GO:0008150 [GO:0005515]; GO:0005488; GO:0003674 [GO:0005524]; GO:0032550; GO:0032559; GO:0035639; GO:0001883; GO:0032549; GO:0030554; GO:0032555; GO:0043168; GO:1901265; GO:0001882; GO:0017076; GO:0032553; GO:0043167; GO:0097159; GO:1901363; GO:0036094; GO:0097367; GO:0000166; GO:0005488; GO:0003674…	1.19984e+10										699	80.0139	5.04639
P19456	ATPase 2, plasma membrane-type OS=Arabidopsis thaliana GN=AHA2 PE=1 SV=2 - [PMA2_ARATH]	521.347	47.15	9	12	43	181	nucleotide binding; metal ion binding; catalytic activity; protein binding; transporter activity	membrane; Golgi; cytosol	metabolic process; transport; response to stimulus	Pf00122; Pf00690; Pf00702; Pf12710; Pf13246	829142	[GO:0000166]; GO:0036094; GO:1901265; GO:0005488; GO:0097159; GO:1901363; GO:0003674 [GO:0000287]; GO:0046872; GO:0043169; GO:0043167; GO:0005488; GO:0003674 [GO:0003824]; GO:0003674 [GO:0005515]; GO:0005488; GO:0003674 [GO:0005524]; GO:0032550; GO:0032559; GO:0035639; GO:0001883; GO:0032549; GO:0030554; GO:0032555; GO:0043168; GO:1901265; GO:0001882; GO:0017076; GO:0032553; GO:0043167; GO:009715…	7.1535e+09										948	104.335	6.99072
Q0WLB5	Clathrin heavy chain 2 OS=Arabidopsis thaliana GN=CHC2 PE=1 SV=1 - [CLAH2_ARATH]	513.371	33.47	3	10	58	202	structural molecule activity; protein binding	Golgi; cytosol; membrane	transport	Pf00637; Pf01394; Pf09268; Pf13838	820001	[GO:0005198]; GO:0003674 [GO:0005488]; GO:0003674 [GO:0005515]; GO:0005488; GO:0003674 [GO:0005794]; GO:0012505; GO:0043231; GO:0044444; GO:0044464; GO:0043227; GO:0043229; GO:0005737; GO:0044424; GO:0005575; GO:0005623; GO:0043226; GO:0005622 [GO:0005829]; GO:0044444; GO:0005737; GO:0044424; GO:0005622; GO:0044464; GO:0005575; GO:0005623 [GO:0005886]; GO:0016020; GO:0044464; GO:0071944; GO:00055…	2.18881e+09										1703	193.148	5.37646
Q0WNJ6	Clathrin heavy chain 1 OS=Arabidopsis thaliana GN=CHC1 PE=1 SV=1 - [CLAH1_ARATH]	507.102	35.07	3	10	58	202	structural molecule activity; protein binding	vacuole; membrane; Golgi; cytosol	transport	Pf00637; Pf01394; Pf09268; Pf13838	820284	[GO:0005198]; GO:0003674 [GO:0005488]; GO:0003674 [GO:0005515]; GO:0005488; GO:0003674 [GO:0005773]; GO:0043231; GO:0044444; GO:0043227; GO:0043229; GO:0005737; GO:0044424; GO:0043226; GO:0005622; GO:0044464; GO:0005575; GO:0005623 [GO:0005774]; GO:0044437; GO:0098588; GO:0098805; GO:0005773; GO:0044444; GO:0044446; GO:0031090; GO:0016020; GO:0043231; GO:0005737; GO:0044424; GO:0043229; GO:004442…	2.18881e+09										1705	193.122	5.40186
Q9LUT2	S-adenosylmethionine synthase 4 OS=Arabidopsis thaliana GN=METK4 PE=1 SV=1 - [METK4_ARATH]	505.71	58.78	4	9	19	205	nucleotide binding; catalytic activity; metal ion binding	cytoplasm; cytosol; membrane	metabolic process; response to stimulus	Pf00438; Pf02772; Pf02773	821003	[GO:0000166]; GO:0036094; GO:1901265; GO:0005488; GO:0097159; GO:1901363; GO:0003674 [GO:0004478]; GO:0016765; GO:0016740; GO:0003824; GO:0003674 [GO:0005524]; GO:0032550; GO:0032559; GO:0035639; GO:0001883; GO:0032549; GO:0030554; GO:0032555; GO:0043168; GO:1901265; GO:0001882; GO:0017076; GO:0032553; GO:0043167; GO:0097159; GO:1901363; GO:0036094; GO:0097367; GO:0000166; GO:0005488; GO:0003674 …	3.3369e+10										393	42.7687	5.80811
Q9SIB9	Aconitate hydratase 2, mitochondrial OS=Arabidopsis thaliana GN=ACO2 PE=1 SV=2 - [ACO2M_ARATH]	489.893	47.98	3	28	39	203	catalytic activity; metal ion binding; nucleotide binding	mitochondrion; membrane; Golgi; cytosol	response to stimulus; metabolic process; transport; cell organization and biogenesis; regulation of biological process	Pf00330; Pf00694	815120	[GO:0000302]; GO:0006979; GO:1901700; GO:0006950; GO:0042221; GO:0050896; GO:0008150 [GO:0000303]; GO:0000305; GO:0000302; GO:0010035; GO:0006979; GO:1901700; GO:0042221; GO:0006950; GO:0050896; GO:0008150 [GO:0003994]; GO:0016836; GO:0016835; GO:0016829; GO:0003824; GO:0003674 [GO:0005507]; GO:0046914; GO:0046872; GO:0043169; GO:0043167; GO:0005488; GO:0003674 [GO:0005524]; GO:0032550; GO:003255…	1.10155e+10	1.12205	2	20.4629	0.779461	2	2.72117	0.738786	2	22.6659	990	108.133	7.1665
P46645	Aspartate aminotransferase, cytoplasmic isozyme 1 OS=Arabidopsis thaliana GN=ASP2 PE=1 SV=2 - [AAT2_ARATH]	475.302	80	5	20	26	162	catalytic activity; metal ion binding	cytoplasm; membrane; Golgi; cytosol	metabolic process	Pf00155	832075	[GO:0003824]; GO:0003674 [GO:0004069]; GO:0008483; GO:0016769; GO:0016740; GO:0003824; GO:0003674 [GO:0005507]; GO:0046914; GO:0046872; GO:0043169; GO:0043167; GO:0005488; GO:0003674 [GO:0005618]; GO:0030312; GO:0044464; GO:0071944; GO:0005575; GO:0005623 [GO:0005737]; GO:0044424; GO:0005622; GO:0044464; GO:0005575; GO:0005623 [GO:0005774]; GO:0044437; GO:0098588; GO:0098805; GO:0005773; GO:00444…	7567015879	0.835295	1		0.898327	1		0.567125	1		405	44.2386	7.28369
F4JB05	Ribosomal protein S5/Elongation factor G/III/V family protein OS=Arabidopsis thaliana GN=At3g12915 PE=4 SV=1 - [F4JB05_ARATH]	474.603	29.02	2	3	22	191	nucleotide binding; RNA binding; catalytic activity	cytoplasm; ribosome	metabolic process	Pf00009; Pf00679; Pf03144; Pf03764; Pf14492	3768815	[GO:0000166]; GO:0036094; GO:1901265; GO:0005488; GO:0097159; GO:1901363; GO:0003674 [GO:0003746]; GO:0008135; GO:0003723; GO:0003676; GO:0097159; GO:1901363; GO:0005488; GO:0003674 [GO:0003924]; GO:0017111; GO:0016462; GO:0016818; GO:0016817; GO:0016787; GO:0003824; GO:0003674 [GO:0005525]; GO:0032550; GO:0032561; GO:0035639; GO:0001883; GO:0032549; GO:0019001; GO:0032555; GO:0043168; GO:1901265…	4.09578e+10										820	90.9357	6.1001
P17094	60S ribosomal protein L3-1 OS=Arabidopsis thaliana GN=ARP1 PE=2 SV=5 - [RL31_ARATH]	459.645	64.52	6	2	30	214	structural molecule activity; RNA binding	cytoplasm; vacuole; membrane; Golgi; cytosol; ribosome	cell organization and biogenesis; metabolic process	Pf00297	840916	[GO:0000027]; GO:0022618; GO:0042255; GO:0042273; GO:0022613; GO:0034622; GO:0071826; GO:0042254; GO:0070925; GO:0044085; GO:0065003; GO:0043933; GO:0006996; GO:0022607; GO:0071840; GO:0016043; GO:0008150; GO:0009987 [GO:0001510]; GO:0009451; GO:0043414; GO:0016070; GO:0043412; GO:0032259; GO:0044260; GO:0090304; GO:0043170; GO:0008152; GO:0044237; GO:0006139; GO:0071704; GO:0008150; GO:0009987; …	7.61372e+09										389	44.5307	10.1694
O03986	Heat shock protein 90-4 OS=Arabidopsis thaliana GN=HSP90-4 PE=2 SV=1 - [HS904_ARATH]	443.217	44.64	4	1	37	178	nucleotide binding; protein binding	nucleus; cytoplasm; membrane; Golgi; cytosol; extracellular	metabolic process; response to stimulus	Pf00183; Pf02518; Pf13589	835698	[GO:0000166]; GO:0036094; GO:1901265; GO:0005488; GO:0097159; GO:1901363; GO:0003674 [GO:0005524]; GO:0032550; GO:0032559; GO:0035639; GO:0001883; GO:0032549; GO:0030554; GO:0032555; GO:0043168; GO:1901265; GO:0001882; GO:0017076; GO:0032553; GO:0043167; GO:0097159; GO:1901363; GO:0036094; GO:0097367; GO:0000166; GO:0005488; GO:0003674 [GO:0005618]; GO:0030312; GO:0044464; GO:0071944; GO:0005575;…	1.19984e+10										699	80.0909	5.04639
Q8H154	Putative ribosomal protein OS=Arabidopsis thaliana GN=At1g43170 PE=2 SV=1 - [Q8H154_ARATH]	441.131	64.27	4	1	29	210	structural molecule activity	ribosome	metabolic process	Pf00297		[GO:0003735]; GO:0005198; GO:0003674 [GO:0005622]; GO:0044464; GO:0005575; GO:0005623 [GO:0005840]; GO:0030529; GO:0043232; GO:0044444; GO:0032991; GO:0044424; GO:0043228; GO:0043229; GO:0005737; GO:0005575; GO:0005622; GO:0044464; GO:0043226; GO:0005623 [GO:0006412]; GO:0010467; GO:0034645; GO:0044267; GO:0043170; GO:0009059; GO:0044249; GO:0044260; GO:0019538; GO:0071704; GO:1901576; GO:0009058…	7.61372e+09										389	44.5647	10.1694
P53492	Actin-7 OS=Arabidopsis thaliana GN=ACT7 PE=1 SV=1 - [ACT7_ARATH]	440.299	63.93	16	4	21	179	nucleotide binding; structural molecule activity; protein binding	cytoplasm; mitochondrion; cytosol; cytoskeleton; membrane	metabolic process; cell organization and biogenesis; response to stimulus; cell differentiation; regulation of biological process; cell growth; cell division	Pf00022	830841	[GO:0000166]; GO:0036094; GO:1901265; GO:0005488; GO:0097159; GO:1901363; GO:0003674 [GO:0005200]; GO:0005198; GO:0003674 [GO:0005515]; GO:0005488; GO:0003674 [GO:0005524]; GO:0032550; GO:0032559; GO:0035639; GO:0001883; GO:0032549; GO:0030554; GO:0032555; GO:0043168; GO:1901265; GO:0001882; GO:0017076; GO:0032553; GO:0043167; GO:0097159; GO:1901363; GO:0036094; GO:0097367; GO:0000166; GO:0005488…	1.27617e+10										377	41.709	5.49072
P92549	ATP synthase subunit alpha, mitochondrial OS=Arabidopsis thaliana GN=ATPA PE=1 SV=2 - [ATPAM_ARATH]	437.057	51.68	2	22	24	163	nucleotide binding; catalytic activity; transporter activity	mitochondrion; membrane	metabolic process; transport	Pf00006; Pf00306; Pf02874; Pf09378		[GO:0000166]; GO:0036094; GO:1901265; GO:0005488; GO:0097159; GO:1901363; GO:0003674 [GO:0005524]; GO:0032550; GO:0032559; GO:0035639; GO:0001883; GO:0032549; GO:0030554; GO:0032555; GO:0043168; GO:1901265; GO:0001882; GO:0017076; GO:0032553; GO:0043167; GO:0097159; GO:1901363; GO:0036094; GO:0097367; GO:0000166; GO:0005488; GO:0003674 [GO:0005739]; GO:0043231; GO:0044444; GO:0043227; GO:0043229;…	1.02143e+10										507	55.0108	6.60986
Q9LKR3	Mediator of RNA polymerase II transcription subunit 37a OS=Arabidopsis thaliana GN=MED37A PE=1 SV=1 - [MD37A_ARATH]	434.947	56.65	1	4	39	158	nucleotide binding; catalytic activity	nucleus; vacuole; membrane; endoplasmic reticulum; organelle lumen; Golgi; cytosol	cell organization and biogenesis; metabolic process; regulation of biological process; response to stimulus	Pf00012; Pf01968; Pf06723	832950	[GO:0000166]; GO:0036094; GO:1901265; GO:0005488; GO:0097159; GO:1901363; GO:0003674 [GO:0000902]; GO:0032989; GO:0009653; GO:0016043; GO:0048869; GO:0032502; GO:0048856; GO:0009987; GO:0071840; GO:0044763; GO:0044767; GO:0008150; GO:0044699 [GO:0005524]; GO:0032550; GO:0032559; GO:0035639; GO:0001883; GO:0032549; GO:0030554; GO:0032555; GO:0043168; GO:1901265; GO:0001882; GO:0017076; GO:0032553;…	2.25477e+09										669	73.584	5.17334
Q39043	Mediator of RNA polymerase II transcription subunit 37f OS=Arabidopsis thaliana GN=MED37F PE=1 SV=2 - [MD37F_ARATH]	423.26	52.69	2	3	37	154	nucleotide binding; catalytic activity	nucleus; vacuole; membrane; endoplasmic reticulum; organelle lumen; Golgi; cytosol	cell organization and biogenesis; metabolic process; regulation of biological process; response to stimulus	Pf00012; Pf01968; Pf06723	834207	[GO:0000166]; GO:0036094; GO:1901265; GO:0005488; GO:0097159; GO:1901363; GO:0003674 [GO:0000902]; GO:0032989; GO:0009653; GO:0016043; GO:0048869; GO:0032502; GO:0048856; GO:0009987; GO:0071840; GO:0044763; GO:0044767; GO:0008150; GO:0044699 [GO:0005524]; GO:0032550; GO:0032559; GO:0035639; GO:0001883; GO:0032549; GO:0030554; GO:0032555; GO:0043168; GO:1901265; GO:0001882; GO:0017076; GO:0032553;…	2.25477e+09										668	73.5159	5.21143
O23654	V-type proton ATPase catalytic subunit A OS=Arabidopsis thaliana GN=VHA-A PE=1 SV=1 - [VATA_ARATH]	414.799	57.78	5	33	33	168	nucleotide binding; protein binding; catalytic activity; transporter activity	vacuole; mitochondrion; membrane; Golgi; cytosol; extracellular	cell organization and biogenesis; metabolic process; transport; response to stimulus; development; cell growth	Pf00006; Pf00306; Pf02874	844228	[GO:0000166]; GO:0036094; GO:1901265; GO:0005488; GO:0097159; GO:1901363; GO:0003674 [GO:0000325]; GO:0005773; GO:0043231; GO:0044444; GO:0043227; GO:0043229; GO:0005737; GO:0044424; GO:0043226; GO:0005622; GO:0044464; GO:0005575; GO:0005623 [GO:0000902]; GO:0032989; GO:0009653; GO:0016043; GO:0048869; GO:0032502; GO:0048856; GO:0009987; GO:0071840; GO:0044763; GO:0044767; GO:0008150; GO:0044699 …	1.79829e+09	0.817624	3	4.04467	0.763178	3	37.1869	0.647957	3	2.49625	623	68.7688	5.23682
P23686	S-adenosylmethionine synthase 1 OS=Arabidopsis thaliana GN=SAM1 PE=1 SV=2 - [METK1_ARATH]	411.954	48.85	1	4	18	170	nucleotide binding; catalytic activity; protein binding; metal ion binding	cytoplasm; cytosol; membrane	metabolic process; transport; response to stimulus; cell organization and biogenesis	Pf00438; Pf02772; Pf02773	839501	[GO:0000166]; GO:0036094; GO:1901265; GO:0005488; GO:0097159; GO:1901363; GO:0003674 [GO:0004478]; GO:0016765; GO:0016740; GO:0003824; GO:0003674 [GO:0005515]; GO:0005488; GO:0003674 [GO:0005524]; GO:0032550; GO:0032559; GO:0035639; GO:0001883; GO:0032549; GO:0030554; GO:0032555; GO:0043168; GO:1901265; GO:0001882; GO:0017076; GO:0032553; GO:0043167; GO:0097159; GO:1901363; GO:0036094; GO:0097367…	3.3369e+10										393	43.1307	5.8208
P29197	Chaperonin CPN60, mitochondrial OS=Arabidopsis thaliana GN=CPN60 PE=2 SV=2 - [CH60A_ARATH]	408.796	64.47	1	18	34	157	nucleotide binding; metal ion binding	cytoplasm; mitochondrion; organelle lumen; membrane; Golgi; cytosol; ribosome	metabolic process; transport; response to stimulus; cell organization and biogenesis	Pf00118	821983	[GO:0000166]; GO:0036094; GO:1901265; GO:0005488; GO:0097159; GO:1901363; GO:0003674 [GO:0005507]; GO:0046914; GO:0046872; GO:0043169; GO:0043167; GO:0005488; GO:0003674 [GO:0005524]; GO:0032550; GO:0032559; GO:0035639; GO:0001883; GO:0032549; GO:0030554; GO:0032555; GO:0043168; GO:1901265; GO:0001882; GO:0017076; GO:0032553; GO:0043167; GO:0097159; GO:1901363; GO:0036094; GO:0097367; GO:0000166;…	2.78464e+09	0.713108	1		1.06971	1		0.483422	1		577	61.2422	5.78271
F4HU93	L-ascorbate peroxidase 1 OS=Arabidopsis thaliana GN=APX1 PE=1 SV=1 - [F4HU93_ARATH]	406.564	64.26	5	14	15	145	antioxidant activity; catalytic activity; metal ion binding	cytoplasm; Golgi; cytosol; membrane	response to stimulus; metabolic process; transport; cell organization and biogenesis	Pf00141	837304	[GO:0000302]; GO:0006979; GO:1901700; GO:0006950; GO:0042221; GO:0050896; GO:0008150 [GO:0004601]; GO:0016209; GO:0016684; GO:0003674; GO:0016491; GO:0003824 [GO:0005618]; GO:0030312; GO:0044464; GO:0071944; GO:0005575; GO:0005623 [GO:0005737]; GO:0044424; GO:0005622; GO:0044464; GO:0005575; GO:0005623 [GO:0005794]; GO:0012505; GO:0043231; GO:0044444; GO:0044464; GO:0043227; GO:0043229; GO:000573…	5.2357e+09	1.11753	9	2.40783	0.846434	9	14.0387	0.724514	9	7.09882	249	27.5028	6.29053
O04983	Biotin carboxylase, chloroplastic OS=Arabidopsis thaliana GN=CAC2 PE=1 SV=1 - [ACCC_ARATH]	401.322	59.59	3	30	31	159	nucleotide binding; catalytic activity; metal ion binding	cytosol	metabolic process; response to stimulus; cell growth; cell organization and biogenesis	Pf00289; Pf01071; Pf02222; Pf02785; Pf02786; Pf07478; Pf08442; Pf08443; Pf13535; Pf13549; Pf15632	833497	[GO:0000166]; GO:0036094; GO:1901265; GO:0005488; GO:0097159; GO:1901363; GO:0003674 [GO:0000271]; GO:0005976; GO:0009059; GO:0016051; GO:0005975; GO:0043170; GO:1901576; GO:0044711; GO:0044723; GO:0044238; GO:0071704; GO:0009058; GO:0044710; GO:0008152; GO:0044699; GO:0008150 [GO:0003824]; GO:0003674 [GO:0003989]; GO:0016421; GO:0016885; GO:0016874; GO:0003824; GO:0003674 [GO:0004075]; GO:001687…	1.06497e+10	0.509511	1		1.00411	1		0.36277	1		537	58.3499	7.25439
P17562	S-adenosylmethionine synthase 2 OS=Arabidopsis thaliana GN=SAM2 PE=1 SV=1 - [METK2_ARATH]	398.845	48.6	2	4	17	162	nucleotide binding; catalytic activity; metal ion binding; protein binding	cytoplasm; cytosol	metabolic process; response to stimulus	Pf00438; Pf02772; Pf02773	826987	[GO:0000166]; GO:0036094; GO:1901265; GO:0005488; GO:0097159; GO:1901363; GO:0003674 [GO:0004478]; GO:0016765; GO:0016740; GO:0003824; GO:0003674 [GO:0005507]; GO:0046914; GO:0046872; GO:0043169; GO:0043167; GO:0005488; GO:0003674 [GO:0005515]; GO:0005488; GO:0003674 [GO:0005524]; GO:0032550; GO:0032559; GO:0035639; GO:0001883; GO:0032549; GO:0030554; GO:0032555; GO:0043168; GO:1901265; GO:000188…	3.3369e+10										393	43.2278	6.06201
Q9SCN8	Cell division control protein 48 homolog D OS=Arabidopsis thaliana GN=CDC48D PE=1 SV=1 - [CD48D_ARATH]	391.961	42.33	1	2	33	159	nucleotide binding; catalytic activity; RNA binding; protein binding	nucleus; cytoplasm; Golgi; cytosol; cytoskeleton; membrane	metabolic process; response to stimulus; transport; regulation of biological process; cell division	Pf00004; Pf00910; Pf01057; Pf01078; Pf02359; Pf02933; Pf05496; Pf06068; Pf07724; Pf07728; Pf13191; Pf13207; Pf13238; Pf13401	824489	[GO:0000166]; GO:0036094; GO:1901265; GO:0005488; GO:0097159; GO:1901363; GO:0003674 [GO:0003678]; GO:0004386; GO:0017111; GO:0016462; GO:0016818; GO:0016817; GO:0016787; GO:0003824; GO:0003674 [GO:0003723]; GO:0003676; GO:0097159; GO:1901363; GO:0005488; GO:0003674 [GO:0003724]; GO:0004386; GO:0017111; GO:0016462; GO:0016818; GO:0016817; GO:0016787; GO:0003824; GO:0003674 [GO:0005515]; GO:000548…	7.62793e+09										815	90.2838	5.16064
Q8VZG7	AT5g07350/T2I1_60 OS=Arabidopsis thaliana GN=Tudor1 PE=1 SV=1 - [Q8VZG7_ARATH]	388.214	40.97	3	23	41	147	RNA binding; catalytic activity	endoplasmic reticulum; cytosol; membrane	metabolic process; response to stimulus; transport; regulation of biological process	Pf00565; Pf00567	830626	[GO:0000932]; GO:0036464; GO:0005737; GO:0035770; GO:0044444; GO:0044424; GO:0030529; GO:0043232; GO:0005622; GO:0044464; GO:0032991; GO:0043228; GO:0043229; GO:0005575; GO:0005623; GO:0043226 [GO:0003676]; GO:0097159; GO:1901363; GO:0005488; GO:0003674 [GO:0003712]; GO:0000989; GO:0000988; GO:0003674 [GO:0003723]; GO:0003676; GO:0097159; GO:1901363; GO:0005488; GO:0003674 [GO:0004518]; GO:001678…	3.72285e+09										991	108.168	7.29834
P53496	Actin-11 OS=Arabidopsis thaliana GN=ACT11 PE=1 SV=1 - [ACT11_ARATH]	383.302	49.87	16	1	18	144	nucleotide binding; structural molecule activity	cytoplasm; mitochondrion; cytoskeleton; membrane	metabolic process; cell organization and biogenesis	Pf00022	820385	[GO:0000166]; GO:0036094; GO:1901265; GO:0005488; GO:0097159; GO:1901363; GO:0003674 [GO:0005200]; GO:0005198; GO:0003674 [GO:0005524]; GO:0032550; GO:0032559; GO:0035639; GO:0001883; GO:0032549; GO:0030554; GO:0032555; GO:0043168; GO:1901265; GO:0001882; GO:0017076; GO:0032553; GO:0043167; GO:0097159; GO:1901363; GO:0036094; GO:0097367; GO:0000166; GO:0005488; GO:0003674 [GO:0005737]; GO:0044424…	1.27617e+10										377	41.6479	5.38916
P48491	Triosephosphate isomerase, cytosolic OS=Arabidopsis thaliana GN=CTIMC PE=1 SV=2 - [TPIS_ARATH]	378.182	66.14	2	13	14	116	catalytic activity; metal ion binding	cytoplasm; mitochondrion; vacuole; membrane; Golgi; cytosol; extracellular	metabolic process; transport; response to stimulus; cell organization and biogenesis	Pf00121	824710	[GO:0003824]; GO:0003674 [GO:0004807]; GO:0016861; GO:0016860; GO:0016853; GO:0003824; GO:0003674 [GO:0005507]; GO:0046914; GO:0046872; GO:0043169; GO:0043167; GO:0005488; GO:0003674 [GO:0005618]; GO:0030312; GO:0044464; GO:0071944; GO:0005575; GO:0005623 [GO:0005737]; GO:0044424; GO:0005622; GO:0044464; GO:0005575; GO:0005623 [GO:0005739]; GO:0043231; GO:0044444; GO:0043227; GO:0043229; GO:00057…	6.85267e+09	0.929293	2	8.58399	0.65366	2	21.0636	0.820908	2	16.6473	254	27.1521	5.50342
Q9LV03	Glutamate synthase 1 [NADH], chloroplastic OS=Arabidopsis thaliana GN=GLT1 PE=2 SV=2 - [GLUT1_ARATH]	377.376	30.43	1	59	59	147	nucleotide binding; catalytic activity; metal ion binding	cytoplasm; mitochondrion; cytosol	metabolic process; response to stimulus	Pf00070; Pf00310; Pf00743; Pf00890; Pf01262; Pf01493; Pf01593; Pf01645; Pf01946; Pf03486; Pf04898; Pf07992; Pf13450; Pf13738; Pf14691	835427	[GO:0000166]; GO:0036094; GO:1901265; GO:0005488; GO:0097159; GO:1901363; GO:0003674 [GO:0003824]; GO:0003674 [GO:0004499]; GO:0016709; GO:0004497; GO:0016705; GO:0016491; GO:0003824; GO:0003674 [GO:0005506]; GO:0046914; GO:0046872; GO:0043169; GO:0043167; GO:0005488; GO:0003674 [GO:0005737]; GO:0044424; GO:0005622; GO:0044464; GO:0005575; GO:0005623 [GO:0005739]; GO:0043231; GO:0044444; GO:00432…	1.12683e+09	1.02413	2	56.7305	0.834768	2	12.8325	0.896513	2	12.9689	2208	241.745	6.3667
F1LIM0	Actin 1 OS=Arabidopsis thaliana PE=3 SV=1 - [F1LIM0_ARATH]	372.364	54.11	16	5	19	145	nucleotide binding	cytoplasm; cytoskeleton		Pf00022		[GO:0000166]; GO:0036094; GO:1901265; GO:0005488; GO:0097159; GO:1901363; GO:0003674 [GO:0005524]; GO:0032550; GO:0032559; GO:0035639; GO:0001883; GO:0032549; GO:0030554; GO:0032555; GO:0043168; GO:1901265; GO:0001882; GO:0017076; GO:0032553; GO:0043167; GO:0097159; GO:1901363; GO:0036094; GO:0097367; GO:0000166; GO:0005488; GO:0003674 [GO:0005737]; GO:0044424; GO:0005622; GO:0044464; GO:0005575;…	1.27617e+10										377	41.737	5.49072
P20649	ATPase 1, plasma membrane-type OS=Arabidopsis thaliana GN=AHA1 PE=1 SV=3 - [PMA1_ARATH]	361.195	40.04	6	8	36	127	nucleotide binding; metal ion binding; catalytic activity; protein binding; transporter activity	nucleus; vacuole; Golgi; membrane	metabolic process; transport; response to stimulus; regulation of biological process	Pf00122; Pf00690; Pf00702; Pf12710; Pf13246	816413	[GO:0000166]; GO:0036094; GO:1901265; GO:0005488; GO:0097159; GO:1901363; GO:0003674 [GO:0000287]; GO:0046872; GO:0043169; GO:0043167; GO:0005488; GO:0003674 [GO:0003824]; GO:0003674 [GO:0005515]; GO:0005488; GO:0003674 [GO:0005524]; GO:0032550; GO:0032559; GO:0035639; GO:0001883; GO:0032549; GO:0030554; GO:0032555; GO:0043168; GO:1901265; GO:0001882; GO:0017076; GO:0032553; GO:0043167; GO:009715…	7.1535e+09										949	104.158	6.69775
Q39161	Ferredoxin--nitrite reductase, chloroplastic OS=Arabidopsis thaliana GN=NIR1 PE=1 SV=1 - [NIR_ARATH]	352.489	52.39	4	30	30	160	catalytic activity; metal ion binding	mitochondrion; cytosol; membrane; extracellular	transport; response to stimulus; metabolic process	Pf01077; Pf03460	816055	[GO:0005739]; GO:0043231; GO:0044444; GO:0043227; GO:0043229; GO:0005737; GO:0044424; GO:0043226; GO:0005622; GO:0044464; GO:0005575; GO:0005623 [GO:0005829]; GO:0044444; GO:0005737; GO:0044424; GO:0005622; GO:0044464; GO:0005575; GO:0005623 [GO:0006810]; GO:0051234; GO:0051179; GO:0008150 [GO:0009507]; GO:0009536; GO:0043231; GO:0044444; GO:0043227; GO:0043229; GO:0005737; GO:0044424; GO:0043226…	8.82977e+09	0.817757	1		1.12867	1		0.674602	1		586	65.4636	6.27783
Q8LFV7	Phosphoglycerate kinase OS=Arabidopsis thaliana PE=2 SV=1 - [Q8LFV7_ARATH]	349.166	74.31	4	20	24	175	nucleotide binding; catalytic activity		metabolic process	Pf00162		[GO:0000166]; GO:0036094; GO:1901265; GO:0005488; GO:0097159; GO:1901363; GO:0003674 [GO:0004618]; GO:0016301; GO:0016774; GO:0016772; GO:0016740; GO:0003824; GO:0003674 [GO:0005524]; GO:0032550; GO:0032559; GO:0035639; GO:0001883; GO:0032549; GO:0030554; GO:0032555; GO:0043168; GO:1901265; GO:0001882; GO:0017076; GO:0032553; GO:0043167; GO:0097159; GO:1901363; GO:0036094; GO:0097367; GO:0000166;…	7.94797e+09										401	42.1214	5.68115
B9DG17	40S ribosomal protein Sa-1 OS=Arabidopsis thaliana GN=P40 PE=1 SV=1 - [B9DG17_ARATH]	347.078	49.32	4	13	13	119	structural molecule activity	nucleus; cytoplasm; Golgi; cytosol; ribosome; membrane	cell organization and biogenesis; metabolic process; transport; response to stimulus	Pf00318	843569	[GO:0000028]; GO:0022618; GO:0042255; GO:0042274; GO:0022613; GO:0034622; GO:0071826; GO:0042254; GO:0070925; GO:0044085; GO:0065003; GO:0043933; GO:0006996; GO:0022607; GO:0071840; GO:0016043; GO:0008150; GO:0009987 [GO:0000447]; GO:0000462; GO:0000466; GO:0000479; GO:0030490; GO:0000460; GO:0000478; GO:0006364; GO:0042274; GO:0000469; GO:0090502; GO:0016072; GO:0034470; GO:0042254; GO:0022613; …	6.3411e+09	0.970133	2	4.84492	0.851207	2	7.05095	0.758696	2	21.0591	294	31.9606	5.14795
Q9LK36	Adenosylhomocysteinase 2 OS=Arabidopsis thaliana GN=SAHH2 PE=1 SV=1 - [SAHH2_ARATH]	343.402	36.29	1	2	19	150	nucleotide binding; catalytic activity	cytoplasm; vacuole; cytosol; membrane	metabolic process; transport; cell organization and biogenesis; response to stimulus	Pf00670; Pf02254; Pf02826; Pf05221	821964	[GO:0000166]; GO:0036094; GO:1901265; GO:0005488; GO:0097159; GO:1901363; GO:0003674 [GO:0004013]; GO:0016802; GO:0016801; GO:0016787; GO:0003824; GO:0003674 [GO:0005737]; GO:0044424; GO:0005622; GO:0044464; GO:0005575; GO:0005623 [GO:0005773]; GO:0043231; GO:0044444; GO:0043227; GO:0043229; GO:0005737; GO:0044424; GO:0043226; GO:0005622; GO:0044464; GO:0005575; GO:0005623 [GO:0005829]; GO:004444…	1.30359e+10										485	53.1249	5.74463
Q9SRZ6	Cytosolic isocitrate dehydrogenase [NADP] OS=Arabidopsis thaliana GN=CICDH PE=2 SV=1 - [ICDHC_ARATH]	342.498	59.76	2	19	27	177	metal ion binding; catalytic activity; nucleotide binding	cytoplasm; cytosol; membrane; extracellular	metabolic process; transport; response to stimulus; defense response; cell organization and biogenesis; regulation of biological process	Pf00180	842905	[GO:0000287]; GO:0046872; GO:0043169; GO:0043167; GO:0005488; GO:0003674 [GO:0004450]; GO:0004448; GO:0016616; GO:0016614; GO:0016491; GO:0003824; GO:0003674 [GO:0005507]; GO:0046914; GO:0046872; GO:0043169; GO:0043167; GO:0005488; GO:0003674 [GO:0005737]; GO:0044424; GO:0005622; GO:0044464; GO:0005575; GO:0005623 [GO:0005829]; GO:0044444; GO:0005737; GO:0044424; GO:0005622; GO:0044464; GO:000557…	8.14423e+09										410	45.7171	6.56592
A8MRZ7	Translational initiation factor 4A-1 OS=Arabidopsis thaliana GN=EIF4A1 PE=3 SV=1 - [A8MRZ7_ARATH]	339.699	57.71	6	3	24	140	nucleotide binding; RNA binding; catalytic activity; protein binding	nucleus; cytoplasm; Golgi; cytosol; membrane; extracellular	metabolic process; response to stimulus; regulation of biological process	Pf00270; Pf00271	820605	[GO:0000166]; GO:0036094; GO:1901265; GO:0005488; GO:0097159; GO:1901363; GO:0003674 [GO:0003676]; GO:0097159; GO:1901363; GO:0005488; GO:0003674 [GO:0003743]; GO:0008135; GO:0003723; GO:0003676; GO:0097159; GO:1901363; GO:0005488; GO:0003674 [GO:0004004]; GO:0003724; GO:0008026; GO:0008186; GO:0004386; GO:0042623; GO:0070035; GO:0017111; GO:0016887; GO:0016462; GO:0016818; GO:0016817; GO:0016787…	4.74041e+09										402	45.6715	6.27783
Q9LDZ0	Heat shock 70 kDa protein 10, mitochondrial OS=Arabidopsis thaliana GN=HSP70-10 PE=2 SV=1 - [HSP7J_ARATH]	338.707	36.22	2	16	26	128	nucleotide binding; protein binding	mitochondrion; organelle lumen; membrane; Golgi	cell organization and biogenesis; metabolic process; response to stimulus	Pf00012; Pf06723	830818	[GO:0000166]; GO:0036094; GO:1901265; GO:0005488; GO:0097159; GO:1901363; GO:0003674 [GO:0000902]; GO:0032989; GO:0009653; GO:0016043; GO:0048869; GO:0032502; GO:0048856; GO:0009987; GO:0071840; GO:0044763; GO:0044767; GO:0008150; GO:0044699 [GO:0005524]; GO:0032550; GO:0032559; GO:0035639; GO:0001883; GO:0032549; GO:0030554; GO:0032555; GO:0043168; GO:1901265; GO:0001882; GO:0017076; GO:0032553;…	8.97958e+09										682	72.9457	5.78271
P93819	Malate dehydrogenase, cytoplasmic 1 OS=Arabidopsis thaliana GN=MDH1 PE=1 SV=2 - [MDHC1_ARATH]	337.346	75.3	6	10	21	124	nucleotide binding; catalytic activity; protein binding	nucleus; cytoplasm; vacuole; membrane; Golgi; cytosol; extracellular	metabolic process; transport; response to stimulus; cell organization and biogenesis	Pf00056; Pf02866	839527	[GO:0000166]; GO:0036094; GO:1901265; GO:0005488; GO:0097159; GO:1901363; GO:0003674 [GO:0003824]; GO:0003674 [GO:0005515]; GO:0005488; GO:0003674 [GO:0005634]; GO:0043231; GO:0043227; GO:0043229; GO:0043226; GO:0044424; GO:0005575; GO:0005622; GO:0044464; GO:0005623 [GO:0005737]; GO:0044424; GO:0005622; GO:0044464; GO:0005575; GO:0005623 [GO:0005773]; GO:0043231; GO:0044444; GO:0043227; GO:00432…	1.02305e+10	1.1293	1		0.748731	1		0.837432	1		332	35.5483	6.55127
Q9SJQ9	Fructose-bisphosphate aldolase 6 OS=Arabidopsis thaliana GN=At2g36460 PE=2 SV=1 - [Q9SJQ9_ARATH]	334.188	73.46	7	9	21	120	catalytic activity; metal ion binding	cytoplasm; mitochondrion; cytosol; membrane	metabolic process; response to stimulus	Pf00274	818220	[GO:0003824]; GO:0003674 [GO:0004332]; GO:0016832; GO:0016830; GO:0016829; GO:0003824; GO:0003674 [GO:0005507]; GO:0046914; GO:0046872; GO:0043169; GO:0043167; GO:0005488; GO:0003674 [GO:0005737]; GO:0044424; GO:0005622; GO:0044464; GO:0005575; GO:0005623 [GO:0005739]; GO:0043231; GO:0044444; GO:0043227; GO:0043229; GO:0005737; GO:0044424; GO:0043226; GO:0005622; GO:0044464; GO:0005575; GO:000562…	7.26547e+09										358	38.3629	7.38623
F4JBY2	Transketolase OS=Arabidopsis thaliana GN=At3g60750 PE=1 SV=1 - [F4JBY2_ARATH]	331.998	38.78	3	18	26	129	catalytic activity; metal ion binding	cytosol; membrane	metabolic process; transport; response to stimulus; cell organization and biogenesis; regulation of biological process; cell growth	Pf00456; Pf02775; Pf02779; Pf02780	825246	[GO:0003824]; GO:0003674 [GO:0004802]; GO:0016744; GO:0016740; GO:0003824; GO:0003674 [GO:0005829]; GO:0044444; GO:0005737; GO:0044424; GO:0005622; GO:0044464; GO:0005575; GO:0005623 [GO:0006007]; GO:0006006; GO:0019320; GO:0019318; GO:0046365; GO:0005996; GO:0044724; GO:0044723; GO:0016052; GO:0044712; GO:0005975; GO:0044710; GO:1901575; GO:0009056; GO:0044238; GO:0071704; GO:0008152; GO:0044699…	1.72611e+09										740	79.7892	6.43018
Q9SRV5	5-methyltetrahydropteroyltriglutamate--homocysteine methyltransferase 2 OS=Arabidopsis thaliana GN=MS2 PE=1 SV=1 - [METE2_ARATH]	331.951	31.9	10	8	28	178	catalytic activity; metal ion binding	cytoplasm; cytosol; membrane; extracellular	metabolic process; response to stimulus	Pf01717; Pf08267	821147	[GO:0003871]; GO:0008172; GO:0042085; GO:0008168; GO:0016741; GO:0016740; GO:0003824; GO:0003674 [GO:0005737]; GO:0044424; GO:0005622; GO:0044464; GO:0005575; GO:0005623 [GO:0005829]; GO:0044444; GO:0005737; GO:0044424; GO:0005622; GO:0044464; GO:0005575; GO:0005623 [GO:0005886]; GO:0016020; GO:0044464; GO:0071944; GO:0005575; GO:0005623 [GO:0008168]; GO:0016741; GO:0016740; GO:0003824; GO:000367…	1.13757e+10										765	84.5306	6.50732
Q8L8Y0	40S ribosomal protein S2-1 OS=Arabidopsis thaliana GN=RPS2A PE=2 SV=2 - [RS21_ARATH]	331.809	60.92	4	5	21	118	RNA binding; structural molecule activity	Golgi; ribosome; membrane	metabolic process	Pf00333; Pf03719	842207	[GO:0003723]; GO:0003676; GO:0097159; GO:1901363; GO:0005488; GO:0003674 [GO:0003735]; GO:0005198; GO:0003674 [GO:0005622]; GO:0044464; GO:0005575; GO:0005623 [GO:0005794]; GO:0012505; GO:0043231; GO:0044444; GO:0044464; GO:0043227; GO:0043229; GO:0005737; GO:0044424; GO:0005575; GO:0005623; GO:0043226; GO:0005622 [GO:0005840]; GO:0030529; GO:0043232; GO:0044444; GO:0032991; GO:0044424; GO:004322…	5.79973e+09										284	30.7223	10.2573
Q9SF40	60S ribosomal protein L4-1 OS=Arabidopsis thaliana GN=RPL4A PE=2 SV=1 - [RL4A_ARATH]	328.68	57.14	5	9	25	137	structural molecule activity; RNA binding	cytoplasm; vacuole; cytosol; ribosome; membrane	metabolic process; cell organization and biogenesis	Pf00573; Pf14374	820120	[GO:0001510]; GO:0009451; GO:0043414; GO:0016070; GO:0043412; GO:0032259; GO:0044260; GO:0090304; GO:0043170; GO:0008152; GO:0044237; GO:0006139; GO:0071704; GO:0008150; GO:0009987; GO:0006725; GO:0034641; GO:0044238; GO:0046483; GO:1901360; GO:0006807 [GO:0002181]; GO:0006412; GO:0010467; GO:0034645; GO:0044267; GO:0043170; GO:0009059; GO:0044249; GO:0044260; GO:0019538; GO:0071704; GO:1901576; …	6.82478e+09										406	44.674	10.3452
I1VCA3	ACC oxidase 2 (Fragment) OS=Arabidopsis thaliana GN=ACO2 PE=2 SV=1 - [I1VCA3_ARATH]	325.742	59.69	3	15	18	122	catalytic activity; metal ion binding		metabolic process	Pf03171; Pf14226		[GO:0016491]; GO:0003824; GO:0003674 [GO:0016706]; GO:0016705; GO:0051213; GO:0016491; GO:0003824; GO:0003674 [GO:0046872]; GO:0043169; GO:0043167; GO:0005488; GO:0003674 [GO:0055114]; GO:0044710; GO:0008152; GO:0044699; GO:0008150	7.58552e+09	0.893112	3	5.0941	0.819193	3	16.278	0.803519	3	12.1025	320	36.1329	5.12256
P49688	40S ribosomal protein S2-3 OS=Arabidopsis thaliana GN=RPS2C PE=1 SV=2 - [RS23_ARATH]	324.533	63.86	2	5	20	118	RNA binding; structural molecule activity	Golgi; cytosol; ribosome; membrane	metabolic process	Pf00333; Pf03719	818784	[GO:0001510]; GO:0009451; GO:0043414; GO:0016070; GO:0043412; GO:0032259; GO:0044260; GO:0090304; GO:0043170; GO:0008152; GO:0044237; GO:0006139; GO:0071704; GO:0008150; GO:0009987; GO:0006725; GO:0034641; GO:0044238; GO:0046483; GO:1901360; GO:0006807 [GO:0003723]; GO:0003676; GO:0097159; GO:1901363; GO:0005488; GO:0003674 [GO:0003735]; GO:0005198; GO:0003674 [GO:0005622]; GO:0044464; GO:0005575…	7.70873e+09										285	30.8593	10.2866
Q9FI56	Chaperone protein ClpC1, chloroplastic OS=Arabidopsis thaliana GN=CLPC1 PE=1 SV=1 - [CLPC1_ARATH]	323.056	45.86	2	11	39	125	nucleotide binding; DNA binding; catalytic activity; protein binding	mitochondrion; cytosol; membrane	metabolic process; response to stimulus; transport; cell organization and biogenesis; regulation of biological process	Pf00004; Pf00910; Pf02151; Pf02861; Pf06309; Pf07724; Pf07728; Pf10431; Pf13177; Pf13191; Pf13401	835165	[GO:0000166]; GO:0036094; GO:1901265; GO:0005488; GO:0097159; GO:1901363; GO:0003674 [GO:0003677]; GO:0003676; GO:0097159; GO:1901363; GO:0005488; GO:0003674 [GO:0004176]; GO:0042623; GO:0070011; GO:0016887; GO:0008233; GO:0017111; GO:0016787; GO:0016462; GO:0003824; GO:0016818; GO:0003674; GO:0016817 [GO:0004518]; GO:0016788; GO:0016787; GO:0003824; GO:0003674 [GO:0005515]; GO:0005488; GO:000367…	5.9423e+09										929	103.388	6.771
F4IVR2	Heat shock protein 60-2 OS=Arabidopsis thaliana GN=HSP60-2 PE=3 SV=1 - [F4IVR2_ARATH]	322.947	53.79	2	14	30	126	nucleotide binding; metal ion binding	cytoplasm; mitochondrion; membrane	metabolic process; response to stimulus; defense response; cell organization and biogenesis	Pf00118	817883	[GO:0000166]; GO:0036094; GO:1901265; GO:0005488; GO:0097159; GO:1901363; GO:0003674 [GO:0005507]; GO:0046914; GO:0046872; GO:0043169; GO:0043167; GO:0005488; GO:0003674 [GO:0005524]; GO:0032550; GO:0032559; GO:0035639; GO:0001883; GO:0032549; GO:0030554; GO:0032555; GO:0043168; GO:1901265; GO:0001882; GO:0017076; GO:0032553; GO:0043167; GO:0097159; GO:1901363; GO:0036094; GO:0097367; GO:0000166;…	2.78464e+09										580	61.4392	6.32861
P60040	60S ribosomal protein L7-2 OS=Arabidopsis thaliana GN=RPL7B PE=2 SV=1 - [RL72_ARATH]	319.597	56.2	5	12	21	134	structural molecule activity; RNA binding	cytoplasm; vacuole; membrane; Golgi; cytosol; ribosome	metabolic process	Pf00327; Pf08079	814652	[GO:0000463]; GO:0000470; GO:0006364; GO:0042273; GO:0016072; GO:0034470; GO:0042254; GO:0022613; GO:0034660; GO:0006396; GO:0044085; GO:0016070; GO:0010467; GO:0071840; GO:0044260; GO:0090304; GO:0043170; GO:0008150; GO:0044237; GO:0006139; GO:0071704; GO:0008152; GO:0009987; GO:0006725; GO:0034641; GO:0044238; GO:0046483; GO:1901360; GO:0006807 [GO:0002181]; GO:0006412; GO:0010467; GO:0034645; …	4.63407e+09										242	28.1535	9.93506
Q42560	Aconitate hydratase 1 OS=Arabidopsis thaliana GN=ACO1 PE=1 SV=2 - [ACO1_ARATH]	318.458	36.86	2	19	31	135	catalytic activity; metal ion binding; RNA binding	cytoplasm; mitochondrion; vacuole; cytosol; membrane; extracellular	response to stimulus; metabolic process; transport; cell organization and biogenesis	Pf00330; Pf00694	829737	[GO:0000302]; GO:0006979; GO:1901700; GO:0006950; GO:0042221; GO:0050896; GO:0008150 [GO:0003994]; GO:0016836; GO:0016835; GO:0016829; GO:0003824; GO:0003674 [GO:0005507]; GO:0046914; GO:0046872; GO:0043169; GO:0043167; GO:0005488; GO:0003674 [GO:0005737]; GO:0044424; GO:0005622; GO:0044464; GO:0005575; GO:0005623 [GO:0005739]; GO:0043231; GO:0044444; GO:0043227; GO:0043229; GO:0005737; GO:004442…	1.10155e+10	1.15944	2	16.3326	0.855792	2	2.91668	0.75091	2	20.8038	898	98.0897	6.40479
P41377	Eukaryotic initiation factor 4A-2 OS=Arabidopsis thaliana GN=TIF4A-2 PE=1 SV=1 - [IF4A2_ARATH]	312.285	58.25	3	4	23	126	nucleotide binding; RNA binding; catalytic activity	cytoplasm; membrane; Golgi; cytosol	metabolic process; response to stimulus; regulation of biological process	Pf00270; Pf00271	841868	[GO:0000166]; GO:0036094; GO:1901265; GO:0005488; GO:0097159; GO:1901363; GO:0003674 [GO:0003676]; GO:0097159; GO:1901363; GO:0005488; GO:0003674 [GO:0003723]; GO:0003676; GO:0097159; GO:1901363; GO:0005488; GO:0003674 [GO:0003743]; GO:0008135; GO:0003723; GO:0003676; GO:0097159; GO:1901363; GO:0005488; GO:0003674 [GO:0004004]; GO:0003724; GO:0008026; GO:0008186; GO:0004386; GO:0042623; GO:007003…	4.74041e+09										412	46.7329	5.68115
Q9S7C0	Heat shock 70 kDa protein 14 OS=Arabidopsis thaliana GN=HSP70-14 PE=2 SV=1 - [HSP7O_ARATH]	303.231	44.89	4	7	40	159	nucleotide binding	nucleus; cytoplasm; cytosol; membrane	metabolic process; response to stimulus	Pf00012; Pf02801	844333	[GO:0000166]; GO:0036094; GO:1901265; GO:0005488; GO:0097159; GO:1901363; GO:0003674 [GO:0005524]; GO:0032550; GO:0032559; GO:0035639; GO:0001883; GO:0032549; GO:0030554; GO:0032555; GO:0043168; GO:1901265; GO:0001882; GO:0017076; GO:0032553; GO:0043167; GO:0097159; GO:1901363; GO:0036094; GO:0097367; GO:0000166; GO:0005488; GO:0003674 [GO:0005634]; GO:0043231; GO:0043227; GO:0043229; GO:0043226;…	3.98543e+09										831	91.6923	5.24951
Q93VH9	40S ribosomal protein S4-1 OS=Arabidopsis thaliana GN=RPS4A PE=2 SV=1 - [RS41_ARATH]	302.846	69.73	8	2	22	140	RNA binding; structural molecule activity	cytoplasm; membrane; Golgi; cytosol; ribosome	metabolic process	Pf00900; Pf01479; Pf08071	816243	[GO:0001510]; GO:0009451; GO:0043414; GO:0016070; GO:0043412; GO:0032259; GO:0044260; GO:0090304; GO:0043170; GO:0008152; GO:0044237; GO:0006139; GO:0071704; GO:0008150; GO:0009987; GO:0006725; GO:0034641; GO:0044238; GO:0046483; GO:1901360; GO:0006807 [GO:0003723]; GO:0003676; GO:0097159; GO:1901363; GO:0005488; GO:0003674 [GO:0003735]; GO:0005198; GO:0003674 [GO:0005622]; GO:0044464; GO:0005575…	1.11497e+10										261	29.7842	10.1694
P20115	Citrate synthase 4, mitochondrial OS=Arabidopsis thaliana GN=CSY4 PE=1 SV=3 - [CISY4_ARATH]	299.244	49.79	2	21	21	122	catalytic activity; nucleotide binding; metal ion binding	mitochondrion; organelle lumen; Golgi	metabolic process; response to stimulus	Pf00285	819042	[GO:0004108]; GO:0036440; GO:0046912; GO:0016746; GO:0016740; GO:0003824; GO:0003674 [GO:0005524]; GO:0032550; GO:0032559; GO:0035639; GO:0001883; GO:0032549; GO:0030554; GO:0032555; GO:0043168; GO:1901265; GO:0001882; GO:0017076; GO:0032553; GO:0043167; GO:0097159; GO:1901363; GO:0036094; GO:0097367; GO:0000166; GO:0005488; GO:0003674 [GO:0005618]; GO:0030312; GO:0044464; GO:0071944; GO:0005575;…	7.63831e+09	1.14003	5	7.49201	0.870406	5	2.80127	0.735913	5	11.8008	474	52.7491	6.88818
F4HQD4	Heat shock 70 kDa protein 15 OS=Arabidopsis thaliana GN=HSP70-15 PE=1 SV=1 - [HSP7P_ARATH]	299.069	43.92	5	6	39	157	nucleotide binding	nucleus; cytoplasm; cytosol; membrane	response to stimulus	Pf00012; Pf02801	844332	[GO:0000166]; GO:0036094; GO:1901265; GO:0005488; GO:0097159; GO:1901363; GO:0003674 [GO:0005524]; GO:0032550; GO:0032559; GO:0035639; GO:0001883; GO:0032549; GO:0030554; GO:0032555; GO:0043168; GO:1901265; GO:0001882; GO:0017076; GO:0032553; GO:0043167; GO:0097159; GO:1901363; GO:0036094; GO:0097367; GO:0000166; GO:0005488; GO:0003674 [GO:0005618]; GO:0030312; GO:0044464; GO:0071944; GO:0005575;…	3.98543e+09										831	91.6233	5.18604
Q9SJL8	S-adenosylmethionine synthase 3 OS=Arabidopsis thaliana GN=METK3 PE=1 SV=1 - [METK3_ARATH]	298.768	49.49	1	10	17	123	nucleotide binding; catalytic activity; metal ion binding; protein binding	cytoplasm; cytosol; membrane	metabolic process; transport; response to stimulus; cell organization and biogenesis	Pf00438; Pf02772; Pf02773	818260	[GO:0000166]; GO:0036094; GO:1901265; GO:0005488; GO:0097159; GO:1901363; GO:0003674 [GO:0004478]; GO:0016765; GO:0016740; GO:0003824; GO:0003674 [GO:0005507]; GO:0046914; GO:0046872; GO:0043169; GO:0043167; GO:0005488; GO:0003674 [GO:0005515]; GO:0005488; GO:0003674 [GO:0005524]; GO:0032550; GO:0032559; GO:0035639; GO:0001883; GO:0032549; GO:0030554; GO:0032555; GO:0043168; GO:1901265; GO:000188…	24268137071										390	42.4706	6.17627
Q8VYK6	40S ribosomal protein S4-3 OS=Arabidopsis thaliana GN=RPS4D PE=2 SV=2 - [RS43_ARATH]	296.26	69.47	4	1	21	139	RNA binding; structural molecule activity	cytoplasm; Golgi; cytosol; ribosome; membrane	metabolic process	Pf00900; Pf01479; Pf08071	835955	[GO:0001510]; GO:0009451; GO:0043414; GO:0016070; GO:0043412; GO:0032259; GO:0044260; GO:0090304; GO:0043170; GO:0008152; GO:0044237; GO:0006139; GO:0071704; GO:0008150; GO:0009987; GO:0006725; GO:0034641; GO:0044238; GO:0046483; GO:1901360; GO:0006807 [GO:0003723]; GO:0003676; GO:0097159; GO:1901363; GO:0005488; GO:0003674 [GO:0003735]; GO:0005198; GO:0003674 [GO:0005622]; GO:0044464; GO:0005575…	1.11497e+10										262	29.7972	10.2134
Q9M9K1	Probable 2,3-bisphosphoglycerate-independent phosphoglycerate mutase 2 OS=Arabidopsis thaliana GN=At3g08590 PE=1 SV=1 - [PMG2_ARATH]	293.938	53.39	2	20	31	112	catalytic activity; metal ion binding	cytoplasm; cytosol; extracellular	metabolic process; development; response to stimulus	Pf01676; Pf06415	820006	[GO:0003824]; GO:0003674 [GO:0004619]; GO:0016868; GO:0016866; GO:0016853; GO:0003824; GO:0003674 [GO:0005737]; GO:0044424; GO:0005622; GO:0044464; GO:0005575; GO:0005623 [GO:0005829]; GO:0044444; GO:0005737; GO:0044424; GO:0005622; GO:0044464; GO:0005575; GO:0005623 [GO:0006007]; GO:0006006; GO:0019320; GO:0019318; GO:0046365; GO:0005996; GO:0044724; GO:0044723; GO:0016052; GO:0044712; GO:000597…	2.30344e+09										560	60.726	5.84619
Q9SI61	Amidophosphoribosyltransferase 1, chloroplastic OS=Arabidopsis thaliana GN=ASE1 PE=2 SV=1 - [ASE1_ARATH]	292.026	39.4	2	10	20	118	catalytic activity; metal ion binding	cytosol	metabolic process; cell differentiation	Pf00156; Pf00310; Pf13230; Pf13522; Pf13537	816156	[GO:0004044]; GO:0016763; GO:0016757; GO:0016740; GO:0003824; GO:0003674 [GO:0005618]; GO:0030312; GO:0044464; GO:0071944; GO:0005575; GO:0005623 [GO:0005829]; GO:0044444; GO:0005737; GO:0044424; GO:0005622; GO:0044464; GO:0005575; GO:0005623 [GO:0006164]; GO:0006163; GO:0009165; GO:0072522; GO:0009117; GO:0072521; GO:1901293; GO:0018130; GO:0019438; GO:0044271; GO:1901362; GO:1901566; GO:0006753…	4.31463e+09	0.777364	1		1.11721	1		0.747217	1		566	61.8035	6.22705
Q9LZH9	60S ribosomal protein L7a-2 OS=Arabidopsis thaliana GN=RPL7AB PE=1 SV=1 - [RL7A2_ARATH]	291.117	55.47	10	3	19	129	structural molecule activity	cytoplasm; membrane; Golgi; cytosol; ribosome	metabolic process	Pf01248	825462	[GO:0001510]; GO:0009451; GO:0043414; GO:0016070; GO:0043412; GO:0032259; GO:0044260; GO:0090304; GO:0043170; GO:0008152; GO:0044237; GO:0006139; GO:0071704; GO:0008150; GO:0009987; GO:0006725; GO:0034641; GO:0044238; GO:0046483; GO:1901360; GO:0006807 [GO:0003735]; GO:0005198; GO:0003674 [GO:0005737]; GO:0044424; GO:0005622; GO:0044464; GO:0005575; GO:0005623 [GO:0005774]; GO:0044437; GO:0098588…	9.16902e+09										256	29.0163	10.1548
P31167	ADP,ATP carrier protein 1, mitochondrial OS=Arabidopsis thaliana GN=AAC1 PE=1 SV=2 - [ADT1_ARATH]	290.785	43.04	7	12	19	134	transporter activity; metal ion binding	mitochondrion; membrane; vacuole; Golgi	metabolic process; transport; cell organization and biogenesis; response to stimulus	Pf00153	820005	[GO:0005215]; GO:0003674 [GO:0005471]; GO:0005347; GO:0015217; GO:0015301; GO:0000295; GO:0005346; GO:0008514; GO:0015211; GO:0008509; GO:0015297; GO:0015216; GO:1901505; GO:0005337; GO:0015075; GO:0015291; GO:0015215; GO:0005215; GO:0015932; GO:0022891; GO:0022804; GO:0015605; GO:0003674; GO:0022857; GO:0022892; GO:1901677 [GO:0005507]; GO:0046914; GO:0046872; GO:0043169; GO:0043167; GO:0005488;…	1.6546e+10	0.952885	9	8.32773	0.678173	9	6.36537	0.736694	9	5.17279	381	41.4494	9.83252
P49691	60S ribosomal protein L4-2 OS=Arabidopsis thaliana GN=RPL4D PE=2 SV=2 - [RL4B_ARATH]	283.877	49.63	4	4	20	112	structural molecule activity; RNA binding	cytoplasm; vacuole; membrane; cytosol; ribosome	metabolic process; cell organization and biogenesis; response to stimulus	Pf00573; Pf14374	831756	[GO:0001510]; GO:0009451; GO:0043414; GO:0016070; GO:0043412; GO:0032259; GO:0044260; GO:0090304; GO:0043170; GO:0008152; GO:0044237; GO:0006139; GO:0071704; GO:0008150; GO:0009987; GO:0006725; GO:0034641; GO:0044238; GO:0046483; GO:1901360; GO:0006807 [GO:0002181]; GO:0006412; GO:0010467; GO:0034645; GO:0044267; GO:0043170; GO:0009059; GO:0044249; GO:0044260; GO:0019538; GO:0071704; GO:1901576; …	6.82478e+09										407	44.6939	10.3013
Q9ZT91	Elongation factor Tu, mitochondrial OS=Arabidopsis thaliana GN=TUFA PE=1 SV=1 - [EFTM_ARATH]	283.692	44.27	1	18	19	99	nucleotide binding; RNA binding; catalytic activity; metal ion binding	mitochondrion; cytosol	metabolic process; response to stimulus	Pf00009; Pf03143; Pf03144	828134	[GO:0000166]; GO:0036094; GO:1901265; GO:0005488; GO:0097159; GO:1901363; GO:0003674 [GO:0003746]; GO:0008135; GO:0003723; GO:0003676; GO:0097159; GO:1901363; GO:0005488; GO:0003674 [GO:0003924]; GO:0017111; GO:0016462; GO:0016818; GO:0016817; GO:0016787; GO:0003824; GO:0003674 [GO:0005524]; GO:0032550; GO:0032559; GO:0035639; GO:0001883; GO:0032549; GO:0030554; GO:0032555; GO:0043168; GO:1901265…	1.40978e+09	1.28283	1		0.649941	1		0.736251	1		454	49.3786	6.69775
Q9T074	Phosphoenolpyruvate carboxykinase [ATP] OS=Arabidopsis thaliana GN=PCKA PE=1 SV=1 - [PCKA_ARATH]	281.95	43.82	6	24	24	107	nucleotide binding; catalytic activity	nucleus; cytoplasm; cytosol; membrane	metabolic process; defense response; response to stimulus; cell communication	Pf01293	829943	[GO:0000166]; GO:0036094; GO:1901265; GO:0005488; GO:0097159; GO:1901363; GO:0003674 [GO:0004611]; GO:0016831; GO:0016830; GO:0016829; GO:0003824; GO:0003674 [GO:0004612]; GO:0004611; GO:0016831; GO:0016830; GO:0016829; GO:0003824; GO:0003674 [GO:0005524]; GO:0032550; GO:0032559; GO:0035639; GO:0001883; GO:0032549; GO:0030554; GO:0032555; GO:0043168; GO:1901265; GO:0001882; GO:0017076; GO:0032553…	2.64573e+09										671	73.3587	7.07861
P19366	ATP synthase subunit beta, chloroplastic OS=Arabidopsis thaliana GN=atpB PE=1 SV=2 - [ATPB_ARATH]	280.819	49.8	3	20	21	90	nucleotide binding; catalytic activity; transporter activity	membrane	metabolic process; transport	Pf00006; Pf00306; Pf02874	844757	[GO:0000166]; GO:0036094; GO:1901265; GO:0005488; GO:0097159; GO:1901363; GO:0003674 [GO:0005524]; GO:0032550; GO:0032559; GO:0035639; GO:0001883; GO:0032549; GO:0030554; GO:0032555; GO:0043168; GO:1901265; GO:0001882; GO:0017076; GO:0032553; GO:0043167; GO:0097159; GO:1901363; GO:0036094; GO:0097367; GO:0000166; GO:0005488; GO:0003674 [GO:0006754]; GO:0009152; GO:0009168; GO:0009206; GO:0046034;…	1.11584e+09										498	53.9001	5.50342
F4JF64	Clp ATPase OS=Arabidopsis thaliana GN=HSP93-III PE=3 SV=1 - [F4JF64_ARATH]	278.141	41.91	4	8	36	111	nucleotide binding; DNA binding; catalytic activity; protein binding	mitochondrion; membrane	metabolic process; response to stimulus; cell organization and biogenesis; transport	Pf00004; Pf02151; Pf02861; Pf07724; Pf07728; Pf10431; Pf13177; Pf13191; Pf13401	824048	[GO:0000166]; GO:0036094; GO:1901265; GO:0005488; GO:0097159; GO:1901363; GO:0003674 [GO:0003677]; GO:0003676; GO:0097159; GO:1901363; GO:0005488; GO:0003674 [GO:0004518]; GO:0016788; GO:0016787; GO:0003824; GO:0003674 [GO:0005515]; GO:0005488; GO:0003674 [GO:0005524]; GO:0032550; GO:0032559; GO:0035639; GO:0001883; GO:0032549; GO:0030554; GO:0032555; GO:0043168; GO:1901265; GO:0001882; GO:001707…	5.9423e+09										921	102.179	6.21436
P06525	Alcohol dehydrogenase class-P OS=Arabidopsis thaliana GN=ADH1 PE=1 SV=2 - [ADH1_ARATH]	277.181	39.05	4	14	14	125	nucleotide binding; catalytic activity; metal ion binding	cytoplasm; Golgi; cytosol; membrane	response to stimulus; regulation of biological process; metabolic process	Pf00107; Pf08240	844047	[GO:0000166]; GO:0036094; GO:1901265; GO:0005488; GO:0097159; GO:1901363; GO:0003674 [GO:0001666]; GO:0006950; GO:0036293; GO:0050896; GO:0070482; GO:0008150; GO:0009628 [GO:0004022]; GO:0016616; GO:0016614; GO:0016491; GO:0003824; GO:0003674 [GO:0005737]; GO:0044424; GO:0005622; GO:0044464; GO:0005575; GO:0005623 [GO:0005794]; GO:0012505; GO:0043231; GO:0044444; GO:0044464; GO:0043227; GO:004322…	4.75873e+09	0.98439	4	11.5886	0.670134	4	1.92459	0.732108	4	8.2558	379	41.1516	6.23975
Q9FLT0	100 kDa coactivator-like protein OS=Arabidopsis thaliana GN=Tudor2 PE=1 SV=1 - [Q9FLT0_ARATH]	272.312	35.03	3	17	35	108	RNA binding; catalytic activity	endoplasmic reticulum; cytosol	metabolic process; response to stimulus; transport; regulation of biological process	Pf00565; Pf00567	836300	[GO:0000932]; GO:0036464; GO:0005737; GO:0035770; GO:0044444; GO:0044424; GO:0030529; GO:0043232; GO:0005622; GO:0044464; GO:0032991; GO:0043228; GO:0043229; GO:0005575; GO:0005623; GO:0043226 [GO:0003676]; GO:0097159; GO:1901363; GO:0005488; GO:0003674 [GO:0003712]; GO:0000989; GO:0000988; GO:0003674 [GO:0003723]; GO:0003676; GO:0097159; GO:1901363; GO:0005488; GO:0003674 [GO:0004518]; GO:001678…	3.46448e+09										985	107.675	6.55127
Q9LD57	Phosphoglycerate kinase 1, chloroplastic OS=Arabidopsis thaliana GN=PGK1 PE=1 SV=1 - [PGKH1_ARATH]	272.081	54.89	1	10	23	104	nucleotide binding; catalytic activity	nucleus; cytoplasm; mitochondrion; cytosol; membrane; extracellular	metabolic process; response to stimulus; cell organization and biogenesis; defense response; cellular homeostasis; transport	Pf00162; Pf08282	820461	[GO:0000023]; GO:0005984; GO:0009311; GO:0044262; GO:0044763; GO:0044723; GO:0005975; GO:0044237; GO:0009987; GO:0044699; GO:0044710; GO:0044238; GO:0071704; GO:0008152; GO:0008150 [GO:0000166]; GO:0036094; GO:1901265; GO:0005488; GO:0097159; GO:1901363; GO:0003674 [GO:0004618]; GO:0016301; GO:0016774; GO:0016772; GO:0016740; GO:0003824; GO:0003674 [GO:0005524]; GO:0032550; GO:0032559; GO:0035639…	8.88868e+09										481	50.0807	6.23975
Q96292	Actin-2 OS=Arabidopsis thaliana GN=ACT2 PE=1 SV=1 - [ACT2_ARATH]	270.177	58.36	21	6	20	104	nucleotide binding; structural molecule activity; protein binding	nucleus; cytoplasm; cytosol; cytoskeleton; membrane	metabolic process; cell organization and biogenesis; transport; response to stimulus; cell growth; cell differentiation	Pf00022	821411	[GO:0000166]; GO:0036094; GO:1901265; GO:0005488; GO:0097159; GO:1901363; GO:0003674 [GO:0000271]; GO:0005976; GO:0009059; GO:0016051; GO:0005975; GO:0043170; GO:1901576; GO:0044711; GO:0044723; GO:0044238; GO:0071704; GO:0009058; GO:0044710; GO:0008152; GO:0044699; GO:0008150 [GO:0000902]; GO:0032989; GO:0009653; GO:0016043; GO:0048869; GO:0032502; GO:0048856; GO:0009987; GO:0071840; GO:0044763;…	6.84177e+09										377	41.8499	5.57959
P25696	Bifunctional enolase 2/transcriptional activator OS=Arabidopsis thaliana GN=ENO2 PE=1 SV=1 - [ENO2_ARATH]	268.438	54.95	3	18	19	97	metal ion binding; DNA binding; catalytic activity	nucleus; cytoplasm; mitochondrion; cytosol; membrane; extracellular	metabolic process; regulation of biological process; response to stimulus	Pf00113; Pf03952	818226	[GO:0000015]; GO:0044445; GO:1902494; GO:0005829; GO:0044444; GO:0043234; GO:0005737; GO:0044424; GO:0032991; GO:0005622; GO:0044464; GO:0005575; GO:0005623 [GO:0000287]; GO:0046872; GO:0043169; GO:0043167; GO:0005488; GO:0003674 [GO:0003677]; GO:0003676; GO:0097159; GO:1901363; GO:0005488; GO:0003674 [GO:0004634]; GO:0016836; GO:0016835; GO:0016829; GO:0003824; GO:0003674 [GO:0005507]; GO:004691…	7.63413e+09										444	47.6893	5.77002
F4J4J3	Putative nuclear DNA-binding protein G2p OS=Arabidopsis thaliana GN=ATG2 PE=4 SV=1 - [F4J4J3_ARATH]	267.821	45.45	5	21	21	105	DNA binding; RNA binding; catalytic activity	nucleus; cytosol; membrane	metabolic process; regulation of biological process; transport; development; response to stimulus	Pf00557	824343	[GO:0000085]; GO:0051319; GO:0051329; GO:0098763; GO:0022403; GO:0051325; GO:0000278; GO:0044848; GO:0007049; GO:0008150; GO:0044763; GO:0009987; GO:0044699 [GO:0001510]; GO:0009451; GO:0043414; GO:0016070; GO:0043412; GO:0032259; GO:0044260; GO:0090304; GO:0043170; GO:0008152; GO:0044237; GO:0006139; GO:0071704; GO:0008150; GO:0009987; GO:0006725; GO:0034641; GO:0044238; GO:0046483; GO:1901360; …	3.81677e+09	0.993812	1		0.71444	1		0.773396	1		385	42.2688	6.17627
O04499	2,3-bisphosphoglycerate-independent phosphoglycerate mutase 1 OS=Arabidopsis thaliana GN=PGM1 PE=2 SV=3 - [PMG1_ARATH]	267.481	57.27	4	19	30	103	catalytic activity; metal ion binding	cytoplasm; cytosol; membrane; extracellular	metabolic process; response to stimulus; development	Pf01676; Pf06415	837507	[GO:0003824]; GO:0003674 [GO:0004619]; GO:0016868; GO:0016866; GO:0016853; GO:0003824; GO:0003674 [GO:0005737]; GO:0044424; GO:0005622; GO:0044464; GO:0005575; GO:0005623 [GO:0005740]; GO:0031967; GO:0044429; GO:0031975; GO:0043227; GO:0044446; GO:0005739; GO:0044444; GO:0044464; GO:0043226; GO:0043229; GO:0044422; GO:0044424; GO:0043231; GO:0005737; GO:0005575; GO:0005623; GO:0005622 [GO:0005829…	2.40834e+09	0.876109	2	48.0323	0.861387	2	3.9804	0.618978	2	17.2765	557	60.5417	5.52881
P49692	60S ribosomal protein L7a-1 OS=Arabidopsis thaliana GN=RPL7AA PE=1 SV=2 - [RL7A1_ARATH]	266.037	55.25	11	3	19	118	structural molecule activity	cytoplasm; membrane; cytosol; ribosome	metabolic process	Pf01248	819374	[GO:0001510]; GO:0009451; GO:0043414; GO:0016070; GO:0043412; GO:0032259; GO:0044260; GO:0090304; GO:0043170; GO:0008152; GO:0044237; GO:0006139; GO:0071704; GO:0008150; GO:0009987; GO:0006725; GO:0034641; GO:0044238; GO:0046483; GO:1901360; GO:0006807 [GO:0003735]; GO:0005198; GO:0003674 [GO:0005730]; GO:0031981; GO:0043232; GO:0044428; GO:0070013; GO:0043228; GO:0043229; GO:0005634; GO:0044446;…	8.42711e+09										257	29.1113	10.1255
P42644	14-3-3-like protein GF14 psi OS=Arabidopsis thaliana GN=GRF3 PE=1 SV=2 - [14333_ARATH]	262.501	58.04	3	7	19	111	protein binding; nucleotide binding	nucleus; cytoplasm; mitochondrion; vacuole; Golgi; cytosol; membrane	response to stimulus; cell communication; metabolic process; regulation of biological process	Pf00244	833836	[GO:0005515]; GO:0005488; GO:0003674 [GO:0005524]; GO:0032550; GO:0032559; GO:0035639; GO:0001883; GO:0032549; GO:0030554; GO:0032555; GO:0043168; GO:1901265; GO:0001882; GO:0017076; GO:0032553; GO:0043167; GO:0097159; GO:1901363; GO:0036094; GO:0097367; GO:0000166; GO:0005488; GO:0003674 [GO:0005618]; GO:0030312; GO:0044464; GO:0071944; GO:0005575; GO:0005623 [GO:0005634]; GO:0043231; GO:0043227…	6157669858										255	28.5883	4.79248
P46644	Aspartate aminotransferase 3, chloroplastic OS=Arabidopsis thaliana GN=ASP3 PE=1 SV=1 - [AAT3_ARATH]	262.473	30.96	2	7	13	95	catalytic activity	mitochondrion; cytosol; membrane	metabolic process; response to stimulus; cell organization and biogenesis; cell growth	Pf00155	831024	[GO:0003824]; GO:0003674 [GO:0004069]; GO:0008483; GO:0016769; GO:0016740; GO:0003824; GO:0003674 [GO:0005739]; GO:0043231; GO:0044444; GO:0043227; GO:0043229; GO:0005737; GO:0044424; GO:0043226; GO:0005622; GO:0044464; GO:0005575; GO:0005623 [GO:0005777]; GO:0042579; GO:0043231; GO:0044444; GO:0043227; GO:0043229; GO:0005737; GO:0044424; GO:0043226; GO:0005622; GO:0044464; GO:0005575; GO:0005623…	6.34206e+09										449	48.9234	9.29053
P31414	Pyrophosphate-energized vacuolar membrane proton pump 1 OS=Arabidopsis thaliana GN=AVP1 PE=1 SV=1 - [AVP1_ARATH]	261.559	26.62	3	19	19	106	catalytic activity; transporter activity; metal ion binding	vacuole; mitochondrion; endosome; membrane; Golgi; cytosol	transport; metabolic process; response to stimulus	Pf03030	838138	[GO:0000325]; GO:0005773; GO:0043231; GO:0044444; GO:0043227; GO:0043229; GO:0005737; GO:0044424; GO:0043226; GO:0005622; GO:0044464; GO:0005575; GO:0005623 [GO:0004427]; GO:0016462; GO:0016818; GO:0016817; GO:0016787; GO:0003824; GO:0003674 [GO:0005739]; GO:0043231; GO:0044444; GO:0043227; GO:0043229; GO:0005737; GO:0044424; GO:0043226; GO:0005622; GO:0044464; GO:0005575; GO:0005623 [GO:0005768]…	9.76479e+09										770	80.7677	5.26221
P46286	60S ribosomal protein L8-1 OS=Arabidopsis thaliana GN=RPL8A PE=1 SV=2 - [RL81_ARATH]	260.112	62.02	4	6	16	93	RNA binding; structural molecule activity; protein binding	cytoplasm; vacuole; membrane; Golgi; cytosol; ribosome	metabolic process	Pf00181; Pf03947	816314	[GO:0003723]; GO:0003676; GO:0097159; GO:1901363; GO:0005488; GO:0003674 [GO:0003735]; GO:0005198; GO:0003674 [GO:0005515]; GO:0005488; GO:0003674 [GO:0005622]; GO:0044464; GO:0005575; GO:0005623 [GO:0005730]; GO:0031981; GO:0043232; GO:0044428; GO:0070013; GO:0043228; GO:0043229; GO:0005634; GO:0044446; GO:0043233; GO:0043226; GO:0044424; GO:0043231; GO:0044422; GO:0031974; GO:0005575; GO:000562…	6.38864e+09	1.02279	3	1.43711	0.85688	3	0.503696	0.754516	3	7.73415	258	27.8418	10.9019
P60039	60S ribosomal protein L7-3 OS=Arabidopsis thaliana GN=RPL7C PE=2 SV=1 - [RL73_ARATH]	256.398	57.44	6	6	19	106	structural molecule activity	cytoplasm; vacuole; Golgi; cytosol; ribosome; membrane	metabolic process	Pf00327; Pf08079	819018	[GO:0001510]; GO:0009451; GO:0043414; GO:0016070; GO:0043412; GO:0032259; GO:0044260; GO:0090304; GO:0043170; GO:0008152; GO:0044237; GO:0006139; GO:0071704; GO:0008150; GO:0009987; GO:0006725; GO:0034641; GO:0044238; GO:0046483; GO:1901360; GO:0006807 [GO:0003735]; GO:0005198; GO:0003674 [GO:0005622]; GO:0044464; GO:0005575; GO:0005623 [GO:0005730]; GO:0031981; GO:0043232; GO:0044428; GO:0070013…	3.52532e+09										242	27.9224	9.93506
Q9ZPI1	Lysine--tRNA ligase OS=Arabidopsis thaliana GN=At3g11710 PE=1 SV=1 - [SYK_ARATH]	254.718	48.24	2	31	31	105	nucleotide binding; catalytic activity	cytoplasm; cytosol	metabolic process; response to stimulus	Pf00152; Pf01336	820343	[GO:0000085]; GO:0051319; GO:0051329; GO:0098763; GO:0022403; GO:0051325; GO:0000278; GO:0044848; GO:0007049; GO:0008150; GO:0044763; GO:0009987; GO:0044699 [GO:0000166]; GO:0036094; GO:1901265; GO:0005488; GO:0097159; GO:1901363; GO:0003674 [GO:0003676]; GO:0097159; GO:1901363; GO:0005488; GO:0003674 [GO:0004812]; GO:0016876; GO:0016875; GO:0016874; GO:0003824; GO:0003674 [GO:0004824]; GO:000481…	2.87016e+09	0.973898	4	9.98336	0.756773	4	11.5952	0.70361	4	16.2144	626	70.8426	6.23975
Q9LFW1	UDP-arabinopyranose mutase 2 OS=Arabidopsis thaliana GN=RGP2 PE=1 SV=1 - [RGP2_ARATH]	254.643	43.61	3	3	16	106	protein binding; catalytic activity	nucleus; cytoplasm; Golgi; cytosol; membrane; ribosome	development; response to stimulus; metabolic process; cell organization and biogenesis	Pf03214	831419	[GO:0005515]; GO:0005488; GO:0003674 [GO:0005618]; GO:0030312; GO:0044464; GO:0071944; GO:0005575; GO:0005623 [GO:0005634]; GO:0043231; GO:0043227; GO:0043229; GO:0043226; GO:0044424; GO:0005575; GO:0005622; GO:0044464; GO:0005623 [GO:0005737]; GO:0044424; GO:0005622; GO:0044464; GO:0005575; GO:0005623 [GO:0005794]; GO:0012505; GO:0043231; GO:0044444; GO:0044464; GO:0043227; GO:0043229; GO:000573…	6.26829e+09										360	40.8635	6.12549
Q9CAI7	Eukaryotic initiation factor 4A-3 OS=Arabidopsis thaliana GN=TIF4A-3 PE=1 SV=1 - [IF4A3_ARATH]	254.633	30.92	1	1	13	98	nucleotide binding; RNA binding; catalytic activity	cytoplasm; membrane; Golgi; cytosol	metabolic process; response to stimulus	Pf00270; Pf00271	843605	[GO:0000166]; GO:0036094; GO:1901265; GO:0005488; GO:0097159; GO:1901363; GO:0003674 [GO:0003676]; GO:0097159; GO:1901363; GO:0005488; GO:0003674 [GO:0003723]; GO:0003676; GO:0097159; GO:1901363; GO:0005488; GO:0003674 [GO:0003743]; GO:0008135; GO:0003723; GO:0003676; GO:0097159; GO:1901363; GO:0005488; GO:0003674 [GO:0004386]; GO:0017111; GO:0016462; GO:0016818; GO:0016817; GO:0016787; GO:000382…	4.74041e+09										414	46.7408	5.32568
O82662	Succinyl-CoA ligase [ADP-forming] subunit beta, mitochondrial OS=Arabidopsis thaliana GN=At2g20420 PE=1 SV=1 - [SUCB_ARATH]	251.602	61.05	3	30	30	97	nucleotide binding; catalytic activity; metal ion binding	mitochondrion; Golgi	metabolic process; response to stimulus; cell organization and biogenesis	Pf00549; Pf01071; Pf08442	816561	[GO:0000166]; GO:0036094; GO:1901265; GO:0005488; GO:0097159; GO:1901363; GO:0003674 [GO:0003824]; GO:0003674 [GO:0004775]; GO:0004774; GO:0016405; GO:0016878; GO:0016877; GO:0016874; GO:0003824; GO:0003674 [GO:0004776]; GO:0004774; GO:0016405; GO:0016878; GO:0016877; GO:0016874; GO:0003824; GO:0003674 [GO:0005507]; GO:0046914; GO:0046872; GO:0043169; GO:0043167; GO:0005488; GO:0003674 [GO:000552…	1.45805e+09	0.924725	1		0.837303	1		0.491671	1		421	45.3169	6.7124
Q9M5K2	Dihydrolipoyl dehydrogenase 2, mitochondrial OS=Arabidopsis thaliana GN=LPD2 PE=1 SV=1 - [DLDH2_ARATH]	250.689	53.85	1	12	23	87	catalytic activity; metal ion binding; nucleotide binding	cytoplasm; mitochondrion; organelle lumen; Golgi; extracellular	metabolic process; defense response; response to stimulus; cellular homeostasis; regulation of biological process	Pf00070; Pf02852; Pf07992	820984	[GO:0004148]; GO:0016668; GO:0016651; GO:0016667; GO:0016491; GO:0003824; GO:0003674 [GO:0005507]; GO:0046914; GO:0046872; GO:0043169; GO:0043167; GO:0005488; GO:0003674 [GO:0005524]; GO:0032550; GO:0032559; GO:0035639; GO:0001883; GO:0032549; GO:0030554; GO:0032555; GO:0043168; GO:1901265; GO:0001882; GO:0017076; GO:0032553; GO:0043167; GO:0097159; GO:1901363; GO:0036094; GO:0097367; GO:0000166;…	5.58287e+09										507	53.9519	7.03467
Q96528	Catalase-1 OS=Arabidopsis thaliana GN=CAT1 PE=2 SV=3 - [CATA1_ARATH]	250.426	47.36	1	12	22	102	antioxidant activity; catalytic activity; protein binding; metal ion binding	nucleus; cytoplasm; mitochondrion; cytosol; ribosome	response to stimulus; cell communication; metabolic process	Pf00199; Pf06628	838652	[GO:0004096]; GO:0004601; GO:0016209; GO:0016684; GO:0003674; GO:0016491; GO:0003824 [GO:0004601]; GO:0016209; GO:0016684; GO:0003674; GO:0016491; GO:0003824 [GO:0005515]; GO:0005488; GO:0003674 [GO:0005618]; GO:0030312; GO:0044464; GO:0071944; GO:0005575; GO:0005623 [GO:0005634]; GO:0043231; GO:0043227; GO:0043229; GO:0043226; GO:0044424; GO:0005575; GO:0005622; GO:0044464; GO:0005623 [GO:000573…	5.18081e+09	0.975448	2	21.5197	0.760135	2	6.38854	0.792682	2	17.6245	492	56.7263	7.41553
P57106	Malate dehydrogenase, cytoplasmic 2 OS=Arabidopsis thaliana GN=MDH2 PE=1 SV=1 - [MDHC2_ARATH]	250.313	59.94	5	7	18	85	nucleotide binding; catalytic activity; protein binding	cytoplasm; cytosol; membrane; extracellular	metabolic process	Pf00056; Pf02866	834351	[GO:0000166]; GO:0036094; GO:1901265; GO:0005488; GO:0097159; GO:1901363; GO:0003674 [GO:0003824]; GO:0003674 [GO:0005515]; GO:0005488; GO:0003674 [GO:0005737]; GO:0044424; GO:0005622; GO:0044464; GO:0005575; GO:0005623 [GO:0005829]; GO:0044444; GO:0005737; GO:0044424; GO:0005622; GO:0044464; GO:0005575; GO:0005623 [GO:0005886]; GO:0016020; GO:0044464; GO:0071944; GO:0005575; GO:0005623 [GO:00059…	4.96546e+09	1.12521	1		0.751069	1		0.73407	1		332	35.6524	6.78564
Q8H0S9	Puromycin-sensitive aminopeptidase OS=Arabidopsis thaliana GN=MPA1 PE=1 SV=1 - [PSA_ARATH]	250.236	37.03	7	32	32	112	catalytic activity; metal ion binding		metabolic process	Pf01433; Pf11940; Pf13485		[GO:0004177]; GO:0008238; GO:0070011; GO:0008233; GO:0016787; GO:0003824; GO:0003674 [GO:0006508]; GO:0019538; GO:0043170; GO:0044238; GO:0071704; GO:0008152; GO:0008150 [GO:0008233]; GO:0016787; GO:0003824; GO:0003674 [GO:0008237]; GO:0070011; GO:0008233; GO:0016787; GO:0003824; GO:0003674 [GO:0008270]; GO:0046914; GO:0046872; GO:0043169; GO:0043167; GO:0005488; GO:0003674 [GO:0016787]; GO:00038…	3632007708										883	99.0961	5.66846
P21238	Chaperonin 60 subunit alpha 1, chloroplastic OS=Arabidopsis thaliana GN=CPN60A1 PE=1 SV=2 - [CPNA1_ARATH]	250.197	47.44	2	24	25	88	nucleotide binding	cytoplasm; mitochondrion; cytosol; membrane; ribosome; extracellular	metabolic process; cell organization and biogenesis	Pf00118; Pf13723	817344	[GO:0000166]; GO:0036094; GO:1901265; GO:0005488; GO:0097159; GO:1901363; GO:0003674 [GO:0005524]; GO:0032550; GO:0032559; GO:0035639; GO:0001883; GO:0032549; GO:0030554; GO:0032555; GO:0043168; GO:1901265; GO:0001882; GO:0017076; GO:0032553; GO:0043167; GO:0097159; GO:1901363; GO:0036094; GO:0097367; GO:0000166; GO:0005488; GO:0003674 [GO:0005737]; GO:0044424; GO:0005622; GO:0044464; GO:0005575;…	3.94571e+09	1.08516	1		0.702798	1		0.62793	1		586	62.0338	5.18604
P49040	Sucrose synthase 1 OS=Arabidopsis thaliana GN=SUS1 PE=1 SV=3 - [SUSY1_ARATH]	249.007	32.18	3	19	26	105	catalytic activity	cytosol	response to stimulus; metabolic process; regulation of biological process	Pf00534; Pf00862; Pf13524	832206	[GO:0001666]; GO:0006950; GO:0036293; GO:0050896; GO:0070482; GO:0008150; GO:0009628 [GO:0005829]; GO:0044444; GO:0005737; GO:0044424; GO:0005622; GO:0044464; GO:0005575; GO:0005623 [GO:0005985]; GO:0005984; GO:0009311; GO:0044262; GO:0044763; GO:0044723; GO:0005975; GO:0044237; GO:0009987; GO:0044699; GO:0044710; GO:0044238; GO:0071704; GO:0008152; GO:0008150 [GO:0005986]; GO:0005985; GO:0046351…	4.48353e+09	1.13842	1		0.826748	1		0.757272	1		808	92.939	6.20166
P56757	ATP synthase subunit alpha, chloroplastic OS=Arabidopsis thaliana GN=atpA PE=1 SV=1 - [ATPA_ARATH]	248.549	37.67	4	15	17	91	nucleotide binding; catalytic activity; transporter activity	membrane	metabolic process; transport	Pf00006; Pf00306; Pf02874; Pf09378	844790	[GO:0000166]; GO:0036094; GO:1901265; GO:0005488; GO:0097159; GO:1901363; GO:0003674 [GO:0005524]; GO:0032550; GO:0032559; GO:0035639; GO:0001883; GO:0032549; GO:0030554; GO:0032555; GO:0043168; GO:1901265; GO:0001882; GO:0017076; GO:0032553; GO:0043167; GO:0097159; GO:1901363; GO:0036094; GO:0097367; GO:0000166; GO:0005488; GO:0003674 [GO:0006754]; GO:0009152; GO:0009168; GO:0009206; GO:0046034;…	6.18089e+09										507	55.294	5.24951
P42643	14-3-3-like protein GF14 chi OS=Arabidopsis thaliana GN=GRF1 PE=1 SV=3 - [14331_ARATH]	248.228	68.54	4	7	19	107	protein binding	nucleus; cytoplasm; vacuole; Golgi; cytosol; membrane; extracellular	regulation of biological process; response to stimulus	Pf00244	826479	[GO:0005515]; GO:0005488; GO:0003674 [GO:0005634]; GO:0043231; GO:0043227; GO:0043229; GO:0043226; GO:0044424; GO:0005575; GO:0005622; GO:0044464; GO:0005623 [GO:0005737]; GO:0044424; GO:0005622; GO:0044464; GO:0005575; GO:0005623 [GO:0005773]; GO:0043231; GO:0044444; GO:0043227; GO:0043229; GO:0005737; GO:0044424; GO:0043226; GO:0005622; GO:0044464; GO:0005575; GO:0005623 [GO:0005794]; GO:001250…	5622186672										267	29.9129	4.80518
Q9SCM3	40S ribosomal protein S2-4 OS=Arabidopsis thaliana GN=RPS2D PE=2 SV=1 - [RS24_ARATH]	247.281	45.65	1	2	15	86	RNA binding; structural molecule activity	ribosome; membrane	metabolic process	Pf00333; Pf03719	824916	[GO:0001510]; GO:0009451; GO:0043414; GO:0016070; GO:0043412; GO:0032259; GO:0044260; GO:0090304; GO:0043170; GO:0008152; GO:0044237; GO:0006139; GO:0071704; GO:0008150; GO:0009987; GO:0006725; GO:0034641; GO:0044238; GO:0046483; GO:1901360; GO:0006807 [GO:0003723]; GO:0003676; GO:0097159; GO:1901363; GO:0005488; GO:0003674 [GO:0003735]; GO:0005198; GO:0003674 [GO:0005622]; GO:0044464; GO:0005575…	5.36818e+09										276	30.0972	10.1841
Q42601	Carbamoyl-phosphate synthase large chain, chloroplastic OS=Arabidopsis thaliana GN=CARB PE=1 SV=1 - [CARB_ARATH]	245.342	20.89	3	27	27	105	nucleotide binding; catalytic activity; metal ion binding	cytoplasm; mitochondrion; cytosol; membrane	metabolic process; regulation of biological process; cell organization and biogenesis; cell communication; response to stimulus	Pf00289; Pf01071; Pf02142; Pf02222; Pf02655; Pf02786; Pf02787; Pf07478; Pf08442; Pf08443; Pf13535	839868	[GO:0000050]; GO:0019627; GO:0043604; GO:0044711; GO:1901566; GO:0043603; GO:0044281; GO:0044763; GO:0071941; GO:1901564; GO:0044271; GO:0009058; GO:0044710; GO:1901576; GO:0034641; GO:0009987; GO:0044699; GO:0006807; GO:0071704; GO:0044249; GO:0008152; GO:0044237; GO:0008150 [GO:0000166]; GO:0036094; GO:1901265; GO:0005488; GO:0097159; GO:1901363; GO:0003674 [GO:0003824]; GO:0003674 [GO:0004087]…	1.38549e+09										1187	129.874	5.73193
P25856	Glyceraldehyde-3-phosphate dehydrogenase GAPA1, chloroplastic OS=Arabidopsis thaliana GN=GAPA1 PE=1 SV=3 - [G3PA1_ARATH]	241.777	49.75	4	5	18	95	nucleotide binding; protein binding; catalytic activity	cytosol; membrane; extracellular	metabolic process; response to stimulus; cell organization and biogenesis; regulation of biological process; defense response	Pf00044; Pf02800	822277	[GO:0000166]; GO:0036094; GO:1901265; GO:0005488; GO:0097159; GO:1901363; GO:0003674 [GO:0005515]; GO:0005488; GO:0003674 [GO:0005829]; GO:0044444; GO:0005737; GO:0044424; GO:0005622; GO:0044464; GO:0005575; GO:0005623 [GO:0006006]; GO:0019318; GO:0005996; GO:0044723; GO:0005975; GO:0044710; GO:0044238; GO:0071704; GO:0008152; GO:0044699; GO:0008150 [GO:0006096]; GO:0006090; GO:0006091; GO:000915…	3.24502e+09										396	42.463	7.75244
P29976	Phospho-2-dehydro-3-deoxyheptonate aldolase 1, chloroplastic OS=Arabidopsis thaliana GN=DHS1 PE=2 SV=2 - [AROF_ARATH]	240.576	47.24	1	18	23	86	catalytic activity; protein binding	mitochondrion	metabolic process; response to stimulus	Pf01474	830159	[GO:0003849]; GO:0016765; GO:0016740; GO:0003824; GO:0003674 [GO:0005515]; GO:0005488; GO:0003674 [GO:0005739]; GO:0043231; GO:0044444; GO:0043227; GO:0043229; GO:0005737; GO:0044424; GO:0043226; GO:0005622; GO:0044464; GO:0005575; GO:0005623 [GO:0008652]; GO:0006520; GO:0046394; GO:1901566; GO:0019752; GO:0044238; GO:1901564; GO:0016053; GO:1901576; GO:0043436; GO:0008152; GO:0006807; GO:0071704…	2.65144e+09										525	57.9424	8.06006
B9DG18	AT1G20620 protein OS=Arabidopsis thaliana GN=CAT3 PE=2 SV=1 - [B9DG18_ARATH]	232.973	50.93	11	14	20	87	antioxidant activity; catalytic activity; protein binding; metal ion binding	nucleus; mitochondrion; vacuole; membrane; ribosome; extracellular	response to stimulus; cell communication; defense response; metabolic process; regulation of biological process	Pf00199; Pf06628	838651	[GO:0004096]; GO:0004601; GO:0016209; GO:0016684; GO:0003674; GO:0016491; GO:0003824 [GO:0005515]; GO:0005488; GO:0003674 [GO:0005618]; GO:0030312; GO:0044464; GO:0071944; GO:0005575; GO:0005623 [GO:0005634]; GO:0043231; GO:0043227; GO:0043229; GO:0043226; GO:0044424; GO:0005575; GO:0005622; GO:0044464; GO:0005623 [GO:0005739]; GO:0043231; GO:0044444; GO:0043227; GO:0043229; GO:0005737; GO:004442…	2.07625e+09										485	55.9322	7.63525
Q42406	Peptidyl-prolyl cis-trans isomerase CYP18-4 OS=Arabidopsis thaliana GN=CYP18-4 PE=1 SV=1 - [CP18D_ARATH]	231.847	67.44	2	8	12	94	catalytic activity	cytoplasm; membrane; Golgi; cytosol; extracellular	metabolic process; regulation of biological process; response to stimulus	Pf00160	829639	[GO:0000413]; GO:0018208; GO:0018193; GO:0006464; GO:0036211; GO:0044267; GO:0019538; GO:0043412; GO:0044260; GO:0043170; GO:0044238; GO:0044237; GO:0071704; GO:0008152; GO:0009987; GO:0008150 [GO:0003755]; GO:0016859; GO:0016853; GO:0003824; GO:0003674 [GO:0005737]; GO:0044424; GO:0005622; GO:0044464; GO:0005575; GO:0005623 [GO:0005774]; GO:0044437; GO:0098588; GO:0098805; GO:0005773; GO:0044444…	2.44436e+10	0.971407	3	26.1114	0.450875	4	87.1774	0.663936	3	33.3305	172	18.3662	8.68994
F4IU89	Chaperone protein htpG family protein OS=Arabidopsis thaliana GN=CR88 PE=1 SV=1 - [F4IU89_ARATH]	231.398	41.7	7	24	30	101	nucleotide binding; protein binding	mitochondrion; membrane; cytosol	metabolic process; response to stimulus; cell organization and biogenesis; transport	Pf00183	814930	[GO:0005524]; GO:0032550; GO:0032559; GO:0035639; GO:0001883; GO:0032549; GO:0030554; GO:0032555; GO:0043168; GO:1901265; GO:0001882; GO:0017076; GO:0032553; GO:0043167; GO:0097159; GO:1901363; GO:0036094; GO:0097367; GO:0000166; GO:0005488; GO:0003674 [GO:0005622]; GO:0044464; GO:0005575; GO:0005623 [GO:0005623]; GO:0005575 [GO:0005739]; GO:0043231; GO:0044444; GO:0043227; GO:0043229; GO:0005737…	2.84332e+09										777	88.2016	5.0083
F4J5S1	Clustered mitochondria protein OS=Arabidopsis thaliana GN=FMT PE=2 SV=1 - [CLU_ARATH]	228.072	26.51	3	33	33	87	RNA binding; protein binding	nucleus; cytoplasm; cytosol; membrane	metabolic process; cell organization and biogenesis; regulation of biological process	Pf05303; Pf12807; Pf13236; Pf13374; Pf13424; Pf15044	824378	[GO:0003723]; GO:0003676; GO:0097159; GO:1901363; GO:0005488; GO:0003674 [GO:0005515]; GO:0005488; GO:0003674 [GO:0005622]; GO:0044464; GO:0005575; GO:0005623 [GO:0005634]; GO:0043231; GO:0043227; GO:0043229; GO:0043226; GO:0044424; GO:0005575; GO:0005622; GO:0044464; GO:0005623 [GO:0005737]; GO:0044424; GO:0005622; GO:0044464; GO:0005575; GO:0005623 [GO:0005829]; GO:0044444; GO:0005737; GO:00444…	1.6009e+09	0.874939	2	9.86556	0.70708	2	3.11721	0.77564	2	1.45782	1407	153.592	6.3667
Q39099	Xyloglucan endotransglucosylase/hydrolase protein 4 OS=Arabidopsis thaliana GN=XTH4 PE=1 SV=1 - [XTH4_ARATH]	227.756	53.72	4	15	16	100	catalytic activity	extracellular; cytoplasm; membrane	metabolic process; cell organization and biogenesis; response to stimulus; cell growth; transport	Pf00722; Pf06955	815247	[GO:0000271]; GO:0005976; GO:0009059; GO:0016051; GO:0005975; GO:0043170; GO:1901576; GO:0044711; GO:0044723; GO:0044238; GO:0071704; GO:0009058; GO:0044710; GO:0008152; GO:0044699; GO:0008150 [GO:0004553]; GO:0016798; GO:0016787; GO:0003824; GO:0003674 [GO:0005576]; GO:0005575 [GO:0005618]; GO:0030312; GO:0044464; GO:0071944; GO:0005575; GO:0005623 [GO:0005737]; GO:0044424; GO:0005622; GO:004446…	5.06469e+09	0.768795	27	12.0973	0.861263	28	15.0467	0.648351	28	14.6046	296	34.2689	8.90967
Q9M2T8	2-oxoglutarate dehydrogenase, E1 subunit-like protein OS=Arabidopsis thaliana GN=T22E16.70 PE=1 SV=1 - [Q9M2T8_ARATH]	227.733	35.78	5	26	36	103	catalytic activity		metabolic process	Pf00676; Pf02779		[GO:0004591]; GO:0016624; GO:0016903; GO:0016491; GO:0003824; GO:0003674 [GO:0006099]; GO:0006101; GO:0009060; GO:0044238; GO:0072350; GO:0045333; GO:0008152; GO:0019752; GO:0015980; GO:0008150; GO:0043436; GO:0006091; GO:0044763; GO:0055114; GO:0006082; GO:0044237; GO:0009987; GO:0044699; GO:0044710; GO:0044281; GO:0071704 [GO:0008152]; GO:0008150 [GO:0016624]; GO:0016903; GO:0016491; GO:0003824…	1.40769e+09										1009	114.147	7.13721
Q42057	Elongation factor 1 alpha (Fragment) OS=Arabidopsis thaliana PE=2 SV=1 - [Q42057_ARATH]	226.193	39.42	1	1	2	154	nucleotide binding; RNA binding; catalytic activity		metabolic process	Pf00009		[GO:0000166]; GO:0036094; GO:1901265; GO:0005488; GO:0097159; GO:1901363; GO:0003674 [GO:0003746]; GO:0008135; GO:0003723; GO:0003676; GO:0097159; GO:1901363; GO:0005488; GO:0003674 [GO:0003924]; GO:0017111; GO:0016462; GO:0016818; GO:0016817; GO:0016787; GO:0003824; GO:0003674 [GO:0005525]; GO:0032550; GO:0032561; GO:0035639; GO:0001883; GO:0032549; GO:0019001; GO:0032555; GO:0043168; GO:1901265…	7.04294e+09										104	11.6827	5.94775
Q38900	Peptidyl-prolyl cis-trans isomerase CYP19-1 OS=Arabidopsis thaliana GN=CYP19-1 PE=1 SV=1 - [CP19A_ARATH]	225.354	64.16	2	7	10	86	catalytic activity	cytoplasm; Golgi; cytosol; membrane	metabolic process; regulation of biological process; response to stimulus	Pf00160	816161	[GO:0000413]; GO:0018208; GO:0018193; GO:0006464; GO:0036211; GO:0044267; GO:0019538; GO:0043412; GO:0044260; GO:0043170; GO:0044238; GO:0044237; GO:0071704; GO:0008152; GO:0009987; GO:0008150 [GO:0003755]; GO:0016859; GO:0016853; GO:0003824; GO:0003674 [GO:0005737]; GO:0044424; GO:0005622; GO:0044464; GO:0005575; GO:0005623 [GO:0005794]; GO:0012505; GO:0043231; GO:0044444; GO:0044464; GO:0043227…	1.98202e+10	1.0312	5	15.089	0.661497	5	4.47565	0.77353	5	26.0798	173	18.4801	8.42627
Q05758	Ketol-acid reductoisomerase, chloroplastic OS=Arabidopsis thaliana GN=At3g58610 PE=2 SV=2 - [ILV5_ARATH]	224.687	32.15	3	18	18	89	nucleotide binding; catalytic activity; metal ion binding	mitochondrion; cytosol; extracellular	metabolic process; response to stimulus	Pf01450; Pf07991	825030	[GO:0000166]; GO:0036094; GO:1901265; GO:0005488; GO:0097159; GO:1901363; GO:0003674 [GO:0004455]; GO:0016616; GO:0016614; GO:0016491; GO:0003824; GO:0003674 [GO:0005507]; GO:0046914; GO:0046872; GO:0043169; GO:0043167; GO:0005488; GO:0003674 [GO:0005618]; GO:0030312; GO:0044464; GO:0071944; GO:0005575; GO:0005623 [GO:0005739]; GO:0043231; GO:0044444; GO:0043227; GO:0043229; GO:0005737; GO:004442…	5.63545e+09	0.993485	6	7.03975	0.805448	6	13.8455	0.707103	6	16.8695	591	63.7724	6.80029
Q42564	L-ascorbate peroxidase 3, peroxisomal OS=Arabidopsis thaliana GN=APX3 PE=1 SV=1 - [APX3_ARATH]	223.665	51.92	2	15	16	77	antioxidant activity; catalytic activity; metal ion binding	mitochondrion; vacuole; membrane; Golgi; cytosol	response to stimulus; metabolic process	Pf00141	829652	[GO:0004601]; GO:0016209; GO:0016684; GO:0003674; GO:0016491; GO:0003824 [GO:0005739]; GO:0043231; GO:0044444; GO:0043227; GO:0043229; GO:0005737; GO:0044424; GO:0043226; GO:0005622; GO:0044464; GO:0005575; GO:0005623 [GO:0005773]; GO:0043231; GO:0044444; GO:0043227; GO:0043229; GO:0005737; GO:0044424; GO:0043226; GO:0005622; GO:0044464; GO:0005575; GO:0005623 [GO:0005774]; GO:0044437; GO:0098588…	2.71669e+09	0.894555	2	16.3581	0.776401	2	2.2003	0.749358	2	2.75646	287	31.5522	6.94678
O04630	Threonine--tRNA ligase, mitochondrial OS=Arabidopsis thaliana GN=THRRS PE=2 SV=3 - [SYTM_ARATH]	222.932	40.2	2	33	33	99	nucleotide binding; catalytic activity	cytoplasm; mitochondrion; Golgi; cytosol; membrane	metabolic process; cell organization and biogenesis	Pf00587; Pf02824; Pf03129; Pf07973	832741	[GO:0000166]; GO:0036094; GO:1901265; GO:0005488; GO:0097159; GO:1901363; GO:0003674 [GO:0004812]; GO:0016876; GO:0016875; GO:0016874; GO:0003824; GO:0003674 [GO:0004829]; GO:0004812; GO:0016876; GO:0016875; GO:0016874; GO:0003824; GO:0003674 [GO:0005524]; GO:0032550; GO:0032559; GO:0035639; GO:0001883; GO:0032549; GO:0030554; GO:0032555; GO:0043168; GO:1901265; GO:0001882; GO:0017076; GO:0032553…	2.85172e+09	1.25493	1		0.7049	1		0.651081	1		709	80.885	6.97607
P59232	Ubiquitin-40S ribosomal protein S27a-2 OS=Arabidopsis thaliana GN=RPS27AB PE=1 SV=2 - [R27AB_ARATH]	222.881	68.15	42	4	13	99	structural molecule activity; protein binding; metal ion binding	nucleus; cytoplasm; Golgi; ribosome	metabolic process	Pf00240; Pf01599; Pf11976; Pf13019; Pf13881; Pf14560	819323	[GO:0003735]; GO:0005198; GO:0003674 [GO:0005515]; GO:0005488; GO:0003674 [GO:0005622]; GO:0044464; GO:0005575; GO:0005623 [GO:0005634]; GO:0043231; GO:0043227; GO:0043229; GO:0043226; GO:0044424; GO:0005575; GO:0005622; GO:0044464; GO:0005623 [GO:0005737]; GO:0044424; GO:0005622; GO:0044464; GO:0005575; GO:0005623 [GO:0005794]; GO:0012505; GO:0043231; GO:0044444; GO:0044464; GO:0043227; GO:00432…	7.09972e+09	0.932317	4	1.27669	0.832835	4	19.6007	0.713541	4	3.95752	157	17.8005	9.80322
Q940P8	T-complex protein 1 subunit beta OS=Arabidopsis thaliana GN=CCT2 PE=1 SV=1 - [TCPB_ARATH]	222.59	54.08	1	26	26	78	nucleotide binding; protein binding	cytoplasm; cytosol	metabolic process; cell organization and biogenesis	Pf00118	832213	[GO:0000166]; GO:0036094; GO:1901265; GO:0005488; GO:0097159; GO:1901363; GO:0003674 [GO:0005524]; GO:0032550; GO:0032559; GO:0035639; GO:0001883; GO:0032549; GO:0030554; GO:0032555; GO:0043168; GO:1901265; GO:0001882; GO:0017076; GO:0032553; GO:0043167; GO:0097159; GO:1901363; GO:0036094; GO:0097367; GO:0000166; GO:0005488; GO:0003674 [GO:0005618]; GO:0030312; GO:0044464; GO:0071944; GO:0005575;…	1.58275e+09										527	57.2496	5.87158
Q9SRT9	UDP-arabinopyranose mutase 1 OS=Arabidopsis thaliana GN=RGP1 PE=1 SV=1 - [RGP1_ARATH]	220.536	51.82	3	5	18	95	protein binding; catalytic activity	nucleus; cytoplasm; membrane; Golgi; cytosol; ribosome	development; response to stimulus; metabolic process; cell organization and biogenesis	Pf03214	821233	[GO:0000138]; GO:0031985; GO:0005795; GO:0098791; GO:0005794; GO:0031984; GO:0044431; GO:0012505; GO:0043231; GO:0044444; GO:0043227; GO:0044446; GO:0044464; GO:0043229; GO:0005737; GO:0044424; GO:0043226; GO:0044422; GO:0005575; GO:0005623; GO:0005622 [GO:0005515]; GO:0005488; GO:0003674 [GO:0005618]; GO:0030312; GO:0044464; GO:0071944; GO:0005575; GO:0005623 [GO:0005634]; GO:0043231; GO:0043227…	5334632364										357	40.6025	5.92236
Q9FFR3	6-phosphogluconate dehydrogenase, decarboxylating 2, chloroplastic OS=Arabidopsis thaliana GN=At5g41670 PE=1 SV=1 - [6PGD2_ARATH]	218.224	47.84	17	11	22	111	nucleotide binding; catalytic activity	cytoplasm; mitochondrion; cytosol	metabolic process; response to stimulus	Pf00393; Pf03446	834169	[GO:0000166]; GO:0036094; GO:1901265; GO:0005488; GO:0097159; GO:1901363; GO:0003674 [GO:0004616]; GO:0016616; GO:0016614; GO:0016491; GO:0003824; GO:0003674 [GO:0005737]; GO:0044424; GO:0005622; GO:0044464; GO:0005575; GO:0005623 [GO:0005739]; GO:0043231; GO:0044444; GO:0043227; GO:0043229; GO:0005737; GO:0044424; GO:0043226; GO:0005622; GO:0044464; GO:0005575; GO:0005623 [GO:0005829]; GO:004444…	6.75595e+09										487	53.2842	5.79541
Q8H118	Probable methyltransferase PMT1 OS=Arabidopsis thaliana GN=At3g23300 PE=2 SV=2 - [PMT1_ARATH]	215.901	40.59	1	5	24	87	catalytic activity	membrane; nucleus; endosome; Golgi	metabolic process	Pf03141; Pf08241; Pf08242; Pf13847	821910	[GO:0000139]; GO:0044431; GO:0098588; GO:0005794; GO:0044444; GO:0044446; GO:0031090; GO:0012505; GO:0043231; GO:0005737; GO:0044424; GO:0043229; GO:0044422; GO:0016020; GO:0043227; GO:0044464; GO:0005622; GO:0043226; GO:0005575; GO:0005623 [GO:0000179]; GO:0008170; GO:0016433; GO:0008168; GO:0008649; GO:0016741; GO:0008173; GO:0008757; GO:0016740; GO:0003824; GO:0003674 [GO:0003880]; GO:0051998;…	2.65546e+09	0.829979	5	2.71485	0.909822	5	23.8853	0.805259	5	5.62577	611	69.3118	6.72705
Q9STW6	Heat shock 70 kDa protein 6, chloroplastic OS=Arabidopsis thaliana GN=HSP70-6 PE=1 SV=1 - [HSP7F_ARATH]	215.287	44.29	1	9	29	89	nucleotide binding; protein binding	nucleus; mitochondrion	cell organization and biogenesis; metabolic process; transport; response to stimulus	Pf00012; Pf03980; Pf06723	828531	[GO:0000166]; GO:0036094; GO:1901265; GO:0005488; GO:0097159; GO:1901363; GO:0003674 [GO:0000902]; GO:0032989; GO:0009653; GO:0016043; GO:0048869; GO:0032502; GO:0048856; GO:0009987; GO:0071840; GO:0044763; GO:0044767; GO:0008150; GO:0044699 [GO:0005515]; GO:0005488; GO:0003674 [GO:0005524]; GO:0032550; GO:0032559; GO:0035639; GO:0001883; GO:0032549; GO:0030554; GO:0032555; GO:0043168; GO:1901265…	4.22573e+09										718	76.4614	5.19873
Q940B0	60S ribosomal protein L18-3 OS=Arabidopsis thaliana GN=RPL18C PE=2 SV=1 - [RL183_ARATH]	214.433	54.01	2	3	11	83	RNA binding; structural molecule activity	cytoplasm; vacuole; Golgi; cytosol; ribosome; membrane	metabolic process	Pf00828	832848	[GO:0003723]; GO:0003676; GO:0097159; GO:1901363; GO:0005488; GO:0003674 [GO:0003735]; GO:0005198; GO:0003674 [GO:0005622]; GO:0044464; GO:0005575; GO:0005623 [GO:0005737]; GO:0044424; GO:0005622; GO:0044464; GO:0005575; GO:0005623 [GO:0005773]; GO:0043231; GO:0044444; GO:0043227; GO:0043229; GO:0005737; GO:0044424; GO:0043226; GO:0005622; GO:0044464; GO:0005575; GO:0005623 [GO:0005794]; GO:00125…	3.07399e+09										187	20.9537	10.9604
Q9FJA6	40S ribosomal protein S3-3 OS=Arabidopsis thaliana GN=RPS3C PE=1 SV=1 - [RS33_ARATH]	214.39	62.9	2	2	16	91	DNA binding; RNA binding; structural molecule activity; catalytic activity	cytoplasm; Golgi; cytosol; ribosome; membrane	metabolic process; response to stimulus	Pf00189; Pf07650	833518	[GO:0001510]; GO:0009451; GO:0043414; GO:0016070; GO:0043412; GO:0032259; GO:0044260; GO:0090304; GO:0043170; GO:0008152; GO:0044237; GO:0006139; GO:0071704; GO:0008150; GO:0009987; GO:0006725; GO:0034641; GO:0044238; GO:0046483; GO:1901360; GO:0006807 [GO:0002181]; GO:0006412; GO:0010467; GO:0034645; GO:0044267; GO:0043170; GO:0009059; GO:0044249; GO:0044260; GO:0019538; GO:0071704; GO:1901576; …	3.85208e+09										248	27.4406	9.53955
P48347	14-3-3-like protein GF14 epsilon OS=Arabidopsis thaliana GN=GRF10 PE=1 SV=1 - [14310_ARATH]	214.205	67.32	9	17	21	83	protein binding; nucleotide binding	cytoplasm; mitochondrion; cytosol; membrane	response to stimulus; regulation of biological process	Pf00244	838837	[GO:0005515]; GO:0005488; GO:0003674 [GO:0005524]; GO:0032550; GO:0032559; GO:0035639; GO:0001883; GO:0032549; GO:0030554; GO:0032555; GO:0043168; GO:1901265; GO:0001882; GO:0017076; GO:0032553; GO:0043167; GO:0097159; GO:1901363; GO:0036094; GO:0097367; GO:0000166; GO:0005488; GO:0003674 [GO:0005737]; GO:0044424; GO:0005622; GO:0044464; GO:0005575; GO:0005623 [GO:0005739]; GO:0043231; GO:0044444…	2.96695e+09										254	28.8974	4.80518
P29402	Calnexin homolog 1 OS=Arabidopsis thaliana GN=CNX1 PE=1 SV=1 - [CALX1_ARATH]	212.273	37.74	1	10	20	84	metal ion binding; protein binding	mitochondrion; vacuole; membrane; endoplasmic reticulum; Golgi	metabolic process; response to stimulus; defense response	Pf00262	836301	[GO:0005509]; GO:0046872; GO:0043169; GO:0043167; GO:0005488; GO:0003674 [GO:0005515]; GO:0005488; GO:0003674 [GO:0005739]; GO:0043231; GO:0044444; GO:0043227; GO:0043229; GO:0005737; GO:0044424; GO:0043226; GO:0005622; GO:0044464; GO:0005575; GO:0005623 [GO:0005773]; GO:0043231; GO:0044444; GO:0043227; GO:0043229; GO:0005737; GO:0044424; GO:0043226; GO:0005622; GO:0044464; GO:0005575; GO:0005623…	2.95492e+09										530	60.4484	4.90674
Q9SIP7	40S ribosomal protein S3-1 OS=Arabidopsis thaliana GN=RPS3A PE=1 SV=1 - [RS31_ARATH]	211.116	59.2	1	2	16	90	DNA binding; RNA binding; structural molecule activity; catalytic activity	nucleus; cytoplasm; vacuole; membrane; Golgi; cytosol; ribosome	metabolic process; response to stimulus	Pf00189; Pf07650	817719	[GO:0002181]; GO:0006412; GO:0010467; GO:0034645; GO:0044267; GO:0043170; GO:0009059; GO:0044249; GO:0044260; GO:0019538; GO:0071704; GO:1901576; GO:0009058; GO:0044237; GO:0044238; GO:0008152; GO:0009987; GO:0008150 [GO:0003684]; GO:0003677; GO:0003676; GO:0097159; GO:1901363; GO:0005488; GO:0003674 [GO:0003723]; GO:0003676; GO:0097159; GO:1901363; GO:0005488; GO:0003674 [GO:0003735]; GO:0005198…	3.85208e+09										250	27.5017	9.53955
Q9LHP1	60S ribosomal protein L7-4 OS=Arabidopsis thaliana GN=RPL7D PE=2 SV=1 - [RL74_ARATH]	210.974	42.62	7	3	13	86	structural molecule activity; RNA binding	cytoplasm; ribosome; membrane	metabolic process	Pf00327; Pf08079	820560	[GO:0000463]; GO:0000470; GO:0006364; GO:0042273; GO:0016072; GO:0034470; GO:0042254; GO:0022613; GO:0034660; GO:0006396; GO:0044085; GO:0016070; GO:0010467; GO:0071840; GO:0044260; GO:0090304; GO:0043170; GO:0008150; GO:0044237; GO:0006139; GO:0071704; GO:0008152; GO:0009987; GO:0006725; GO:0034641; GO:0044238; GO:0046483; GO:1901360; GO:0006807 [GO:0002181]; GO:0006412; GO:0010467; GO:0034645; …	2.03377e+09										244	28.4155	9.94971
F4I3L1	Phosphoglycerate kinase OS=Arabidopsis thaliana GN=At1g56190 PE=3 SV=1 - [F4I3L1_ARATH]	208.386	38.77	2	1	14	71	nucleotide binding; catalytic activity	cytoplasm; mitochondrion; cytosol; membrane	metabolic process; cellular homeostasis; response to stimulus; transport	Pf00162	842072	[GO:0000023]; GO:0005984; GO:0009311; GO:0044262; GO:0044763; GO:0044723; GO:0005975; GO:0044237; GO:0009987; GO:0044699; GO:0044710; GO:0044238; GO:0071704; GO:0008152; GO:0008150 [GO:0000166]; GO:0036094; GO:1901265; GO:0005488; GO:0097159; GO:1901363; GO:0003674 [GO:0004618]; GO:0016301; GO:0016774; GO:0016772; GO:0016740; GO:0003824; GO:0003674 [GO:0005524]; GO:0032550; GO:0032559; GO:0035639…	8.88868e+09										405	42.5888	5.5415
P59224	40S ribosomal protein S13-2 OS=Arabidopsis thaliana GN=RPS13B PE=2 SV=1 - [RS132_ARATH]	204.4	64.9	1	1	11	77	structural molecule activity	endoplasmic reticulum; Golgi; cytosol; ribosome; membrane	metabolic process; cell organization and biogenesis	Pf00312; Pf08069	828167	[GO:0000911]; GO:1902410; GO:0000278; GO:0000281; GO:0032506; GO:0061640; GO:1903047; GO:0007049; GO:0000910; GO:0022402; GO:0044763; GO:0051301; GO:0009987; GO:0044699; GO:0008150 [GO:0001510]; GO:0009451; GO:0043414; GO:0016070; GO:0043412; GO:0032259; GO:0044260; GO:0090304; GO:0043170; GO:0008152; GO:0044237; GO:0006139; GO:0071704; GO:0008150; GO:0009987; GO:0006725; GO:0034641; GO:0044238; …	5253264822	1.25971	1		0.81835	1		0.572268	1		151	17.0745	10.3892
Q9ZRW8	Glutathione S-transferase U19 OS=Arabidopsis thaliana GN=GSTU19 PE=2 SV=1 - [GSTUJ_ARATH]	203.91	45.66	4	15	17	70	catalytic activity; antioxidant activity; protein binding	cytoplasm; membrane; Golgi; cytosol	metabolic process; response to stimulus; cell communication; cell organization and biogenesis	Pf00043; Pf02798; Pf13409; Pf13410; Pf13417; Pf14497	844174	[GO:0004364]; GO:0016765; GO:0016740; GO:0003824; GO:0003674 [GO:0004601]; GO:0016209; GO:0016684; GO:0003674; GO:0016491; GO:0003824 [GO:0005515]; GO:0005488; GO:0003674 [GO:0005737]; GO:0044424; GO:0005622; GO:0044464; GO:0005575; GO:0005623 [GO:0005774]; GO:0044437; GO:0098588; GO:0098805; GO:0005773; GO:0044444; GO:0044446; GO:0031090; GO:0016020; GO:0043231; GO:0005737; GO:0044424; GO:004322…	2220294714										219	25.6343	6.03662
Q9SH69	6-phosphogluconate dehydrogenase, decarboxylating 1, chloroplastic OS=Arabidopsis thaliana GN=At1g64190 PE=1 SV=1 - [6PGD1_ARATH]	201.991	42.51	1	5	17	99	nucleotide binding; catalytic activity	cytoplasm; cytosol; membrane	metabolic process; response to stimulus	Pf00393; Pf03446	842724	[GO:0000166]; GO:0036094; GO:1901265; GO:0005488; GO:0097159; GO:1901363; GO:0003674 [GO:0004616]; GO:0016616; GO:0016614; GO:0016491; GO:0003824; GO:0003674 [GO:0005737]; GO:0044424; GO:0005622; GO:0044464; GO:0005575; GO:0005623 [GO:0005829]; GO:0044444; GO:0005737; GO:0044424; GO:0005622; GO:0044464; GO:0005575; GO:0005623 [GO:0006098]; GO:0006739; GO:0019682; GO:0019693; GO:0051156; GO:004649…	6.75595e+09										487	53.3441	5.45264
P59223	40S ribosomal protein S13-1 OS=Arabidopsis thaliana GN=RPS13A PE=2 SV=1 - [RS131_ARATH]	201.849	64.9	1	1	11	76	structural molecule activity	Golgi; cytosol; ribosome	metabolic process	Pf00312; Pf08069	825248	[GO:0001510]; GO:0009451; GO:0043414; GO:0016070; GO:0043412; GO:0032259; GO:0044260; GO:0090304; GO:0043170; GO:0008152; GO:0044237; GO:0006139; GO:0071704; GO:0008150; GO:0009987; GO:0006725; GO:0034641; GO:0044238; GO:0046483; GO:1901360; GO:0006807 [GO:0003735]; GO:0005198; GO:0003674 [GO:0005618]; GO:0030312; GO:0044464; GO:0071944; GO:0005575; GO:0005623 [GO:0005622]; GO:0044464; GO:0005575…	5253264822										151	17.0845	10.3892
O82462	Glutamyl-tRNA synthetase OS=Arabidopsis thaliana GN=At5g26707 PE=2 SV=1 - [O82462_ARATH]	197.981	39.22	4	34	34	98	nucleotide binding; catalytic activity	cytoplasm; cytosol	metabolic process; cell organization and biogenesis	Pf00749; Pf01406; Pf03950; Pf13410; Pf14497	832718	[GO:0000166]; GO:0036094; GO:1901265; GO:0005488; GO:0097159; GO:1901363; GO:0003674 [GO:0004812]; GO:0016876; GO:0016875; GO:0016874; GO:0003824; GO:0003674 [GO:0004818]; GO:0004812; GO:0016876; GO:0016875; GO:0016874; GO:0003824; GO:0003674 [GO:0005524]; GO:0032550; GO:0032559; GO:0035639; GO:0001883; GO:0032549; GO:0030554; GO:0032555; GO:0043168; GO:1901265; GO:0001882; GO:0017076; GO:0032553…	2.76844e+09										719	81.0134	7.03467
Q29Q34	Alcohol dehydrogenase-like protein OS=Arabidopsis thaliana GN=At5g19440 PE=2 SV=1 - [Q29Q34_ARATH]	197.45	50	8	13	14	73	nucleotide binding; catalytic activity	Golgi; cytosol; membrane	metabolic process	Pf00106; Pf01073; Pf01370; Pf02719; Pf05368; Pf07993; Pf08659; Pf13460	832064	[GO:0000166]; GO:0036094; GO:1901265; GO:0005488; GO:0097159; GO:1901363; GO:0003674 [GO:0003824]; GO:0003674 [GO:0003854]; GO:0033764; GO:0016229; GO:0016616; GO:0016491; GO:0016614; GO:0003824; GO:0003674 [GO:0004022]; GO:0016616; GO:0016614; GO:0016491; GO:0003824; GO:0003674 [GO:0005794]; GO:0012505; GO:0043231; GO:0044444; GO:0044464; GO:0043227; GO:0043229; GO:0005737; GO:0044424; GO:000557…	1.89869e+09	0.838314	1		0.765174	1		0.775932	1		326	35.5714	7.12256
Q9LPW0	Glyceraldehyde-3-phosphate dehydrogenase GAPA2, chloroplastic OS=Arabidopsis thaliana GN=GAPA2 PE=1 SV=1 - [G3PA2_ARATH]	197.027	35.09	5	1	14	76	nucleotide binding; catalytic activity	cytoplasm; cytosol; membrane; extracellular	metabolic process; cell organization and biogenesis; regulation of biological process	Pf00044; Pf02800	837848	[GO:0000166]; GO:0036094; GO:1901265; GO:0005488; GO:0097159; GO:1901363; GO:0003674 [GO:0005737]; GO:0044424; GO:0005622; GO:0044464; GO:0005575; GO:0005623 [GO:0005829]; GO:0044444; GO:0005737; GO:0044424; GO:0005622; GO:0044464; GO:0005575; GO:0005623 [GO:0006006]; GO:0019318; GO:0005996; GO:0044723; GO:0005975; GO:0044710; GO:0044238; GO:0071704; GO:0008152; GO:0044699; GO:0008150 [GO:0006096…	2.9209e+09										399	42.8201	8.04541
A0A075M556	Ribulose 1,5-bisphosphate carboxylase/oxygenase large subunit (Fragment) OS=Arabidopsis thaliana GN=rbcL PE=3 SV=1 - [A0A075M556_ARATH]	196.18	44.09	10	22	22	74			metabolic process	Pf00016; Pf02788		[GO:0009507]; GO:0009536; GO:0043231; GO:0044444; GO:0043227; GO:0043229; GO:0005737; GO:0044424; GO:0043226; GO:0005622; GO:0044464; GO:0005575; GO:0005623 [GO:0009536]; GO:0043231; GO:0044444; GO:0043227; GO:0043229; GO:0005737; GO:0044424; GO:0043226; GO:0005622; GO:0044464; GO:0005575; GO:0005623 [GO:0015979]; GO:0044237; GO:0008152; GO:0009987; GO:0008150 [GO:0016021]; GO:0031224; GO:0044425…	2.85481e+09										465	51.3488	6.37939
Q9LJE4	Chaperonin 60 subunit beta 2, chloroplastic OS=Arabidopsis thaliana GN=CPN60B2 PE=1 SV=1 - [CPNB2_ARATH]	196.112	42.45	2	5	26	81	nucleotide binding	nucleus; cytoplasm; mitochondrion; Golgi; cytosol; ribosome	metabolic process; cell organization and biogenesis	Pf00118	820549	[GO:0000166]; GO:0036094; GO:1901265; GO:0005488; GO:0097159; GO:1901363; GO:0003674 [GO:0005524]; GO:0032550; GO:0032559; GO:0035639; GO:0001883; GO:0032549; GO:0030554; GO:0032555; GO:0043168; GO:1901265; GO:0001882; GO:0017076; GO:0032553; GO:0043167; GO:0097159; GO:1901363; GO:0036094; GO:0097367; GO:0000166; GO:0005488; GO:0003674 [GO:0005634]; GO:0043231; GO:0043227; GO:0043229; GO:0043226;…	1.58465e+09										596	63.3024	5.73193
P46077	14-3-3-like protein GF14 phi OS=Arabidopsis thaliana GN=GRF4 PE=1 SV=2 - [14334_ARATH]	196.09	61.42	5	6	19	88	protein binding	nucleus; cytoplasm; Golgi; cytosol; membrane	regulation of biological process; response to stimulus	Pf00244	840403	[GO:0005515]; GO:0005488; GO:0003674 [GO:0005634]; GO:0043231; GO:0043227; GO:0043229; GO:0043226; GO:0044424; GO:0005575; GO:0005622; GO:0044464; GO:0005623 [GO:0005635]; GO:0012505; GO:0031967; GO:0044428; GO:0044464; GO:0031975; GO:0043227; GO:0044446; GO:0005634; GO:0005575; GO:0005623; GO:0043226; GO:0043229; GO:0044422; GO:0044424; GO:0043231; GO:0005622 [GO:0005737]; GO:0044424; GO:0005622…	5622186672										267	30.1752	4.86865
Q9FXA2	Polyadenylate-binding protein 8 OS=Arabidopsis thaliana GN=PAB8 PE=1 SV=1 - [PABP8_ARATH]	196.014	35.77	1	20	22	85	nucleotide binding; RNA binding; protein binding	nucleus; cytoplasm; cytosol	metabolic process; regulation of biological process; response to stimulus	Pf00076; Pf00658; Pf08777; Pf13893; Pf14259	841399	[GO:0000166]; GO:0036094; GO:1901265; GO:0005488; GO:0097159; GO:1901363; GO:0003674 [GO:0003676]; GO:0097159; GO:1901363; GO:0005488; GO:0003674 [GO:0003723]; GO:0003676; GO:0097159; GO:1901363; GO:0005488; GO:0003674 [GO:0003743]; GO:0008135; GO:0003723; GO:0003676; GO:0097159; GO:1901363; GO:0005488; GO:0003674 [GO:0005515]; GO:0005488; GO:0003674 [GO:0005634]; GO:0043231; GO:0043227; GO:00432…	2.59936e+09										671	72.7332	7.53271
Q9SF85	Adenosine kinase 1 OS=Arabidopsis thaliana GN=ADK1 PE=1 SV=1 - [ADK1_ARATH]	195.895	45.64	2	5	15	90	nucleotide binding; catalytic activity; metal ion binding	cytoplasm; cytosol; membrane; extracellular	metabolic process; response to stimulus	Pf00294	820140	[GO:0000166]; GO:0036094; GO:1901265; GO:0005488; GO:0097159; GO:1901363; GO:0003674 [GO:0004001]; GO:0019206; GO:0019205; GO:0016301; GO:0016772; GO:0016740; GO:0003824; GO:0003674 [GO:0005507]; GO:0046914; GO:0046872; GO:0043169; GO:0043167; GO:0005488; GO:0003674 [GO:0005524]; GO:0032550; GO:0032559; GO:0035639; GO:0001883; GO:0032549; GO:0030554; GO:0032555; GO:0043168; GO:1901265; GO:0001882…	1.40294e+09										344	37.8118	5.45264
P25857	Glyceraldehyde-3-phosphate dehydrogenase GAPB, chloroplastic OS=Arabidopsis thaliana GN=GAPB PE=1 SV=2 - [G3PB_ARATH]	194.851	31.32	1	9	15	75	nucleotide binding; catalytic activity	cytosol; membrane; extracellular	metabolic process; response to stimulus; cell organization and biogenesis; regulation of biological process; defense response	Pf00044; Pf02672; Pf02800	840895	[GO:0000166]; GO:0036094; GO:1901265; GO:0005488; GO:0097159; GO:1901363; GO:0003674 [GO:0004365]; GO:0016620; GO:0016903; GO:0016491; GO:0003824; GO:0003674 [GO:0005829]; GO:0044444; GO:0005737; GO:0044424; GO:0005622; GO:0044464; GO:0005575; GO:0005623 [GO:0006006]; GO:0019318; GO:0005996; GO:0044723; GO:0005975; GO:0044710; GO:0044238; GO:0071704; GO:0008152; GO:0044699; GO:0008150 [GO:0006096…	2.30822e+09										447	47.6296	6.80029
P42760	Glutathione S-transferase F6 OS=Arabidopsis thaliana GN=GSTF6 PE=1 SV=2 - [GSTF6_ARATH]	194.516	38.46	2	7	8	73	catalytic activity; metal ion binding; protein binding	cytoplasm; mitochondrion; vacuole; cytosol	response to stimulus; defense response; metabolic process	Pf00043; Pf02798; Pf13409; Pf13410; Pf13417	839515	[GO:0004364]; GO:0016765; GO:0016740; GO:0003824; GO:0003674 [GO:0005507]; GO:0046914; GO:0046872; GO:0043169; GO:0043167; GO:0005488; GO:0003674 [GO:0005515]; GO:0005488; GO:0003674 [GO:0005618]; GO:0030312; GO:0044464; GO:0071944; GO:0005575; GO:0005623 [GO:0005737]; GO:0044424; GO:0005622; GO:0044464; GO:0005575; GO:0005623 [GO:0005739]; GO:0043231; GO:0044444; GO:0043227; GO:0043229; GO:00057…	5.79202e+09										208	23.4712	6.22705
P21240	Chaperonin 60 subunit beta 1, chloroplastic OS=Arabidopsis thaliana GN=CPN60B1 PE=1 SV=3 - [CPNB1_ARATH]	194.487	40.5	3	3	25	78	nucleotide binding; protein binding	cytoplasm; Golgi; cytosol; membrane; ribosome; extracellular	metabolic process; cell death; response to stimulus; defense response	Pf00118	841996	[GO:0000166]; GO:0036094; GO:1901265; GO:0005488; GO:0097159; GO:1901363; GO:0003674 [GO:0005515]; GO:0005488; GO:0003674 [GO:0005524]; GO:0032550; GO:0032559; GO:0035639; GO:0001883; GO:0032549; GO:0030554; GO:0032555; GO:0043168; GO:1901265; GO:0001882; GO:0017076; GO:0032553; GO:0043167; GO:0097159; GO:1901363; GO:0036094; GO:0097367; GO:0000166; GO:0005488; GO:0003674 [GO:0005737]; GO:0044424…	1.58465e+09										600	63.7696	6.50732
Q9SIV2	26S proteasome non-ATPase regulatory subunit 2 homolog A OS=Arabidopsis thaliana GN=RPN1A PE=1 SV=2 - [PSD2A_ARATH]	193.99	31.31	1	13	24	75	protein binding; enzyme regulator activity	proteasome; nucleus; cytoplasm; cytosol; membrane	metabolic process; cell organization and biogenesis; response to stimulus; regulation of biological process; defense response	Pf01851	816580	[GO:0000502]; GO:0043234; GO:0044424; GO:0032991; GO:0005622; GO:0044464; GO:0005575; GO:0005623 [GO:0002376]; GO:0008150 [GO:0005488]; GO:0003674 [GO:0005515]; GO:0005488; GO:0003674 [GO:0005634]; GO:0043231; GO:0043227; GO:0043229; GO:0043226; GO:0044424; GO:0005575; GO:0005622; GO:0044464; GO:0005623 [GO:0005737]; GO:0044424; GO:0005622; GO:0044464; GO:0005575; GO:0005623 [GO:0005829]; GO:0044…	2.11827e+09	1.10728	1		0.808429	1		0.564722	1		891	98.0818	5.09717
B9DHA6	Ubiquitin-60S ribosomal protein L40-1 OS=Arabidopsis thaliana GN=RPL40A PE=1 SV=1 - [RL40A_ARATH]	193.722	58.59	40	1	10	87	structural molecule activity; protein binding	nucleus; cytoplasm; ribosome	metabolic process	Pf00240; Pf01020; Pf11976; Pf13019; Pf13881; Pf14560	824425	[GO:0001510]; GO:0009451; GO:0043414; GO:0016070; GO:0043412; GO:0032259; GO:0044260; GO:0090304; GO:0043170; GO:0008152; GO:0044237; GO:0006139; GO:0071704; GO:0008150; GO:0009987; GO:0006725; GO:0034641; GO:0044238; GO:0046483; GO:1901360; GO:0006807 [GO:0003735]; GO:0005198; GO:0003674 [GO:0005515]; GO:0005488; GO:0003674 [GO:0005634]; GO:0043231; GO:0043227; GO:0043229; GO:0043226; GO:0044424…	7.09972e+09										128	14.724	9.92041
Q9M339	40S ribosomal protein S3-2 OS=Arabidopsis thaliana GN=RPS3B PE=1 SV=1 - [RS32_ARATH]	193.079	58.63	1	3	16	81	DNA binding; RNA binding; structural molecule activity; catalytic activity	nucleus; cytoplasm; Golgi; ribosome; membrane	metabolic process; response to stimulus	Pf00189; Pf07650	824554	[GO:0002181]; GO:0006412; GO:0010467; GO:0034645; GO:0044267; GO:0043170; GO:0009059; GO:0044249; GO:0044260; GO:0019538; GO:0071704; GO:1901576; GO:0009058; GO:0044237; GO:0044238; GO:0008152; GO:0009987; GO:0008150 [GO:0003684]; GO:0003677; GO:0003676; GO:0097159; GO:1901363; GO:0005488; GO:0003674 [GO:0003723]; GO:0003676; GO:0097159; GO:1901363; GO:0005488; GO:0003674 [GO:0003735]; GO:0005198…	3.76452e+09										249	27.3317	9.53955
Q94K48	E-Z type HEAT repeat-containing protein OS=Arabidopsis thaliana GN=At3g62530 PE=2 SV=1 - [Q94K48_ARATH]	192.761	67.42	3	12	13	66	metal ion binding; catalytic activity	mitochondrion; Golgi		Pf01347; Pf13646	825427	[GO:0005488]; GO:0003674 [GO:0005730]; GO:0031981; GO:0043232; GO:0044428; GO:0070013; GO:0043228; GO:0043229; GO:0005634; GO:0044446; GO:0043233; GO:0043226; GO:0044424; GO:0043231; GO:0044422; GO:0031974; GO:0005575; GO:0005622; GO:0044464; GO:0043227; GO:0005623 [GO:0005739]; GO:0043231; GO:0044444; GO:0043227; GO:0043229; GO:0005737; GO:0044424; GO:0043226; GO:0005622; GO:0044464; GO:0005575;…	3441670913	1.31467	1		0.776254	1		0.781532	1		221	24.4877	6.56592
A8MQA1	60S ribosomal protein L13-1 OS=Arabidopsis thaliana GN=BBC1 PE=1 SV=1 - [A8MQA1_ARATH]	192.72	68.14	9	9	15	84	RNA binding; structural molecule activity	cytoplasm; membrane; Golgi; cytosol; ribosome	metabolic process; response to stimulus	Pf01294	824062	[GO:0001510]; GO:0009451; GO:0043414; GO:0016070; GO:0043412; GO:0032259; GO:0044260; GO:0090304; GO:0043170; GO:0008152; GO:0044237; GO:0006139; GO:0071704; GO:0008150; GO:0009987; GO:0006725; GO:0034641; GO:0044238; GO:0046483; GO:1901360; GO:0006807 [GO:0003723]; GO:0003676; GO:0097159; GO:1901363; GO:0005488; GO:0003674 [GO:0003735]; GO:0005198; GO:0003674 [GO:0005618]; GO:0030312; GO:0044464…	11832908396										204	23.525	11.0044
Q8RUC6	Ubiquitin-NEDD8-like protein RUB2 OS=Arabidopsis thaliana GN=RUB2 PE=1 SV=3 - [RUB2_ARATH]	190.571	46.1	41	1	10	83	protein binding	nucleus; cytoplasm; cytosol	metabolic process	Pf00240; Pf11976; Pf13019; Pf13881; Pf14560	818132	[GO:0005515]; GO:0005488; GO:0003674 [GO:0005622]; GO:0044464; GO:0005575; GO:0005623 [GO:0005634]; GO:0043231; GO:0043227; GO:0043229; GO:0043226; GO:0044424; GO:0005575; GO:0005622; GO:0044464; GO:0005623 [GO:0005737]; GO:0044424; GO:0005622; GO:0044464; GO:0005575; GO:0005623 [GO:0005829]; GO:0044444; GO:0005737; GO:0044424; GO:0005622; GO:0044464; GO:0005575; GO:0005623 [GO:0006464]; GO:00362…	7.09972e+09										154	17.1393	6.06201
Q38882	Phospholipase D alpha 1 OS=Arabidopsis thaliana GN=PLDALPHA1 PE=1 SV=2 - [PLDA1_ARATH]	190.53	26.91	3	19	19	68	catalytic activity; metal ion binding; protein binding	nucleus; cytoplasm; mitochondrion; vacuole; cytosol; membrane	metabolic process; transport; response to stimulus; cell organization and biogenesis; regulation of biological process; cell growth	Pf00168; Pf00614; Pf12357; Pf13091	820816	[GO:0003824]; GO:0003674 [GO:0004630]; GO:0004620; GO:0008081; GO:0016298; GO:0042578; GO:0016788; GO:0016787; GO:0003824; GO:0003674 [GO:0005509]; GO:0046872; GO:0043169; GO:0043167; GO:0005488; GO:0003674 [GO:0005515]; GO:0005488; GO:0003674 [GO:0005546]; GO:1902936; GO:1901981; GO:0035091; GO:0005543; GO:0008289; GO:0043168; GO:0005488; GO:0043167; GO:0003674 [GO:0005634]; GO:0043231; GO:00432…	1.38007e+09	0.92508	1		0.211661	1		1.08275	1		810	91.7901	5.87158
Q9LTX9	Heat shock 70 kDa protein 7, chloroplastic OS=Arabidopsis thaliana GN=HSP70-7 PE=1 SV=1 - [HSP7G_ARATH]	189.642	38.3	1	6	26	79	nucleotide binding; protein binding	extracellular	cell organization and biogenesis; metabolic process; transport; response to stimulus	Pf00012; Pf03980; Pf06406; Pf06723	835054	[GO:0000166]; GO:0036094; GO:1901265; GO:0005488; GO:0097159; GO:1901363; GO:0003674 [GO:0000902]; GO:0032989; GO:0009653; GO:0016043; GO:0048869; GO:0032502; GO:0048856; GO:0009987; GO:0071840; GO:0044763; GO:0044767; GO:0008150; GO:0044699 [GO:0005515]; GO:0005488; GO:0003674 [GO:0005524]; GO:0032550; GO:0032559; GO:0035639; GO:0001883; GO:0032549; GO:0030554; GO:0032555; GO:0043168; GO:1901265…	4.22573e+09										718	76.9497	5.30029
C0Z325	AT3G02090 protein OS=Arabidopsis thaliana GN=At3g02090 PE=2 SV=1 - [C0Z325_ARATH]	189.564	57.08	4	25	25	77	catalytic activity; metal ion binding		metabolic process	Pf00675; Pf05193		[GO:0003824]; GO:0003674 [GO:0004222]; GO:0004175; GO:0008237; GO:0070011; GO:0008233; GO:0016787; GO:0003824; GO:0003674 [GO:0006508]; GO:0019538; GO:0043170; GO:0044238; GO:0071704; GO:0008152; GO:0008150 [GO:0008270]; GO:0046914; GO:0046872; GO:0043169; GO:0043167; GO:0005488; GO:0003674 [GO:0046872]; GO:0043169; GO:0043167; GO:0005488; GO:0003674	3.01038e+09										480	53.6924	6.16357
Q8L5Y6	Cullin-associated NEDD8-dissociated protein 1 OS=Arabidopsis thaliana GN=CAND1 PE=1 SV=1 - [CAND1_ARATH]	189.514	25.43	1	33	33	90	protein binding	nucleus; cytosol; membrane	metabolic process; regulation of biological process; response to stimulus; cell organization and biogenesis; cell differentiation	Pf08623	814786	[GO:0000278]; GO:0007049; GO:0044763; GO:0009987; GO:0044699; GO:0008150 [GO:0003002]; GO:0007389; GO:0007275; GO:0044707; GO:0044767; GO:0032501; GO:0044699; GO:0032502; GO:0008150 [GO:0005488]; GO:0003674 [GO:0005515]; GO:0005488; GO:0003674 [GO:0005618]; GO:0030312; GO:0044464; GO:0071944; GO:0005575; GO:0005623 [GO:0005634]; GO:0043231; GO:0043227; GO:0043229; GO:0043226; GO:0044424; GO:00055…	8.09928e+08										1219	134.811	6.1001
Q9C5M0	Mitochondrial dicarboxylate/tricarboxylate transporter DTC OS=Arabidopsis thaliana GN=DTC PE=1 SV=1 - [DTC_ARATH]	187.851	50.67	3	13	13	83	transporter activity	mitochondrion; membrane; Golgi	metabolic process; transport; response to stimulus	Pf00153	832096	[GO:0005310]; GO:0046943; GO:0005342; GO:0008514; GO:0022891; GO:0008509; GO:0022857; GO:0022892; GO:0015075; GO:0005215; GO:0003674 [GO:0005618]; GO:0030312; GO:0044464; GO:0071944; GO:0005575; GO:0005623 [GO:0005739]; GO:0043231; GO:0044444; GO:0043227; GO:0043229; GO:0005737; GO:0044424; GO:0043226; GO:0005622; GO:0044464; GO:0005575; GO:0005623 [GO:0005743]; GO:0019866; GO:0031966; GO:0031090…	5.78092e+09	0.820717	1		0.283532	1		0.522259	1		298	31.8912	9.23193
Q9LXG1	40S ribosomal protein S9-1 OS=Arabidopsis thaliana GN=RPS9B PE=1 SV=1 - [RS91_ARATH]	187.553	48.48	3	5	10	73	RNA binding; structural molecule activity	mitochondrion; membrane; Golgi; cytosol; ribosome	metabolic process; regulation of biological process	Pf00163; Pf01479	831372	[GO:0001510]; GO:0009451; GO:0043414; GO:0016070; GO:0043412; GO:0032259; GO:0044260; GO:0090304; GO:0043170; GO:0008152; GO:0044237; GO:0006139; GO:0071704; GO:0008150; GO:0009987; GO:0006725; GO:0034641; GO:0044238; GO:0046483; GO:1901360; GO:0006807 [GO:0003723]; GO:0003676; GO:0097159; GO:1901363; GO:0005488; GO:0003674 [GO:0003735]; GO:0005198; GO:0003674 [GO:0005618]; GO:0030312; GO:0044464…	6.28972e+09										198	23.0222	10.1694
Q56XG6	DEAD-box ATP-dependent RNA helicase 15 OS=Arabidopsis thaliana GN=RH15 PE=1 SV=3 - [RH15_ARATH]	186.819	43.09	6	21	21	80	nucleotide binding; DNA binding; RNA binding; catalytic activity; protein binding	nucleus; spliceosomal complex; cytoplasm; cytosol	metabolic process; transport; response to stimulus; regulation of biological process	Pf00270; Pf00271	830986	[GO:0000166]; GO:0036094; GO:1901265; GO:0005488; GO:0097159; GO:1901363; GO:0003674 [GO:0000398]; GO:0000377; GO:0006397; GO:0000375; GO:0006396; GO:0016071; GO:0008380; GO:0010467; GO:0016070; GO:0043170; GO:0044260; GO:0090304; GO:0071704; GO:0044237; GO:0006139; GO:0008152; GO:0009987; GO:0006725; GO:0034641; GO:0044238; GO:0046483; GO:1901360; GO:0008150; GO:0006807 [GO:0003676]; GO:0097159;…	3.37809e+09	1.18087	4	14.0547	0.789723	4	1.88286	0.731275	4	9.0429	427	48.3065	5.64307
Q01525	14-3-3-like protein GF14 omega OS=Arabidopsis thaliana GN=GRF2 PE=2 SV=2 - [14332_ARATH]	186.515	64.86	2	6	17	83	protein binding	cytoplasm; vacuole; membrane; Golgi; cytosol	regulation of biological process; response to stimulus	Pf00244	844165	[GO:0005737]; GO:0044424; GO:0005622; GO:0044464; GO:0005575; GO:0005623 [GO:0005773]; GO:0043231; GO:0044444; GO:0043227; GO:0043229; GO:0005737; GO:0044424; GO:0043226; GO:0005622; GO:0044464; GO:0005575; GO:0005623 [GO:0005774]; GO:0044437; GO:0098588; GO:0098805; GO:0005773; GO:0044444; GO:0044446; GO:0031090; GO:0016020; GO:0043231; GO:0005737; GO:0044424; GO:0043229; GO:0044422; GO:0043227;…	5895354429										259	29.1435	4.79248
Q39230	Serine--tRNA ligase OS=Arabidopsis thaliana GN=At5g27470 PE=2 SV=1 - [SYS_ARATH]	185.806	45.45	1	22	22	86	nucleotide binding; catalytic activity	cytoplasm; cytosol	metabolic process; response to stimulus	Pf00587; Pf02403	832806	[GO:0000166]; GO:0036094; GO:1901265; GO:0005488; GO:0097159; GO:1901363; GO:0003674 [GO:0004812]; GO:0016876; GO:0016875; GO:0016874; GO:0003824; GO:0003674 [GO:0004828]; GO:0004812; GO:0016876; GO:0016875; GO:0016874; GO:0003824; GO:0003674 [GO:0005524]; GO:0032550; GO:0032559; GO:0035639; GO:0001883; GO:0032549; GO:0030554; GO:0032555; GO:0043168; GO:1901265; GO:0001882; GO:0017076; GO:0032553…	2.32893e+09	1.04364	1		0.723438	1		0.545099	1		451	51.5963	6.66846
P42645	14-3-3-like protein GF14 upsilon OS=Arabidopsis thaliana GN=GRF5 PE=1 SV=2 - [14335_ARATH]	185.399	43.66	3	1	13	80	nucleotide binding; protein binding	nucleus; cytoplasm; mitochondrion; Golgi; cytosol; membrane	metabolic process; response to stimulus	Pf00244	831462	[GO:0005524]; GO:0032550; GO:0032559; GO:0035639; GO:0001883; GO:0032549; GO:0030554; GO:0032555; GO:0043168; GO:1901265; GO:0001882; GO:0017076; GO:0032553; GO:0043167; GO:0097159; GO:1901363; GO:0036094; GO:0097367; GO:0000166; GO:0005488; GO:0003674 [GO:0005618]; GO:0030312; GO:0044464; GO:0071944; GO:0005575; GO:0005623 [GO:0005634]; GO:0043231; GO:0043227; GO:0043229; GO:0043226; GO:0044424;…	5622186672										268	30.1632	4.80518
Q9LIR4	Dihydroxy-acid dehydratase, chloroplastic OS=Arabidopsis thaliana GN=DHAD PE=2 SV=1 - [ILVD_ARATH]	185.24	41.94	4	23	23	81	catalytic activity; metal ion binding	cytosol	metabolic process; development; response to stimulus	Pf00920; Pf04023	821977	[GO:0003824]; GO:0003674 [GO:0004160]; GO:0016836; GO:0016835; GO:0016829; GO:0003824; GO:0003674 [GO:0005507]; GO:0046914; GO:0046872; GO:0043169; GO:0043167; GO:0005488; GO:0003674 [GO:0005829]; GO:0044444; GO:0005737; GO:0044424; GO:0005622; GO:0044464; GO:0005575; GO:0005623 [GO:0008152]; GO:0008150 [GO:0008652]; GO:0006520; GO:0046394; GO:1901566; GO:0019752; GO:0044238; GO:1901564; GO:00160…	2.95442e+09	0.949042	1		0.436836	1		0.62809	1		608	64.8717	6.22705
Q9LYR4	Aldolase-type TIM barrel family protein OS=Arabidopsis thaliana GN=T22N19_70 PE=1 SV=1 - [Q9LYR4_ARATH]	184.154	46.8	1	19	19	65	catalytic activity	cytoplasm; mitochondrion; cytosol	metabolic process; response to stimulus	Pf00923	831183	[GO:0003824]; GO:0003674 [GO:0004801]; GO:0016744; GO:0016740; GO:0003824; GO:0003674 [GO:0005737]; GO:0044424; GO:0005622; GO:0044464; GO:0005575; GO:0005623 [GO:0005739]; GO:0043231; GO:0044444; GO:0043227; GO:0043229; GO:0005737; GO:0044424; GO:0043226; GO:0005622; GO:0044464; GO:0005575; GO:0005623 [GO:0005829]; GO:0044444; GO:0005737; GO:0044424; GO:0005622; GO:0044464; GO:0005575; GO:000562…	1985849921										438	47.6696	6.43018
Q96300	14-3-3-like protein GF14 nu OS=Arabidopsis thaliana GN=GRF7 PE=1 SV=1 - [14337_ARATH]	183.531	50.57	2	2	15	83	protein binding	cytoplasm; Golgi; cytosol; membrane	metabolic process; transport	Pf00244	821060	[GO:0005635]; GO:0012505; GO:0031967; GO:0044428; GO:0044464; GO:0031975; GO:0043227; GO:0044446; GO:0005634; GO:0005575; GO:0005623; GO:0043226; GO:0043229; GO:0044422; GO:0044424; GO:0043231; GO:0005622 [GO:0005737]; GO:0044424; GO:0005622; GO:0044464; GO:0005575; GO:0005623 [GO:0005794]; GO:0012505; GO:0043231; GO:0044444; GO:0044464; GO:0043227; GO:0043229; GO:0005737; GO:0044424; GO:0005575;…	5622186672										265	29.806	4.81787
P25819	Catalase-2 OS=Arabidopsis thaliana GN=CAT2 PE=2 SV=3 - [CATA2_ARATH]	183.103	45.53	5	8	19	75	antioxidant activity; catalytic activity; protein binding; metal ion binding	nucleus; mitochondrion; cytosol; ribosome	metabolic process; response to stimulus; cell communication; cell death; cellular homeostasis; regulation of biological process	Pf00199; Pf06628	829661	[GO:0004096]; GO:0004601; GO:0016209; GO:0016684; GO:0003674; GO:0016491; GO:0003824 [GO:0004601]; GO:0016209; GO:0016684; GO:0003674; GO:0016491; GO:0003824 [GO:0005515]; GO:0005488; GO:0003674 [GO:0005623]; GO:0005575 [GO:0005634]; GO:0043231; GO:0043227; GO:0043229; GO:0043226; GO:0044424; GO:0005575; GO:0005622; GO:0044464; GO:0005623 [GO:0005739]; GO:0043231; GO:0044444; GO:0043227; GO:00432…	5.18081e+09										492	56.8953	7.12256
Q9M5K3	Dihydrolipoyl dehydrogenase 1, mitochondrial OS=Arabidopsis thaliana GN=LPD1 PE=1 SV=2 - [DLDH1_ARATH]	183.093	38.26	2	7	18	61	catalytic activity; metal ion binding; nucleotide binding	cytoplasm; mitochondrion; organelle lumen; Golgi; extracellular	response to stimulus; metabolic process; cellular homeostasis; regulation of biological process	Pf00070; Pf02852; Pf07992	841221	[GO:0004148]; GO:0016668; GO:0016651; GO:0016667; GO:0016491; GO:0003824; GO:0003674 [GO:0005507]; GO:0046914; GO:0046872; GO:0043169; GO:0043167; GO:0005488; GO:0003674 [GO:0005524]; GO:0032550; GO:0032559; GO:0035639; GO:0001883; GO:0032549; GO:0030554; GO:0032555; GO:0043168; GO:1901265; GO:0001882; GO:0017076; GO:0032553; GO:0043167; GO:0097159; GO:1901363; GO:0036094; GO:0097367; GO:0000166;…	2.2453e+09										507	53.9541	7.40088
Q94A40	Coatomer subunit alpha-1 OS=Arabidopsis thaliana GN=At1g62020 PE=2 SV=2 - [COPA1_ARATH]	182.97	27.8	2	8	30	80	structural molecule activity; transporter activity; protein binding	membrane; cytoplasm; Golgi; cytosol	transport; response to stimulus; metabolic process	Pf00400; Pf04053; Pf06957	842497	[GO:0000139]; GO:0044431; GO:0098588; GO:0005794; GO:0044444; GO:0044446; GO:0031090; GO:0012505; GO:0043231; GO:0005737; GO:0044424; GO:0043229; GO:0044422; GO:0016020; GO:0043227; GO:0044464; GO:0005622; GO:0043226; GO:0005575; GO:0005623 [GO:0005198]; GO:0003674 [GO:0005215]; GO:0003674 [GO:0005515]; GO:0005488; GO:0003674 [GO:0005622]; GO:0044464; GO:0005575; GO:0005623 [GO:0005623]; GO:00055…	2.82271e+09	1.18593	1		0.694564	1		0.730197	1		1216	136.48	6.97607
O23254	Serine hydroxymethyltransferase 4 OS=Arabidopsis thaliana GN=SHM4 PE=1 SV=1 - [GLYC4_ARATH]	182.279	47.13	1	16	18	86	catalytic activity; protein binding	cytoplasm; cytosol; membrane	metabolic process; response to stimulus	Pf00155; Pf00464	827027	[GO:0003824]; GO:0003674 [GO:0004372]; GO:0016742; GO:0016741; GO:0016740; GO:0003824; GO:0003674 [GO:0005515]; GO:0005488; GO:0003674 [GO:0005737]; GO:0044424; GO:0005622; GO:0044464; GO:0005575; GO:0005623 [GO:0005829]; GO:0044444; GO:0005737; GO:0044424; GO:0005622; GO:0044464; GO:0005575; GO:0005623 [GO:0005886]; GO:0016020; GO:0044464; GO:0071944; GO:0005575; GO:0005623 [GO:0006544]; GO:0009…	3.88158e+09										471	51.6852	7.2251
P41916	GTP-binding nuclear protein Ran-1 OS=Arabidopsis thaliana GN=RAN1 PE=1 SV=1 - [RAN1_ARATH]	181.772	47.51	4	10	10	72	nucleotide binding; catalytic activity; protein binding	nucleus; cytoplasm; Golgi; cytosol; membrane; extracellular	metabolic process; transport; regulation of biological process; response to stimulus	Pf00025; Pf00071; Pf08477	832123	[GO:0000166]; GO:0036094; GO:1901265; GO:0005488; GO:0097159; GO:1901363; GO:0003674 [GO:0003924]; GO:0017111; GO:0016462; GO:0016818; GO:0016817; GO:0016787; GO:0003824; GO:0003674 [GO:0005515]; GO:0005488; GO:0003674 [GO:0005525]; GO:0032550; GO:0032561; GO:0035639; GO:0001883; GO:0032549; GO:0019001; GO:0032555; GO:0043168; GO:1901265; GO:0001882; GO:0017076; GO:0032553; GO:0043167; GO:0097159…	5309428638	1.12526	2	6.69795	0.828704	2	8.95835	0.803019	2	13.5898	221	25.2598	6.85889
Q9SJT9	Coatomer subunit alpha-2 OS=Arabidopsis thaliana GN=At2g21390 PE=2 SV=1 - [COPA2_ARATH]	181.701	28.16	2	9	31	77	structural molecule activity; transporter activity; protein binding	membrane; cytoplasm; Golgi; cytosol	cell organization and biogenesis; metabolic process; transport; response to stimulus	Pf00400; Pf04053; Pf06957	816678	[GO:0000139]; GO:0044431; GO:0098588; GO:0005794; GO:0044444; GO:0044446; GO:0031090; GO:0012505; GO:0043231; GO:0005737; GO:0044424; GO:0043229; GO:0044422; GO:0016020; GO:0043227; GO:0044464; GO:0005622; GO:0043226; GO:0005575; GO:0005623 [GO:0000226]; GO:0007010; GO:0007017; GO:1902589; GO:0006996; GO:0044763; GO:0016043; GO:0009987; GO:0044699; GO:0071840; GO:0008150 [GO:0000911]; GO:1902410;…	2.81158e+09										1218	136.381	6.91748
Q9SIH0	40S ribosomal protein S14-1 OS=Arabidopsis thaliana GN=RPS14A PE=1 SV=1 - [RS141_ARATH]	181.607	52	1	1	10	56	structural molecule activity; protein binding; RNA binding	cytoplasm; membrane; cytosol; ribosome	cell organization and biogenesis; metabolic process	Pf00411	818188	[GO:0000028]; GO:0022618; GO:0042255; GO:0042274; GO:0022613; GO:0034622; GO:0071826; GO:0042254; GO:0070925; GO:0044085; GO:0065003; GO:0043933; GO:0006996; GO:0022607; GO:0071840; GO:0016043; GO:0008150; GO:0009987 [GO:0000462]; GO:0030490; GO:0006364; GO:0042274; GO:0016072; GO:0034470; GO:0042254; GO:0022613; GO:0034660; GO:0006396; GO:0044085; GO:0016070; GO:0010467; GO:0071840; GO:0044260; …	2.12433e+09										150	16.2467	10.5942
Q9CAX6	40S ribosomal protein S14-2 OS=Arabidopsis thaliana GN=RPS14B PE=1 SV=1 - [RS142_ARATH]	180.791	52	1	1	10	56	structural molecule activity; RNA binding	cytoplasm; cytosol; ribosome	cell organization and biogenesis; metabolic process	Pf00411	820324	[GO:0000028]; GO:0022618; GO:0042255; GO:0042274; GO:0022613; GO:0034622; GO:0071826; GO:0042254; GO:0070925; GO:0044085; GO:0065003; GO:0043933; GO:0006996; GO:0022607; GO:0071840; GO:0016043; GO:0008150; GO:0009987 [GO:0000462]; GO:0030490; GO:0006364; GO:0042274; GO:0016072; GO:0034470; GO:0042254; GO:0022613; GO:0034660; GO:0006396; GO:0044085; GO:0016070; GO:0010467; GO:0071840; GO:0044260; …	2.38989e+09										150	16.2627	10.5942
Q6KFR8	Putative polyubiquitin (Fragment) OS=Arabidopsis thaliana GN=UBQ13 PE=4 SV=1 - [Q6KFR8_ARATH]	180.062	60.4	23	1	9	77	protein binding			Pf00240; Pf11976; Pf13019; Pf13881; Pf14560		[GO:0005515]; GO:0005488; GO:0003674	7.09972e+09										250	28.1593	9.1001
P20431	ATPase 3, plasma membrane-type OS=Arabidopsis thaliana GN=AHA3 PE=1 SV=2 - [PMA3_ARATH]	179.721	23.6	9	4	20	56	nucleotide binding; metal ion binding; catalytic activity; transporter activity	membrane	metabolic process; transport	Pf00122; Pf00690; Pf00702; Pf12710; Pf13246	835841	[GO:0000166]; GO:0036094; GO:1901265; GO:0005488; GO:0097159; GO:1901363; GO:0003674 [GO:0000287]; GO:0046872; GO:0043169; GO:0043167; GO:0005488; GO:0003674 [GO:0003824]; GO:0003674 [GO:0005524]; GO:0032550; GO:0032559; GO:0035639; GO:0001883; GO:0032549; GO:0030554; GO:0032555; GO:0043168; GO:1901265; GO:0001882; GO:0017076; GO:0032553; GO:0043167; GO:0097159; GO:1901363; GO:0036094; GO:0097367…	1.99154e+09										949	104.384	7.18115
P49209	60S ribosomal protein L9-1 OS=Arabidopsis thaliana GN=RPL9B PE=1 SV=3 - [RL91_ARATH]	178.762	64.43	4	8	12	58	structural molecule activity; RNA binding	cytoplasm; vacuole; membrane; Golgi; cytosol; ribosome	metabolic process	Pf00347	840211	[GO:0003735]; GO:0005198; GO:0003674 [GO:0005622]; GO:0044464; GO:0005575; GO:0005623 [GO:0005730]; GO:0031981; GO:0043232; GO:0044428; GO:0070013; GO:0043228; GO:0043229; GO:0005634; GO:0044446; GO:0043233; GO:0043226; GO:0044424; GO:0043231; GO:0044422; GO:0031974; GO:0005575; GO:0005622; GO:0044464; GO:0043227; GO:0005623 [GO:0005737]; GO:0044424; GO:0005622; GO:0044464; GO:0005575; GO:0005623…	5.633e+09										194	22.0039	9.45166
Q9M084	AT4G31180 protein OS=Arabidopsis thaliana GN=At4g31180 PE=1 SV=1 - [Q9M084_ARATH]	177.532	43.55	2	19	23	81	RNA binding; nucleotide binding; catalytic activity	cytoplasm; endoplasmic reticulum; cytosol	cell organization and biogenesis; metabolic process; cell differentiation; response to stimulus; defense response	Pf00152; Pf01336; Pf01409	829246	[GO:0000049]; GO:0003723; GO:0003676; GO:0097159; GO:1901363; GO:0005488; GO:0003674 [GO:0000166]; GO:0036094; GO:1901265; GO:0005488; GO:0097159; GO:1901363; GO:0003674 [GO:0000741]; GO:0006997; GO:0048284; GO:0006996; GO:0016043; GO:0009987; GO:0071840; GO:0008150 [GO:0003676]; GO:0097159; GO:1901363; GO:0005488; GO:0003674 [GO:0004812]; GO:0016876; GO:0016875; GO:0016874; GO:0003824; GO:000367…	2.9451e+09										558	62.8783	6.22705
C0Z361	Chaperonin 60 subunit beta 3, chloroplastic OS=Arabidopsis thaliana GN=CPN60B3 PE=1 SV=1 - [CPNB3_ARATH]	177.194	33.67	2	8	20	69	nucleotide binding	cytoplasm; mitochondrion; cytosol; membrane	metabolic process	Pf00118	835751	[GO:0000166]; GO:0036094; GO:1901265; GO:0005488; GO:0097159; GO:1901363; GO:0003674 [GO:0005524]; GO:0032550; GO:0032559; GO:0035639; GO:0001883; GO:0032549; GO:0030554; GO:0032555; GO:0043168; GO:1901265; GO:0001882; GO:0017076; GO:0032553; GO:0043167; GO:0097159; GO:1901363; GO:0036094; GO:0097367; GO:0000166; GO:0005488; GO:0003674 [GO:0005737]; GO:0044424; GO:0005622; GO:0044464; GO:0005575;…	1.3871e+09										597	63.2853	5.87158
Q9FEF8	Probable mediator of RNA polymerase II transcription subunit 36b OS=Arabidopsis thaliana GN=MED36B PE=1 SV=1 - [MD36B_ARATH]	176.461	40.91	1	3	12	67	catalytic activity; RNA binding	nucleus; cytosol; membrane	metabolic process; regulation of biological process; response to stimulus; cell organization and biogenesis	Pf01135; Pf01189; Pf01269; Pf01728; Pf13847	835323	[GO:0000085]; GO:0051319; GO:0051329; GO:0098763; GO:0022403; GO:0051325; GO:0000278; GO:0044848; GO:0007049; GO:0008150; GO:0044763; GO:0009987; GO:0044699 [GO:0000179]; GO:0008170; GO:0016433; GO:0008168; GO:0008649; GO:0016741; GO:0008173; GO:0008757; GO:0016740; GO:0003824; GO:0003674 [GO:0000478]; GO:0000469; GO:0006364; GO:0090502; GO:0090501; GO:0016072; GO:0034470; GO:0042254; GO:0016070;…	2211192032										308	32.8091	10.1401
Q93YV7	Probable methyltransferase PMT3 OS=Arabidopsis thaliana GN=At4g14360 PE=2 SV=1 - [PMT3_ARATH]	175.347	36.18	1	3	21	73	catalytic activity	membrane; endosome; Golgi	metabolic process; cell organization and biogenesis	Pf03141; Pf08241	827079	[GO:0000139]; GO:0044431; GO:0098588; GO:0005794; GO:0044444; GO:0044446; GO:0031090; GO:0012505; GO:0043231; GO:0005737; GO:0044424; GO:0043229; GO:0044422; GO:0016020; GO:0043227; GO:0044464; GO:0005622; GO:0043226; GO:0005575; GO:0005623 [GO:0000179]; GO:0008170; GO:0016433; GO:0008168; GO:0008649; GO:0016741; GO:0008173; GO:0008757; GO:0016740; GO:0003824; GO:0003674 [GO:0000271]; GO:0005976;…	2.65546e+09	0.798694	1		0.927614	1		0.7288	1		608	69.1925	6.53662
F4I576	Monodehydroascorbate reductase OS=Arabidopsis thaliana GN=MDAR6 PE=4 SV=1 - [F4I576_ARATH]	175.118	47.93	5	19	19	66	nucleotide binding; catalytic activity	mitochondrion; cytosol	response to stimulus; metabolic process	Pf00070; Pf01266; Pf07992	842697	[GO:0005524]; GO:0032550; GO:0032559; GO:0035639; GO:0001883; GO:0032549; GO:0030554; GO:0032555; GO:0043168; GO:1901265; GO:0001882; GO:0017076; GO:0032553; GO:0043167; GO:0097159; GO:1901363; GO:0036094; GO:0097367; GO:0000166; GO:0005488; GO:0003674 [GO:0005739]; GO:0043231; GO:0044444; GO:0043227; GO:0043229; GO:0005737; GO:0044424; GO:0043226; GO:0005622; GO:0044464; GO:0005575; GO:0005623 […	1.8335e+09	1.12969	2	3.34737	0.768677	2	2.88311	0.818147	2	0.77815	482	52.0829	7.75244
Q56WD9	3-ketoacyl-CoA thiolase 2, peroxisomal OS=Arabidopsis thaliana GN=PED1 PE=1 SV=2 - [THIK2_ARATH]	174.258	39.18	3	14	17	55	catalytic activity	mitochondrion; membrane; cytosol	metabolic process; response to stimulus; regulation of biological process; cell organization and biogenesis	Pf00108; Pf02803	817876	[GO:0003824]; GO:0003674 [GO:0003988]; GO:0016408; GO:0016747; GO:0016746; GO:0016740; GO:0003824; GO:0003674 [GO:0005730]; GO:0031981; GO:0043232; GO:0044428; GO:0070013; GO:0043228; GO:0043229; GO:0005634; GO:0044446; GO:0043233; GO:0043226; GO:0044424; GO:0043231; GO:0044422; GO:0031974; GO:0005575; GO:0005622; GO:0044464; GO:0043227; GO:0005623 [GO:0005739]; GO:0043231; GO:0044444; GO:0043227…	1022245781										462	48.548	8.33838
Q9LFA3	Probable monodehydroascorbate reductase, cytoplasmic isoform 3 OS=Arabidopsis thaliana GN=At3g52880 PE=1 SV=1 - [MDAR3_ARATH]	174.092	48.16	2	19	20	73	catalytic activity; nucleotide binding	cytoplasm; organelle lumen; cytosol; membrane; extracellular	metabolic process; response to stimulus	Pf00070; Pf04820; Pf07992	824454	[GO:0005737]; GO:0044424; GO:0005622; GO:0044464; GO:0005575; GO:0005623 [GO:0005777]; GO:0042579; GO:0043231; GO:0044444; GO:0043227; GO:0043229; GO:0005737; GO:0044424; GO:0043226; GO:0005622; GO:0044464; GO:0005575; GO:0005623 [GO:0005782]; GO:0031907; GO:0044439; GO:0044438; GO:0070013; GO:0005777; GO:0042579; GO:0044444; GO:0044446; GO:0043233; GO:0043231; GO:0005737; GO:0044424; GO:0043229;…	2.27758e+09	1.27295	2	28.6164	0.81004	2	1.21989	0.803407	2	15.4213	434	46.4581	6.82959
Q9SA73	At1g30580 OS=Arabidopsis thaliana GN=T5I8.3 PE=2 SV=1 - [Q9SA73_ARATH]	174.047	46.19	2	17	17	58	nucleotide binding; protein binding; transporter activity; catalytic activity; metal ion binding	cytoplasm; cytosol	metabolic process; transport; response to stimulus; regulation of biological process	Pf00005; Pf01926; Pf02421; Pf06071	839938	[GO:0000166]; GO:0036094; GO:1901265; GO:0005488; GO:0097159; GO:1901363; GO:0003674 [GO:0005515]; GO:0005488; GO:0003674 [GO:0005524]; GO:0032550; GO:0032559; GO:0035639; GO:0001883; GO:0032549; GO:0030554; GO:0032555; GO:0043168; GO:1901265; GO:0001882; GO:0017076; GO:0032553; GO:0043167; GO:0097159; GO:1901363; GO:0036094; GO:0097367; GO:0000166; GO:0005488; GO:0003674 [GO:0005525]; GO:0032550…	2.69e+09										394	44.4432	6.81494
Q42064	60S ribosomal protein L8-3 OS=Arabidopsis thaliana GN=RPL8C PE=1 SV=2 - [RL83_ARATH]	173.166	58.14	3	3	13	71	RNA binding; structural molecule activity	cytoplasm; vacuole; ribosome; membrane	metabolic process	Pf00181; Pf03947	829770	[GO:0003723]; GO:0003676; GO:0097159; GO:1901363; GO:0005488; GO:0003674 [GO:0003735]; GO:0005198; GO:0003674 [GO:0005622]; GO:0044464; GO:0005575; GO:0005623 [GO:0005737]; GO:0044424; GO:0005622; GO:0044464; GO:0005575; GO:0005623 [GO:0005773]; GO:0043231; GO:0044444; GO:0043227; GO:0043229; GO:0005737; GO:0044424; GO:0043226; GO:0005622; GO:0044464; GO:0005575; GO:0005623 [GO:0005840]; GO:00305…	6.38864e+09										258	27.9308	10.8286
O23627	Glycine--tRNA ligase 1, mitochondrial OS=Arabidopsis thaliana GN=GLYRS-1 PE=2 SV=1 - [SYGM1_ARATH]	172.733	32.1	6	24	25	77	nucleotide binding; catalytic activity; protein binding	cytoplasm; mitochondrion; endosome; Golgi; cytosol	metabolic process; cell organization and biogenesis; response to stimulus	Pf00458; Pf00587; Pf03129	839866	[GO:0000166]; GO:0036094; GO:1901265; GO:0005488; GO:0097159; GO:1901363; GO:0003674 [GO:0004812]; GO:0016876; GO:0016875; GO:0016874; GO:0003824; GO:0003674 [GO:0004820]; GO:0004812; GO:0016876; GO:0016875; GO:0016874; GO:0003824; GO:0003674 [GO:0005524]; GO:0032550; GO:0032559; GO:0035639; GO:0001883; GO:0032549; GO:0030554; GO:0032555; GO:0043168; GO:1901265; GO:0001882; GO:0017076; GO:0032553…	6.79525e+08										729	81.892	7.00537
Q9CAV0	40S ribosomal protein S3a-1 OS=Arabidopsis thaliana GN=RPS3AA PE=1 SV=3 - [RS3A1_ARATH]	172.338	57.63	3	6	15	77	structural molecule activity	cytoplasm; Golgi; cytosol; ribosome; membrane	metabolic process	Pf01015	819644	[GO:0001510]; GO:0009451; GO:0043414; GO:0016070; GO:0043412; GO:0032259; GO:0044260; GO:0090304; GO:0043170; GO:0008152; GO:0044237; GO:0006139; GO:0071704; GO:0008150; GO:0009987; GO:0006725; GO:0034641; GO:0044238; GO:0046483; GO:1901360; GO:0006807 [GO:0002181]; GO:0006412; GO:0010467; GO:0034645; GO:0044267; GO:0043170; GO:0009059; GO:0044249; GO:0044260; GO:0019538; GO:0071704; GO:1901576; …	5308016685										262	29.8318	9.75928
Q8L9N4	60S ribosomal protein L6, putative OS=Arabidopsis thaliana PE=2 SV=1 - [Q8L9N4_ARATH]	172.29	62.23	4	9	18	67	structural molecule activity	ribosome	metabolic process	Pf01159; Pf03868		[GO:0003735]; GO:0005198; GO:0003674 [GO:0005622]; GO:0044464; GO:0005575; GO:0005623 [GO:0005840]; GO:0030529; GO:0043232; GO:0044444; GO:0032991; GO:0044424; GO:0043228; GO:0043229; GO:0005737; GO:0005575; GO:0005622; GO:0044464; GO:0043226; GO:0005623 [GO:0006412]; GO:0010467; GO:0034645; GO:0044267; GO:0043170; GO:0009059; GO:0044249; GO:0044260; GO:0019538; GO:0071704; GO:1901576; GO:0009058…	3224747320										233	26.1204	10.0962
Q8LA49	Globulin-like protein OS=Arabidopsis thaliana PE=2 SV=1 - [Q8LA49_ARATH]	172.166	40.17	4	16	16	64				Pf00190		[GO:0045735]; GO:0003674	3.03083e+09										356	38.2867	6.17627
Q93VT9	60S ribosomal protein L10-1 OS=Arabidopsis thaliana GN=RPL10A PE=1 SV=1 - [RL101_ARATH]	171.602	50.91	4	2	14	65	structural molecule activity; protein binding; RNA binding	nucleus; cytoplasm; vacuole; membrane; Golgi; cytosol; ribosome	cell organization and biogenesis; metabolic process; defense response; response to stimulus	Pf00252	837993	[GO:0000027]; GO:0022618; GO:0042255; GO:0042273; GO:0022613; GO:0034622; GO:0071826; GO:0042254; GO:0070925; GO:0044085; GO:0065003; GO:0043933; GO:0006996; GO:0022607; GO:0071840; GO:0016043; GO:0008150; GO:0009987 [GO:0001510]; GO:0009451; GO:0043414; GO:0016070; GO:0043412; GO:0032259; GO:0044260; GO:0090304; GO:0043170; GO:0008152; GO:0044237; GO:0006139; GO:0071704; GO:0008150; GO:0009987; …	7.90467e+09										220	24.9012	10.4917
Q9SV21	Coatomer subunit beta-1 OS=Arabidopsis thaliana GN=At4g31480 PE=2 SV=2 - [COPB1_ARATH]	171.579	26.27	2	2	24	65	structural molecule activity; protein binding	membrane; nucleus; cytoplasm; Golgi; cytosol	transport	Pf01602; Pf07718; Pf13646; Pf14806	829275	[GO:0000139]; GO:0044431; GO:0098588; GO:0005794; GO:0044444; GO:0044446; GO:0031090; GO:0012505; GO:0043231; GO:0005737; GO:0044424; GO:0043229; GO:0044422; GO:0016020; GO:0043227; GO:0044464; GO:0005622; GO:0043226; GO:0005575; GO:0005623 [GO:0005198]; GO:0003674 [GO:0005488]; GO:0003674 [GO:0005634]; GO:0043231; GO:0043227; GO:0043229; GO:0043226; GO:0044424; GO:0005575; GO:0005622; GO:0044464…	1.69599e+09										948	106.077	5.8335
Q94CE5	Gamma-aminobutyrate transaminase POP2, mitochondrial OS=Arabidopsis thaliana GN=POP2 PE=1 SV=1 - [GATP_ARATH]	171.072	35.32	1	16	16	75	catalytic activity; metal ion binding	cytoplasm; mitochondrion; membrane; Golgi; cytosol	metabolic process; transport; response to stimulus; cell organization and biogenesis; cell growth	Pf00155; Pf00202	821784	[GO:0003824]; GO:0003674 [GO:0003867]; GO:0008483; GO:0016769; GO:0016740; GO:0003824; GO:0003674 [GO:0005737]; GO:0044424; GO:0005622; GO:0044464; GO:0005575; GO:0005623 [GO:0005739]; GO:0043231; GO:0044444; GO:0043227; GO:0043229; GO:0005737; GO:0044424; GO:0043226; GO:0005622; GO:0044464; GO:0005575; GO:0005623 [GO:0005774]; GO:0044437; GO:0098588; GO:0098805; GO:0005773; GO:0044444; GO:004444…	1.99838e+09										504	55.1524	7.94287
Q9M1R2	Class II aaRS and biotin synthetases superfamily protein OS=Arabidopsis thaliana GN=T17J13.80 PE=2 SV=1 - [Q9M1R2_ARATH]	170.811	48.49	1	23	23	76	nucleotide binding; catalytic activity	cytoplasm; cytosol; membrane	metabolic process	Pf00587; Pf03129; Pf09180	825385	[GO:0000166]; GO:0036094; GO:1901265; GO:0005488; GO:0097159; GO:1901363; GO:0003674 [GO:0004812]; GO:0016876; GO:0016875; GO:0016874; GO:0003824; GO:0003674 [GO:0004827]; GO:0004812; GO:0016876; GO:0016875; GO:0016874; GO:0003824; GO:0003674 [GO:0005524]; GO:0032550; GO:0032559; GO:0035639; GO:0001883; GO:0032549; GO:0030554; GO:0032555; GO:0043168; GO:1901265; GO:0001882; GO:0017076; GO:0032553…	1932740088	0.900057	1		0.783562	1		0.817088	1		530	60.7167	6.40479
Q8VZH2	Aminopeptidase M1 OS=Arabidopsis thaliana GN=APM1 PE=1 SV=1 - [APM1_ARATH]	170.796	29.35	1	29	29	73	catalytic activity; metal ion binding	nucleus; cytoplasm; endoplasmic reticulum; cytosol; membrane	metabolic process; cell organization and biogenesis; transport; regulation of biological process	Pf01433; Pf11838; Pf13485	829446	[GO:0004177]; GO:0008238; GO:0070011; GO:0008233; GO:0016787; GO:0003824; GO:0003674 [GO:0005634]; GO:0043231; GO:0043227; GO:0043229; GO:0043226; GO:0044424; GO:0005575; GO:0005622; GO:0044464; GO:0005623 [GO:0005737]; GO:0044424; GO:0005622; GO:0044464; GO:0005575; GO:0005623 [GO:0005783]; GO:0012505; GO:0043231; GO:0044444; GO:0044464; GO:0043227; GO:0043229; GO:0005737; GO:0044424; GO:0005575…	1.05586e+09										879	98.1169	5.50342
Q43870	ATP sulfurylase 2 OS=Arabidopsis thaliana GN=APS2 PE=1 SV=1 - [APS2_ARATH]	169.149	35.29	1	13	18	62	nucleotide binding; catalytic activity	cytoplasm; cytosol	metabolic process; cell communication; response to stimulus	Pf01747; Pf14306	838580	[GO:0000103]; GO:0006790; GO:0044237; GO:0008152; GO:0009987; GO:0008150 [GO:0000166]; GO:0036094; GO:1901265; GO:0005488; GO:0097159; GO:1901363; GO:0003674 [GO:0004020]; GO:0016301; GO:0016773; GO:0016772; GO:0016740; GO:0003824; GO:0003674 [GO:0004781]; GO:0004779; GO:0070566; GO:0016779; GO:0016772; GO:0016740; GO:0003824; GO:0003674 [GO:0005524]; GO:0032550; GO:0032559; GO:0035639; GO:000188…	1.00268e+09										476	53.6043	6.60986
Q9SV20	Coatomer subunit beta-2 OS=Arabidopsis thaliana GN=At4g31490 PE=2 SV=2 - [COPB2_ARATH]	168.375	24.47	2	1	23	64	structural molecule activity; protein binding	membrane; cytoplasm; Golgi; cytosol	transport	Pf01602; Pf07718; Pf13646; Pf14806	829276	[GO:0000139]; GO:0044431; GO:0098588; GO:0005794; GO:0044444; GO:0044446; GO:0031090; GO:0012505; GO:0043231; GO:0005737; GO:0044424; GO:0043229; GO:0044422; GO:0016020; GO:0043227; GO:0044464; GO:0005622; GO:0043226; GO:0005575; GO:0005623 [GO:0005198]; GO:0003674 [GO:0005488]; GO:0003674 [GO:0005737]; GO:0044424; GO:0005622; GO:0044464; GO:0005575; GO:0005623 [GO:0005794]; GO:0012505; GO:004323…	1.69599e+09										948	106.01	6.01123
Q9FVT2	Probable elongation factor 1-gamma 2 OS=Arabidopsis thaliana GN=At1g57720 PE=2 SV=1 - [EF1G2_ARATH]	168.235	47.94	5	8	19	74	RNA binding; metal ion binding; protein binding	vacuole; Golgi; cytosol; membrane	metabolic process; response to stimulus	Pf00043; Pf00647; Pf02798; Pf13409; Pf13410; Pf13417; Pf14497	842147	[GO:0003746]; GO:0008135; GO:0003723; GO:0003676; GO:0097159; GO:1901363; GO:0005488; GO:0003674 [GO:0005507]; GO:0046914; GO:0046872; GO:0043169; GO:0043167; GO:0005488; GO:0003674 [GO:0005515]; GO:0005488; GO:0003674 [GO:0005618]; GO:0030312; GO:0044464; GO:0071944; GO:0005575; GO:0005623 [GO:0005773]; GO:0043231; GO:0044444; GO:0043227; GO:0043229; GO:0005737; GO:0044424; GO:0043226; GO:000562…	5.47715e+09										413	46.3704	5.70654
Q0WW26	Coatomer subunit gamma OS=Arabidopsis thaliana GN=At4g34450 PE=1 SV=2 - [COPG_ARATH]	168.205	35.67	3	30	30	73	structural molecule activity; protein binding	membrane; nucleus; cytoplasm; Golgi; cytosol	metabolic process; transport; cell organization and biogenesis	Pf01602; Pf08752	829596	[GO:0000139]; GO:0044431; GO:0098588; GO:0005794; GO:0044444; GO:0044446; GO:0031090; GO:0012505; GO:0043231; GO:0005737; GO:0044424; GO:0043229; GO:0044422; GO:0016020; GO:0043227; GO:0044464; GO:0005622; GO:0043226; GO:0005575; GO:0005623 [GO:0005198]; GO:0003674 [GO:0005488]; GO:0003674 [GO:0005634]; GO:0043231; GO:0043227; GO:0043229; GO:0043226; GO:0044424; GO:0005575; GO:0005622; GO:0044464…	4306577870										886	98.4285	5.16064
P93031	GDP-mannose 4,6 dehydratase 2 OS=Arabidopsis thaliana GN=MUR1 PE=1 SV=3 - [GMD2_ARATH]	168.179	45.84	3	18	18	63	nucleotide binding; catalytic activity	Golgi; cytosol	metabolic process; cell growth; cell organization and biogenesis	Pf01370; Pf02719; Pf04321; Pf13950	824280	[GO:0000166]; GO:0036094; GO:1901265; GO:0005488; GO:0097159; GO:1901363; GO:0003674 [GO:0003824]; GO:0003674 [GO:0005525]; GO:0032550; GO:0032561; GO:0035639; GO:0001883; GO:0032549; GO:0019001; GO:0032555; GO:0043168; GO:1901265; GO:0001882; GO:0017076; GO:0032553; GO:0043167; GO:0097159; GO:1901363; GO:0036094; GO:0097367; GO:0000166; GO:0005488; GO:0003674 [GO:0005622]; GO:0044464; GO:0005575…	2.33963e+09										373	41.9351	6.11279
O49485	D-3-phosphoglycerate dehydrogenase 1, chloroplastic OS=Arabidopsis thaliana GN=PGDH1 PE=1 SV=1 - [SERA1_ARATH]	168.11	37.81	3	17	20	66	nucleotide binding; catalytic activity	mitochondrion; cytosol; membrane	metabolic process; development	Pf00389; Pf00670; Pf01262; Pf01842; Pf02826; Pf05221; Pf13478	829568	[GO:0000166]; GO:0036094; GO:1901265; GO:0005488; GO:0097159; GO:1901363; GO:0003674 [GO:0004013]; GO:0016802; GO:0016801; GO:0016787; GO:0003824; GO:0003674 [GO:0004617]; GO:0016616; GO:0016614; GO:0016491; GO:0003824; GO:0003674 [GO:0005524]; GO:0032550; GO:0032559; GO:0035639; GO:0001883; GO:0032549; GO:0030554; GO:0032555; GO:0043168; GO:1901265; GO:0001882; GO:0017076; GO:0032553; GO:0043167…	5.10701e+09										603	63.2856	6.58057
Q9SMX3	Mitochondrial outer membrane protein porin 3 OS=Arabidopsis thaliana GN=VDAC3 PE=1 SV=3 - [VDAC3_ARATH]	167.222	62.77	3	10	13	48	protein binding; transporter activity	mitochondrion; membrane; vacuole	transport; defense response; response to stimulus; metabolic process; cell death; regulation of biological process	Pf01459	831361	[GO:0005515]; GO:0005488; GO:0003674 [GO:0005618]; GO:0030312; GO:0044464; GO:0071944; GO:0005575; GO:0005623 [GO:0005730]; GO:0031981; GO:0043232; GO:0044428; GO:0070013; GO:0043228; GO:0043229; GO:0005634; GO:0044446; GO:0043233; GO:0043226; GO:0044424; GO:0043231; GO:0044422; GO:0031974; GO:0005575; GO:0005622; GO:0044464; GO:0043227; GO:0005623 [GO:0005739]; GO:0043231; GO:0044444; GO:0043227…	7500033446										274	29.193	8.20654
Q8LBI1	60S ribosomal protein L5-1 OS=Arabidopsis thaliana GN=ATL5 PE=2 SV=2 - [RL51_ARATH]	166.941	48.84	5	2	16	79	RNA binding; structural molecule activity	nucleus; cytoplasm; vacuole; Golgi; cytosol; ribosome; membrane	cell organization and biogenesis; metabolic process; transport; cell proliferation; response to stimulus	Pf00861; Pf14204	822138	[GO:0000027]; GO:0022618; GO:0042255; GO:0042273; GO:0022613; GO:0034622; GO:0071826; GO:0042254; GO:0070925; GO:0044085; GO:0065003; GO:0043933; GO:0006996; GO:0022607; GO:0071840; GO:0016043; GO:0008150; GO:0009987 [GO:0001510]; GO:0009451; GO:0043414; GO:0016070; GO:0043412; GO:0032259; GO:0044260; GO:0090304; GO:0043170; GO:0008152; GO:0044237; GO:0006139; GO:0071704; GO:0008150; GO:0009987; …	8.10735e+09										301	34.3368	9.30518
Q03251	Glycine-rich RNA-binding protein 8 OS=Arabidopsis thaliana GN=RBG8 PE=1 SV=1 - [RBG8_ARATH]	166.642	54.44	7	6	8	61	nucleotide binding; RNA binding	nucleus; cytoplasm; Golgi; cytosol; membrane; extracellular	metabolic process; response to stimulus; defense response	Pf00076; Pf13893; Pf14259	830082	[GO:0000166]; GO:0036094; GO:1901265; GO:0005488; GO:0097159; GO:1901363; GO:0003674 [GO:0000380]; GO:0000398; GO:0000377; GO:0006397; GO:0000375; GO:0006396; GO:0016071; GO:0008380; GO:0010467; GO:0016070; GO:0043170; GO:0044260; GO:0090304; GO:0071704; GO:0044237; GO:0006139; GO:0008152; GO:0009987; GO:0006725; GO:0034641; GO:0044238; GO:0046483; GO:1901360; GO:0008150; GO:0006807 [GO:0003676];…	4.36432e+09										169	16.5685	5.68115
F4HST2	Dehydrin ERD10 OS=Arabidopsis thaliana GN=ERD10 PE=1 SV=1 - [F4HST2_ARATH]	166.493	38.22	2	10	12	66	protein binding	nucleus; cytoplasm; cytosol; membrane	response to stimulus; regulation of biological process	Pf00257	838633	[GO:0003779]; GO:0008092; GO:0005515; GO:0005488; GO:0003674 [GO:0005634]; GO:0043231; GO:0043227; GO:0043229; GO:0043226; GO:0044424; GO:0005575; GO:0005622; GO:0044464; GO:0005623 [GO:0005737]; GO:0044424; GO:0005622; GO:0044464; GO:0005575; GO:0005623 [GO:0005829]; GO:0044444; GO:0005737; GO:0044424; GO:0005622; GO:0044464; GO:0005575; GO:0005623 [GO:0006950]; GO:0050896; GO:0008150 [GO:000926…	8.04404e+09										259	29.4249	5.46533
P48348	14-3-3-like protein GF14 kappa OS=Arabidopsis thaliana GN=GRF8 PE=1 SV=2 - [14338_ARATH]	166.113	56.85	4	2	13	76	protein binding	nucleus; cytoplasm; cytosol; membrane	metabolic process; regulation of biological process; response to stimulus	Pf00038; Pf01496; Pf04111; Pf04782; Pf07888; Pf08317; Pf13514	836668	[GO:0005515]; GO:0005488; GO:0003674 [GO:0005618]; GO:0030312; GO:0044464; GO:0071944; GO:0005575; GO:0005623 [GO:0005634]; GO:0043231; GO:0043227; GO:0043229; GO:0043226; GO:0044424; GO:0005575; GO:0005622; GO:0044464; GO:0005623 [GO:0005737]; GO:0044424; GO:0005622; GO:0044464; GO:0005575; GO:0005623 [GO:0005829]; GO:0044444; GO:0005737; GO:0044424; GO:0005622; GO:0044464; GO:0005575; GO:000562…	8.32662e+09										248	28.0109	4.89404
Q9SW96	Asparagine--tRNA ligase, cytoplasmic 1 OS=Arabidopsis thaliana GN=SYNC1 PE=1 SV=1 - [SYNC1_ARATH]	166.006	34.44	1	13	20	66	nucleotide binding; catalytic activity	cytoplasm; mitochondrion; cytosol	metabolic process; response to stimulus	Pf00152; Pf01336	835769	[GO:0000166]; GO:0036094; GO:1901265; GO:0005488; GO:0097159; GO:1901363; GO:0003674 [GO:0003676]; GO:0097159; GO:1901363; GO:0005488; GO:0003674 [GO:0004812]; GO:0016876; GO:0016875; GO:0016874; GO:0003824; GO:0003674 [GO:0004816]; GO:0004812; GO:0016876; GO:0016875; GO:0016874; GO:0003824; GO:0003674 [GO:0005524]; GO:0032550; GO:0032559; GO:0035639; GO:0001883; GO:0032549; GO:0030554; GO:003255…	1.95745e+09										572	63.7426	5.57959
Q39219	Ubiquinol oxidase 1a, mitochondrial OS=Arabidopsis thaliana GN=AOX1A PE=1 SV=2 - [AOX1A_ARATH]	165.461	39.55	5	14	14	69	catalytic activity; metal ion binding	mitochondrion; membrane	transport; response to stimulus; regulation of biological process; metabolic process	Pf01786	821806	[GO:0005739]; GO:0043231; GO:0044444; GO:0043227; GO:0043229; GO:0005737; GO:0044424; GO:0043226; GO:0005622; GO:0044464; GO:0005575; GO:0005623 [GO:0005740]; GO:0031967; GO:0044429; GO:0031975; GO:0043227; GO:0044446; GO:0005739; GO:0044444; GO:0044464; GO:0043226; GO:0043229; GO:0044422; GO:0044424; GO:0043231; GO:0005737; GO:0005575; GO:0005623; GO:0005622 [GO:0005743]; GO:0019866; GO:0031966;…	3.20533e+09										354	39.9543	8.45557
O82663	Succinate dehydrogenase [ubiquinone] flavoprotein subunit 1, mitochondrial OS=Arabidopsis thaliana GN=SDH1-1 PE=1 SV=1 - [SDHA1_ARATH]	165.059	27.29	2	15	15	60	catalytic activity; nucleotide binding; metal ion binding	mitochondrion; membrane; Golgi	metabolic process; transport	Pf00890; Pf02910	836809	[GO:0000104]; GO:0016627; GO:0016491; GO:0003824; GO:0003674 [GO:0005524]; GO:0032550; GO:0032559; GO:0035639; GO:0001883; GO:0032549; GO:0030554; GO:0032555; GO:0043168; GO:1901265; GO:0001882; GO:0017076; GO:0032553; GO:0043167; GO:0097159; GO:1901363; GO:0036094; GO:0097367; GO:0000166; GO:0005488; GO:0003674 [GO:0005618]; GO:0030312; GO:0044464; GO:0071944; GO:0005575; GO:0005623 [GO:0005739]…	1.65916e+09										634	69.6123	6.29053
O49652	Cytochrome P450 - like protein OS=Arabidopsis thaliana GN=T12H17.100 PE=2 SV=1 - [O49652_ARATH]	164.938	38.59	26	20	20	76	catalytic activity; metal ion binding	Golgi; membrane	metabolic process	Pf00067	828367	[GO:0004497]; GO:0016491; GO:0003824; GO:0003674 [GO:0005506]; GO:0046914; GO:0046872; GO:0043169; GO:0043167; GO:0005488; GO:0003674 [GO:0005794]; GO:0012505; GO:0043231; GO:0044444; GO:0044464; GO:0043227; GO:0043229; GO:0005737; GO:0044424; GO:0005575; GO:0005623; GO:0043226; GO:0005622 [GO:0005886]; GO:0016020; GO:0044464; GO:0071944; GO:0005575; GO:0005623 [GO:0009055]; GO:0003674 [GO:000950…	1.48183e+09										526	59.3878	6.90283
F4JLP5	Dihydrolipoyl dehydrogenase 2, chloroplastic OS=Arabidopsis thaliana GN=LPD2 PE=2 SV=2 - [PLPD2_ARATH]	164.795	29.1	2	16	16	73	catalytic activity; nucleotide binding	cytoplasm; cytosol	metabolic process; response to stimulus; cellular homeostasis; regulation of biological process	Pf00070; Pf02852; Pf07992		[GO:0004148]; GO:0016668; GO:0016651; GO:0016667; GO:0016491; GO:0003824; GO:0003674 [GO:0005737]; GO:0044424; GO:0005622; GO:0044464; GO:0005575; GO:0005623 [GO:0005829]; GO:0044444; GO:0005737; GO:0044424; GO:0005622; GO:0044464; GO:0005575; GO:0005623 [GO:0009507]; GO:0009536; GO:0043231; GO:0044444; GO:0043227; GO:0043229; GO:0005737; GO:0044424; GO:0043226; GO:0005622; GO:0044464; GO:0005575…	2.98697e+09	0.894609	6	4.72753	1.15396	6	5.37247	0.874538	6	6.11782	567	60.1074	7.60596
Q9SRH5	Mitochondrial outer membrane protein porin 1 OS=Arabidopsis thaliana GN=VDAC1 PE=1 SV=3 - [VDAC1_ARATH]	164.613	50	2	10	13	54	protein binding; transporter activity	mitochondrion; membrane; vacuole; Golgi	metabolic process; transport; defense response; response to stimulus; regulation of biological process; cell organization and biogenesis	Pf01459	820914	[GO:0005515]; GO:0005488; GO:0003674 [GO:0005739]; GO:0043231; GO:0044444; GO:0043227; GO:0043229; GO:0005737; GO:0044424; GO:0043226; GO:0005622; GO:0044464; GO:0005575; GO:0005623 [GO:0005741]; GO:0031966; GO:0031968; GO:0098588; GO:0005740; GO:0031090; GO:0044429; GO:0019867; GO:0031967; GO:0044424; GO:0098805; GO:0016020; GO:0043227; GO:0044422; GO:0005739; GO:0044444; GO:0044446; GO:0031975;…	4029567056										276	29.4073	8.73389
P31265	Translationally-controlled tumor protein homolog OS=Arabidopsis thaliana GN=TCTP PE=2 SV=2 - [TCTP_ARATH]	164.559	55.95	3	10	10	61	protein binding	nucleus; cytoplasm; membrane; Golgi; cytosol; extracellular	regulation of biological process; cell organization and biogenesis; cell proliferation; response to stimulus; cell growth; defense response	Pf00838	820916	[GO:0001558]; GO:0016049; GO:0040008; GO:0051128; GO:0040007; GO:0044763; GO:0050789; GO:0016043; GO:0050794; GO:0008150; GO:0009987; GO:0044699; GO:0065007; GO:0071840 [GO:0005634]; GO:0043231; GO:0043227; GO:0043229; GO:0043226; GO:0044424; GO:0005575; GO:0005622; GO:0044464; GO:0005623 [GO:0005737]; GO:0044424; GO:0005622; GO:0044464; GO:0005575; GO:0005623 [GO:0005774]; GO:0044437; GO:0098588…	2.49468e+09										168	18.8985	4.64014
F4JFY4	L-ascorbate peroxidase S OS=Arabidopsis thaliana GN=SAPX PE=3 SV=1 - [F4JFY4_ARATH]	164.148	48.55	7	10	15	55	antioxidant activity; catalytic activity; metal ion binding	mitochondrion; membrane	response to stimulus; metabolic process	Pf00141	826396	[GO:0004601]; GO:0016209; GO:0016684; GO:0003674; GO:0016491; GO:0003824 [GO:0005739]; GO:0043231; GO:0044444; GO:0043227; GO:0043229; GO:0005737; GO:0044424; GO:0043226; GO:0005622; GO:0044464; GO:0005575; GO:0005623 [GO:0006979]; GO:0006950; GO:0050896; GO:0008150 [GO:0009507]; GO:0009536; GO:0043231; GO:0044444; GO:0043227; GO:0043229; GO:0005737; GO:0044424; GO:0043226; GO:0005622; GO:0044464…	1.65232e+09										346	37.393	9.05615
O65282	20 kDa chaperonin, chloroplastic OS=Arabidopsis thaliana GN=CPN21 PE=1 SV=2 - [CH10C_ARATH]	163.863	66.8	2	15	15	91	metal ion binding; protein binding; nucleotide binding	cytoplasm; mitochondrion; cytosol; membrane; extracellular	metabolic process; response to stimulus; cell organization and biogenesis; regulation of biological process	Pf00166	832195	[GO:0005507]; GO:0046914; GO:0046872; GO:0043169; GO:0043167; GO:0005488; GO:0003674 [GO:0005515]; GO:0005488; GO:0003674 [GO:0005516]; GO:0005515; GO:0005488; GO:0003674 [GO:0005524]; GO:0032550; GO:0032559; GO:0035639; GO:0001883; GO:0032549; GO:0030554; GO:0032555; GO:0043168; GO:1901265; GO:0001882; GO:0017076; GO:0032553; GO:0043167; GO:0097159; GO:1901363; GO:0036094; GO:0097367; GO:0000166…	5.91328e+09										253	26.7855	8.88037
Q9LUD4	60S ribosomal protein L18a-3 OS=Arabidopsis thaliana GN=RPL18AC PE=2 SV=1 - [R18A3_ARATH]	163.186	56.18	2	5	12	77	structural molecule activity; RNA binding	cytoplasm; cytosol; ribosome; membrane	metabolic process	Pf01775	820688	[GO:0003735]; GO:0005198; GO:0003674 [GO:0005622]; GO:0044464; GO:0005575; GO:0005623 [GO:0005737]; GO:0044424; GO:0005622; GO:0044464; GO:0005575; GO:0005623 [GO:0005829]; GO:0044444; GO:0005737; GO:0044424; GO:0005622; GO:0044464; GO:0005575; GO:0005623 [GO:0005840]; GO:0030529; GO:0043232; GO:0044444; GO:0032991; GO:0044424; GO:0043228; GO:0043229; GO:0005737; GO:0005575; GO:0005622; GO:004446…	9.18814e+09										178	21.2952	10.3452
Q9SDS7	V-type proton ATPase subunit C OS=Arabidopsis thaliana GN=VHA-C PE=1 SV=1 - [VATC_ARATH]	162.258	63.2	2	23	23	74	protein binding; transporter activity; catalytic activity	vacuole; membrane; Golgi; cytosol	cell organization and biogenesis; metabolic process; transport; response to stimulus; cell growth; regulation of biological process; cell differentiation	Pf03223	837840	[GO:0000221]; GO:0005773; GO:0016471; GO:0033180; GO:0044437; GO:0043231; GO:0044444; GO:0005774; GO:0033176; GO:0033178; GO:0044446; GO:0043227; GO:0043229; GO:0005737; GO:0044424; GO:0098588; GO:0098805; GO:0016469; GO:0098796; GO:0044422; GO:0043226; GO:0005622; GO:0044464; GO:0031090; GO:0016020; GO:0043234; GO:0044425; GO:0005575; GO:0005623; GO:0032991 [GO:0000325]; GO:0005773; GO:0043231; …	3.06222e+09										375	42.5927	5.5415
Q9ZU25	Probable mitochondrial-processing peptidase subunit alpha-1 OS=Arabidopsis thaliana GN=At1g51980 PE=2 SV=1 - [MPPA1_ARATH]	161.983	52.09	3	13	21	65	catalytic activity; nucleotide binding; metal ion binding	mitochondrion; membrane	metabolic process; transport; response to stimulus	Pf00675; Pf05193	841627	[GO:0003824]; GO:0003674 [GO:0004222]; GO:0004175; GO:0008237; GO:0070011; GO:0008233; GO:0016787; GO:0003824; GO:0003674 [GO:0005524]; GO:0032550; GO:0032559; GO:0035639; GO:0001883; GO:0032549; GO:0030554; GO:0032555; GO:0043168; GO:1901265; GO:0001882; GO:0017076; GO:0032553; GO:0043167; GO:0097159; GO:1901363; GO:0036094; GO:0097367; GO:0000166; GO:0005488; GO:0003674 [GO:0005739]; GO:0043231…	3.686e+09										503	54.3677	6.32861
P51418	60S ribosomal protein L18a-2 OS=Arabidopsis thaliana GN=RPL18AB PE=2 SV=2 - [R18A2_ARATH]	161.289	60.67	1	5	14	81	structural molecule activity; RNA binding	cytoplasm; membrane; cytosol; ribosome	metabolic process; cell organization and biogenesis	Pf01775	818011	[GO:0003735]; GO:0005198; GO:0003674 [GO:0005622]; GO:0044464; GO:0005575; GO:0005623 [GO:0005737]; GO:0044424; GO:0005622; GO:0044464; GO:0005575; GO:0005623 [GO:0005774]; GO:0044437; GO:0098588; GO:0098805; GO:0005773; GO:0044444; GO:0044446; GO:0031090; GO:0016020; GO:0043231; GO:0005737; GO:0044424; GO:0043229; GO:0044422; GO:0043227; GO:0005575; GO:0005622; GO:0044464; GO:0043226; GO:0005623…	1.10321e+10										178	21.2934	10.4771
Q38884	Eukaryotic translation initiation factor 3 subunit I OS=Arabidopsis thaliana GN=TIF3I1 PE=2 SV=2 - [EIF3I_ARATH]	160.564	62.2	8	19	20	60	nucleotide binding; RNA binding; protein binding	cytoplasm; cytosol	cell organization and biogenesis; metabolic process; regulation of biological process; response to stimulus	Pf00400; Pf13360	819236	[GO:0000166]; GO:0036094; GO:1901265; GO:0005488; GO:0097159; GO:1901363; GO:0003674 [GO:0001731]; GO:0006413; GO:0022618; GO:0006412; GO:0044237; GO:0022613; GO:0034622; GO:0071826; GO:0010467; GO:0034645; GO:0044267; GO:0008152; GO:0009987; GO:0044085; GO:0065003; GO:0043933; GO:0043170; GO:0009059; GO:0044249; GO:0044260; GO:0019538; GO:0008150; GO:0071840; GO:0022607; GO:0016043; GO:0071704; …	1.73649e+09										328	36.3655	6.99072
Q9SF16	T-complex protein 1 subunit eta OS=Arabidopsis thaliana GN=CCT7 PE=1 SV=1 - [TCPH_ARATH]	160.557	44.88	1	24	25	64	nucleotide binding; protein binding	cytoplasm; cytosol	metabolic process; response to stimulus; cell organization and biogenesis	Pf00118	820356	[GO:0000166]; GO:0036094; GO:1901265; GO:0005488; GO:0097159; GO:1901363; GO:0003674 [GO:0005524]; GO:0032550; GO:0032559; GO:0035639; GO:0001883; GO:0032549; GO:0030554; GO:0032555; GO:0043168; GO:1901265; GO:0001882; GO:0017076; GO:0032553; GO:0043167; GO:0097159; GO:1901363; GO:0036094; GO:0097367; GO:0000166; GO:0005488; GO:0003674 [GO:0005737]; GO:0044424; GO:0005622; GO:0044464; GO:0005575;…	1.02659e+09	1.14109	2	7.13819	0.642946	2	7.57107	0.70707	2	7.48989	557	59.7389	6.39209
Q94EJ6	Probable methyltransferase PMT14 OS=Arabidopsis thaliana GN=At4g18030 PE=2 SV=1 - [PMTE_ARATH]	160.036	37.68	1	22	23	74	catalytic activity	membrane; endosome; Golgi	metabolic process	Pf03141; Pf08241	827528	[GO:0000139]; GO:0044431; GO:0098588; GO:0005794; GO:0044444; GO:0044446; GO:0031090; GO:0012505; GO:0043231; GO:0005737; GO:0044424; GO:0043229; GO:0044422; GO:0016020; GO:0043227; GO:0044464; GO:0005622; GO:0043226; GO:0005575; GO:0005623 [GO:0000179]; GO:0008170; GO:0016433; GO:0008168; GO:0008649; GO:0016741; GO:0008173; GO:0008757; GO:0016740; GO:0003824; GO:0003674 [GO:0003880]; GO:0051998;…	1.11114e+09	0.745702	23	14.8383	0.965344	23	10.9132	0.761411	23	12.9607	621	70.2923	7.6792
Q42262	40S ribosomal protein S3a-2 OS=Arabidopsis thaliana GN=RPS3AB PE=2 SV=3 - [RS3A2_ARATH]	159.571	54.2	5	5	14	75	structural molecule activity	cytoplasm; Golgi; cytosol; ribosome; membrane	metabolic process	Pf01015	829619	[GO:0001510]; GO:0009451; GO:0043414; GO:0016070; GO:0043412; GO:0032259; GO:0044260; GO:0090304; GO:0043170; GO:0008152; GO:0044237; GO:0006139; GO:0071704; GO:0008150; GO:0009987; GO:0006725; GO:0034641; GO:0044238; GO:0046483; GO:1901360; GO:0006807 [GO:0002181]; GO:0006412; GO:0010467; GO:0034645; GO:0044267; GO:0043170; GO:0009059; GO:0044249; GO:0044260; GO:0019538; GO:0071704; GO:1901576; …	4.79542e+09										262	29.7848	9.74463
Q9ZVA4	Curculin-like (Mannose-binding) lectin family protein OS=Arabidopsis thaliana GN=F9K20.10 PE=2 SV=1 - [Q9ZVA4_ARATH]	159.555	38.55	4	18	18	84		membrane; Golgi; cytosol; extracellular		Pf01453	844222	[GO:0005618]; GO:0030312; GO:0044464; GO:0071944; GO:0005575; GO:0005623 [GO:0005774]; GO:0044437; GO:0098588; GO:0098805; GO:0005773; GO:0044444; GO:0044446; GO:0031090; GO:0016020; GO:0043231; GO:0005737; GO:0044424; GO:0043229; GO:0044422; GO:0043227; GO:0005575; GO:0005622; GO:0044464; GO:0043226; GO:0005623 [GO:0005794]; GO:0012505; GO:0043231; GO:0044444; GO:0044464; GO:0043227; GO:0043229;…	2399566235	0.791066	28	17.0193	0.947485	28	13.4545	1.13159	28	22.1423	441	49.0201	7.6499
P47998	Cysteine synthase 1 OS=Arabidopsis thaliana GN=OASA1 PE=1 SV=2 - [CYSK1_ARATH]	158.807	43.48	7	11	11	54	catalytic activity; protein binding	nucleus; cytoplasm; membrane; cytosol; extracellular	metabolic process; transport; response to stimulus; cell organization and biogenesis; cell growth	Pf00291	827145	[GO:0003824]; GO:0003674 [GO:0004124]; GO:0016835; GO:0016829; GO:0003824; GO:0003674 [GO:0005515]; GO:0005488; GO:0003674 [GO:0005634]; GO:0043231; GO:0043227; GO:0043229; GO:0043226; GO:0044424; GO:0005575; GO:0005622; GO:0044464; GO:0005623 [GO:0005737]; GO:0044424; GO:0005622; GO:0044464; GO:0005575; GO:0005623 [GO:0005774]; GO:0044437; GO:0098588; GO:0098805; GO:0005773; GO:0044444; GO:00444…	1.51357e+09										322	33.7837	6.13818
P48349	14-3-3-like protein GF14 lambda OS=Arabidopsis thaliana GN=GRF6 PE=1 SV=1 - [14336_ARATH]	158.472	56.85	6	3	13	62	protein binding	nucleus; cytoplasm; cytosol; membrane	metabolic process; response to stimulus; regulation of biological process; defense response	Pf00244	830909	[GO:0005515]; GO:0005488; GO:0003674 [GO:0005618]; GO:0030312; GO:0044464; GO:0071944; GO:0005575; GO:0005623 [GO:0005634]; GO:0043231; GO:0043227; GO:0043229; GO:0043226; GO:0044424; GO:0005575; GO:0005622; GO:0044464; GO:0005623 [GO:0005737]; GO:0044424; GO:0005622; GO:0044464; GO:0005575; GO:0005623 [GO:0005829]; GO:0044444; GO:0005737; GO:0044424; GO:0005622; GO:0044464; GO:0005575; GO:000562…	8.32662e+09										248	27.9578	4.84326
Q9LZG0	Adenosine kinase 2 OS=Arabidopsis thaliana GN=ADK2 PE=1 SV=1 - [ADK2_ARATH]	157.385	33.91	1	3	13	73	nucleotide binding; catalytic activity; metal ion binding	cytoplasm; cytosol; membrane	metabolic process	Pf00294	831882	[GO:0000166]; GO:0036094; GO:1901265; GO:0005488; GO:0097159; GO:1901363; GO:0003674 [GO:0004001]; GO:0019206; GO:0019205; GO:0016301; GO:0016772; GO:0016740; GO:0003824; GO:0003674 [GO:0005507]; GO:0046914; GO:0046872; GO:0043169; GO:0043167; GO:0005488; GO:0003674 [GO:0005524]; GO:0032550; GO:0032559; GO:0035639; GO:0001883; GO:0032549; GO:0030554; GO:0032555; GO:0043168; GO:1901265; GO:0001882…	1.31862e+09										345	37.8218	5.26221
Q940J9	Probable methyltransferase PMT8 OS=Arabidopsis thaliana GN=At1g04430 PE=2 SV=1 - [PMT8_ARATH]	157.168	30.98	1	8	19	63	catalytic activity	membrane; endosome; Golgi	metabolic process; cell growth; cell organization and biogenesis; response to stimulus	Pf03141	839522	[GO:0000139]; GO:0044431; GO:0098588; GO:0005794; GO:0044444; GO:0044446; GO:0031090; GO:0012505; GO:0043231; GO:0005737; GO:0044424; GO:0043229; GO:0044422; GO:0016020; GO:0043227; GO:0044464; GO:0005622; GO:0043226; GO:0005575; GO:0005623 [GO:0000179]; GO:0008170; GO:0016433; GO:0008168; GO:0008649; GO:0016741; GO:0008173; GO:0008757; GO:0016740; GO:0003824; GO:0003674 [GO:0000271]; GO:0005976;…	3.38787e+09	1.10238	5	32.5157	0.799213	5	9.61139	0.730149	5	13.5411	623	70.463	6.59521
P49227	60S ribosomal protein L5-2 OS=Arabidopsis thaliana GN=RPL5B PE=2 SV=3 - [RL52_ARATH]	156.783	46.51	3	1	15	74	RNA binding; structural molecule activity	cytoplasm; vacuole; Golgi; cytosol; ribosome; membrane	cell organization and biogenesis; metabolic process; cell proliferation; response to stimulus	Pf00861; Pf14204	833970	[GO:0000027]; GO:0022618; GO:0042255; GO:0042273; GO:0022613; GO:0034622; GO:0071826; GO:0042254; GO:0070925; GO:0044085; GO:0065003; GO:0043933; GO:0006996; GO:0022607; GO:0071840; GO:0016043; GO:0008150; GO:0009987 [GO:0001510]; GO:0009451; GO:0043414; GO:0016070; GO:0043412; GO:0032259; GO:0044260; GO:0090304; GO:0043170; GO:0008152; GO:0044237; GO:0006139; GO:0071704; GO:0008150; GO:0009987; …	8.10735e+09										301	34.4157	9.17334
[truncated: 4,907 more rows]

## Sheet: iTRAQ-peptide
Confidence Level	Sequence	PSM Ambiguity	# Proteins	# Protein Groups	Protein Group Accessions	Modifications	Activation Type	ΔScore	ΔCn	Rank	Search Engine Rank	QuanResultID	Precursor Area	QuanResultID	Quan Info	Quan Usage	114/113	115/113	116/113	117/113	118/113	119/113	121/113	113	114	115	116	117	118	119	121	q-Value	PEP	XCorr	# Missed Cleavages	Isolation Interference [%]	Ion Inject Time [ms]	Charge	m/z [Da]	MH+ [Da]	ΔM [ppm]	RT [min]	First Scan	Last Scan	MS Order	Ions Matched	Spectrum File		113
[truncated: 33,110 more rows]
[truncated: 5 more columns]

[truncated: 1 more sheets: iTRAQ-protein]
