# Supplementary material for: Bicarbonate Induced Redox Proteome Changes in Arabidopsis Suspension Cells
Source: Front Plant Sci. 2017 Jan 26;8:58. doi: 10.3389/fpls.2017.00058 (PMC5266719; doi:10.3389/fpls.2017.00058)
Supplement: Table S2 — Protein and peptide level changes determined from the iTRAQ and iodoTMT in replicate 2. The data were generated using Proteome Discoverer 1.4 by searching the raw MS/MS files against the uniprot A. thaliana database. [file DataSheet2.XLSX]

## Sheet: iodoTMT-peptide
Confidence Level	Sequence	PSM Ambiguity	# Proteins	# Protein Groups	Protein Group Accessions	Modifications	Activation Type	ΔScore	ΔCn	Rank	Search Engine Rank	QuanResultID	Precursor Area	QuanResultID	Quan Info	Quan Usage	127/126	128/126	129/126	130/126	131/126	126	127	128	129	130	131	q-Value	PEP	XCorr	# Missed Cleavages	Isolation Interference [%]	Ion Inject Time [ms]	Charge	m/z [Da]	MH+ [Da]	ΔM [ppm]	RT [min]	First Scan	Last Scan	MS Order	Ions Matched	Spectrum File
High	rQETVEDVPcGNTVAMVGLDQFITk	Unambiguous	5	1	Q9ASR1	N-Term(iTRAQ8plex); C10(iodoTMT6plex); K25(iTRAQ8plex)	HCD	1	0	1	1		157600103	964806	Unique	Used	0.541859	0.710521	0.732796	0.890609	0.6761	58272.1	31575.3	41403.5	42701.6	51897.6	39397.8	0	1.106e-09	5.52611	1	0	55	4	922.749	3687.98	-2.91535	64.1594	25851	25851	MS2	0/0	ZP14a.raw
High	iASPPIVAScYyGVDTPSSEELISNR	Unambiguous	1	1	Q9SI61	N-Term(iTRAQ8plex); C10(iodoTMT6plex); Y12(iTRAQ8plex)	HCD	1	0	1	1		107749842	940118	Unique	Used	0.701803	0.858239	0.853931	1.0195	0.654913	64646.9	45369.4	55482.5	55204	65907.6	42338.1	0	4.35e-07	5.03415	0	10.0507	55	5	742.002	3705.98	-0.0746042	61.49	24543	24543	MS2	0/0	ZP13a.raw
High	vAMTHPMAVTNcNIDMESLISDQNR	Unambiguous	1	1	Q0WW26	N-Term(iTRAQ8plex); C12(iodoTMT6plex)	HCD	1	0	1	1		94388688	940490	Unique	Used	0.449649	0.681554	0.695452	1.06964	0.688646	60741.2	27312.2	41398.4	42242.6	64971.3	41829.2	0	3.942e-09	4.92537	0	14.4793	55	4	856.677	3423.69	-3.92683	62.3757	24995	24995	MS2	0/0	ZP13a.raw
High	eEETEAWGVEPYDIEDADSHck	Unambiguous	1	1	Q9M2Y6	N-Term(iTRAQ8plex); C21(iodoTMT6plex); K22(iTRAQ8plex)	HCD	1	0	1	1		2.94641e+08	858401	Unique	Used	0.617754	0.975162	0.883711	1.4472	0.675691	77322.1	47766.1	75401.6	68330.4	111901	52245.9	0	1.744e-10	4.80011	0	8.29823	55	5	698.741	3489.68	-0.3878	57.1134	21608	21608	MS2	0/0	ZP10a.raw
High	dVTQNLIEGSNVPSEcTPIHLNLVAR	Unambiguous	2	1	O04509	N-Term(iTRAQ8plex); C16(iodoTMT6plex)	HCD	1	0	1	1			941354	Unique	Used	0.892596	1.71935	0.902385	0.933899	0.634832	29346.7	26194.7	50457.1	26482	27406.8	18630.2	0	8.146e-09	4.58139	0	1.66758	55	4	863.973	3452.87	0.388941	64.2919	26018	26018	MS2	0/0	ZP13a.raw
High	gVALGcGHDNEGLFVGAAGLLGLGk	Unambiguous	2	1	Q9LNJ3	N-Term(iTRAQ8plex); C6(iodoTMT6plex); K25(iTRAQ8plex)	HCD	1	0	1	1		70297531	967491	Unique	Used	0.546657	0.800242	0.766042	1.00409	0.602107	16101.7	8802.09	12885.2	12334.5	16167.6	9694.92	0	4.832e-11	4.46409	0	7.69152	55	4	816.464	3262.83	-1.85163	70.9118	29183	29183	MS2	0/0	ZP14a.raw
High	tAScGGTAcVNSFGDEQLAVDMLADk	Unambiguous	1	1	P46283	N-Term(iTRAQ8plex); C4(iodoTMT6plex); C9(iodoTMT6plex); K26(iTRAQ8plex)	HCD	1	0	1	1		85016030	963911	Unique	Used	0.532942	0.85536	0.909301	1.03436	0.65103	50844.4	27097.1	43490.2	46232.8	52591.2	33101.2	0	2.045e-10	4.35586	0	28.1059	55	5	774.807	3870.01	-0.325363	62.133	24784	24784	MS2	0/0	ZP14a.raw
High	rQETVEDVPcGNTVAMVGLDQFITk	Unambiguous	5	1	Q9ASR1	N-Term(iTRAQ8plex); C10(iodoTMT6plex); K25(iTRAQ8plex)	HCD	1	0	1	1		31276757	941466	Unique	Used	1.04126	0.893658	0.818641	1.28815	0.918365	13241.3	13787.7	11833.2	10839.9	17056.8	12160.3	0	2.405e-06	4.35403	1	0	55	5	738.399	3687.97	-5.45112	64.5537	26153	26153	MS2	0/0	ZP13a.raw
High	fNcLIPPPSGYk	Unambiguous	1	1	Q940J9	N-Term(iTRAQ8plex); C3(iodoTMT6plex); K12(iTRAQ8plex)	HCD	1	0	1	1		3.56203e+08	912303	Unique	Used	0.72472	0.939975	0.887566	1.31642	0.587725	139440	101055	131070	123762	183562	81952.4	0	1.881e-06	4.31846	0	39.3005	55	3	758.444	2273.32	1.26261	55.6214	21921	21921	MS2	0/0	ZP12a.raw
High	vSNIAYNVVNGIcTPVk	Unambiguous	2	1	Q9SIV9	N-Term(iTRAQ8plex); C13(iodoTMT6plex); K17(iTRAQ8plex)	HCD	1	0	1	1		642922519	916595	Unique	Used	0.531042	0.881035	0.706681	1.24088	0.643417	360099	191228	317260	254475	446838	231694	0	1.263e-08	4.29389	0	8.65562	55	4	682.9	2728.58	-2.75358	65.0201	26974	26974	MS2	0/0	ZP12a.raw
High	hDVAVVSEAAFENcEk	Unambiguous	1	1	Q07488	N-Term(iTRAQ8plex); C14(iodoTMT6plex); K16(iTRAQ8plex)	HCD	1	0	1	1		3255930551	957840	Unique	Used	0.854174	0.905127	0.972604	1.33517	0.583993	199476	170387	180551	194011	266334	116492	0	5.065e-11	4.27606	0	0	55	4	672.113	2685.43	-1.62608	47.5466	17380	17380	MS2	0/0	ZP14a.raw
High	tFVADGGEcLIAQSYAk	Unambiguous	2	1	P46645	N-Term(iTRAQ8plex); C9(iodoTMT6plex); K17(iTRAQ8plex)	HCD	1	0	1	1		3.99985e+08	859428	Unique	Used	0.561602	0.786698	0.733997	0.919894	0.583229	62827.3	35283.9	49426.1	46115.1	57794.4	36642.7	0	3.832e-06	4.26832	0	14.1557	55	4	678.378	2710.49	-0.0411625	59.4047	22824	22824	MS2	0/0	ZP10a.raw
High	vAVGAPDVLGDcPFSQR	Unambiguous	1	1	Q9FRL8	N-Term(iTRAQ8plex); C12(iodoTMT6plex)	HCD	1	0	1	1		5.54531e+08	1262038	Unique	Used	0.689211	1.12774	1.00161	1.38028	0.528204	184763	127340	208364	185060	255024	97592.5	0	1.951e-11	4.26038	0	30.8659	55	3	788.765	2364.28	-1.47908	59.1574	22078	22078	MS2	0/0	ZP9a.raw
High	tFATVPcGSR	Unambiguous	2	1	Q9M356	N-Term(iTRAQ8plex); C7(iodoTMT6plex)	HCD	1	0	1	1		1733710528	929416	Unique	Used	0.572698	0.78113	0.696021	0.971985	0.595826	999191	572235	780498	695458	971199	595344	0	4.085e-06	4.12503	0	34.569	31	3	557.985	1671.94	2.04838	37.4954	11804	11804	MS2	0/0	ZP13a.raw
High	tQEAGFSHcAVR	Unambiguous	1	1	Q94K98	N-Term(iTRAQ8plex); C9(iodoTMT6plex)	HCD	1	0	1	1		176594649	1037187	Unique	Used	0.615338	0.811242	0.734683	1.03682	0.605544	159113	97908.2	129079	116898	164972	96349.8	0	6.382e-06	4.07839	0	42.1508	55	4	485.514	1939.04	1.65798	31.5315	9830	9875	MS2	0/0	ZP18a.raw
High	dANTQGIyDAcTATASALcEAGIR	Unambiguous	1	1	Q9M1R2	N-Term(iTRAQ8plex); Y8(iTRAQ8plex); C11(iodoTMT6plex); C19(Nethylmaleimide)	HCD	1	0	1	1			939871	Unique	Used	0.586341	0.620495	0.651091	0.911033	0.51773	66560.8	39027.3	41300.6	43337.1	60639	34460.5	0	5.193e-11	4.0291	0	0	55	4	870.198	3477.77	-2.34403	60.9613	24255	24255	MS2	0/0	ZP13a.raw
High	vSNIAyNVVNGIcTPVk	Unambiguous	2	1	Q9SIV9	N-Term(iTRAQ8plex); Y6(iTRAQ8plex); C13(iodoTMT6plex); K17(iTRAQ8plex)	HCD	1	0	1	1		312358156	1004232	Unique	Used	0.656889	0.820914	0.729739	1.17138	0.569932	279095	183334	229113	203666	326926	159065	0	1.125e-07	3.99243	0	16.4796	55	4	758.949	3032.78	-4.82435	58.9695	22912	22912	MS2	0/0	ZP16a.raw
High	vAVGAPDVLGDcPFSQR	Unambiguous	1	1	Q9FRL8	N-Term(iTRAQ8plex); C12(iodoTMT6plex)	HCD	1	0	1	1		1.97951e+08	860070	Unique	Used	0.815354	1.24224	1.01405	1.43919	0.721537	113802	92788.8	141369	115401	163783	82112.2	0	1.139e-09	3.973	0	2.54545	55	4	591.826	2364.28	-1.14917	60.7921	23576	23576	MS2	0/0	ZP10a.raw
High	sIPEGAVVcNVEHHVGDR	Unambiguous	1	1	P46286	N-Term(iTRAQ8plex); C9(iodoTMT6plex)	HCD	1	0	1	1		701883688	1042215	Unique	Used	0.542139	0.633846	0.6282	0.807015	0.524915	112520	61001.5	71320.3	70685	90805.2	59063.4	0	4.245e-06	3.93939	0	23.1992	55	5	511.077	2551.35	-0.318136	44.2766	16107	16107	MS2	0/0	ZP18a.raw
High	vVVDTGSELTWVNcR	Unambiguous	3	1	Q8VYM5	N-Term(iTRAQ8plex); C14(iodoTMT6plex)	HCD	1	0	1	1		736730616	1262263	Unique	Used	0.58758	0.810302	0.783083	1.07133	0.732726	263349	154738	213392	206224	282132	192962	0	1.613e-09	3.90582	0	0	55	3	771.088	2311.25	-3.74916	59.6232	22337	22337	MS2	0/0	ZP9a.raw
High	eGALGNIPIIAFcDTDSPMR	Unambiguous	2	1	B9DG17	N-Term(iTRAQ8plex); C13(iodoTMT6plex)	HCD	1	0	1	1		761316090	1267914	Unique	Used	0.645306	0.740439	0.80525	0.803227	0.556679	393840	254147	291614	317140	316343	219242	0	1.452e-06	3.90426	0	26.8287	55	3	918.482	2753.43	-5.51542	72.1354	29002	29002	MS2	0/0	ZP9a.raw
High	ySNSDAVVYVGcGER	Unambiguous	2	1	O23654	N-Term(iTRAQ8plex); C12(iodoTMT6plex)	HCD	1	0	1	1		1.17938e+08	880920	Unique	Used	0.65594	0.877091	0.697933	1.0081	0.731998	106807	70059	93679.5	74544.2	107672	78182.6	0	3.739e-11	3.87638	0	36.3261	55	3	751.387	2252.15	-1.57744	44.819	16234	16234	MS2	0/0	ZP11a.raw
High	lHVNcPAFITVTGk	Unambiguous	1	1	Q9C568	N-Term(iTRAQ8plex); C5(iodoTMT6plex); K14(iTRAQ8plex)	HCD	1	0	1	1		116158279	1022173	Unique	Used	0.592838	0.860832	0.80363	1.36882	0.64817	51030.2	30252.6	43928.4	41009.4	69851.3	33076.3	0	5.577e-07	3.80791	0	59.9874	55	4	610.115	2437.44	-0.889737	51.0237	19233	19233	MS2	0/0	ZP17a.raw
High	eAcPNNVGVSNIVFSDScFVEDGTIQk	Unambiguous	3	1	Q8H7I0	N-Term(iTRAQ8plex); C3(iodoTMT6plex); C18(iodoTMT6plex); K27(iTRAQ8plex)	HCD	1	0	1	1		3.4759e+08	915565	Unique	Used	0.81428	1.01377	1.10145	1.00905	0.555551	35668.8	29044.4	36159.9	39287.4	35991.7	19815.8	0	1.278e-06	3.80504	0	11.353	55	5	828.64	4139.17	-1.41685	62.7232	25752	25752	MS2	0/0	ZP12a.raw
High	hDVAVVSEAAFENcEk	Unambiguous	1	1	Q07488	N-Term(iTRAQ8plex); C14(iodoTMT6plex); K16(iTRAQ8plex)	HCD	1	0	1	1		473983631	957847	Unique	Used	0.81374	0.868103	0.928729	1.32146	0.669139	55118.5	44852.1	47848.5	51190.1	72836.6	36881.9	0	3.563e-06	3.79359	0	29.6712	55	5	537.891	2685.43	-1.74473	47.5608	17388	17388	MS2	0/0	ZP14a.raw
High	aFDMAQcSR	Unambiguous	1	1	Q94EJ6	N-Term(iTRAQ8plex); C7(iodoTMT6plex)	HCD	1	0	1	1		1.77828e+09	904389	Unique	Used	0.49985	0.852761	0.745295	1.05506	0.587823	1.79254e+06	896004	1.52861e+06	1.33597e+06	1.89124e+06	1.0537e+06	0	1.178e-07	3.79035	0	16.7674	30	3	554.625	1661.86	-0.889475	38.7072	12682	12682	MS2	0/0	ZP12a.raw
High	fAQAQNcLLPMGVTSENVAQR	Unambiguous	1	1	Q56WD9	N-Term(iTRAQ8plex); C7(iodoTMT6plex)	HCD	1	0	1	1		2.23679e+08	860900	Unique	Used	0.770561	0.80628	0.763228	1.00167	0.524379	95960.9	73943.8	77371.4	73240.1	96121.1	50319.9	0	1.434e-08	3.77894	0	66.0778	55	3	970.851	2910.54	-2.04276	62.5456	24539	24539	MS2	0/0	ZP10a.raw
High	aLGYEIVGFEVVPcSVk	Unambiguous	2	1	F4JRE0	N-Term(iTRAQ8plex); C14(iodoTMT6plex); K17(iTRAQ8plex)	HCD	1	0	1	1		119129204	1266793	Unique	Used	0.546786	0.999031	0.762281	1.3426	0.547131	66768.8	36508.2	66704.1	50896.6	89643.5	36531.3	0	5.41e-07	3.77852	0	38.0666	55	4	687.65	2747.58	-1.788	69.5141	27652	27652	MS2	0/0	ZP9a.raw
High	tILFAVPGAFTPTcSQk	Unambiguous	1	1	Q949U7	N-Term(iTRAQ8plex); C14(iodoTMT6plex); K17(iTRAQ8plex)	HCD	1	0	1	1		1993933152	890748	Unique	Used	0.825673	1.1932	1.2045	1.63894	0.727483	220163	181783	262698	265187	360834	160165	0	4.485e-08	3.75564	0	11.0218	55	4	680.396	2718.56	-2.3683	65.8442	27698	27698	MS2	0/0	ZP11a.raw
High	hDVAVVSEAAFENcEk	Unambiguous	1	1	Q07488	N-Term(iTRAQ8plex); C14(iodoTMT6plex); K16(iTRAQ8plex)	HCD	1	0	1	1		606699904	957887	Unique	Used	0.864194	0.928175	1.07892	1.51403	0.651379	399787	345494	371073	431338	605292	260413	0	3.071e-10	3.74855	0	9.29785	55	3	895.814	2685.43	-1.962	47.6595	17437	17437	MS2	0/0	ZP14a.raw
High	vcQVIGAIVDVR	Unambiguous	3	1	P83483	N-Term(iTRAQ8plex); C2(iodoTMT6plex)	HCD	1	0	1	1		3.28205e+08	891318	Unique	Used	0.601969	0.706293	0.794988	0.779294	0.503634	107703	64833.5	76069.6	85622.3	83932	54242.7	0	5.206e-07	3.72858	0	19.9012	55	3	635.72	1905.15	-0.168612	67.1558	28381	28381	MS2	0/0	ZP11a.raw
High	gTGTANQcPTIDGGSETFSFkPGk	Unambiguous	1	1	P23321	N-Term(iTRAQ8plex); C8(iodoTMT6plex); K21(iTRAQ8plex); K24(iTRAQ8plex)	HCD	1	0	1	1		344914886	958303	Unique	Used	0.81667	1.16558	1.11838	1.44312	0.569284	23731.7	19380.9	27661.1	26541	34247.7	13510	0	6.592e-08	3.728	0	78.524	55	5	729.196	3641.95	-2.12238	48.6141	17936	17936	MS2	0/0	ZP14a.raw
High	vDHVPLGcGHDNEGLFVGAAGLLGLGR	Unambiguous	2	1	Q9M356	N-Term(iTRAQ8plex); C8(iodoTMT6plex)	HCD	1	0	1	1		9.97751e+07	1007788	Unique	Used	0.280404	0.421144	0.75505	0.696257	0.261265	8519.96	2389.03	3588.13	6433	5932.08	2225.97	0	1.13e-08	3.70333	0	13.2698	55	5	662.162	3306.78	-2.74496	69.309	27599	27599	MS2	0/0	ZP16a.raw
High	nEcPHIVVGTPGR	Unambiguous	4	1	Q56XG6	N-Term(iTRAQ8plex); C3(iodoTMT6plex)	HCD	1	0	1	1		4.53569e+08	994547	Unique	Used	0.587022	0.759495	0.616992	0.807594	0.637119	170567	100126	129545	105238	137749	108671	0	2.73e-05	3.67572	0	44.8392	55	4	503.786	2012.12	-0.431413	34.5498	10864	10864	MS2	0/0	ZP16a.raw
High	yNGGSSTTESAcGDk	Unambiguous	2	1	Q8H153	Y1(iTRAQ8plex); C12(iodoTMT6plex); K15(iTRAQ8plex)	HCD	1	0	1	1		628527726	875305	Unique	Used	0.581286	0.903663	0.802498	1.16974	0.891405	77743.5	45191.2	70253.9	62389	90939.7	69300.9	0	4.412e-06	3.65913	0	25.8962	55	4	604.311	2414.22	-1.68856	32.7735	9663	9663	MS2	0/0	ZP11a.raw
High	nTcPVGIATQDPVLR	Unambiguous	1	1	Q9LV03	N-Term(iTRAQ8plex); C3(iodoTMT6plex)	HCD	1	0	1	1		379676186	882055	Unique	Used	0.55993	0.868563	0.665577	0.950933	0.639539	211479	118413	183683	140756	201102	135249	0	5.435e-07	3.65752	0	21.2675	55	3	739.758	2217.26	3.05038	47.1756	17544	17544	MS2	0/0	ZP11a.raw
High	aAGMALAQHPVVNASck	Unambiguous	2	1	Q9SQI8	N-Term(iTRAQ8plex); C16(iodoTMT6plex); K17(iTRAQ8plex)	HCD	1	0	1	1		159833121	997691	Unique	Used	0.550862	0.708248	0.709458	0.849187	0.626047	203374	112031	144040	144286	172703	127322	0	1.178e-07	3.65493	0	34.4631	55	4	652.124	2605.47	0.759935	42.0444	14694	14694	MS2	0/0	ZP16a.raw
High	ycDGSSFTGNVEAVNPANk	Unambiguous	2	1	Q940J8	Y1(iTRAQ8plex); C2(iodoTMT6plex); K19(iTRAQ8plex)	HCD	1	0	1	1		1.28733e+08	1258192	Unique	Used	0.55085	1.31508	0.875361	1.11179	0.916619	32048.3	17653.8	42146.1	28053.8	35630.8	29376.1	0	9.386e-07	3.64852	0	36.0226	55	4	728.378	2910.49	-5.6102	50.8965	17590	17590	MS2	0/0	ZP9a.raw
High	sVIcPLELDEAk	Unambiguous	1	1	Q940G0	N-Term(iTRAQ8plex); C4(iodoTMT6plex); K12(iTRAQ8plex)	HCD	1	0	1	1		7.35023e+08	884847	Unique	Used	0.478341	0.862126	0.791825	1.13008	0.480171	354534	169588	305653	280729	400653	170237	0	0.0003449	3.63442	0	16.0941	54	4	564.334	2254.31	0.365407	53.0707	20785	20785	MS2	0/0	ZP11a.raw
High	vSWQDGVLGTNcPIPPk	Unambiguous	1	1	Q9SU40	N-Term(iTRAQ8plex); C12(iodoTMT6plex); K17(iTRAQ8plex)	HCD	1	0	1	1		1.36078e+09	886993	Unique	Used	0.608101	0.825936	0.749369	1.05483	0.567429	61375.9	37322.7	50692.5	45993.2	64740.9	34826.4	0	6.274e-05	3.62494	0	25.9304	55	4	687.893	2748.55	-0.89223	57.6399	23285	23836	MS2	0/0	ZP11a.raw
High	vTGDYScTAEVQR	Unambiguous	1	1	Q9M2Y6	N-Term(iTRAQ8plex); C7(iodoTMT6plex)	HCD	1	0	1	1		1538950240	1252424	Unique	Used	0.728493	0.937915	0.907247	1.14037	0.595981	387290	282138	363245	351368	441653	230818	0	7.306e-08	3.60695	0	8.7873	26	3	688.029	2062.07	-0.592622	38.0339	10743	10743	MS2	0/0	ZP9a.raw
High	vDHVPLGcGHDNEGLFVGAAGLLGLGR	Unambiguous	2	1	Q9M356	N-Term(iTRAQ8plex); C8(iodoTMT6plex)	HCD	1	0	1	1		3.2472e+07	1007793	Unique	Used	0.642454	0.976978	0.990975	0.821283	0.616826	11303.1	7261.72	11042.9	11201.1	9283.04	6972.04	0	4.983e-06	3.60492	0	14.1686	55	4	827.449	3306.78	-4.12522	69.326	27606	27606	MS2	0/0	ZP16a.raw
High	gAQQVNLPVPEGcTDPVAENFDPTAR	Unambiguous	4	1	P10896	N-Term(iTRAQ8plex); C13(iodoTMT6plex)	HCD	1	0	1	1			1234628	Unique	Used	0.839772	0.891507	0.820534	1.2341	0.679456	31117.9	26131.9	27741.8	25533.3	38402.4	21143.2	0	4.199e-07	3.58583	0	0	55	4	840.434	3358.71	-2.50552	60.0609	20477	20477	MS2	0/0	ZP8a.raw
High	ycDGSSFTGNVEAVNPANk	Unambiguous	2	1	Q940J8	N-Term(iTRAQ8plex); C2(iodoTMT6plex); K19(iTRAQ8plex)	HCD	1	0	1	1		53560869	1258186	Unique	Used	0.604594	0.71173	0.801664	1.13926	0.654085	32733.2	19790.3	23297.2	26241	37291.5	21410.3	0	1.553e-08	3.5834	0	0	55	3	970.838	2910.5	-2.6487	50.8796	17582	17582	MS2	0/0	ZP9a.raw
High	tLQALQYIQENPDEVcPAGWkPGEk	Unambiguous	1	1	Q96291	N-Term(iTRAQ8plex); C16(iodoTMT6plex); K21(iTRAQ8plex); K25(iTRAQ8plex)	HCD	1	0	1	1		9.31469e+06	941545	Unique	Used	0.699676	1.46046	1.17809	1.4649	0.657783	23051.1	16128.3	33665.2	27156.3	33767.5	15162.6	0	8.623e-06	3.57713	0	56.7879	55	4	1014.81	4056.2	-4.36452	64.7561	26252	26252	MS2	0/0	ZP13a.raw
High	tDyEGcIADHPIR	Unambiguous	1	1	Q39131	N-Term(iTRAQ8plex); Y3(iTRAQ8plex); C6(iodoTMT6plex)	HCD	1	0	1	1		2.47577e+09	1040012	Unique	Used	0.722889	0.864246	0.902507	1.16674	0.586617	538513	389285	465408	486012	628307	315901	0	3.825e-05	3.57634	0	36.9006	55	5	486.269	2427.31	1.00655	38.6179	13345	13345	MS2	0/0	ZP18a.raw
High	aFDLLHEGTcLR	Unambiguous	3	1	Q96533	N-Term(iTRAQ8plex); C10(iodoTMT6plex)	HCD	1	0	1	1		2.13352e+08	984175	Unique	Used	0.598852	0.653622	0.677923	0.775332	0.555637	123421	73911.1	80670.9	83670.1	95692.5	68577.4	0	7.183e-07	3.57544	0	18.8786	55	3	670.043	2008.11	-0.372035	55.9479	21452	21452	MS2	0/0	ZP15a.raw
High	aAVGAPDHLGDcPFSQR	Unambiguous	1	1	Q9FWR4	N-Term(iTRAQ8plex); C12(iodoTMT6plex)	HCD	1	0	1	1		3.47026e+08	956415	Unique	Used	0.689993	1.09007	1.00025	1.15258	0.837994	106474	73466.5	116064	106500	122720	89224.7	0	6.17e-05	3.57159	0	21.0762	55	4	594.313	2374.23	-5.96111	44.2679	15667	15667	MS2	0/0	ZP14a.raw
High	vAVGAPDVLGDcPFSQR	Unambiguous	1	1	Q9FRL8	N-Term(iTRAQ8plex); C12(iodoTMT6plex)	HCD	1	0	1	1		155953333	1261993	Unique	Used	0.928233	1.2448	1.09077	1.52004	0.697169	39672.7	36825.5	49384.6	43273.7	60303.9	27658.6	0	3.286e-06	3.56009	0	23.8588	55	4	591.827	2364.29	0.0899749	59.0634	22026	22026	MS2	0/0	ZP9a.raw
High	vSNIAYNVVNGIcTPVk	Unambiguous	2	1	Q9SIV9	N-Term(iTRAQ8plex); C13(iodoTMT6plex); K17(iTRAQ8plex)	HCD	1	0	1	1		3.85614e+08	890398	Unique	Used	0.563173	0.762535	0.629912	0.982157	0.540415	176622	99468.5	134680	111256	173470	95448.9	0	2.305e-08	3.519	0	21.8166	55	4	682.899	2728.57	-4.36415	65.0667	27284	27284	MS2	0/0	ZP11a.raw
High	lQGGcPLTPR	Unambiguous	2	1	Q94BY4	N-Term(iTRAQ8plex); C5(iodoTMT6plex)	HCD	1	0	1	1		1451567504	929748	Unique	Used	0.757851	0.913539	0.776514	1.1949	0.700883	1.1825e+06	896160	1.08026e+06	918228	1.41297e+06	828795	0	0.001746	3.51326	0	16.2246	23	3	559	1674.98	0.703715	38.204	12194	12194	MS2	0/0	ZP13a.raw
High	lNFSPLGAcALAGTGLPIDR	Unambiguous	1	1	Q9LEU8	N-Term(iTRAQ8plex); C9(iodoTMT6plex)	HCD	1	0	1	1		4.99876e+07	865987	Unique	Used	0.645137	0.758138	0.71866	0.827231	0.627676	33382.6	21536.3	25308.6	23990.7	27615.1	20953.5	0	1.53e-05	3.49858	0	37.3841	55	4	655.627	2619.49	2.27609	74.0788	30600	30600	MS2	0/0	ZP10a.raw
High	wTIYNYcTDR	Unambiguous	2	1	Q39099	N-Term(iTRAQ8plex); C7(iodoTMT6plex)	HCD	1	0	1	1		2.80942e+08	909688	Unique	Used	0.664216	0.698772	0.682852	0.718789	0.799897	32822.4	21801.2	22935.4	22412.8	23592.4	26254.5	0	7.731e-07	3.45231	0	72.834	55	3	656.676	1968.01	-1.5703	50.079	18880	19450	MS2	0/0	ZP12a.raw
High	tVcVNQHQVANWNDIcLR	Unambiguous	1	1	Q8L8Q8	N-Term(iTRAQ8plex); C3(iodoTMT6plex); C16(iodoTMT6plex)	HCD	1	0	1	1		8.20013e+07	1060710	Unique	Used	0.636631	1.13215	0.692057	1.00571	0.433719	188862	120236	213821	130704	189941	81913.3	0	0.0002748	3.45104	0	35.3198	55	5	615.939	3075.67	0.260621	48.1897	17573	17573	MS2	0/0	ZP19a.raw
High	sVIcPLELDEAk	Unambiguous	1	1	Q940G0	N-Term(iTRAQ8plex); C4(iodoTMT6plex); K12(iTRAQ8plex)	HCD	1	0	1	1		1561782056	884846	Unique	Used	0.490037	0.777122	0.71016	1.10132	0.471475	977086	478808	759315	693887	1.07609e+06	460671	0	3.178e-06	3.4498	0	17.2945	55	3	752.108	2254.31	-1.57802	53.0693	20784	20784	MS2	0/0	ZP11a.raw
High	sFQcPPNHyNDLSSLLLNTNDDAIR	Unambiguous	1	1	Q96282	N-Term(iTRAQ8plex); C4(iodoTMT6plex); Y9(iTRAQ8plex)	HCD	1	0	1	1			1004412	Unique	Used	0.542117	0.938768	0.610658	0.931518	0.679941	18858.3	10223.4	17703.6	11516	17566.8	12822.5	0	9.136e-05	3.4221	0	72.0849	55	5	757.801	3784.98	1.00534	59.5935	23169	23169	MS2	0/0	ZP16a.raw
High	lEAVcPGVVScADILALAAR	Unambiguous	1	1	O80822	N-Term(iTRAQ8plex); C5(iodoTMT6plex); C11(iodoTMT6plex)	HCD	1	0	1	1		39972672	966756	Unique	Used	0.788223	1.24789	0.772197	1.04905	0.459876	84266.5	66420.8	105155	65070.3	88399.5	38752.2	0	2.907e-08	3.41612	0	46.2604	55	4	734.179	2933.69	-1.57369	68.9831	28256	28256	MS2	0/0	ZP14a.raw
High	lHMYDPVPSVNcPLELDk	Unambiguous	1	1	F4JRE0	N-Term(iTRAQ8plex); C12(iodoTMT6plex); K18(iTRAQ8plex)	HCD	1	0	1	1		2.41505e+07	963312	Unique	Used	0.707856	0.723312	0.78049	1.06723	0.556097	18511.9	13103.8	13389.9	14448.4	19756.5	10294.4	0	1.024e-06	3.40869	0	45.4767	55	5	602.335	3007.65	2.0124	60.4899	24015	24015	MS2	0/0	ZP14a.raw
High	vVVDTGSELTWVNcR	Unambiguous	3	1	Q8VYM5	N-Term(iTRAQ8plex); C14(iodoTMT6plex)	HCD	1	0	1	1		5.49145e+07	860367	Unique	Used	0.576536	0.963703	0.666606	1.12837	0.927323	36060.6	20790.2	34751.7	24038.2	40689.8	33439.8	0	5.349e-07	3.39894	0	9.82575	55	4	578.57	2311.26	0.602313	61.4133	23919	23919	MS2	0/0	ZP10a.raw
High	hFEGGDWDQGGTcQR	Unambiguous	1	1	Q9ZQR5	N-Term(iTRAQ8plex); C13(iodoTMT6plex)	HCD	1	0	1	1		1.5908e+08	977008	Unique	Used	0.773977	0.939633	0.878327	1.07329	0.705343	127696	98834	119988	112159	137055	90069.7	0	1.296e-05	3.39499	0	42.6366	55	4	582.282	2326.11	-3.701	37.4269	12446	12446	MS2	0/0	ZP15a.raw
High	dTScTTGQSSAPSGDATGDAk	Unambiguous	2	1	Q8L745	N-Term(iTRAQ8plex); C4(iodoTMT6plex); K21(iTRAQ8plex)	HCD	1	0	1	1		41079274	1250435	Unique	Used	0.671909	0.752217	0.990761	1.15862	0.830369	29888.7	20082.5	22482.8	29612.6	34629.8	24818.7	0	3.549e-07	3.38271	0	0	55	3	965.485	2894.44	-1.53458	33.0524	8274	8274	MS2	0/0	ZP9a.raw
High	gLVAcTGSQFcGQAIIETk	Unambiguous	4	1	Q39161	N-Term(iTRAQ8plex); C5(iodoTMT6plex); C11(Nethylmaleimide); K19(iTRAQ8plex)	HCD	0.0059	0	1	1		305646978	888583	Unique	Used	0.774086	0.767653	0.824526	1.11157	0.678185	35091.4	27163.8	26938	28933.8	39006.6	23798.5	0	1.304e-06	3.36708	0	62.9944	55	4	747.914	2988.64	1.6227	61.093	25149	25149	MS2	0/0	ZP11a.raw
High	gFHIDGcQASVEAk	Unambiguous	2	1	Q39099	N-Term(iTRAQ8plex); C7(iodoTMT6plex); K14(iTRAQ8plex)	HCD	1	0	1	1		4.02934e+09	978840	Unique	Used	0.560501	0.847109	0.735197	1.32287	0.482935	219796	123196	186191	161594	290763	106147	0	7.793e-07	3.34252	0	12.2365	55	4	600.583	2399.31	-2.20829	42.008	14722	14722	MS2	0/0	ZP15a.raw
High	lcVPLVEAQk	Unambiguous	7	1	Q683B7	N-Term(iTRAQ8plex); C2(iodoTMT6plex); K10(iTRAQ8plex)	HCD	1	0	1	1		1317942452	909479	Unique	Used	0.719095	0.887738	0.917405	1.22632	0.620335	109726	78903.2	97407.6	100663	134559	68066.7	0	2.939e-06	3.33875	0	27.8371	55	3	679.754	2037.25	-4.11531	49.604	18630	18630	MS2	0/0	ZP12a.raw
High	gWDQGLLGAcVGEk	Unambiguous	1	1	Q38936	N-Term(iTRAQ8plex); C10(iodoTMT6plex); K14(iTRAQ8plex)	HCD	1	0	1	1		224101424	886210	Unique	Used	0.779636	1.27077	1.03276	1.25441	0.575458	85744.8	66849.7	108962	88553.7	107559	49342.6	0	0.0002811	3.3386	0	12.7922	55	3	790.783	2370.34	3.68295	55.9894	22377	22377	MS2	0/0	ZP11a.raw
High	fWHPVDDSPScNS	Unambiguous	2	1	Q9SIV9	N-Term(iTRAQ8plex); C11(iodoTMT6plex)	HCD	1	0	1	1		610095788	1257128	Unique	Used	0.608219	0.90211	0.689246	1.19696	0.640851	287560	174900	259411	198200	344199	184283	0	4.141e-05	3.33032	0	28.8697	55	3	708.679	2124.02	-5.14907	48.5844	16340	16340	MS2	0/0	ZP9a.raw
High	fNcLIPPPSGYk	Unambiguous	1	1	Q940J9	N-Term(iTRAQ8plex); C3(iodoTMT6plex); K12(iTRAQ8plex)	HCD	1	0	1	1		1.42158e+08	938050	Unique	Used	0.759278	1.25714	0.85802	1.29588	0.716439	45953.9	34891.8	57770.4	39429.4	59550.9	32923.2	0	6.71e-05	3.31837	0	37.7142	55	3	758.445	2273.32	2.47079	56.7161	22059	22059	MS2	0/0	ZP13a.raw
High	tcAQDEVLR	Unambiguous	2	1	Q9C6U3	N-Term(iTRAQ8plex); C2(iodoTMT6plex)	HCD	1	0	1	1		4.01431e+09	901935	Unique	Used	0.173452	0.858917	0.253231	1.13371	0.437628	2682304	465251	2.30388e+06	679242	3.04096e+06	1173851	0	0.0008051	3.30755	0	14.3497	16	3	556.647	1667.93	-0.0462302	33.5005	9818	9818	MS2	0/0	ZP12a.raw
High	lAWHSAGTFDcQSR	Unambiguous	2	1	Q05431	N-Term(iTRAQ8plex); C11(iodoTMT6plex)	HCD	1	0	1	1		596086083	997936	Unique	Used	0.838179	1.00656	0.891681	1.20887	0.678942	106471	89242.2	107170	94938.6	128710	72288	0	2.22e-06	3.30465	0	37.0957	55	3	738.052	2212.14	-0.401804	42.6731	15001	15001	MS2	0/0	ZP16a.raw
High	aRPcLLPAPVyGEVMQMLR	Unambiguous	1	1	Q9STE8	N-Term(iTRAQ8plex); C4(iodoTMT6plex); Y11(iTRAQ8plex)	HCD	1	0	1	1		4.1931e+07	1066633	Unique	Used	0.689229	0.881186	0.635479	1.03253	0.768767	32953.1	22712.3	29037.8	20941	34025	25333.3	0	1.137e-08	3.29459	0	9.63358	55	5	617.156	3081.75	-1.37374	66.1656	25521	25521	MS2	0/0	ZP19a.raw
High	eHFAPFGTITSck	Unambiguous	1	1	Q9FXA2	N-Term(iTRAQ8plex); C12(iodoTMT6plex); K13(iTRAQ8plex)	HCD	1	0	1	1		213285740	999600	Unique	Used	0.687113	0.778819	0.779077	0.965383	0.660214	122652	84275.7	95523.6	95555.1	118406	80976.4	0	1.339e-06	3.2916	0	35.0835	55	4	594.585	2375.32	-0.42419	46.7713	17052	17052	MS2	0/0	ZP16a.raw
High	tLNcLPIANIEHFR	Unambiguous	1	1	Q9LV21	N-Term(iTRAQ8plex); C4(iodoTMT6plex)	HCD	1	0	1	1		5.57911e+07	1003381	Unique	Used	0.968473	0.768269	0.733611	0.831615	0.669973	43300.3	41935.1	33266.3	31765.6	36009.2	29010	0	1.029e-05	3.2902	0	20.0507	55	4	569.327	2274.29	-0.989324	56.3076	21753	21753	MS2	0/0	ZP16a.raw
High	eGALGNIPIIAFcDTDSPMR	Unambiguous	2	1	B9DG17	N-Term(iTRAQ8plex); C13(iodoTMT6plex)	HCD	1	0	1	1		74543988	1267965	Unique	Used	0.603947	0.722366	0.704251	0.796041	0.56935	30623	18494.7	22121	21566.3	24377.2	17435.2	0	2.652e-07	3.289	0	27.0572	55	4	689.118	2753.45	0.708597	72.238	29060	29060	MS2	0/0	ZP9a.raw
High	tDPSTGTcR	Unambiguous	1	1	Q93Z08	N-Term(iTRAQ8plex); C8(iodoTMT6plex)	HCD	1	0	1	1		1.05582e+09	872553	Unique	Used	0.759014	0.86748	0.899518	1.11478	0.646421	1.46905e+06	1.11503e+06	1.27437e+06	1321438	1.63768e+06	949626	0	0.0007872	3.28636	0	5.399	33	3	524.283	1570.83	-1.76659	26.1588	6297	6297	MS2	0/0	ZP11a.raw
High	dQGScGScWAFSTIGAVEGINk	Unambiguous	1	1	Q9FMH8	N-Term(iTRAQ8plex); C5(iodoTMT6plex); C8(iodoTMT6plex); K22(iTRAQ8plex)	HCD	1	0	1	1		2.21755e+07	963045	Unique	Used	0.605864	0.7133	0.737994	1.03286	0.576559	39373.6	23855	28085.2	29057.5	40667.4	22701.2	0	0.0001573	3.26217	0	77.4495	55	5	700.178	3496.86	2.0147	59.8897	23698	23698	MS2	0/0	ZP14a.raw
High	dQGScGScWAFSTIGAVEGINk	Unambiguous	1	1	Q9FMH8	N-Term(iTRAQ8plex); C5(iodoTMT6plex); C8(iodoTMT6plex); K22(iTRAQ8plex)	HCD	1	0	1	1		43944351	963062	Unique	Used	0.524481	0.935452	0.724672	1.13546	0.614423	65160.3	34175.3	60954.4	47219.9	73987	40036	0	7.914e-07	3.24641	0	29.4553	55	4	874.969	3496.85	-0.477418	59.9322	23719	23719	MS2	0/0	ZP14a.raw
High	fILLSPcPQR	Selected	1	1	Q9LZJ5	N-Term(iTRAQ8plex); C7(iodoTMT6plex)	HCD	0.0401	0	1	1		5.04513e+08	912311	Unique	Used	0.511135	0.839104	0.592841	1.01329	0.515194	393219	200988	329952	233117	398446	202584	0	0.000785	3.24198	0	0	55	3	603.03	1807.08	-0.126199	55.637	21930	22507	MS2	0/0	ZP12a.raw
High	sSLcDGALGTTNVEk	Unambiguous	1	1	P92976	N-Term(iTRAQ8plex); C4(iodoTMT6plex); K15(iTRAQ8plex)	HCD	1	0	1	1		292128619	880773	Unique	Used	0.718399	1.01063	0.884168	1.3399	0.83025	97918.6	70344.6	98959.5	86576.5	131201	81296.9	0	0.0001591	3.24027	0	11.9962	55	4	608.841	2432.34	-3.02651	44.4748	16056	16056	MS2	0/0	ZP11a.raw
High	sLcPSEWVDR	Unambiguous	1	1	Q9S7L9	N-Term(iTRAQ8plex); C3(iodoTMT6plex)	HCD	1	0	1	1		1.23242e+09	908523	Unique	Used	0.802661	1.15905	0.991892	1.36248	0.527397	1.19874e+06	962183	1.3894e+06	1.18902e+06	1.63326e+06	632212	0	0.000481	3.22816	0	12.1849	55	3	608.996	1824.97	-2.70388	47.5923	17520	17520	MS2	0/0	ZP12a.raw
High	dcGIGGGGGGGER	Unambiguous	1	1	O65639	N-Term(iTRAQ8plex); C2(iodoTMT6plex)	HCD	1	0	1	1		878765664	899488	Unique	Used	0.637104	0.798571	0.794172	1.04432	0.617666	458845	292332	366420	364402	479181	283413	0	5.687e-07	3.21919	0	16.2024	51	3	575.632	1724.88	-2.20265	28.1874	6934	6934	MS2	0/0	ZP12a.raw
High	dPHLPPcAAFVEIMAPVFSR	Unambiguous	2	1	Q8L621	N-Term(iTRAQ8plex); C7(iodoTMT6plex)	HCD	1	0	1	1		1.42471e+08	945695	Unique	Used	0.598152	0.925966	0.71118	0.850008	0.578247	17928.4	10723.9	16601	12750.3	15239.2	10367	0	7.922e-06	3.21302	0	6.26564	55	4	708.39	2830.54	3.85767	75.285	31414	31414	MS2	0/0	ZP13a.raw
High	lDQAGPVYFVSGTEGHcQk	Unambiguous	1	1	Q9SZ51	N-Term(iTRAQ8plex); C17(iodoTMT6plex); K19(iTRAQ8plex)	HCD	1	0	1	1		34862299	958965	Unique	Used	0.721489	0.605399	0.431406	0.768115	0.31814	47951.6	34596.6	29029.8	20686.6	36832.3	15255.3	0	0.0001677	3.20613	0	0	55	4	744.15	2973.58	-4.48232	50.0907	18722	18722	MS2	0/0	ZP14a.raw
High	eQTGESNVTEVGEADNTcVVPDR	Unambiguous	6	1	Q3MK93	N-Term(iTRAQ8plex); C18(iodoTMT6plex)	HCD	1	0	1	1		56635841	1227719	Unique	Used	0.574935	0.596379	0.569874	0.940786	0.588354	26809.2	15413.6	15988.4	15277.9	25221.7	15773.3	0	1.064e-07	3.19203	0	0	55	3	1028.18	3082.51	0.291761	43.6901	12087	12087	MS2	0/0	ZP8a.raw
High	lcDLkDEDLDSTYVAR	Unambiguous	1	1	F4ITY5	N-Term(iTRAQ8plex); C2(iodoTMT6plex); K5(iTRAQ8plex)	HCD	1	0	1	1		193444765	936778	Unique	Used	0.563543	1.1125	1.05289	1.51104	0.82984	68815.8	38780.6	76557.4	72455.7	103984	57106.1	0	1.771e-07	3.1879	1	8.85718	55	3	931.843	2793.51	0.765723	53.9301	20558	20602	MS2	0/0	ZP13a.raw
High	fYSETcPEAESIVR	Unambiguous	1	1	Q9SJZ2	N-Term(iTRAQ8plex); C6(iodoTMT6plex)	HCD	1	0	1	1		4.1337e+08	884013	Unique	Used	0.933024	0.98478	1.0257	1.25957	0.621329	145058	135343	142850	148786	182711	90128.8	0	6.804e-08	3.18301	0	10.5883	55	3	755.395	2264.17	-1.76373	51.2973	19814	19814	MS2	0/0	ZP11a.raw
High	nAVDMALADSScAGLETTESR	Unambiguous	11	1	Q9FWX0	N-Term(iTRAQ8plex); C12(iodoTMT6plex)	HCD	1	0	1	1		278713791	1261261	Unique	Used	0.715695	0.995647	0.861675	1.18555	0.515085	77176.8	55235.1	76840.9	66501.3	91496.7	39752.6	0	5.874e-09	3.17995	0	20.6552	55	3	925.462	2774.37	-2.99481	57.4634	21166	21166	MS2	0/0	ZP9a.raw
High	vNNPATGEIIADVAcMGTk	Unambiguous	1	1	Q9SAK4	N-Term(iTRAQ8plex); C15(iodoTMT6plex); K19(iTRAQ8plex)	HCD	1	0	1	1		1.20431e+08	862903	Unique	Used	0.690544	0.778602	0.711972	0.924276	0.821609	26030.9	17975.4	20267.7	18533.2	24059.7	21387.2	0	3.544e-07	3.17675	0	21.0845	55	4	711.144	2841.55	-3.34852	67.0967	26928	26928	MS2	0/0	ZP10a.raw
High	iEGIAESLcWEk	Unambiguous	1	1	Q94EJ6	N-Term(iTRAQ8plex); C9(iodoTMT6plex); K12(iTRAQ8plex)	HCD	1	0	1	1		3.23888e+08	891924	Unique	Used	0.565284	0.878762	0.83451	1.38151	0.671187	39419.3	22283.1	34640.1	32895.8	54458.3	26457.7	0	2.867e-05	3.17382	0	15.7557	55	4	579.582	2315.31	-1.07238	68.4979	29097	29097	MS2	0/0	ZP11a.raw
High	vTGDYScTAEVQR	Unambiguous	1	1	Q9M2Y6	N-Term(iTRAQ8plex); C7(iodoTMT6plex)	HCD	1	0	1	1		784742954	877990	Unique	Used	0.704746	1.01619	0.926588	1.26453	0.552759	340136	239709	345642	315166	430112	188013	0	1.834e-08	3.16978	0	12.3316	55	3	688.028	2062.07	-1.83578	38.6107	12823	12823	MS2	0/0	ZP11a.raw
High	sEAAAAFGNDGcYLEk	Unambiguous	3	1	O04983	N-Term(iTRAQ8plex); C12(iodoTMT6plex); K16(iTRAQ8plex)	HCD	1	0	1	1		83340378	884517	Unique	Used	0.729443	0.902331	0.749464	0.949476	0.611696	74309.6	54204.6	67051.9	55692.4	70555.2	45454.9	0	0.0001669	3.1608	0	81.4919	55	4	646.592	2583.35	-2.55084	52.3548	20398	20398	MS2	0/0	ZP11a.raw
High	dLVGSVFTQGGWSNFLcSEk	Unambiguous	2	1	Q8H7I0	N-Term(iTRAQ8plex); C17(iodoTMT6plex); K20(iTRAQ8plex)	HCD	1	0	1	1		196307620	1270303	Unique	Used	0.751697	0.776263	0.845486	1.24117	0.569435	72235.5	54299.2	56073.7	61074.1	89656.4	41133.4	0	4.585e-08	3.14378	0	5.76679	55	4	778.669	3111.65	-2.31702	77.5577	31843	31843	MS2	0/0	ZP9a.raw
High	fAQAQNcLLPMGVTSENVAQR	Unambiguous	1	1	Q56WD9	N-Term(iTRAQ8plex); C7(iodoTMT6plex)	HCD	1	0	1	1		78824462	1262773	Unique	Used	0.772047	0.944779	0.690424	1.15238	0.800233	54789.4	42300	51763.9	37827.9	63138.1	43844.3	0	4.706e-06	3.14128	0	62.2025	55	3	970.852	2910.54	-0.5958	60.7036	22929	22929	MS2	0/0	ZP9a.raw
High	qHIVDHmDLWLSEcR	Unambiguous	6	1	Q683B7	N-Term(iTRAQ8plex); M7(Oxidation); C14(iodoTMT6plex)	HCD	1	0	1	1		2.41234e+08	1043057	Unique	Used	0.689523	0.835089	0.764573	0.955023	0.727806	69315	47794.3	57884.2	52996.4	66197.4	50447.9	0	9.369e-07	3.13915	0	24.7762	55	4	633.58	2531.3	-0.565085	46.5714	17188	17188	MS2	0/0	ZP18a.raw
High	gVQGATSHcLGQNFAk	Unambiguous	1	1	Q9M1R2	N-Term(iTRAQ8plex); C9(iodoTMT6plex); K16(iTRAQ8plex)	HCD	1	0	1	1		276508055	1040443	Unique	Used	0.516252	0.612362	0.619498	0.946149	0.646599	53783.6	27765.9	32935	33318.8	50887.3	34776.4	0	4.058e-05	3.13303	0	11.7883	55	4	639.611	2555.42	1.54307	39.6966	13879	13879	MS2	0/0	ZP18a.raw
High	dcGIGGGGGGGER	Unambiguous	1	1	O65639	N-Term(iTRAQ8plex); C2(iodoTMT6plex)	HCD	1	0	1	1		5.38394e+07	899514	Unique	Used	0.646755	0.777853	0.717014	0.973859	0.642801	55120.6	35649.5	42875.7	39522.2	53679.7	35431.6	0	3.545e-06	3.13166	0	22.2127	55	4	431.976	1724.88	-1.18428	28.2466	6965	6965	MS2	0/0	ZP12a.raw
High	vAVcNIVVVAR	Unambiguous	5	1	F4HYR4	N-Term(iTRAQ8plex); C4(iodoTMT6plex)	HCD	1	0	1	1		245336395	908973	Unique	Used	0.581223	0.81356	0.748048	1.02462	0.599159	239004	138915	194444	178787	244888	143202	0	1.624e-06	3.13064	0	34.4298	55	3	592.706	1776.1	-0.31975	48.528	18040	18040	MS2	0/0	ZP12a.raw
High	aLGYEIVGFEVVPcSVk	Unambiguous	2	1	F4JRE0	N-Term(iTRAQ8plex); C14(iodoTMT6plex); K17(iTRAQ8plex)	HCD	1	0	1	1		826871016	864769	Unique	Used	0.381611	0.779776	0.644986	1.06748	0.448406	51687.6	19724.5	40304.8	33337.8	55175.6	23177	0	2.051e-06	3.11142	0	59.5069	55	4	687.651	2747.58	0.0779917	71.2694	29140	29140	MS2	0/0	ZP10a.raw
High	eHQPcIIFMDEIDAIGGR	Unambiguous	3	1	Q9SEI3	N-Term(iTRAQ8plex); C5(iodoTMT6plex)	HCD	1	0	1	1		3.24797e+07	965506	Unique	Used	0.505206	0.644388	0.769938	0.949973	0.656424	21664.5	10945	13960.3	16680.3	20580.6	14221.1	0	1.021e-06	3.10388	0	63.9681	55	4	670.104	2677.39	-0.749012	65.9517	26727	26727	MS2	0/0	ZP14a.raw
High	tGNPIDDcWR	Unambiguous	2	1	Q9LTZ0	N-Term(iTRAQ8plex); C8(iodoTMT6plex)	HCD	1	0	1	1		1492312791	880750	Unique	Used	0.551067	0.814842	0.619573	0.931232	0.473448	1.51484e+06	834778	1.23436e+06	938554	1410668	717197	0	2.592e-05	3.1031	0	49.2563	42	3	603.985	1809.94	-1.32204	44.4295	16030	16030	MS2	0/0	ZP11a.raw
High	sQVQQAVPFLVGcPAcLR	Unambiguous	3	1	Q9SVF0	N-Term(iTRAQ8plex); C13(iodoTMT6plex); C16(iodoTMT6plex)	HCD	1	0	1	1			1003582	Unique	Used	0.520253	0.750155	0.548542	0.776584	0.531408	62208.1	32364	46665.7	34123.7	48309.8	33057.9	0	4.722e-06	3.07787	0	30.6731	55	4	720.421	2878.66	5.56131	56.824	22005	22005	MS2	0/0	ZP16a.raw
High	qAQcTDIVTDLDFEPHHNTVk	Unambiguous	1	1	Q94EJ6	N-Term(iTRAQ8plex); C4(iodoTMT6plex); K21(iTRAQ8plex)	HCD	1	0	1	1		450746286	1000065	Unique	Used	0.602465	0.982816	0.716985	1.05434	0.599656	34239.6	20628.2	33651.2	24549.3	36100.2	20532	0	8.89e-06	3.07463	0	12.8682	55	5	670.559	3348.77	-0.118694	47.8628	17613	17613	MS2	0/0	ZP16a.raw
High	yIGIVEDcccDYETVNR	Selected	4	1	Q56Y10	N-Term(iTRAQ8plex); C8(iodoTMT6plex); C9(iodoTMT6plex); C10(iodoTMT6plex)	HCD	0.0326	0	1	1			1000772	Unique	Used	0.545381	0.806018	0.571641	0.812716	0.47129	263237	143565	212174	150477	213937	124061	0	0.001107	3.07302	0	16.1196	55	5	658.146	3286.7	-3.91291	49.6569	18495	18511	MS2	0/0	ZP16a.raw
High	lLcSSEVcTTTER	Unambiguous	1	1	Q9LSH0	N-Term(iTRAQ8plex); C3(iodoTMT6plex); C8(iodoTMT6plex)	HCD	1	0	1	1		3.48609e+08	996958	Unique	Used	0.504423	0.929845	0.861018	1.07273	0.5116	456206	230121	424200	392802	489385	233395	0	0.0007257	3.05161	0	47.2163	55	4	601.838	2404.33	2.88415	40.2893	13800	13800	MS2	0/0	ZP16a.raw
High	vLSVLNEATck	Unambiguous	2	1	A0A090MHY5	N-Term(iTRAQ8plex); C10(iodoTMT6plex); K11(iTRAQ8plex)	HCD	1	0	1	1		1.19863e+09	914342	Unique	Used	0.719575	0.898458	1.04222	1.29303	0.740644	343892	247456	308973	358411	444662	254702	0	1.943e-07	3.04864	0	42.3863	55	3	705.424	2114.26	-3.99357	60.0005	24304	24304	MS2	0/0	ZP12a.raw
High	vAVGAPDVLGDcPFSQR	Unambiguous	1	1	Q9FRL8	N-Term(iTRAQ8plex); C12(iodoTMT6plex)	HCD	1	0	1	1		633224736	860015	Unique	Used	0.840525	1.41319	0.936362	1.29499	0.702644	52498.1	44125.9	74189.8	49157.2	67984.4	36887.4	0	5.949e-07	3.03658	0	16.6072	55	3	788.767	2364.29	0.766864	60.6756	23512	23512	MS2	0/0	ZP10a.raw
High	dcGVESFGADR	Unambiguous	1	1	Q8H1Y0	N-Term(iTRAQ8plex); C2(iodoTMT6plex)	HCD	1	0	1	1		4.68943e+08	850507	Unique	Used	0.670828	0.721576	0.706054	0.974318	0.59078	98713	66219.5	71229	69696.7	96177.9	58317.7	0	0.000244	3.03592	0	23.9474	55	3	596.972	1788.9	-1.90203	39.7531	12296	12296	MS2	0/0	ZP10a.raw
High	gFHIDGcQASVEAk	Unambiguous	2	1	Q39099	N-Term(iTRAQ8plex); C7(iodoTMT6plex); K14(iTRAQ8plex)	HCD	1	0	1	1		4.09307e+08	978850	Unique	Used	0.685273	1.01771	0.746632	1.35943	0.599071	48524.3	33252.4	49383.5	36229.8	65965.4	29069.5	0	0.0004689	3.03125	0	28.3398	55	5	480.667	2399.3	-4.93584	42.0264	14733	14733	MS2	0/0	ZP15a.raw
High	qLDQEHIDGDGEck	Unambiguous	1	1	Q9SWH5	N-Term(iTRAQ8plex); C13(iodoTMT6plex); K14(iTRAQ8plex)	HCD	1	0	1	1		495626154	903121	Unique	Used	0.621644	0.846535	0.967537	1.31969	0.580701	202216	125707	171183	195652	266863	117427	0	0.0006655	3.02437	0	35.7252	55	4	631.833	2524.31	-1.69078	36.0369	11208	11208	MS2	0/0	ZP12a.raw
High	tDyEGcIADHPIR	Unambiguous	1	1	Q39131	N-Term(iTRAQ8plex); Y3(iTRAQ8plex); C6(iodoTMT6plex)	HCD	1	0	1	1		1.76827e+09	1040147	Unique	Used	0.760696	0.815493	0.857459	1.20706	0.597107	253260	192654	206531	217160	305699	151223	0	2.382e-06	3.02139	0	10.9236	55	4	607.584	2427.31	0.622341	38.9563	13512	13512	MS2	0/0	ZP18a.raw
High	lcPLGGDENVTGDLDATPQVFDNQYFk	Unambiguous	1	1	Q9SJZ2	N-Term(iTRAQ8plex); C2(iodoTMT6plex); K27(iTRAQ8plex)	HCD	1	0	1	1		1.03651e+07	1240506	Unique	Used	0.483318	1.16367	1.34657	1.58815	0.493615	9185.06	4439.3	10688.4	12368.3	14587.2	4533.88	0	1.922e-05	3.01972	0	47.7009	55	4	974.255	3894	-1.77686	72.5934	27319	27319	MS2	0/0	ZP8a.raw
High	mFFcEGDQTFIGk	Unambiguous	1	1	Q9SWH5	N-Term(iTRAQ8plex); C4(iodoTMT6plex); K13(iTRAQ8plex)	HCD	1	0	1	1		2.19785e+08	888474	Unique	Used	0.546461	0.852756	1.00452	1.20261	0.650086	87459.5	47793.2	74581.6	87854.9	105180	56856.2	0	0.0006655	3.01553	0	30.6826	55	4	615.832	2460.3	-1.34543	60.8429	25018	25018	MS2	0/0	ZP11a.raw
High	gcPQSPMVIGGDSk	Unambiguous	5	1	Q683B7	N-Term(iTRAQ8plex); C2(iodoTMT6plex); K14(iTRAQ8plex)	HCD	1	0	1	1		1.42266e+08	905074	Unique	Used	0.685443	0.842079	0.914022	1.12052	0.725558	55866.5	38293.3	47044	51063.2	62599.3	40534.4	0	2.108e-07	2.9792	0	0	55	3	771.759	2313.26	-3.97094	40.2241	13493	13513	MS2	0/0	ZP12a.raw
High	aMVTSITELSTck	Unambiguous	1	1	Q8GWH3	N-Term(iTRAQ8plex); C12(iodoTMT6plex); K13(iTRAQ8plex)	HCD	1	0	1	1		7.46031e+07	886745	Unique	Used	1.01472	1.05535	1.20101	1.24243	0.537213	31421.5	31884.1	33160.8	37737.5	39038.9	16880	0	1.576e-05	2.97907	0	55.1582	55	4	581.087	2321.33	1.97439	57.1133	22996	22996	MS2	0/0	ZP11a.raw
High	vcQVIGAIVDVR	Unambiguous	3	1	P83483	N-Term(iTRAQ8plex); C2(iodoTMT6plex)	HCD	1	0	1	1			917440	Unique	Used	0.496088	0.747344	0.781557	0.701674	0.556173	68089.3	33778.3	50886.2	53215.7	47776.5	37869.5	0	0.00195	2.97881	0	73.0519	55	3	635.721	1905.15	1.56138	66.868	27968	27968	MS2	0/0	ZP12a.raw
High	dTScTTGQSSAPSGDATGDAk	Unambiguous	2	1	Q8L745	N-Term(iTRAQ8plex); C4(iodoTMT6plex); K21(iTRAQ8plex)	HCD	1	0	1	1		1.41157e+08	1250439	Unique	Used	0.755008	0.73848	0.851942	1.03713	0.541599	35394	26722.7	26137.7	30153.6	36708.2	19169.3	0	0.001179	2.97511	0	54.2907	55	4	724.367	2894.45	0.695996	33.0622	8279	8279	MS2	0/0	ZP9a.raw
High	gLHcLAMR	Unambiguous	1	1	Q9LSG3	N-Term(iTRAQ8plex); C4(iodoTMT6plex)	HCD	1	0	1	1		3.01041e+08	1055364	Unique	Used	0.73535	0.843237	0.830203	1.03198	0.603732	537032	394907	452845	445846	554204	324223	0	0.002411	2.96915	0	36.0707	55	3	511.967	1533.89	-0.266594	34.4963	10873	10873	MS2	0/0	ZP19a.raw
High	tLIIPPILDHHAVALGScPk	Unambiguous	2	1	O23586	N-Term(iTRAQ8plex); C18(iodoTMT6plex); K20(iTRAQ8plex)	HCD	1	0	1	1		9.81908e+07	1025670	Unique	Used	0.638603	0.677924	0.768063	1.19373	0.452922	49383.8	31536.6	33478.4	37929.8	58951.1	22367	0	2.176e-06	2.96714	0	12.7971	55	5	607.367	3032.81	-1.76444	60.3585	23683	23683	MS2	0/0	ZP17a.raw
High	aAcPVPFDEAk	Unambiguous	4	1	Q56Y10	N-Term(iTRAQ8plex); C3(iodoTMT6plex); K11(iTRAQ8plex)	HCD	1	0	1	1		2189475928	905971	Unique	Used	0.773199	0.935649	1.1127	1.28595	0.721573	264293	204351	247286	294078	339868	190707	0	0.0001757	2.96105	0	18.6783	55	3	695.73	2085.18	-2.93477	42.1312	14539	14539	MS2	0/0	ZP12a.raw
High	ycDGSSFTGNVEAVNPANk	Unambiguous	2	1	Q940J8	N-Term(iTRAQ8plex); C2(iodoTMT6plex); K19(iTRAQ8plex)	HCD	1	0	1	1		60008026	856231	Unique	Used	0.680618	0.82768	0.886244	1.48529	0.891426	21901	14906.2	18127	19409.6	32529.4	19523.1	0	1.284e-08	2.95785	0	54.4762	55	3	970.837	2910.5	-4.22151	52.4385	19073	19073	MS2	0/0	ZP10a.raw
High	tVDNLDLPLAEGcPk	Unambiguous	1	1	Q9FV53	N-Term(iTRAQ8plex); C13(iodoTMT6plex); K15(iTRAQ8plex)	HCD	1	0	1	1		46356507	1260574	Unique	Used	0.665347	0.930036	0.866511	0.974616	0.525238	48350.8	32170	44968	41896.5	47123.5	25395.7	0	6.813e-05	2.95554	0	29.4458	55	4	631.363	2522.43	-0.0536469	56.0203	20371	20371	MS2	0/0	ZP9a.raw
High	tIPNPIHcLSMR	Unambiguous	1	1	Q9LE59	N-Term(iTRAQ8plex); C8(iodoTMT6plex)	HCD	1	0	1	1			1021887	Unique	Used	0.55764	0.734108	0.655981	1.19519	0.668109	112763	62881.3	82780.5	73970.5	134774	75338.2	0	1.346e-05	2.94735	0	13.9513	55	4	504.541	2015.14	0.488078	50.2613	18869	18869	MS2	0/0	ZP17a.raw
High	wTIyNYcTDR	Unambiguous	2	1	Q39099	N-Term(iTRAQ8plex); Y4(iTRAQ8plex); C7(iodoTMT6plex)	HCD	1	0	1	1		2194829302	999717	Unique	Used	0.623916	0.866485	0.732861	1.14606	0.499841	592053	369392	513005	433892	678525	295933	0	0.000118	2.93289	0	24.8781	53	4	568.81	2272.22	-1.88579	47.0512	17194	17194	MS2	0/0	ZP16a.raw
High	icAQINNDEFNGTEIVR	Unambiguous	2	1	Q9LNC6	N-Term(iTRAQ8plex); C2(iodoTMT6plex)	HCD	1	0	1	1		3.33545e+07	885899	Unique	Used	0.886619	0.980545	0.898473	0.971645	0.634133	37524.9	33270.3	36794.9	33715.1	36460.9	23795.8	0	8.289e-06	2.92859	0	61.0972	55	3	857.119	2569.34	-5.27081	55.328	22015	22015	MS2	0/0	ZP11a.raw
High	rIEGIAESLcWEk	Unambiguous	1	1	Q94EJ6	N-Term(iTRAQ8plex); C10(iodoTMT6plex); K13(iTRAQ8plex)	HCD	1	0	1	1		175747128	1003549	Unique	Used	0.465275	0.882354	0.662925	1.01682	0.579296	145547	67719.5	128424	96486.9	147995	84314.8	0	0.0003523	2.92457	1	24.2747	55	4	618.607	2471.41	-1.81346	56.7504	21966	21966	MS2	0/0	ZP16a.raw
High	vcWSTGcFGSDILAAMDR	Unambiguous	1	1	Q9ZUF6	N-Term(iTRAQ8plex); C2(iodoTMT6plex); C7(iodoTMT6plex)	HCD	1	0	1	1		9.85172e+07	966550	Unique	Used	0.524438	0.881301	0.587249	0.989883	0.751505	158479	83112.4	139668	93066.6	156876	119098	0	0.0006259	2.92398	0	0	55	3	965.505	2894.5	-1.55977	68.5058	28009	28009	MS2	0/0	ZP14a.raw
High	qIIDEScSLGk	Unambiguous	1	1	Q9ZPE7	N-Term(iTRAQ8plex); C7(iodoTMT6plex); K11(iTRAQ8plex)	HCD	1	0	1	1		294178184	854285	Unique	Used	0.477703	0.725431	0.778526	1.10355	0.544357	155944	74495.2	113127	121407	172093	84889.3	0	6.165e-05	2.91891	0	3.93146	55	4	533.312	2130.23	1.2861	48.2101	16788	16788	MS2	0/0	ZP10a.raw
High	iYDAGVQITDIAQEGcDPcDAHIWN	Unambiguous	2	1	Q8LC65	N-Term(iTRAQ8plex); C16(iodoTMT6plex); C19(iodoTMT6plex)	HCD	1	0	1	1		1.01602e+09	893405	Unique	Used	0.644503	1.11505	0.827903	1.27874	0.578438	124077	79968	138352	102724	158662	71770.9	0	0.0007507	2.91612	0	0	55	4	928.219	3709.86	-2.73905	72.0101	30891	30891	MS2	0/0	ZP11a.raw
High	vLHVGPDTcSVVSSLLk	Unambiguous	1	1	Q9M2Y6	N-Term(iTRAQ8plex); C9(iodoTMT6plex); K17(iTRAQ8plex)	HCD	1	0	1	1		7581617	963605	Unique	Used	0.767465	1.23498	1.06082	1.82155	0.673649	12981	9962.45	16031.2	13770.5	23645.5	8744.63	0	2.513e-05	2.91467	0	43.9563	55	5	539.12	2691.57	-6.19762	61.2718	24387	24387	MS2	0/0	ZP14a.raw
High	yFVQVLHNEHPIAVPGcDGk	Unambiguous	3	1	O04509	Y1(iTRAQ8plex); C17(iodoTMT6plex); K20(iTRAQ8plex)	HCD	1	0	1	1		11616469	1024511	Unique	Used	0.909819	1.59975	0.757709	1.33945	0.54322	18980.1	17268.4	30363.5	14381.4	25423	10310.4	0	3.587e-06	2.91042	0	73.0129	55	5	632.951	3160.73	-4.3374	57.2012	22196	22196	MS2	0/0	ZP17a.raw
High	iWEAIYSENcPk	Unambiguous	4	1	Q56Y10	N-Term(iTRAQ8plex); C10(iodoTMT6plex); K12(iTRAQ8plex)	HCD	1	0	1	1		187070712	914841	Unique	Used	0.69143	1.05529	0.913881	1.19427	0.589915	192107	132829	202729	175563	229428	113327	0	0.0002761	2.90681	0	7.45063	55	4	598.336	2390.32	1.0485	61.0909	24891	24891	MS2	0/0	ZP12a.raw
High	sGIESNATLEcGGDQIGDk	Unambiguous	1	1	Q9SU63	N-Term(iTRAQ8plex); C11(iodoTMT6plex); K19(iTRAQ8plex)	HCD	1	0	1	1		193175672	854129	Unique	Used	0.597619	0.670589	0.565641	0.942099	0.564796	24645.7	14728.7	16527.1	13940.6	23218.7	13919.8	0	4.233e-05	2.88933	0	73.8207	55	4	708.627	2831.49	-0.660516	47.8551	16601	16601	MS2	0/0	ZP10a.raw
High	dGTQVVAck	Unambiguous	2	1	Q8LE09	N-Term(iTRAQ8plex); C8(iodoTMT6plex); K9(iTRAQ8plex)	HCD	1	0	1	1		83361218	876410	Unique	Used	0.581471	0.657633	0.591697	1.03767	0.650865	110285	64127.2	72526.8	65255.1	114439	71780.4	0	0.000622	2.86599	0	16.8754	55	3	620.035	1858.09	1.98678	35.2316	10976	10976	MS2	0/0	ZP11a.raw
High	qFNTIPGLMEGTAkPDYATcVk	Unambiguous	2	1	P31414	N-Term(iTRAQ8plex); K14(iTRAQ8plex); C20(iodoTMT6plex); K22(iTRAQ8plex)	HCD	1	0	1	1		57301608	962646	Unique	Used	0.423497	0.638656	0.556806	0.993169	0.539716	71018.5	30076.1	45356.4	39543.6	70533.4	38329.8	0	0.0003151	2.86323	0	0	55	4	907.253	3625.99	-3.63491	58.9346	23212	23212	MS2	0/0	ZP14a.raw
High	tPDVTVDETWFSDPELcEASk	Unambiguous	2	1	Q29Q34	N-Term(iTRAQ8plex); C17(iodoTMT6plex); K21(iTRAQ8plex)	HCD	1	0	1	1		46221392	1237432	Unique	Used	0.574133	0.750822	0.772833	1.05552	0.544962	71042.3	40787.8	53340.2	54903.9	74986.5	38715.4	0	0.0002068	2.85856	0	22.8284	55	4	827.43	3306.7	3.55779	66.0549	23746	23746	MS2	0/0	ZP8a.raw
High	tLcEEHLNVILPAkPPFHPR	Unambiguous	3	1	Q8VZJ0	N-Term(iTRAQ8plex); C3(iodoTMT6plex); K14(iTRAQ8plex)	HCD	1	0	1	1		1.5736e+07	1061807	Unique	Used	0.723533	0.719733	0.654439	0.866213	0.702676	51122.7	36989	36794.7	33456.7	44283.1	35922.7	0	5.035e-06	2.84741	0	79.5186	55	5	650.583	3248.89	3.15218	51.4119	19027	19027	MS2	0/0	ZP19a.raw
High	gHcEGNPDQYGNHR	Unambiguous	2	1	Q9FT88	N-Term(iTRAQ8plex); C3(iodoTMT6plex)	HCD	1	0	1	1		2.65919e+07	1051180	Unique	Used	0.558825	0.791897	0.548055	1.01811	0.563008	40480.5	22621.5	32056.4	22185.5	41213.5	22790.8	0	0.0002786	2.83569	0	62.9519	55	4	555.025	2217.08	2.30892	24.886	5839	5839	MS2	0/0	ZP19a.raw
High	vPcGYNAPQQVHITQGDVEGk	Unambiguous	1	1	Q9SIV9	N-Term(iTRAQ8plex); C3(iodoTMT6plex); K21(iTRAQ8plex)	HCD	1	0	1	1		578049255	957214	Unique	Used	0.616749	0.781067	0.790103	1.27033	0.678278	35520.4	21907.1	27743.8	28064.7	45122.6	24092.7	0	4.494e-05	2.81865	0	61.9089	55	4	795.18	3177.7	-5.09607	46.0628	16620	16620	MS2	0/0	ZP14a.raw
High	gLVAcTGSQFcGQAIIETk	Unambiguous	4	1	Q39161	N-Term(iTRAQ8plex); C5(iodoTMT6plex); C11(Nethylmaleimide); K19(iTRAQ8plex)	HCD	1	0	1	1		1.4276e+08	888618	Unique	Used	0.593956	0.695777	0.936741	1.34306	0.644265	54054.3	32105.9	37609.7	50634.9	72598	34825.3	0	2.582e-06	2.81468	0	25.8836	55	3	996.878	2988.62	-4.00941	61.1836	25193	25193	MS2	0/0	ZP11a.raw
High	gILAIDESNATcGk	Unambiguous	1	1	Q9ZU52	N-Term(iTRAQ8plex); C12(iodoTMT6plex); K14(iTRAQ8plex)	HCD	1	0	1	1		3.80425e+07	1257251	Unique	Used	0.577059	0.660305	0.740036	0.742999	0.470362	60203.2	34740.8	39752.5	44552.6	44730.9	28317.3	0	2.05e-05	2.79314	0	66.4263	55	4	583.084	2329.31	-3.12408	48.85	16484	16484	MS2	0/0	ZP9a.raw
High	yPTTPIVcSGNR	Unambiguous	1	1	Q96528	Y1(iTRAQ8plex); C8(iodoTMT6plex)	HCD	1	0	1	1		325663731	905018	Unique	Used	0.800473	0.754045	0.698927	1.00076	0.668531	185803	148731	140104	129863	185944	124215	0	0.0001213	2.79035	0	65.2842	55	3	647.695	1941.07	-0.770625	40.1073	13428	13428	MS2	0/0	ZP12a.raw
High	qIIDEScSLGk	Unambiguous	1	1	Q9ZPE7	N-Term(iTRAQ8plex); C7(iodoTMT6plex); K11(iTRAQ8plex)	HCD	1	0	1	1		1.17877e+08	1256049	Unique	Used	0.430207	0.711747	0.808806	1.07292	0.553555	63170.2	27176.2	44961.2	51092.4	67776.8	34968.2	0	0.0003986	2.78921	0	12.379	55	4	533.311	2130.22	-0.662236	46.2393	15071	15071	MS2	0/0	ZP9a.raw
High	tRFPVMPAEck	Unambiguous	2	1	Q39099	N-Term(iTRAQ8plex); C10(iodoTMT6plex); K11(iTRAQ8plex)	HCD	1	0	1	1		9.32956e+07	1018603	Unique	Used	0.485519	0.841258	0.772247	1.1281	0.414957	175709	85310.1	147817	135691	198217	72911.7	0	9.226e-05	2.78072	1	0	55	3	739.427	2216.27	-1.92382	41.8756	14758	14758	MS2	0/0	ZP17a.raw
High	gLIGTNHNWcEAFSTYPR	Unambiguous	1	1	Q940J9	N-Term(iTRAQ8plex); C10(iodoTMT6plex)	HCD	1	0	1	1		117471861	1002892	Unique	Used	0.719004	0.889003	0.917417	1.2903	0.705471	84610.8	60835.5	75219.2	77623.4	109173	59690.5	0	1.377e-08	2.77772	0	0	55	3	900.468	2699.39	1.10002	55.0663	21144	21144	MS2	0/0	ZP16a.raw
High	tFATVPcGSR	Unambiguous	2	1	Q9M356	N-Term(iTRAQ8plex); C7(iodoTMT6plex)	HCD	1	0	1	1		37635678	928965	Unique	Used	1.04099	3.36819		1.11849	0.999507	2310.61	2405.33	7782.59		2584.39	2309.47	0	9.087e-05	2.77575	0		55	2	836.471	1671.93	-1.15608	36.4889	11265	11811	MS2	0/0	ZP13a.raw
High	sSNQVGSSAcESPER	Unambiguous	1	1	Q9LN62	N-Term(iTRAQ8plex); C10(iodoTMT6plex)	HCD	1	0	1	1		439366208	899693	Unique	Used	0.539708	0.889829	0.834577	1.11864	0.636417	128511	69358.7	114353	107253	143757	81786.9	0	5.138e-10	2.77425	0	25.5639	55	3	724.366	2171.08	-1.98734	28.6267	7174	7174	MS2	0/0	ZP12a.raw
High	nLDVSSVEENcR	Unambiguous	1	1	Q9LTT9	N-Term(iTRAQ8plex); C11(iodoTMT6plex)	HCD	1	0	1	1		8.19707e+07	852538	Unique	Used	0.491974	0.714534	0.649744	0.867021	0.562991	68895.5	33894.8	49228.2	44764.5	59733.9	38787.6	0	2.366e-05	2.76606	0	16.4043	55	3	666.685	1998.04	-1.69131	44.2619	14705	14705	MS2	0/0	ZP10a.raw
High	yFDLPFcIPEGVk	Unambiguous	2	1	Q9ZPS7	N-Term(iTRAQ8plex); C7(iodoTMT6plex); K13(iTRAQ8plex)	HCD	1	0	1	1		6.2303e+08	893903	Unique	Used	0.434592	0.832084	0.649081	1.18716	0.529736	204413	88836.2	170089	132681	242670	108285	0	7.584e-06	2.76272	0	7.91251	55	3	822.467	2465.39	-1.92455	73.2002	31497	31497	MS2	0/0	ZP11a.raw
High	tcAQDENIk	Unambiguous	1	1	O22940	N-Term(iTRAQ8plex); C2(iodoTMT6plex); K9(iTRAQ8plex)	HCD	1	0	1	1		1303905334	901209	Unique	Used	0.549192	0.687747	0.791348	1.07714	0.764774	399163	219217	274523	315877	429953	305270	0	1.3e-07	2.75942	0	9.13889	55	3	653.704	1959.1	-1.60422	31.9457	8967	8967	MS2	0/0	ZP12a.raw
High	gTcVFPGSAk	Unambiguous	1	1	Q9ZU91	N-Term(iTRAQ8plex); C3(iodoTMT6plex); K10(iTRAQ8plex)	HCD	1	0	1	1		9.08026e+08	930165	Unique	Used	0.683375	0.821335	0.953357	1.23319	0.66425	422355	288627	346895	402656	520842	280549	0	0.0007407	2.75629	0	28.17	46	3	635.375	1904.11	1.20779	39.1716	12697	12697	MS2	0/0	ZP13a.raw
High	iPATAPcIPSIR	Unambiguous	1	1	Q9LYR4	N-Term(iTRAQ8plex); C7(iodoTMT6plex)	HCD	1	0	1	1		264784843	910498	Unique	Used	0.690021	0.818858	0.814175	0.789201	0.588785	134693	92940.8	110294	109663	106300	79305	0	0.001907	2.75518	0	44.6495	55	3	624.714	1872.13	1.12482	51.7804	19818	19818	MS2	0/0	ZP12a.raw
High	fNcLIPPPPGYk	Unambiguous	1	1	Q8H118	N-Term(iTRAQ8plex); C3(iodoTMT6plex); K12(iTRAQ8plex)	HCD	1	0	1	1		468326836	913322	Unique	Used	0.534541	0.64624	0.448329	0.870563	0.50116	60092	32121.6	38833.9	26941	52313.9	30115.7	0	8.51e-05	2.7548	0	13.4475	55	3	761.78	2283.33	-3.6027	57.8342	23117	23117	MS2	0/0	ZP12a.raw
High	iSDPFEEGcR	Unambiguous	1	1	Q9STS1	N-Term(iTRAQ8plex); C9(iodoTMT6plex)	HCD	1	0	1	1		4.48447e+08	854627	Unique	Used	0.688018	0.819766	0.754199	0.890145	0.642027	143983	99063.2	118033	108592	128166	92441.1	0	1.634e-05	2.75381	0	63.6179	55	3	595.981	1785.93	-2.12612	48.916	17182	17182	MS2	0/0	ZP10a.raw
High	aFDMAQcSR	Unambiguous	1	1	Q94EJ6	N-Term(iTRAQ8plex); C7(iodoTMT6plex)	HCD	1	0	1	1		270541101	904365	Unique	Used	0.532936	0.875744	0.677676	1.02023	0.576221	112243	59818.2	98295.8	76064.2	114513	64676.6	0	1.859e-05	2.74519	0	0	55	2	831.433	1661.86	-1.5792	38.6506	12653	12653	MS2	0/0	ZP12a.raw
High	iyDAGVQITDIAQEGcDPcDAHIWN	Unambiguous	2	1	Q8LC65	N-Term(iTRAQ8plex); Y2(iTRAQ8plex); C16(iodoTMT6plex); C19(iodoTMT6plex)	HCD	1	0	1	1		9.32723e+06	966012	Unique	Used	0.732026	1.14422	0.697373	1.09566	0.636376	57110.4	41806.3	65347	39827.3	62573.4	36343.7	0	0.0002533	2.74197	0	70.0636	55	5	803.619	4014.07	-1.55588	67.1694	27344	27344	MS2	0/0	ZP14a.raw
High	gVQGATSHcLGQNFAk	Unambiguous	1	1	Q9M1R2	N-Term(iTRAQ8plex); C9(iodoTMT6plex); K16(iTRAQ8plex)	HCD	1	0	1	1		8.99892e+07	1017692	Unique	Used	0.675816	0.673013	0.701931	1.05779	0.674575	45793.4	30947.9	30819.5	32143.8	48439.7	30891	0	2.394e-06	2.74191	0	31.9184	55	4	639.607	2555.41	-4.76249	39.6846	13644	13644	MS2	0/0	ZP17a.raw
High	nHcDVAVNSYYQk	Unambiguous	2	1	Q9FZD0	N-Term(iTRAQ8plex); C3(iodoTMT6plex); K13(iTRAQ8plex)	HCD	1	0	1	1		23194695	995177	Unique	Used	0.614229	0.865371	0.742343	1.04605	0.747948	46165.7	28356.3	39950.5	34270.8	48291.5	34529.5	0	0.0004853	2.73426	0	0	55	4	620.335	2478.32	-1.01821	36.138	11649	11649	MS2	0/0	ZP16a.raw
High	gEcESGSDFDSk	Unambiguous	1	1	Q9ZUF6	N-Term(iTRAQ8plex); C3(iodoTMT6plex); K12(iTRAQ8plex)	HCD	1	0	1	1		232413810	876522	Unique	Used	0.476515	0.763317	0.797875	1.25863	0.804086	71711.4	34171.6	54738.6	57216.7	90257.9	57662.1	0	0.0005533	2.73126	0	25.0087	55	4	550.281	2198.1	-1.67087	35.4605	11105	11105	MS2	0/0	ZP11a.raw
High	vGEGPVAQcISGFIALDVAPPR	Unambiguous	4	1	O65390	N-Term(iTRAQ8plex); C9(iodoTMT6plex)	HCD	1	0	1	1		2.02483e+07	1269455	Unique	Used	0.256587	0.455566	0.885485	0.526678	0.414976	8210.08	2106.6	3740.24	7269.9	4324.07	3406.99	0	1.518e-05	2.73102	0	74.5446	55	4	708.15	2829.58	-1.04082	75.6691	30842	30842	MS2	0/0	ZP9a.raw
High	lcADLTGLDLSR	Unambiguous	1	1	Q9ASS4	N-Term(iTRAQ8plex); C2(iodoTMT6plex)	HCD	1	0	1	1		7.63307e+07	1262232	Unique	Used	0.804093	0.905372	0.874419	1.17033	0.591513	121080	97359.7	109623	105875	141704	71620.5	0	0.001607	2.73075	0	0	55	3	637.365	1910.08	-3.89325	59.5536	22300	22300	MS2	0/0	ZP9a.raw
High	aFLETLDGScR	Unambiguous	2	1	Q43316	N-Term(iTRAQ8plex); C10(iodoTMT6plex)	HCD	1	0	1	1		7.06566e+08	885281	Unique	Used	0.694668	0.859059	0.87221	1.1349	0.622785	139012	96566.9	119419	121247	157764	86574.4	0	0.000248	2.73012	0	32.3135	55	3	615.672	1845	-1.46999	54.0596	21305	21305	MS2	0/0	ZP11a.raw
High	cALVyGQMNEPPGAR	Unambiguous	4	1	P83483	C1(iodoTMT6plex); Y5(iTRAQ8plex)	HCD	1	0	1	1		735253694	907623	Unique	Used	0.535646	0.707097	0.739095	0.921002	0.657727	107882	57786.6	76283.1	79735.1	99359.6	70957	0	1.85e-05	2.72451	0	0	55	3	747.063	2239.17	-4.02729	45.6527	16466	16466	MS2	0/0	ZP12a.raw
High	vVTITDcGQLS	Unambiguous	1	1	Q42406	N-Term(iTRAQ8plex); C7(iodoTMT6plex)	HCD	1	0	1	1		1577249591	1175919	Unique	Used	0.75243	1.17541	0.898646	0.986405	0.533657	265915	200083	312561	238964	262300	141908	0	0.002253	2.72359	0	6.73156	55	2	884.998	1768.99	-5.04741	53.432	19254	19254	MS2	0/0	ZP6a.raw
High	gELPLGLGLGLScPWR	Unambiguous	1	1	Q9ZVI9	N-Term(iTRAQ8plex); C13(iodoTMT6plex)	HCD	1	0	1	1		1.33169e+08	893951	Unique	Used	0.535634	0.733152	0.82677	0.888342	0.798064	30867	16533.4	22630.2	25519.9	27420.4	24633.8	0	8.475e-06	2.72336	0	43.1924	55	3	767.779	2301.32	-1.87717	73.3124	31555	31555	MS2	0/0	ZP11a.raw
High	gLIGIyHDWcEGFSTYPR	Unambiguous	1	1	Q94EJ6	N-Term(iTRAQ8plex); Y6(iTRAQ8plex); C10(iodoTMT6plex)	HCD	1	0	1	1		8.45615e+06	1065175	Unique	Used	0.562004	0.796362	0.678088	1.09368	0.568119	38589.1	21687.2	30730.9	26166.8	42204	21923.2	0	0.0002761	2.72332	0	40.6992	55	5	611.13	3051.62	1.05073	61.7769	23572	23572	MS2	0/0	ZP19a.raw
High	vHAVEAVMAcR	Unambiguous	1	1	Q9FPQ8	N-Term(iTRAQ8plex); C10(iodoTMT6plex)	HCD	1	0	1	1		6.03583e+08	1054747	Unique	Used	0.911822	0.946261	0.668591	0.871915	0.888435	83838.7	76446	79333.4	56053.8	73100.2	74485.2	0	0.002525	2.72068	0	50.2886	55	3	607.008	1819.01	-5.01351	33.0815	10132	10132	MS2	0/0	ZP19a.raw
High	hVDyDLEFVQAcNFGL	Unambiguous	1	1	Q9LSG3	N-Term(iTRAQ8plex); Y4(iTRAQ8plex); C12(iodoTMT6plex)	HCD	1	0	1	1		162375272	965664	Unique	Used	0.612336	0.767706	0.641266	0.96649	0.536812	35099.8	21492.8	26946.3	22508.3	33923.6	18842	0	2.536e-06	2.7027	0	38.9335	55	4	702.626	2807.48	-0.431328	66.3254	26919	26919	MS2	0/0	ZP14a.raw
High	gAyPSIVDSSDcVDGPQAk	Unambiguous	1	1	Q8GZ17	N-Term(iTRAQ8plex); Y3(iTRAQ8plex); C12(iodoTMT6plex); K19(iTRAQ8plex)	HCD	1	0	1	1		149063187	933399	Unique	Used	0.690154	0.844907	0.87215	1.21437	0.599285	33326.3	23000.3	28157.6	29065.5	40470.5	19971.9	0	5.182e-05	2.68412	0	10.3249	55	4	788.431	3150.7	-1.46347	46.2955	16524	16524	MS2	0/0	ZP13a.raw
High	lLDVQSGVEGSTQcDIQDSk	Unambiguous	2	1	Q8L8U5	N-Term(iTRAQ8plex); C14(iodoTMT6plex); K20(iTRAQ8plex)	HCD	1	0	1	1		72799725	1260847	Unique	Used	0.448567	1.02159	0.722638	1.29601	0.344314	46449.5	20835.7	47452.4	33566.2	60199.1	15993.2	0	0.0003916	2.67608	0	45.3434	55	4	765.663	3059.63	-1.6254	56.6086	20690	20690	MS2	0/0	ZP9a.raw
High	dHDATEDGEGGccR	Unambiguous	2	1	O23551	N-Term(iTRAQ8plex); C12(iodoTMT6plex); C13(iodoTMT6plex)	HCD	1	0	1	1		8.32592e+07	990880	Unique	Used	0.595181	0.816512	0.718369	0.978441	0.626065	87044.8	51807.4	71073.1	62530.3	85168.2	54495.7	0	5.988e-05	2.67469	0	65.3476	55	4	607.548	2427.17	-0.702726	24.8581	6212	6212	MS2	0/0	ZP16a.raw
High	fNcLIPPPPGYk	Unambiguous	1	1	Q8H118	N-Term(iTRAQ8plex); C3(iodoTMT6plex); K12(iTRAQ8plex)	HCD	1	0	1	1			913436	Unique	Used	0.608528	0.735792	0.64104	0.767245	0.489262	26086.6	15874.4	19194.3	16722.6	20014.8	12763.2	0	0.0008864	2.67079	0	45.3883	55	4	571.588	2283.33	-1.6305	58.0793	23250	23250	MS2	0/0	ZP12a.raw
High	vDASGPEDcPEEGR	Unambiguous	3	1	F4JFY5	N-Term(iTRAQ8plex); C9(iodoTMT6plex)	HCD	1	0	1	1			1251145	Unique	Used	0.888325	1.02597	0.896197	0.863917	0.450838	57603.1	51170.3	59099.1	51623.7	49764.3	25969.6	0	1.755e-05	2.6687	0	17.6353	55	3	698.679	2094.02	-3.0849	34.5519	9100	9100	MS2	0/0	ZP9a.raw
High	tNPADEEck	Unambiguous	1	1	P25857	N-Term(iTRAQ8plex); C8(iodoTMT6plex); K9(iTRAQ8plex)	HCD	1	0	1	1		2.64507e+09	874683	Unique	Used	0.587945	0.941787	0.930466	1.26157	0.509868	205909	121063	193923	191592	259769	104987	0	8.697e-05	2.66056	0	34.8883	53	3	648.688	1944.05	-1.59668	31.3336	8912	8912	MS2	0/0	ZP11a.raw
High	gVDGTcDQIR	Unambiguous	3	1	Q56XI5	N-Term(iTRAQ8plex); C6(iodoTMT6plex)	HCD	1	0	1	1		2.93991e+08	848229	Unique	Used	0.983805	0.937541	0.998115	1.16	0.607474	170204	167448	159573	169883	197437	103395	0	1.727e-05	2.65979	0	25.1739	55	3	566.311	1696.92	0.927671	34.5142	9558	9558	MS2	0/0	ZP10a.raw
High	aFDLLHEGTcLR	Unambiguous	3	1	Q96533	N-Term(iTRAQ8plex); C10(iodoTMT6plex)	HCD	1	0	1	1		2.88891e+08	984110	Unique	Used	0.560704	0.720792	0.672239	0.818626	0.61549	42609	23891	30712.2	28643.4	34880.8	26225.4	0	1.228e-05	2.65051	0	25.823	55	4	502.784	2008.12	0.0163943	55.7902	21373	21373	MS2	0/0	ZP15a.raw
High	aLVTIPAPAVcLFR	Unambiguous	1	1	Q94EH2	N-Term(iTRAQ8plex); C11(iodoTMT6plex)	HCD	1	0	1	1		1.23009e+07	893027	Unique	Used	0.627169	1.10883	0.923816	1.16982	0.550366	27658.7	17346.7	30669	25551.6	32355.8	15222.4	0	1.047e-05	2.64056	0	0	55	4	526.825	2104.28	-1.63908	71.1768	30445	30445	MS2	0/0	ZP11a.raw
High	sDPSATLSSTTPcSDSTPLGR	Unambiguous	1	1	O65220	N-Term(iTRAQ8plex); C13(iodoTMT6plex)	HCD	1	0	1	1		1.94486e+08	1227873	Unique	Used	0.55065	0.9417	0.907181	1.1499	0.669497	48894.1	26923.6	46043.6	44355.8	56223.3	32734.5	0	2.345e-05	2.6396	0	50.043	55	3	905.132	2713.38	0.0393956	44.0462	12273	12273	MS2	0/0	ZP8a.raw
High	iGIYNIEGcSR	Unambiguous	3	1	F4J110	N-Term(iTRAQ8plex); C9(iodoTMT6plex)	HCD	1	0	1	1		3.75404e+07	908859	Unique	Used	0.619496	0.883687	0.779411	0.942106	0.713808	91379.6	56609.3	80751	71222.3	86089.3	65227.5	0	0.0007658	2.63846	0	38.9712	55	3	620.017	1858.04	-0.27914	48.2902	17908	17908	MS2	0/0	ZP12a.raw
High	sIPEGAVVcNVEHHVGDR	Unambiguous	1	1	P46286	N-Term(iTRAQ8plex); C9(iodoTMT6plex)	HCD	1	0	1	1		3.56759e+08	1042212	Unique	Used	0.467363	0.695724	0.459971	0.696747	0.475574	42836.2	20020.1	29802.2	19703.4	29846	20371.8	0	0.001057	2.6309	0	33.3439	55	4	638.595	2551.36	1.2421	44.2723	16104	16104	MS2	0/0	ZP18a.raw
High	yLLPAMWDPQSSTck	Unambiguous	1	1	Q9FE06	Y1(iTRAQ8plex); C14(iodoTMT6plex); K15(iTRAQ8plex)	HCD	1	0	1	1		99110288	1264319	Unique	Used	0.550913	0.836541	0.854529	1.35595	0.746384	41380.2	22796.9	34616.3	35360.6	56109.5	30885.5	0	0.0006012	2.59196	0	18.5971	55	4	670.117	2677.44	-2.25872	64.2058	24768	24768	MS2	0/0	ZP9a.raw
High	gLIGATHDWcEAFDTYPR	Unambiguous	2	1	F4K6T0	N-Term(iTRAQ8plex); C10(iodoTMT6plex)	HCD	1	0	1	1		36808707	963811	Unique	Used	0.57205	0.721219	0.709987	1.05333	0.54685	59320.9	33934.6	42783.4	42117.1	62484.7	32439.7	0	5.886e-05	2.57807	0	45.0401	55	3	895.79	2685.36	-1.52537	61.8703	24658	24658	MS2	0/0	ZP14a.raw
High	iLNYVNELcER	Unambiguous	4	1	O65390	N-Term(iTRAQ8plex); C9(iodoTMT6plex)	HCD	1	0	1	1		1.85187e+08	917377	Unique	Used	1.08747	1.44335	1.07388	0.995997	0.488085	31602.1	34366.2	45612.9	33937	31475.6	15424.5	0	0.0001294	2.57473	0	44.734	55	3	667.04	1999.11	-4.32035	66.7358	27895	27895	MS2	0/0	ZP12a.raw
High	qScFNPDNVR	Unambiguous	1	1	Q9FNQ2	N-Term(iTRAQ8plex); C3(iodoTMT6plex)	HCD	1	0	1	1		810425499	928925	Unique	Used	0.82029	1.01795	0.925039	1.15523	0.5999	593433	486787	604084	548948	685549	356000	0	0.0005488	2.57269	0	24.5887	34	3	604.99	1812.95	0.652262	36.3999	11217	11217	MS2	0/0	ZP13a.raw
High	fSGDLPDLVcTLR	Unambiguous	1	1	O82202	N-Term(iTRAQ8plex); C10(iodoTMT6plex)	HCD	1	0	1	1		4.95052e+07	1265950	Unique	Used	0.772846	0.931722	0.964764	1.10179	1.02762	51097.2	39490.3	47608.4	49296.8	56298.5	52508.4	0	0.0004414	2.55064	0	33.9239	55	3	690.39	2069.15	-1.08645	67.7298	26675	26675	MS2	0/0	ZP9a.raw
High	dVTMFSDPcASVTGER	Unambiguous	1	1	O64879	N-Term(iTRAQ8plex); C9(iodoTMT6plex)	HCD	1	0	1	1		213198692	1259650	Unique	Used	0.569679	0.809371	0.774061	0.930586	0.771843	74559	42474.7	60345.8	57713.2	69383.5	57547.8	0	0.0008305	2.55044	0	71.071	55	4	587.798	2348.17	-0.584567	54.0126	19289	19289	MS2	0/0	ZP9a.raw
High	vTGDyScTAEVQR	Unambiguous	1	1	Q9M2Y6	N-Term(iTRAQ8plex); Y5(iTRAQ8plex); C7(iodoTMT6plex)	HCD	1	0	1	1		1.54171e+08	976271	Unique	Used	0.676168	0.919727	0.811381	1.10932	0.529337	81864.6	55354.3	75293.1	66423.4	90814.5	43334	0	0.0009479	2.54557	0	28.6428	55	4	592.323	2366.27	-4.1492	35.6639	11546	11546	MS2	0/0	ZP15a.raw
High	rcEEAIPLDAWVPADDVLPLck	Unambiguous	1	1	Q39161	N-Term(iTRAQ8plex); C2(iodoTMT6plex); C21(Nethylmaleimide); K22(iTRAQ8plex)	HCD	1	0	1	1		5418641	969521	Unique	Used		0.795933	0.679373			3591.65		2858.71	2440.07			0	0.0002	2.54516	1	17.6268	55	4	879.732	3515.91	0.680427	76.5752	31806	31806	MS2	0/0	ZP14a.raw
High	hcLSDLEQILVGk	Unambiguous	2	1	F4HX19	N-Term(iTRAQ8plex); C2(iodoTMT6plex); K13(iTRAQ8plex)	HCD	1	0	1	1		5.70334e+07	1005239	Unique	Used	0.706327	0.660841	0.912191	0.908159	0.705856	16913.7	11946.6	11177.3	15428.5	15360.3	11938.7	0	4.059e-07	2.54071	0	30.1536	55	4	598.856	2392.4	-1.68153	61.7323	24208	24208	MS2	0/0	ZP16a.raw
High	gcSFEDLLIEMDR	Unambiguous	2	1	F4K6T0	N-Term(iTRAQ8plex); C2(iodoTMT6plex)	HCD	1	0	1	1		3.20229e+08	892711	Unique	Used	0.495325	0.788408	0.755901	1.17617	0.567855	220484	109211	173831	166664	259326	125203	0	3.743e-05	2.53412	0	29.6076	55	3	721.042	2161.11	-1.79437	70.2438	30027	30027	MS2	0/0	ZP11a.raw
High	aTDVAcSFGGAGVk	Unambiguous	1	1	Q9FJU9	N-Term(iTRAQ8plex); C6(iodoTMT6plex); K14(iTRAQ8plex)	HCD	1	0	1	1		1.96729e+08	881575	Unique	Used	0.579735	0.857129	0.830786	1.23098	0.702684	85290	49445.6	73104.5	70857.7	104991	59931.9	0	5.794e-05	2.53382	0	0	55	3	740.752	2220.24	-1.99007	46.1926	16993	16993	MS2	0/0	ZP11a.raw
High	dEEGNcIFR	Unambiguous	2	1	Q43316	N-Term(iTRAQ8plex); C6(iodoTMT6plex)	HCD	1	0	1	1		2.34957e+08	878822	Unique	Used	0.62221	0.772257	0.737555	0.796242	0.529969	217436	135291	167917	160371	173132	115235	0	0.0003965	2.53183	0	65.8192	55	3	572.635	1715.89	0.134691	40.3625	13789	13789	MS2	0/0	ZP11a.raw
High	gVSFMVDNcSTTAR	Unambiguous	3	1	Q05758	N-Term(iTRAQ8plex); C9(iodoTMT6plex)	HCD	1	0	1	1		390904472	881521	Unique	Used	0.508445	0.671942	0.768686	0.961676	0.730432	258066	131213	173406	198372	248176	188500	0	2.217e-07	2.53046	0	13.694	55	3	707.7	2121.09	-3.38237	46.0822	16931	16931	MS2	0/0	ZP11a.raw
High	dLVGSVFTQGGWSNFLcSEk	Unambiguous	2	1	Q8H7I0	N-Term(iTRAQ8plex); C17(iodoTMT6plex); K20(iTRAQ8plex)	HCD	1	0	1	1		2.00972e+08	867845	Unique	Used	0.636285	0.819328	0.941105	1.22954	0.662253	16274.5	10355.2	13334.2	15316	20010.1	10777.8	0	1.399e-05	2.5277	0	22.7843	55	4	778.67	3111.66	-0.983201	78.4635	32848	32848	MS2	0/0	ZP10a.raw
High	fPVMPAEck	Unambiguous	2	1	Q39099	N-Term(iTRAQ8plex); C8(iodoTMT6plex); K9(iTRAQ8plex)	HCD	1	0	1	1		2220491008	882421	Unique	Used	0.537201	0.762854	0.722785	1.17022	0.447852	303267	162915	231348	219197	354888	135819	0	0.0001221	2.52719	0	71.3703	55	3	653.711	1959.12	-1.02551	47.9527	17969	17969	MS2	0/0	ZP11a.raw
High	dTcPQAEDIVR	Unambiguous	1	1	Q9SB81	N-Term(iTRAQ8plex); C3(iodoTMT6plex)	HCD	1	0	1	1		73653644	850578	Unique	Used	1.06915	0.994891	1.20699	1.00155	0.63401	38777.6	41459.2	38579.5	46804.1	38837.9	24585.4	0	0.002012	2.51408	0	34.4117	55	3	627.337	1880	-3.94118	39.9152	12381	12381	MS2	0/0	ZP10a.raw
High	fAQAQNcLLPmGVTSENVAQR	Unambiguous	1	1	Q56WD9	N-Term(iTRAQ8plex); C7(iodoTMT6plex); M11(Oxidation)	HCD	1	0	1	1			859078	Unique	Used	0.556996	0.931963	1.04528	0.881349	0.639348	23405.2	13036.6	21812.8	24465.1	20628.2	14964.1	0	0.001694	2.51197	0	0	55	3	976.179	2926.52	-5.19517	58.6195	22408	22408	MS2	0/0	ZP10a.raw
High	eGDQcAPQILHVEPNk	Unambiguous	6	1	Q94A37	N-Term(iTRAQ8plex); C5(iodoTMT6plex); K16(iTRAQ8plex)	HCD	1	0	1	1			955792	Unique	Used	0.588426	0.92015	0.8404	1.21875	0.64536	39905.4	23481.4	36718.9	33536.5	48634.6	25753.3	0	0.0001119	2.50965	0	31.7612	55	4	679.628	2715.49	-1.09609	42.8861	14928	14928	MS2	0/0	ZP14a.raw
High	tDYEGcIADHPIR	Unambiguous	1	1	Q39131	N-Term(iTRAQ8plex); C6(iodoTMT6plex)	HCD	1	0	1	1		6.18121e+08	954549	Unique	Used	0.733152	0.851559	0.810333	0.981878	0.553758	87813.8	64380.9	74778.6	71158.4	86222.4	48627.6	0	1.606e-05	2.49811	0	70.7876	55	3	708.371	2123.1	-2.91539	40.1085	13450	13450	MS2	0/0	ZP14a.raw
High	eGDQcAPQILHVEPNk	Unambiguous	6	1	Q94A37	N-Term(iTRAQ8plex); C5(iodoTMT6plex); K16(iTRAQ8plex)	HCD	1	0	1	1			955795	Unique	Used	0.581943	1.00696	0.595043	1.11305	0.661317	15201.2	8846.26	15307	9045.39	16919.8	10052.8	0	1.341e-05	2.47383	0	0	55	3	905.837	2715.5	1.8533	42.8947	14932	14932	MS2	0/0	ZP14a.raw
High	vFFNGEEcSLPTILPMR	Unambiguous	1	1	Q8GZ17	N-Term(iTRAQ8plex); C8(iodoTMT6plex)	HCD	1	0	1	1		8.6983e+07	866062	Unique	Used	0.862929	1.32779	0.90416	1.13569	0.811067	18195.7	15701.6	24160	16451.8	20664.6	14757.9	0	0.0009775	2.47023	0	69.7778	55	4	647.35	2586.38	-5.93189	74.2407	30688	30688	MS2	0/0	ZP10a.raw
High	dcGIGGGGGGGER	Unambiguous	1	1	O65639	N-Term(iTRAQ8plex); C2(iodoTMT6plex)	HCD	1	0	1	1		44375954	899512	Unique	Used	0.627481	0.783166	0.792696	0.993081	0.618825	170959	107274	133890	135519	169776	105794	0	6.654e-05	2.46789	0	0	55	2	862.944	1724.88	-2.58409	28.2437	6963	6963	MS2	0/0	ZP12a.raw
High	dVTmFSDPcASVTGER	Unambiguous	1	1	O64879	N-Term(iTRAQ8plex); M4(Oxidation); C9(iodoTMT6plex)	HCD	1	0	1	1		5.79067e+08	1257226	Unique	Used	0.649751	0.870091	0.745895	1.0299	0.737121	142620	92667.4	124092	106379	146884	105128	0	2.31e-06	2.46601	0	5.19923	55	3	788.726	2364.16	-1.54789	48.7976	16455	16455	MS2	0/0	ZP9a.raw
High	sDDGGADTATDDPcPcA	Unambiguous	1	1	Q93VM8	N-Term(iTRAQ8plex); C14(iodoTMT6plex); C16(iodoTMT6plex)	HCD	1	0	1	1		8.74951e+07	1224964	Unique	Used	0.348046	0.901308	0.657105	0.969925	0.437965	24855.9	8650.99	22402.8	16332.9	24108.3	10886	0	3.478e-05	2.46027	0	63.6049	55	4	644.06	2573.22	0.832217	37.3343	8767	8767	MS2	0/0	ZP8a.raw
High	lEESFYANPLPGcIcENTEEEGLMR	Unambiguous	2	1	Q94BY4	N-Term(iTRAQ8plex); C13(iodoTMT6plex); C15(iodoTMT6plex)	HCD	1	0	1	1		38216897	917217	Unique	Used	0.435776	1.03243	0.952966	1.21328	0.669996	21034.4	9166.27	21716.5	20045	25520.5	14092.9	0	0.001745	2.44828	0	57.6781	55	5	762.187	3806.91	-1.29345	66.3827	27706	27706	MS2	0/0	ZP12a.raw
High	tQNVMAcQAVSNIVk	Unambiguous	1	1	P28769	N-Term(iTRAQ8plex); C7(iodoTMT6plex); K15(iTRAQ8plex)	HCD	1	0	1	1		2.15079e+07	908707	Unique	Used	0.474955	0.640681	0.76119	0.971214	0.632376	59897.3	28448.5	38375.1	45593.2	58173.1	37877.6	0	1.524e-05	2.44617	0	11.027	55	3	848.484	2543.44	-3.25425	47.9712	17732	17732	MS2	0/0	ZP12a.raw
High	gASIPADATTGcLDGFk	Unambiguous	1	1	Q8LCP6	N-Term(iTRAQ8plex); C12(iodoTMT6plex); K17(iTRAQ8plex)	HCD	1	0	1	1		97825002	857621	Unique	Used	0.494327	0.721342	0.949871	1.18431	0.513657	121956	60286.3	87972.2	115843	144434	62643.7	0	5.444e-05	2.44574	0	56.1263	55	3	854.475	2561.41	1.67915	55.4654	20703	20703	MS2	0/0	ZP10a.raw
High	gLLGWDETck	Unambiguous	2	1	Q8H153	N-Term(iTRAQ8plex); C9(iodoTMT6plex); K10(iTRAQ8plex)	HCD	1	0	1	1		3685083969	884120	Unique	Used	0.607126	0.854006	0.838431	1.13416	0.85053	251608	152758	214875	210956	285364	214000	0	0.001707	2.4324	0	23.8234	55	3	687.06	2059.16	-1.35424	51.5173	19937	19937	MS2	0/0	ZP11a.raw
High	sLLPVEPLVAEcEk	Unambiguous	1	1	Q0WNJ6	N-Term(iTRAQ8plex); C12(iodoTMT6plex); K14(iTRAQ8plex)	HCD	1	0	1	1		1.30168e+08	860522	Unique	Used	0.468061	0.75347	0.591107	1.00699	0.599889	60632.7	28379.8	45684.9	35840.4	61056.4	36372.9	0	0.001821	2.43096	0	70.389	55	3	822.155	2464.45	-0.13052	61.7412	24099	24099	MS2	0/0	ZP10a.raw
High	aLVIPAPAVcLVR	Unambiguous	1	1	Q6NKU9	N-Term(iTRAQ8plex); C10(iodoTMT6plex)	HCD	1	0	1	1		266115282	889292	Unique	Used	0.665485	1.04584	1.03806	1.23426	0.570899	55645	37030.9	58195.8	57763	68680.3	31767.7	0	0.0005542	2.41584	0	87.1088	55	3	652.414	1955.23	-3.96761	62.6673	25988	25988	MS2	0/0	ZP11a.raw
High	hELcNAYTELNDPVVQR	Unambiguous	1	1	Q9ZPI1	N-Term(iTRAQ8plex); C4(iodoTMT6plex)	HCD	1	0	1	1		95189427	981227	Unique	Used	0.673035	0.874609	0.621349	0.792469	0.547798	25635.3	17253.4	22420.8	15928.5	20315.1	14043	0	0.001089	2.41402	0	6.65329	55	4	659.346	2634.36	-6.57459	48.1917	17724	17724	MS2	0/0	ZP15a.raw
High	lPGYGVITNIINGGLEcGR	Unambiguous	1	1	P19171	N-Term(iTRAQ8plex); C17(iodoTMT6plex)	HCD	1	0	1	1		3.16693e+07	1271539	Unique	Used	0.901628	0.995019	0.752659	0.92907	0.544388	53056.7	47837.4	52792.4	39933.6	49293.4	28883.4	0	6.198e-05	2.41071	0	10.5205	55	3	860.488	2579.45	0.214178	80.4406	33327	33327	MS2	0/0	ZP9a.raw
High	tcLYQVSYGDGSFTEGDFSTETLTFHGAR	Unambiguous	2	1	Q9M356	N-Term(iTRAQ8plex); C2(iodoTMT6plex)	HCD	0.0417	0	1	1		1.21251e+07	917263	Unique	Used	0.478759	0.808949	0.455492	1.49339	0.65258	8881.23	4251.97	7184.46	4045.33	13263.2	5795.71	0	2.635e-07	2.39691	0	0	55	4	956.468	3822.85	1.85878	66.4821	27760	27760	MS2	0/0	ZP12a.raw
High	iEQDIEcGGAYIk	Unambiguous	4	1	F4HW30	N-Term(iTRAQ8plex); C7(iodoTMT6plex); K13(iTRAQ8plex)	HCD	1	0	1	1		94224552	885905	Unique	Used	0.443054	0.788184	0.830395	1.10944	0.563929	82384.7	36500.9	64934.3	68411.8	91400.6	46459.1	0	0.0005384	2.39571	0	15.124	55	4	594.835	2376.32	-3.00219	55.3449	22023	22023	MS2	0/0	ZP11a.raw
High	qDISSLWFLck	Unambiguous	2	1	O04509	N-Term(iTRAQ8plex); C10(iodoTMT6plex); K11(iTRAQ8plex)	HCD	1	0	1	1		145761089	891703	Unique	Used	0.801596	1.03879	1.21565	1.57319	0.621889	65182.8	52250.3	67711.4	79239.4	102545	40536.5	0	0.0003982	2.39501	0	5.93486	55	4	570.08	2277.3	-4.34084	68.0111	28837	28837	MS2	0/0	ZP11a.raw
High	tFAEEFLcR	Unambiguous	2	1	Q8LEW4	N-Term(iTRAQ8plex); C8(iodoTMT6plex)	HCD	1	0	1	1		635650114	912554	Unique	Used	0.518708	0.868511	0.767764	1.10437	0.505058	369250	191533	320697	283496	407788	186493	0	0.0002541	2.39173	0	17.5329	55	3	583.654	1748.95	-1.84582	56.1813	22219	22219	MS2	0/0	ZP12a.raw
High	fNcLIPPPNGYk	Unambiguous	1	1	Q93YV7	N-Term(iTRAQ8plex); C3(iodoTMT6plex); K12(iTRAQ8plex)	HCD	1	0	1	1			937888	Unique	Used	0.735414	0.934533	0.769239	1.01432	0.54207	32286.4	23743.8	30172.7	24835.9	32748.6	17501.5	0	8.814e-05	2.37433	0	86.8115	55	3	767.443	2300.32	-4.04789	56.3892	21874	21874	MS2	0/0	ZP13a.raw
High	gFHIDGcQASVEAk	Unambiguous	2	1	Q39099	N-Term(iTRAQ8plex); C7(iodoTMT6plex); K14(iTRAQ8plex)	HCD	1	0	1	1		4.39248e+07	996675	Unique	Used	0.844415	0.894543	1.41433	1.70176	1.08791	46849.2	39560.1	41908.6	66260.2	79726	50967.9	0	0.00224	2.34535	0	11.3534	55	4	600.584	2399.31	-1.08899	39.6455	13461	13461	MS2	0/0	ZP16a.raw
High	sAGGTcDFDGTAITTTR	Unambiguous	2	1	C0Z3I1	N-Term(iTRAQ8plex); C6(iodoTMT6plex)	HCD	1	0	1	1		483505292	852716	Unique	Used	0.604932	0.87776	0.835837	1.03194	0.608192	59970.6	36278.1	52639.8	50125.6	61886	36473.6	0	0.001456	2.32758	0	0	55	3	769.726	2307.16	-5.79575	44.6566	14916	14916	MS2	0/0	ZP10a.raw
High	lQSLLTSMcFk	Unambiguous	1	1	Q9C6S7	N-Term(iTRAQ8plex); C9(iodoTMT6plex); K11(iTRAQ8plex)	HCD	1	0	1	1		1.19284e+08	920158	Unique	Used	0.491097	0.954222	0.908287	1.46443	0.78767	24746.6	12153	23613.7	22477	36239.5	19492.1	0	0.0007099	2.31423	0	26.6833	55	4	552.828	2208.29	0.398671	73.2575	31249	31249	MS2	0/0	ZP12a.raw
High	dVTELIGNTPLVYLNNVAEGcVGR	Unambiguous	2	1	P47998	N-Term(iTRAQ8plex); C21(iodoTMT6plex)	HCD	1	0	1	1		4.33257e+06	1245909	Unique	Used	0.256347	0.86034	0.924452	1.06293	0.665379	13357	3424.02	11491.5	12347.9	14197.5	8887.44	0	5.094e-05	2.31302	0	0	55	3	1060.58	3179.72	-0.388355	85.0155	33782	33782	MS2	0/0	ZP8a.raw
High	yLLPAMWDPQSSTck	Unambiguous	1	1	Q9FE06	Y1(iTRAQ8plex); C14(iodoTMT6plex); K15(iTRAQ8plex)	HCD	1	0	1	1		440830819	862436	Unique	Used	0.475438	0.657445	0.845892	0.989535	0.474598	68860.6	32738.9	45272.1	58248.7	68140	32681.1	0	0.002191	2.30917	0	65.1295	55	4	670.116	2677.44	-2.98819	66.0878	26381	26381	MS2	0/0	ZP10a.raw
High	eHDTcIGSGk	Unambiguous	1	1	P93026	N-Term(iTRAQ8plex); C5(iodoTMT6plex); K10(iTRAQ8plex)	HCD	1	0	1	1		1.26756e+08	991971	Unique	Used	0.590658	0.869585	0.773792	1.34523	0.751551	87332.8	51583.8	75943.3	67577.5	117483	65635.1	0	0.001201	2.30627	0	35.8907	55	4	496.78	1984.1	1.78765	28.0402	7652	7652	MS2	0/0	ZP16a.raw
High	dFIFPcLR	Unambiguous	2	1	Q9SZX3	N-Term(iTRAQ8plex); C6(iodoTMT6plex)	HCD	1	0	1	1		1.2995e+08	914123	Unique	Used	0.633289	0.707438	0.697769	0.825785	0.58321	203194	128681	143747	141783	167795	118505	0	7.236e-05	2.29512	0	20.3742	55	3	548.652	1643.94	-1.41629	59.5306	24048	24048	MS2	0/0	ZP12a.raw
High	icDGIWFNR	Unambiguous	2	1	O48783	N-Term(iTRAQ8plex); C2(iodoTMT6plex)	HCD	1	0	1	1		2.49535e+08	937591	Unique	Used	0.605782	0.927526	0.862385	1.22317	0.664867	357101	216325	331221	307959	436797	237425	0	0.002143	2.28026	0	31.1808	55	3	586.327	1756.97	-0.35706	55.7364	21523	21523	MS2	0/0	ZP13a.raw
High	tcLSTTTIcPELNQR	Unambiguous	1	1	Q9FIQ5	N-Term(iTRAQ8plex); C2(iodoTMT6plex); C9(iodoTMT6plex)	HCD	1	0	1	1		9.65156e+07	998481	Unique	Used	0.523188	1.03828	0.706352	0.907088	0.599506	156485	81871	162475	110533	141945	93813.6	0	0.0004721	2.27575	0	14.8991	55	4	661.37	2642.46	-3.16372	43.9651	15664	15664	MS2	0/0	ZP16a.raw
High	iDcFADGATTAFGEk	Unambiguous	2	1	Q9SGT7	N-Term(iTRAQ8plex); C3(iodoTMT6plex); K15(iTRAQ8plex)	HCD	1	0	1	1		84587880	860089	Unique	Used	0.640121	0.785424	0.699192	1.1031	0.497758	23859.4	15272.9	18739.7	16682.3	26319.3	11876.2	0	0.0008086	2.26234	0	30.9698	55	4	621.585	2483.32	-3.37147	60.8277	23597	23597	MS2	0/0	ZP10a.raw
High	lDLQPEDIQILSDFQSSVQQcVANR	Unambiguous	2	1	Q8VZJ0	N-Term(iTRAQ8plex); C21(iodoTMT6plex)	HCD	1	0	1	1		14856494	1245475	Unique	Used	0.514289	1.13484	0.788445	1.01881	0.430969	7927.69	4077.13	8996.65	6250.55	8076.79	3416.59	0	0.001522	2.25279	0	9.72983	55	4	870.715	3479.84	1.53689	83.964	33253	33253	MS2	0/0	ZP8a.raw
High	lDDSSEcVTR	Unambiguous	2	1	Q9M356	N-Term(iTRAQ8plex); C7(iodoTMT6plex)	HCD	1	0	1	1		1.56997e+08	1251529	Unique	Used	0.583461	0.997766	0.711477	1.23088	0.600064	78664.4	45897.6	78488.7	55967.9	96826.4	47203.7	0	1.091e-05	2.25003	0	17.7229	55	2	879.463	1757.92	-1.04862	35.8037	9633	9633	MS2	0/0	ZP9a.raw
High	tIPNPIHcLSMR	Unambiguous	1	1	Q9LE59	N-Term(iTRAQ8plex); C8(iodoTMT6plex)	HCD	1	0	1	1		139930073	1044539	Unique	Used	0.645621	1.08528	0.790439	1.24102	0.760812	43057.8	27799	46729.6	34034.5	53435.4	32758.9	0	0.0007192	2.24919	0	33.8765	55	4	504.539	2015.13	-3.63114	50.6438	19098	19098	MS2	0/0	ZP18a.raw
High	tcPQVFDIATTTIVNALR	Unambiguous	1	1	Q9LDN9	N-Term(iTRAQ8plex); C2(iodoTMT6plex)	HCD	1	0	1	1		293905531	1270994	Unique	Used	0.896104	1.17903	0.912636	1.18766	0.640937	26063.6	23355.7	30729.7	23786.6	30954.8	16705.2	0	1.985e-06	2.23259	0	26.6836	55	3	866.161	2596.47	2.09712	79.1578	32671	32671	MS2	0/0	ZP9a.raw
High	eVAVSSGSAcTSASLEPSYVLR	Unambiguous	2	1	O49543	N-Term(iTRAQ8plex); C10(iodoTMT6plex)	HCD	1	0	1	1		61835888	857900	Unique	Used	0.711237	1.02141	0.704587	1.18918	0.478167	43883.2	31211.4	44822.6	30919.5	52185.2	20983.5	0	1.42e-06	2.21854	0	83.4575	55	3	949.501	2846.49	-6.84214	56.0322	21022	21022	MS2	0/0	ZP10a.raw
High	eAVcTENLTPWLk	Unambiguous	3	1	Q9SFU4	N-Term(iTRAQ8plex); C4(iodoTMT6plex); K13(iTRAQ8plex)	HCD	1	0	1	1			886961	Unique	Used	0.526916	0.863198	0.713795	0.907247	0.64951	26015.4	13707.9	22456.4	18569.7	23602.4	16897.2	0	0.0006178	2.20625	0	35.2003	55	4	611.103	2441.39	-0.102372	57.5692	23247	23247	MS2	0/0	ZP11a.raw
High	gLIGATHDWcEAFDTYPR	Unambiguous	2	1	F4K6T0	N-Term(iTRAQ8plex); C10(iodoTMT6plex)	HCD	1	0	1	1		3.1782e+07	963774	Unique	Used	0.61558	0.930338	0.710417	1.14051	0.637378	52243	32159.8	48603.7	37114.4	59583.8	33298.6	0	0.000888	2.20193	0	57.6336	55	4	672.096	2685.36	0.265208	61.777	24612	24612	MS2	0/0	ZP14a.raw
High	tVDNLDLPLAEGcPk	Unambiguous	1	1	Q9FV53	N-Term(iTRAQ8plex); C13(iodoTMT6plex); K15(iTRAQ8plex)	HCD	1	0	1	1		83003262	858625	Unique	Used	0.537409	0.958962	0.784222	0.880782	0.525501	55379.9	29761.6	53107.2	43430.1	48777.6	29102.2	0	0.000134	2.18689	0		55	3	841.479	2522.42	-3.02455	57.6322	21877	21877	MS2	0/0	ZP10a.raw
High	vSEEDIQTcEER	Unambiguous	4	1	Q8LEV8	N-Term(iTRAQ8plex); C9(iodoTMT6plex)	HCD	1	0	1	1		109715016	1252698	Unique	Used	0.646928	0.784343	0.815884	1.0105	0.624499	121153	78377.4	95025.6	98846.9	122425	75660	0	2.888e-05	2.18328	0	57.9587	55	3	691.019	2071.04	-3.26371	38.7107	11082	11082	MS2	0/0	ZP9a.raw
High	vNGIPScADPNLLTR	Unambiguous	1	1	Q9SGZ5	N-Term(iTRAQ8plex); C7(iodoTMT6plex)	HCD	1	0	1	1		236095124	857229	Unique	Used	0.610395	0.907352	0.665902	1.05043	0.684635	107867	65841.3	97873	71828.6	113307	73849.2	0	0.0001219	2.1666	0	0	55	3	735.085	2203.24	1.41899	54.5999	20241	20241	MS2	0/0	ZP10a.raw
High	iYDAGVQITDIAQEGcDPcDAHIWN	Unambiguous	2	1	Q8LC65	N-Term(iTRAQ8plex); C16(iodoTMT6plex); C19(iodoTMT6plex)	HCD	1	0	1	1		121586848	865659	Unique	Used	0.679852	1.10804	0.851155	1.29925	0.782883	36724.6	24967.3	40692.2	31258.4	47714.4	28751.1	0	0.002385	2.16654	0	28.0295	55	5	742.779	3709.87	0.383232	73.3681	30216	30216	MS2	0/0	ZP10a.raw
High	ncDPDGPLMLYVSk	Unambiguous	2	1	F4JB05	N-Term(iTRAQ8plex); C2(iodoTMT6plex); K14(iTRAQ8plex)	HCD	1	0	1	1		2.10551e+07	858956	Unique	Used	0.300795	0.868419	0.678643	0.706943	0.38138	11369.4	3419.85	9873.38	7715.75	8037.5	4336.05	0	0.0008763	2.16403	0	65.7657	55	4	623.094	2489.35	-1.25679	58.3773	22270	22270	MS2	0/0	ZP10a.raw
High	tDNTcGPEPALVER	Unambiguous	1	1	Q39249	N-Term(iTRAQ8plex); C5(iodoTMT6plex)	HCD	1	0	1	1		2.03796e+08	851300	Unique	Used	0.919373	0.931544	0.873589	1.12474	0.520416	65712.2	60414	61213.8	57405.5	73909	34197.7	0	1.531e-05	2.15967	0	58.0987	55	3	712.38	2135.13	-0.884261	41.5363	13241	13241	MS2	0/0	ZP10a.raw
High	nSWQDGVVGTTcPIPPGk	Unambiguous	1	1	O65449	N-Term(iTRAQ8plex); C12(iodoTMT6plex); K18(iTRAQ8plex)	HCD	1	0	1	1			884049	Unique	Used	0.578985	0.885916	0.791398	1.16392	0.566356	21673.2	12548.5	19200.6	17152.1	25226	12274.7	0	4.395e-05	2.15304	0	18.9262	55	3	931.849	2793.53	-2.42385	51.3655	19854	19854	MS2	0/0	ZP11a.raw
High	dLVGSVFTQGGWSNFLcSEk	Unambiguous	2	1	Q8H7I0	N-Term(iTRAQ8plex); C17(iodoTMT6plex); K20(iTRAQ8plex)	HCD	1	0	1	1		9.86863e+07	1270269	Unique	Used	0.758352	0.893309	0.999036	1.26915	0.539251	61245	46445.3	54710.8	61186	77729	33026.4	0	0.001987	2.14267	0	0	55	3	1037.89	3111.66	1.00223	77.478	31802	31802	MS2	0/0	ZP9a.raw
High	fWHPVDDSPScNS	Unambiguous	2	1	Q9SIV9	N-Term(iTRAQ8plex); C11(iodoTMT6plex)	HCD	1	0	1	1		1.58519e+07	1257159	Unique	Used	0.687249	0.88041	0.704305	1.3665	0.724213	99048.8	68071.2	87203.6	69760.6	135350	71732.4	0	0.0001181	2.14243	0	0	55	2	1062.52	2124.04	3.56413	48.6539	16377	16377	MS2	0/0	ZP9a.raw
High	aAEVGQGFWNcPcVPMR	Unambiguous	1	1	Q9SJ89	N-Term(iTRAQ8plex); C11(iodoTMT6plex); C13(iodoTMT6plex)	HCD	1	0	1	1		62781806	1002537	Unique	Used	0.738834	1.10619	1.10756	1.42168	0.643506	58243.6	43032.3	64428.4	64508.2	82803.6	37480.1	0	0.002267	2.14227	0	39.686	55	4	707.63	2827.5	3.15597	54.1693	20701	20701	MS2	0/0	ZP16a.raw
High	yyGGNEFIDEIENLcR	Unambiguous	1	1	O23254	Y1(iTRAQ8plex); Y2(iTRAQ8plex); C15(iodoTMT6plex)	HCD	1	0	1	1		9220748	966464	Unique	Used	0.764736	0.91178	0.802232	1.12403	0.524193	45689.3	34940.3	41658.6	36653.5	51356.2	23950	0	0.001103	2.13461	0	74.8446	55	4	718.876	2872.48	-4.9126	68.306	27905	28082	MS2	0/0	ZP14a.raw
High	gScSGETADEYcFTTR	Unambiguous	2	1	F4JXW9	N-Term(iTRAQ8plex); C3(iodoTMT6plex); C12(iodoTMT6plex)	HCD	1	0	1	1		65766752	954059	Unique	Used	0.476207	0.959123	0.645933	0.992056	0.492272	127143	60546.6	121946	82126.1	126133	62589.1	0	0.0006984	2.1262	0	0	55	3	897.116	2689.33	2.72237	39.0294	12871	12871	MS2	0/0	ZP14a.raw
High	fPVmPAEck	Unambiguous	2	1	Q39099	N-Term(iTRAQ8plex); M4(Oxidation); C8(iodoTMT6plex); K9(iTRAQ8plex)	HCD	1	0	1	1		637338359	905665	Unique	Used	0.617145	0.813041	0.789071	1.1255	0.545043	274724	169544	223362	216776	309202	149736	0	0.001615	2.12523	0	46.1969	55	3	659.042	1975.11	-2.18183	41.421	14169	14169	MS2	0/0	ZP12a.raw
High	gEIcDINGTcVDAAEDEFFR	Unambiguous	3	1	Q9SUI9	N-Term(iTRAQ8plex); C4(iodoTMT6plex); C10(iodoTMT6plex)	HCD	1	0	1	1		82186715	914216	Unique	Used	0.616883	0.790178	0.628284	0.888941	0.24296	71517.6	44118	56511.6	44933.3	63575	17375.9	0	0.001326	2.12315	0	0	55	3	1056.2	3166.59	0.789068	59.7265	24156	24156	MS2	0/0	ZP12a.raw
High	eGLIVcDR	Unambiguous	1	1	Q9LTR2	N-Term(iTRAQ8plex); C6(iodoTMT6plex)	HCD	1	0	1	1		2.90768e+08	879467	Unique	Used	0.604031	0.858864	0.826687	1.08147	0.567005	235852	142462	202565	194975	255066	133729	0	0.001162	2.11182	0	12.6413	55	3	513.3	1537.88	-2.07538	41.7438	14544	14544	MS2	0/0	ZP11a.raw
High	vSWQDGVLGTNcPIPPk	Unambiguous	1	1	Q9SU40	N-Term(iTRAQ8plex); C12(iodoTMT6plex); K17(iTRAQ8plex)	HCD	1	0	1	1			887011	Unique	Used	0.57514	0.875625	0.932708	1.15258	0.661096	102688	59060.2	89916.4	95778.2	118357	67886.8	0	9.905e-05	2.11058	0	5.93517	55	3	916.855	2748.55	-1.22443	57.6823	23307	23863	MS2	0/0	ZP11a.raw
High	tcAQDEVLR	Unambiguous	2	1	Q9C6U3	N-Term(iTRAQ8plex); C2(iodoTMT6plex)	HCD	1	0	1	1		666813110	901925	Unique	Used	0.16521	0.876449	0.223895	1.0465	0.439569	347491	57409	304558	77801.6	363649	152746	0	0.0005536	2.10521	0	0	55	2	834.465	1667.92	-2.16059	33.4824	9807	9807	MS2	0/0	ZP12a.raw
High	lDDLVcVR	Unambiguous	2	1	Q8VZJ0	N-Term(iTRAQ8plex); C6(iodoTMT6plex)	HCD	1	0	1	1		234287132	885133	Unique	Used	0.764185	0.844017	0.953834	1.17196	0.626511	154903	118374	130741	147751	181540	97048.4	0	0.002176	2.09708	0	16.2417	55	3	522.644	1565.92	-1.36857	53.7346	21130	21130	MS2	0/0	ZP11a.raw
High	rPLLIVIGDHTcAPESLNR	Unambiguous	1	1	Q8VZF1	N-Term(iTRAQ8plex); C12(iodoTMT6plex)	HCD	1	0	1	1			1045550	Unique	Used	0.573045	0.642293	0.702239	0.752072	0.751062	19917.1	11413.4	12792.6	13986.6	14979.1	14959	0	0.001675	2.08131	0	39.7325	55	4	685.146	2737.56	-0.85455	53.6647	20448	20448	MS2	0/0	ZP18a.raw
High	gILAIDESNATcGk	Unambiguous	1	1	Q9ZU52	N-Term(iTRAQ8plex); C12(iodoTMT6plex); K14(iTRAQ8plex)	HCD	1	0	1	1		130761374	855465	Unique	Used	0.578745	0.671082	0.618112	0.800715	0.462665	66631	38562.4	44714.9	41185.4	53352.5	30827.8	0	0.0002598	2.07896	0	51.3893	55	4	583.086	2329.32	0.0202881	50.794	18178	18178	MS2	0/0	ZP10a.raw
High	gLIGIyHDWcEAFSTyPR	Unambiguous	1	1	B9DFI7	N-Term(iTRAQ8plex); Y6(iTRAQ8plex); C10(iodoTMT6plex); Y16(iTRAQ8plex)	HCD	1	0	1	1			1065215	Unique	Used	0.524951	0.678785	0.685279	0.844204	0.596692	119903	62943	81388.1	82166.8	101222	71545	0	1.141e-05	2.06954	0	53.4509	55	4	843.213	3369.83	-2.50852	61.9094	23628	24094	MS2	0/0	ZP19a.raw
High	hyQDLDFSNVLScAR	Unambiguous	1	1	Q8GZ17	N-Term(iTRAQ8plex); Y2(iTRAQ8plex); C13(iodoTMT6plex)	HCD	1	0	1	3		1.72094e+08	1062028	Unique	Used	0.865206	0.944289	0.961177	1.07919	0.729392	57388.6	49653	54191.4	55160.6	61933	41858.8	0	0.001559	2.06555	0	78.0839	55	5	541.897	2705.46	2.62463	52.0572	19318	19318	MS2	0/0	ZP19a.raw
High	aVDTNDFVcEEWVEEPTLLVTR	Unambiguous	1	1	Q9LDH0	N-Term(iTRAQ8plex); C9(iodoTMT6plex)	HCD	1	0	1	1		3.39883e+07	1241700	Unique	Used	0.590444	0.938331	0.794606	1.00725	0.504749	23612.8	13942	22156.6	18762.9	23784	11918.6	0	0.001115	2.06289	0		55	3	1066.89	3198.64	-2.57973	75.2064	28723	28723	MS2	0/0	ZP8a.raw
High	mEAcITPYPETSSSDEVAGGELQAFPDR	Unambiguous	2	1	B9DFI7	N-Term(iTRAQ8plex); C4(iodoTMT6plex)	HCD	1	0	1	1		3.89692e+06	1236204	Unique	Used	0.552622	1.09758	0.960189	1.29847	0.765852	15052.3	8318.21	16521.1	14453	19544.8	11527.8	0	0.001765	2.06259	0	0	55	3	1211.92	3633.76	-0.00379987	63.4788	22325	22325	MS2	0/0	ZP8a.raw
High	aAcPVPFDEAk	Unambiguous	4	1	Q56Y10	N-Term(iTRAQ8plex); C3(iodoTMT6plex); K11(iTRAQ8plex)	HCD	1	0	1	1		147966258	905996	Unique	Used	0.634889	0.840176	1.14304	1.18194	0.685863	101267	64293.5	85082.3	115753	119692	69455.4	0	3.079e-05	2.05553	0	0	55	2	1043.09	2085.17	-3.95281	42.1837	14568	14568	MS2	0/0	ZP12a.raw
High	gYMDAGELGLGPTAMPLVPLNDcPR	Unambiguous	1	1	Q8H1H9	N-Term(iTRAQ8plex); C23(iodoTMT6plex)	HCD	1	0	1	1			1241300	Unique	Used	1.26355	3.86308	1.92822	1.14919	1.49765	1999.44	2526.4	7724.01	3855.36	2297.73	2994.46	0	1.533e-05	2.05007	0	57.5872	55	4	805.922	3220.67	-0.245172	74.3175	28250	28250	MS2	0/0	ZP8a.raw
High	tDDMSSLcGPVIDDVR	Unambiguous	2	1	F4I378	N-Term(iTRAQ8plex); C8(iodoTMT6plex)	HCD	1	0	1	1		73954782	1231751	Unique	Used	0.889593	1.02996	0.965534	1.21058	0.650647	77259.5	68729.5	79574.1	74596.6	93528.6	50268.6	0	0.0001987	2.04006	0	44.4504	55	3	786.07	2356.2	-1.18791	53.4748	17034	17034	MS2	0/0	ZP8a.raw
High	eYIPcLDNTDVIk	Unambiguous	1	1	O22285	N-Term(iTRAQ8plex); C5(iodoTMT6plex); K13(iTRAQ8plex)	HCD	1	0	1	1		48528696	859292	Unique	Used	0.521326	1.02612	0.797431	1.13143	0.609449	43981.7	22928.8	45130.7	35072.3	49762.3	26804.6	0	0.002025	2.03993	0	0	55	3	820.8	2460.39	1.2178	59.1217	22667	22667	MS2	0/0	ZP10a.raw
High	tAWSQcTSIGR	Unambiguous	2	1	B9DHV8	N-Term(iTRAQ8plex); C6(iodoTMT6plex)	HCD	1	0	1	1		534738464	930729	Unique	Used	0.831761	0.901604	0.869562	1.13509	0.511213	221944	184604	200106	192994	251926	113461	0	0.0006747	2.03624	0	50.1154	55	3	615.005	1843	0.600933	40.3816	13359	13359	MS2	0/0	ZP13a.raw
High	vLSVLNEATck	Unambiguous	2	1	A0A090MHY5	N-Term(iTRAQ8plex); C10(iodoTMT6plex); K11(iTRAQ8plex)	HCD	1	0	1	1		199350030	914401	Unique	Used	0.634261	0.729889	0.863969	1.01064	0.623726	101953	64664.9	74414.5	88084.4	103038	63590.8	0	0.001337	2.01289	0	19.1784	55	4	529.321	2114.26	-2.15235	60.1323	24374	24374	MS2	0/0	ZP12a.raw
High	vTGPDILEcGINc	Unambiguous	1	1	Q941L0	N-Term(iTRAQ8plex); C9(iodoTMT6plex); C13(iodoTMT6plex)	HCD	1	0	1	1		124345612	1261060	Unique	Used	0.519215	1.19229	0.683443	1.14246	0.440312	108852	56517.9	129783	74394.5	124360	47929.1	0	0.0001133	2.0044	0	69.825	55	3	766.093	2296.26	-3.4275	57.0441	20934	20934	MS2	0/0	ZP9a.raw
High	vVPcGELTASPSLLR	Unambiguous	1	1	Q9CAC1	N-Term(iTRAQ8plex); C4(iodoTMT6plex)	HCD	1	0	1	1		1.28043e+08	885891	Unique	Used	0.665136	0.832753	0.842049	0.996265	0.641019	109652	72933.6	91313.2	92332.6	109243	70289.2	0	0.0003965	2.00408	0	28.8577	55	3	725.761	2175.27	0.526668	55.3124	22006	22006	MS2	0/0	ZP11a.raw
High	sVTmDWLEAHck	Unambiguous	1	1	P20115	N-Term(iTRAQ8plex); M4(Oxidation); C11(iodoTMT6plex); K12(iTRAQ8plex)	HCD	1	0	1	1		75145599	980404	Unique	Used	0.871947	0.992118	0.967052	1.21544	0.687734	64708	56421.9	64198	62576	78649	44501.9	0	0.0003973	1.99911	0	34.9911	55	4	594.072	2373.27	-2.86354	45.9499	16667	16667	MS2	0/0	ZP15a.raw
High	nFNPNAcGWAYGMNMFDLk	Unambiguous	1	1	Q9LE59	N-Term(iTRAQ8plex); C7(iodoTMT6plex); K19(iTRAQ8plex)	HCD	1	0	1	1		1.96415e+07	893589	Unique	Used	0.330649	0.936884	0.555302	1.0476	0.217339	12546.5	4148.5	11754.7	6967.12	13143.8	2726.85	0	0.001919	1.98856	0	37.6774	55	4	783.397	3130.57	-1.81856	72.4708	31119	31119	MS2	0/0	ZP11a.raw
High	iyDAGVQITDIAQEGcDPcDAHIWN	Unambiguous	2	1	Q8LC65	N-Term(iTRAQ8plex); Y2(iTRAQ8plex); C16(iodoTMT6plex); C19(iodoTMT6plex)	HCD	1	0	1	1		22691963	965959	Unique	Used	0.677519	0.838255	0.733966	1.18904	0.544914	58184.7	39421.3	48773.6	42705.6	69184.2	31705.7	0	0.0001852	1.98656	0	66.3337	55	4	1004.27	4014.07	-0.777054	67.0197	27275	27275	MS2	0/0	ZP14a.raw
High	gGEGcYNcGDTGHFAR	Unambiguous	1	1	O65639	N-Term(iTRAQ8plex); C5(iodoTMT6plex); C8(Nethylmaleimide)	HCD	1	0	1	1		1.97544e+07	977584	Unique	Used	0.600265	0.895524	0.813137	1.1242	0.828807	31214.7	18737.1	27953.5	25381.9	35091.6	25871	0	0.001387	1.98256	0	11.902	55	4	601.282	2402.11	-2.96909	38.8242	13153	13153	MS2	0/0	ZP15a.raw
High	gVAADLSHcNTPSQVR	Unambiguous	1	1	Q9SN86	N-Term(iTRAQ8plex); C9(iodoTMT6plex)	HCD	1	0	1	1		49230905	977097	Unique	Used	0.647858	0.852893	0.776401	1.28897	0.677213	25939.1	16804.8	22123.3	20139.1	33434.7	17566.3	0	0.002287	1.96946	0	16.7021	55	3	763.411	2288.22	-4.18579	37.6503	12557	12557	MS2	0/0	ZP15a.raw
High	iQANGENDcQQVWSGPLSGDR	Unambiguous	1	1	Q8VXZ7	N-Term(iTRAQ8plex); C9(iodoTMT6plex)	HCD	1	0	1	1		23789587	1259090	Unique	Used	0.919268	0.763013	0.977022	1.01705	0.696629	46152.4	42426.4	35214.9	45091.9	46939.4	32151.1	0	0.0001377	1.96098	0	49.8697	55	3	969.819	2907.44	-3.21862	52.8507	18643	18643	MS2	0/0	ZP9a.raw
High	nAVDmALADSScAGLETTESR	Unambiguous	11	1	Q9FWX0	N-Term(iTRAQ8plex); M5(Oxidation); C12(iodoTMT6plex)	HCD	1	0	1	1			1259749	Unique	Used	0.827003	0.929808	0.833254	0.950155	0.488877	33084.1	27360.6	30761.8	27567.5	31435	16174	0	0.0002789	1.95066	0	10.8796	55	3	930.797	2790.38	-0.0616304	54.2045	19400	19400	MS2	0/0	ZP9a.raw
High	tQETLEEGcQLIDk	Unambiguous	1	1	O82663	N-Term(iTRAQ8plex); C9(iodoTMT6plex); K14(iTRAQ8plex)	HCD	1	0	1	1		1.11739e+08	857327	Unique	Used	1.25305	0.802364	0.807963	0.824202	0.525238	42369.1	53090.8	33995.4	34232.7	34920.7	22253.9	0	0.0002608	1.94904	0	72.069	55	4	636.855	2544.4	-1.33431	54.8044	20354	20354	MS2	0/0	ZP10a.raw
High	lDDSSEcVTR	Unambiguous	2	1	Q9M356	N-Term(iTRAQ8plex); C7(iodoTMT6plex)	HCD	1	0	1	1		9.91646e+08	1251510	Unique	Used	0.63751	0.998391	0.720051	1.2449	0.643186	231582	147636	231209	166751	288296	148950	0	0.001119	1.94475	0	29.0033	55	3	586.643	1757.92	-2.79228	35.7641	9611	9611	MS2	0/0	ZP9a.raw
High	sGAcSAFLANYNPk	Unambiguous	3	1	Q9SCW1	N-Term(iTRAQ8plex); C4(iodoTMT6plex); K14(iTRAQ8plex)	HCD	1	0	1	1		61921835	933940	Unique	Used	0.527072	0.887794	0.647399	1.12774	0.892652	33160.7	17478.1	29439.8	21468.2	37396.7	29600.9	0	0.001243	1.9418	0	43.9593	55	3	794.108	2380.31	-0.463331	47.5553	17177	17177	MS2	0/0	ZP13a.raw
High	gDLQNAQcYDcVSk	Unambiguous	1	1	Q8GXV7	N-Term(iTRAQ8plex); C8(iodoTMT6plex); C11(iodoTMT6plex); K14(iTRAQ8plex)	HCD	1	0	1	1		4.27506e+08	954911	Unique	Used	0.411977	0.809099	0.651076	1.00409	0.499405	76526.1	31527	61917.2	49824.3	76839.2	38217.6	0	0.002323	1.87204	0	0	55	4	703.384	2810.51	-0.694104	40.9014	13877	13877	MS2	0/0	ZP14a.raw
High	gTGTANQcPTIDGGSETFSFk	Unambiguous	1	1	Q9S841	N-Term(iTRAQ8plex); C8(iodoTMT6plex); K21(iTRAQ8plex)	HCD	1	0	1	1		226313867	856818	Unique	Used	0.853107	1.01924	1.12512	1.37637	0.470125	30349.8	25891.6	30933.9	34147.2	41772.5	14268.2	0	2.614e-05	1.86369	0	0	55	3	1019.2	3055.59	1.2535	53.7069	19759	19759	MS2	0/0	ZP10a.raw
High	aNcAAIQPGQPcYLPNDVk	Unambiguous	2	1	C0Z3I1	N-Term(iTRAQ8plex); C3(iodoTMT6plex); C12(iodoTMT6plex); K19(iTRAQ8plex)	HCD	1	0	1	1		2.31093e+07	980937	Unique	Used	0.65559	1.04985	0.885244	1.46569	0.617995	20184.9	13233	21191.2	17868.6	29584.9	12474.2	0	0.0008816	1.86222	0	0	55	4	817.961	3268.82	1.93253	47.4911	17369	17369	MS2	0/0	ZP15a.raw
High	eAQMcNILGR	Unambiguous	1	1	F4KIB2	N-Term(iTRAQ8plex); C5(iodoTMT6plex)	HCD	1	0	1	1		182867792	906871	Unique	Used	0.538655	0.881951	0.713459	0.947195	0.456332	130153	70107.4	114788	92858.5	123280	59392.8	0	9.301e-05	1.83881	0	58.2393	55	2	884.489	1767.97	0.089886	44.0427	15588	15588	MS2	0/0	ZP12a.raw
High	vLHVGPDTcSVVSSLLk	Unambiguous	1	1	Q9M2Y6	N-Term(iTRAQ8plex); C9(iodoTMT6plex); K17(iTRAQ8plex)	HCD	1	0	1	1		5.80576e+07	963635	Unique	Used	0.507294	0.811393	0.813526	1.24617	0.556642	106334	53942.6	86278.8	86505.6	132511	59190	0	0.0003136	1.7887	0	32.1949	55	3	897.865	2691.58	-3.28504	61.3867	24432	24432	MS2	0/0	ZP14a.raw
High	qEQNPASDYcEPSATWPcASGk	Unambiguous	1	1	P19171	N-Term(iTRAQ8plex); C10(iodoTMT6plex); C18(iodoTMT6plex); K22(iTRAQ8plex)	HCD	1	0	1	3		8.02661e+07	957363	Unique	Used	0.582654	1.00219	0.759505	1.23871	0.576911	43459.4	25321.8	43554.5	33007.7	53833.5	25072.2	0	0.001115	1.76896	0	0	55	5	727.974	3635.84	-0.933028	46.4129	16801	16801	MS2	0/0	ZP14a.raw
High	qcLVPPPDGYkPPIR	Unambiguous	1	1	Q94II3	N-Term(iTRAQ8plex); C2(iodoTMT6plex); K11(iTRAQ8plex)	HCD	0.0341	0	1	1		1.37187e+08	981076	Unique	Used	0.607405	0.995355	0.694054	0.98679	0.573686	35985	21857.5	35817.9	24975.5	35509.7	20644.1	0	0.002268	1.76298	0	35.9204	55	4	655.138	2617.53	-0.193291	47.8113	17536	17536	MS2	0/0	ZP15a.raw
High	lcGHIPTGGk	Unambiguous	2	1	Q9M5J9	N-Term(iTRAQ8plex); C2(iodoTMT6plex); K10(iTRAQ8plex)	HCD	1	0	1	1		9.18863e+07	1056019	Unique	Used	0.634322	0.857939	0.859958	1.41594	0.990893	57286.6	36338.2	49148.4	49264.1	81114.6	56765	0	0.002066	1.75732	0		55	2	960.579	1920.15	-0.283278	36.0701	11673	11673	MS2	0/0	ZP19a.raw
High	aQEVWNNcAVR	Unambiguous	2	1	A1XJK0	N-Term(iTRAQ8plex); C8(iodoTMT6plex)	HCD	1	0	1	1		2.69646e+08	931791	Unique	Used	0.653588	1.13065	0.763419	1.01165	0.564599	103824	67858	117389	79261	105033	58618.8	0	0.001536	1.75706	0	59.2791	55	3	641.683	1923.03	-2.01857	42.7791	14627	14627	MS2	0/0	ZP13a.raw
High	nAEAAGNEDcPVk	Unambiguous	3	1	Q8LEV8	N-Term(iTRAQ8plex); C10(iodoTMT6plex); K13(iTRAQ8plex)	HCD	1	0	1	1		95933936	875840	Unique	Used	0.558166	0.658889	0.714297	0.993552	0.464769	39502.5	22049	26027.8	28216.5	39247.8	18359.5	0	0.0001133	1.75166	0	24.8068	55	3	752.408	2255.21	-0.409702	33.9794	10302	10302	MS2	0/0	ZP11a.raw
High	tNcNFDSSGR	Unambiguous	3	1	P50700	N-Term(iTRAQ8plex); C3(iodoTMT6plex)	HCD	1	0	1	1		1.96388e+08	900135	Unique	Used	0.846641	1.10562	0.94188	1.16211	0.668131	121715	103049	134571	114641	141447	81321.4	0	0.0002883	1.6888	0	0	55	2	867.44	1733.87	-1.25975	29.6295	7704	7704	MS2	0/0	ZP12a.raw
High	fcVLDSHyVTHLFTFR	Unambiguous	2	1	F4JY11	N-Term(iTRAQ8plex); C2(iodoTMT6plex); Y8(iTRAQ8plex)	HCD	1	0	1	1			1091233	Unique	Used	0.330158	0.526892	0.317988	1.16945	0.606058	9075.47	2996.34	4781.79	2885.89	10613.3	5500.26	0	0.0004568	1.6841	0	62.7137	55	5	585.328	2922.61	-0.921484	66.0673	25668	26127	MS2	0/0	ZP20a.raw
High	nVQSASDGcVTDE	Unambiguous	1	1	Q9LIR4	N-Term(iTRAQ8plex); C9(iodoTMT6plex)	HCD	1	0	1	1		251387311	1168792	Unique	Used	0.645873	0.770563	0.727835	0.866452	0.576536	64033.9	41357.8	49342.2	46606.2	55482.3	36917.9	0	0.001024	1.67938	0	0	55	2	979.481	1957.95	-4.74205	38.4058	10984	10984	MS2	0/0	ZP6a.raw
High	qVGVPSLVcFLNk	Unambiguous	1	1	Q9ZT91	N-Term(iTRAQ8plex); C9(iodoTMT6plex); K13(iTRAQ8plex)	HCD	1	0	1	1		6.58762e+07	916933	Unique	Used	0.778082	0.942227	0.728075	1.14289	0.630732	25388.9	19754.7	23922.1	18485	29016.8	16013.6	0	0.0007967	1.66023	0	70.7536	55	4	586.107	2341.4	-2.01622	65.7761	27375	27375	MS2	0/0	ZP12a.raw
High	tEFGHPDNVLYcGALSk	Unambiguous	1	1	Q9SU40	N-Term(iTRAQ8plex); C12(iodoTMT6plex); K17(iTRAQ8plex)	HCD	1	0	1	1		4.01052e+07	959510	Unique	Used	0.618193	0.815568	0.852315	1.15325	0.592251	52281.3	32319.9	42638.9	44560.1	60293.4	30963.6	0	0.000471	1.60236	0	0	55	3	930.176	2788.51	0.64318	51.4511	19397	19397	MS2	0/0	ZP14a.raw
High	lILAPWcDEEEVER	Unambiguous	1	1	Q9M1R2	N-Term(iTRAQ8plex); C7(iodoTMT6plex)	HCD	1	0	1	1			1264161	Unique	Used	0.664208	0.875883	0.722928	1.03065	0.728311	59116.9	39265.9	51779.5	42737.2	60929.1	43055.5	0	0.001039	1.59158	0	27.5614	55	3	779.088	2335.25	0.466718	63.8271	24576	24576	MS2	0/0	ZP9a.raw
High	tLEDALNSLEGVTcNR	Unambiguous	1	1	Q9LDV4	N-Term(iTRAQ8plex); C14(iodoTMT6plex)	HCD	1	0	1	1		81951086	865445	Unique	Used	0.72978	0.694611	0.679294	0.806951	0.627588	39126.4	28553.7	27177.6	26578.3	31573.1	24555.3	0	0.0002272	1.54408	0	7.39623	55	3	790.094	2368.27	1.60518	72.8933	29963	29963	MS2	0/0	ZP10a.raw
High	qDISSLWFLck	Unambiguous	2	1	O04509	N-Term(iTRAQ8plex); C10(iodoTMT6plex); K11(iTRAQ8plex)	HCD	1	0	1	1		407608682	891615	Unique	Used	0.832754	1.05322	1.01748	1.37468	0.614395	72815.2	60637.2	76690.1	74088	100097	44737.3	0	0.0004561	1.46313	0	20.9441	55	3	759.772	2277.3	-3.61129	67.8166	28733	28733	MS2	0/0	ZP11a.raw
High	hPLILDLPyAPLDck	Unambiguous	5	1	O23275	N-Term(iTRAQ8plex); Y9(iTRAQ8plex); C14(iodoTMT6plex); K15(iTRAQ8plex)	HCD	1	0	1	1		9.05864e+06	1047383	Unique	Used	0.823573	0.62439	0.633422	0.837299	0.593514	9345.94	7697.06	5835.51	5919.93	7825.34	5546.94	0	0.00184	1.45942	0	78.755	55	5	590.756	2949.75	-2.06484	59.3193	22929	22929	MS2	0/0	ZP18a.raw
High	tTNEVAScNEDR	Unambiguous	1	1	Q8GUQ8	N-Term(iTRAQ8plex); C8(iodoTMT6plex)	HCD	1	0	1	1		66441355	873943	Unique	Used	0.59667	0.670484	0.510878	0.810318	0.62447	52912.9	31571.5	35477.2	27032	42876.3	33042.5	0	0.001405	1.45316	0	41.0988	55	3	658.001	1971.99	-1.5396	29.5314	8004	8004	MS2	0/0	ZP11a.raw
High	cyFSLAcLLHPk	Unambiguous	2	1	O65390	C1(iodoTMT6plex); Y2(iTRAQ8plex); C7(iodoTMT6plex); K12(iTRAQ8plex)	HCD	1	0	1	1		3.72687e+07	1088489	Unique	Used	0.599745	0.729372	0.595294	0.862055	0.55213	29286.4	17564.4	21360.7	17434	25246.5	16169.9	0	0.0004046	1.44237	0	47.9549	55	5	533.116	2661.55	-3.55394	58.9697	22488	22488	MS2	0/0	ZP20a.raw
High	qIIDEScSLGk	Unambiguous	1	1	Q9ZPE7	N-Term(iTRAQ8plex); C7(iodoTMT6plex); K11(iTRAQ8plex)	HCD	1	0	1	1		4.90212e+08	1256027	Unique	Used	0.608221	0.871191	0.813399	1.20056	0.674549	87265.4	53076.7	76024.8	70981.6	104767	58864.8	0	0.002412	1.40291	0	19.0701	55	3	710.743	2130.22	-4.72453	46.1911	15045	15045	MS2	0/0	ZP9a.raw
High	qScFNPDNVR	Unambiguous	1	1	Q9FNQ2	N-Term(iTRAQ8plex); C3(iodoTMT6plex)	HCD	1	0	1	1		3.58588e+07	928903	Unique	Used	0.74701	1.02506	0.827537	1.08533	0.619767	83667.8	62500.7	85764.8	69238.2	90806.8	51854.5	0	7.063e-05	1.38979	0	0	55	2	906.982	1812.96	2.17465	36.3524	11191	11191	MS2	0/0	ZP13a.raw
High	aMEGDDEIEVGEVDcGTSR	Unambiguous	1	1	Q8GYD1	N-Term(iTRAQ8plex); C15(iodoTMT6plex)	HCD	1	0	1	1			1229248	Unique	Used	0.339189	1.78702	1.14581	1.35502	0.401084	10169.3	3449.3	18172.7	11652	13779.6	4078.73	0	0.001675	1.36746	0	47.0976	55	3	882.423	2645.25	-0.0710586	47.3987	13966	13966	MS2	0/0	ZP8a.raw
High	vDEIITcAPR	Unambiguous	1	1	Q940P8	N-Term(iTRAQ8plex); C7(iodoTMT6plex)	HCD	1	0	1	3		112429834	883709	Unique	Used	0.471216	0.618417	0.64806	0.867592	0.614961	65410.8	30822.6	40451.2	42390.1	56749.9	40225.1	0	0.0006056	1.35928	0	53.3179	55	3	584.006	1750	-0.435099	50.655	19461	19461	MS2	0/0	ZP11a.raw
High	tcPQVFDIATTTIVNALR	Unambiguous	1	1	Q9LDN9	N-Term(iTRAQ8plex); C2(iodoTMT6plex)	HCD	1	0	1	1		328144114	868539	Unique	Used	1.16623	1.14027	0.969989	1.7714	0.814595	11420.1	13318.5	13022	11077.3	20229.6	9302.74	0	0.00189	1.19608	0	65.7013	55	3	866.159	2596.46	-0.0890331	80.1523	33696	33696	MS2	0/0	ZP10a.raw
High	vVVDTGSELTWVNcR	Unambiguous	3	1	Q8VYM5	N-Term(iTRAQ8plex); C14(iodoTMT6plex)	HCD	1	0	1	1		20037214	1262336	Unique	Used	0.560269	0.806331	0.714532	0.889898	0.760737	17377.5	9736.1	14012	12416.8	15464.2	13219.7	0	0.002211	0.972916	0	0	55	2	1156.13	2311.25	-4.29791	59.7753	22421	22421	MS2	0/0	ZP9a.raw
High	dFADGELkDELFcIR	Unambiguous	1	1	Q9LMK7	N-Term(iTRAQ8plex); K8(iTRAQ8plex); C13(iodoTMT6plex)	HCD	1	0	1	1		1.86983e+08	941963	Unique	Used	0.549688	0.692077	0.822046	0.929659	0.5025	128055	70390.1	88623.6	105267	119047	64347.4	0.001	0.004501	3.12519	1	56.6007	55	4	677.875	2708.48	1.04233	65.8062	26771	26771	MS2	0/0	ZP13a.raw
High	nMcGIATcASYPVVA	Unambiguous	1	1	Q8H166	N-Term(iTRAQ8plex); C3(iodoTMT6plex); C8(iodoTMT6plex)	HCD	1	0	1	1		219628460	936094	Unique	Used	0.896145	1.1469	0.951355	1.27669	0.559504	197532	177018	226551	187923	252187	110520	0.001	0.005832	2.99032	0	32.9834	55	4	616.337	2462.33	-0.579391	52.406	19746	19746	MS2	0/0	ZP13a.raw
High	scSASLAPVILSR	Unambiguous	1	1	Q9SMT7	N-Term(iTRAQ8plex); C2(iodoTMT6plex)	HCD	1	0	1	1		1.56414e+08	908375	Unique	Used	0.701132	0.885388	0.757314	0.941461	0.741474	82758	58024.3	73273	62673.9	77913.5	61362.9	0.001	0.008789	2.93094	0	27.8573	55	3	646.385	1937.14	3.04133	47.2749	17347	17347	MS2	0/0	ZP12a.raw
High	vVcSPSYNVGFIPHk	Unambiguous	2	1	Q9SZK4	N-Term(iTRAQ8plex); C3(iodoTMT6plex); K15(iTRAQ8plex)	HCD	1	0	1	1		51968257	982781	Unique	Used	0.864884	1.03316	0.794477	0.993089	0.857819	26962.9	23319.8	27857	21421.4	26776.5	23129.3	0.001	0.01032	2.75681	0	19.6401	55	4	646.873	2584.47	-1.32598	52.2141	19677	19677	MS2	0/0	ZP15a.raw
High	aFLLQGGDcAESFk	Unambiguous	1	1	P29976	N-Term(iTRAQ8plex); C9(iodoTMT6plex); K14(iTRAQ8plex)	HCD	1	0	1	1		3.63906e+08	886841	Unique	Used	0.549388	0.743172	0.816222	0.928438	0.516039	205647	112980	152831	167854	190931	106122	0.001	0.01075	2.74001	0	58.1212	55	4	606.593	2423.35	4.04572	57.3176	23108	23165	MS2	0/0	ZP11a.raw
High	acDLGLQVkPWIk	Unambiguous	1	1	Q9SIB9	N-Term(iTRAQ8plex); C2(iodoTMT6plex); K9(iTRAQ8plex); K13(iTRAQ8plex)	HCD	1	0	1	1		92635944	1002810	Unique	Used	0.575219	0.760193	0.66499	0.997485	0.655854	80884.9	46526.5	61488.2	53787.7	80681.5	53048.7	0.001	0.01109	2.6798	0	29.3144	55	4	678.919	2712.65	-1.56449	54.8617	21042	21042	MS2	0/0	ZP16a.raw
High	ncyFPLFVSPGVLEk	Unambiguous	1	1	Q9M1R2	N-Term(iTRAQ8plex); C2(iodoTMT6plex); Y3(iTRAQ8plex); K15(iTRAQ8plex)	HCD	1	0	1	1		3.83387e+07	1005860	Unique	Used	0.61876	0.619134	0.593022	0.811802	0.491018	25882.7	16015.2	16024.9	15349	21011.6	12708.9	0.001	0.00937	2.67656	0	73.9544	55	4	739.435	2954.72	1.2773	63.4542	25010	25010	MS2	0/0	ZP16a.raw
High	ncDPNGPLMLYVSk	Unambiguous	5	1	Q9ASR1	N-Term(iTRAQ8plex); C2(iodoTMT6plex); K14(iTRAQ8plex)	HCD	1	0	1	1		398592255	885486	Unique	Used	0.537217	0.92592	0.741115	1.08395	0.577974	31362.1	16848.3	29038.8	23242.9	33994.9	18126.5	0.001	0.00386	2.65627	0	59.5844	55	4	622.847	2488.37	-1.98863	54.4866	21542	21542	MS2	0/0	ZP11a.raw
High	dcGVESFGADR	Unambiguous	1	1	Q8H1Y0	N-Term(iTRAQ8plex); C2(iodoTMT6plex)	HCD	1	0	1	1		1.57756e+08	877879	Unique	Used	0.763362	0.797185	0.870683	0.982882	0.690924	178983	136629	142683	155838	175920	123664	0.001	0.007569	2.64785	0	35.0952	55	3	596.97	1788.89	-6.09866	38.3712	12693	12693	MS2	0/0	ZP11a.raw
High	aLIEFcDGAPPVk	Unambiguous	3	1	Q8LAH5	N-Term(iTRAQ8plex); C6(iodoTMT6plex); K13(iTRAQ8plex)	HCD	1	0	1	1		6.47424e+07	886200	Unique	Used	1.1548	1.0827	1.07995	1.53692	0.680967	29744.1	34348.4	32204.1	32122.2	45714.5	20254.8	0.001	0.00464	2.62619	0	71.7524	55	4	575.091	2297.34	2.87254	55.9708	22366	22366	MS2	0/0	ZP11a.raw
High	eAQMcNILGR	Unambiguous	1	1	F4KIB2	N-Term(iTRAQ8plex); C5(iodoTMT6plex)	HCD	1	0	1	1		1182105310	906856	Unique	Used	0.515027	0.837723	0.737038	1.05675	0.576533	506951	261093	424685	373642	535723	292274	0.001	0.004868	2.62195	0	51.0936	55	3	589.994	1767.97	-3.0593	44.009	15570	15570	MS2	0/0	ZP12a.raw
High	vcSELNVDGLR	Unambiguous	1	1	P16127	N-Term(iTRAQ8plex); C2(iodoTMT6plex)	HCD	1	0	1	1			908272	Unique	Used	0.777552	0.851295	0.791373	0.830252	0.68989	152686	118721	129981	120832	126768	105337	0.001	0.007138	2.61322	0	35.4766	55	3	613.346	1838.02	-3.63386	47.0532	17226	17226	MS2	0/0	ZP12a.raw
High	vDLSMLGTck	Unambiguous	1	1	P29197	N-Term(iTRAQ8plex); C9(iodoTMT6plex); K10(iTRAQ8plex)	HCD	1	0	1	1		1.46419e+08	885126	Unique	Used	0.818107	0.996608	1.16929	1.36114	0.756865	61906.8	50646.4	61696.8	72386.9	84263.6	46855.1	0.001	0.003168	2.55472	0	7.57488	55	4	501.796	2004.16	-1.06383	53.7202	21122	21122	MS2	0/0	ZP11a.raw
High	gQcNAcPSDk	Unambiguous	2	1	Q8H153	N-Term(iTRAQ8plex); C3(iodoTMT6plex); C6(iodoTMT6plex); K10(iTRAQ8plex)	HCD	1	0	1	1		2578673957	1012700	Unique	Used	0.494788	0.700231	0.628886	0.993295	0.773837	552267	273255	386715	347313	548564	427365	0.001	0.005478	2.49139	0	45.3704	55	4	573.072	2289.27	-0.73028	26.9054	7384	7384	MS2	0/0	ZP17a.raw
High	nFDSGcIDR	Unambiguous	1	1	Q9SW96	N-Term(iTRAQ8plex); C6(iodoTMT6plex)	HCD	1	0	1	1		2.62458e+08	877640	Unique	Used	0.589423	0.749229	0.696549	0.808426	0.640298	345268	203509	258685	240496	279124	221074	0.001	0.004999	2.48714	0	16.2396	55	3	553.959	1659.86	-0.868718	37.8793	12418	12418	MS2	0/0	ZP11a.raw
High	lDQAGPVyFVSGTEGHcQk	Unambiguous	1	1	Q9SZ51	N-Term(iTRAQ8plex); Y8(iTRAQ8plex); C17(iodoTMT6plex); K19(iTRAQ8plex)	HCD	1	0	1	1		4.36817e+08	1043187	Unique	Used	0.656435	0.680716	0.468817	0.475661	0.371657	36118	23709.2	24586.1	16932.8	17180	13423.5	0.001	0.003954	2.47231	0	84.718	55	5	656.362	3277.78	-4.71505	46.9302	17355	17355	MS2	0/0	ZP18a.raw
High	sEAAAAFGNDGcYLEk	Unambiguous	3	1	O04983	N-Term(iTRAQ8plex); C12(iodoTMT6plex); K16(iTRAQ8plex)	HCD	1	0	1	1			884494	Unique	Used	0.597276	0.871304	0.905073	1.0445	0.721474	92895.7	55484.4	80940.4	84077.4	97029.7	67021.8	0.001	0.004935	2.46096	0	0	55	3	861.793	2583.36	4.21149	52.3091	20372	20372	MS2	0/0	ZP11a.raw
High	vIPGFMcQGGDFTAk	Unambiguous	1	1	Q42406	N-Term(iTRAQ8plex); C7(iodoTMT6plex); K15(iTRAQ8plex)	HCD	1	0	1	1		7.01714e+08	888022	Unique	Used	0.65494	1.10798	0.967404	1.1518	0.623384	188523	123471	208880	182378	217140	117522	0.001	0.008008	2.45646	0	14.9173	55	4	627.848	2508.37	-2.55	59.8394	24484	24484	MS2	0/0	ZP11a.raw
High	aLcGLTAGAIGAcVGSPADLALIR	Unambiguous	1	1	Q9C5M0	N-Term(iTRAQ8plex); C3(iodoTMT6plex); C13(Nethylmaleimide)	HCD	1	0	1	1		9.3846e+06	1271547	Unique	Used	0.457931	0.854217	0.56199	0.754892	0.383884	30379.3	13911.6	25950.5	17072.8	22933.1	11662.1	0.001	0.00325	2.45295	0	59.0438	55	3	991.221	2971.65	-3.15436	80.4564	33336	33336	MS2	0/0	ZP9a.raw
High	nPIPEPSVGPLHPEcGk	Unambiguous	1	1	Q9LTR2	N-Term(iTRAQ8plex); C15(iodoTMT6plex); K17(iTRAQ8plex)	HCD	1	0	1	1		166174152	957407	Unique	Used	0.705841	0.835753	0.731544	1.10278	0.660963	54633.1	38562.3	45659.8	39966.5	60248.4	36110.4	0.001	0.002654	2.43945	0	66.5597	55	4	677.886	2708.52	-0.310712	46.5125	16853	16853	MS2	0/0	ZP14a.raw
High	fLLPALyDPTTSAcSTMV	Unambiguous	1	1	Q9ZPE7	N-Term(iTRAQ8plex); Y7(iTRAQ8plex); C14(iodoTMT6plex)	HCD	1	0	1	1		5.24616e+08	866032	Unique	Used	0.603258	0.812121	0.849456	1.15761	0.473715	76599.4	46209.2	62208	65067.8	88672.3	36286.3	0.001	0.002975	2.43714	0	4.30676	55	4	717.648	2867.57	-0.887215	74.177	30653	30653	MS2	0/0	ZP10a.raw
High	hILLIISHSPIVQcR	Unambiguous	1	1	F4IQ30	N-Term(iTRAQ8plex); C14(iodoTMT6plex)	HCD	1	0	1	1		1.07445e+08	978185	Unique	Used	0.750384	0.76333	0.598051	0.728943	1.01924	17110.4	12839.4	13060.9	10232.9	12472.5	17439.6	0.001	0.01072	2.43544	0	20.6467	55	5	473.291	2362.43	0.688431	40.2841	13891	13891	MS2	0/0	ZP15a.raw
High	nISVVAVcPk	Unambiguous	2	1	Q05758	N-Term(iTRAQ8plex); C8(iodoTMT6plex); K10(iTRAQ8plex)	HCD	1	0	1	1		3.46038e+08	906616	Unique	Used	0.587958	0.761796	0.708467	0.847312	0.585717	96756.3	56888.7	73708.6	68548.7	81982.8	56671.8	0.001	0.004588	2.41479	0	70.8481	55	3	656.409	1967.21	-0.166419	43.5224	15295	15295	MS2	0/0	ZP12a.raw
High	aQLEAAcPSTVScADIVTLATR	Unambiguous	1	1	Q43729	N-Term(iTRAQ8plex); C7(iodoTMT6plex); C13(iodoTMT6plex)	HCD	1	0	1	1		3.71589e+07	961621	Unique	Used	0.691782	0.983501	0.827898	1.14432	0.64286	64778.8	44812.8	63710	53630.2	74127.6	41643.7	0.001	0.007801	2.37675	0	33.9642	55	4	796.443	3182.75	-3.17572	56.3586	21941	21941	MS2	0/0	ZP14a.raw
High	yVAIGNEDcGk	Unambiguous	1	1	Q9SG80	Y1(iTRAQ8plex); C9(iodoTMT6plex); K11(iTRAQ8plex)	HCD	1	0	1	1		204984660	879436	Unique	Used	0.683984	0.874885	0.890986	1.27877	0.720813	161966	110782	141702	144310	207118	116748	0.001	0.003084	2.35911	0	26.5468	55	3	702.724	2106.16	-5.28831	41.6789	14508	14508	MS2	0/0	ZP11a.raw
High	dGHFcPALTk	Unambiguous	2	1	Q38931	N-Term(iTRAQ8plex); C5(iodoTMT6plex); K10(iTRAQ8plex)	HCD	1	0	1	1		3.37621e+08	995749	Unique	Used	0.796097	0.884332	0.975862	0.986517	0.722019	125366	99803.6	110865	122340	123676	90516.7	0.001	0.00879	2.35029	0	46.5876	55	4	507.294	2026.15	-2.1429	37.5004	12345	12345	MS2	0/0	ZP16a.raw
High	dFcPLEDFk	Unambiguous	3	1	O04509	N-Term(iTRAQ8plex); C3(iodoTMT6plex); K9(iTRAQ8plex)	HCD	1	0	1	1		1.61066e+08	886294	Unique	Used	0.928654	1.40396	1.33671	1.43522	0.618131	60137.8	55847.2	84431	80386.9	86311	37173	0.001	0.002948	2.3073	0	3.40958	55	4	513.536	2051.12	-2.83667	56.1598	22473	22473	MS2	0/0	ZP11a.raw
High	eGALGNIPIIAFcDTDSPmR	Unambiguous	2	1	B9DG17	N-Term(iTRAQ8plex); C13(iodoTMT6plex); M19(Oxidation)	HCD	1	0	1	1		470461401	1266303	Unique	Used	0.656345	0.893298	0.702288	0.929336	0.520201	63338.4	41571.8	56580.1	44481.8	58862.7	32948.7	0.001	0.008188	2.28441	0	11.305	55	3	923.814	2769.43	-5.52076	68.4855	27086	27086	MS2	0/0	ZP9a.raw
High	dYTPcQEQDR	Unambiguous	1	1	Q94EJ6	N-Term(iTRAQ8plex); C5(iodoTMT6plex)	HCD	1	0	1	1		1.53953e+09	874863	Unique	Used	0.563226	0.879479	0.82853	1.11222	0.631626	260000	146439	228665	215418	289179	164223	0.001	0.005182	2.28075	0	35.7653	50	3	629.984	1887.94	-0.518402	31.7619	9131	9131	MS2	0/0	ZP11a.raw
High	tVVSVPcGPSALAVk	Unambiguous	2	1	Q9ZU52	N-Term(iTRAQ8plex); C7(iodoTMT6plex); K15(iTRAQ8plex)	HCD	1	0	1	1		1.29019e+08	910281	Unique	Used	0.709949	0.864412	0.769682	1.1924	0.588919	41065.1	29154.1	35497.2	31607.1	48966.1	24184	0.001	0.00836	2.27934	0	72.4834	55	4	592.113	2365.43	0.00765902	51.316	19565	19565	MS2	0/0	ZP12a.raw
High	lcDLkDEDLDSTyVAR	Unambiguous	1	1	F4ITY5	N-Term(iTRAQ8plex); C2(iodoTMT6plex); K5(iTRAQ8plex); Y13(iTRAQ8plex)	HCD	1	0	1	1		446303365	1000901	Unique	Used	0.619502	0.811366	0.784919	1.01709	0.630581	85629.5	53047.7	69476.9	67212.2	87092.7	53996.4	0.001	0.007514	2.27488	1	33.6299	55	5	620.351	3097.73	2.60436	49.9696	18653	18653	MS2	0/0	ZP16a.raw
High	fLLPALYDPTTSAcSTmV	Unambiguous	1	1	Q9ZPE7	N-Term(iTRAQ8plex); C14(iodoTMT6plex); M17(Oxidation)	HCD	1	0	1	1		332902192	1188226	Unique	Used	0.53394	0.930989	0.81393	1.15779	0.528624	68192.9	36410.9	63486.8	55504.2	78952.8	36048.4	0.001	0.007281	2.2738	0	9.8897	55	3	860.456	2579.35	-2.99413	78.5547	33308	33308	MS2	0/0	ZP6a.raw
High	gEcESGSDFDSk	Unambiguous	1	1	Q9ZUF6	N-Term(iTRAQ8plex); C3(iodoTMT6plex); K12(iTRAQ8plex)	HCD	1	0	1	1		5.85817e+08	849111	Unique	Used	0.416512	0.715306	0.727125	1.15683	0.764201	97405.9	40570.7	69675	70826.3	112682	74437.7	0.001	0.003307	2.26081	0	44.8951	55	4	550.281	2198.1	-1.22659	36.6034	10630	10630	MS2	0/0	ZP10a.raw
High	fAVcLTSGR	Unambiguous	1	1	Q9ZVS5	N-Term(iTRAQ8plex); C4(iodoTMT6plex)	HCD	1	0	1	1		355867136	933213	Unique	Used	0.578253	0.712634	0.508261	0.938917	0.774732	65849	38077.4	46926.3	33468.5	61826.8	51015.4	0.001	0.003143	2.25009	0		55	2	793.963	1586.92	-0.203784	45.8932	16306	16388	MS2	0/0	ZP13a.raw
High	lHcIFVDNGLLR	Unambiguous	3	1	Q9CAD1	N-Term(iTRAQ8plex); C3(iodoTMT6plex)	HCD	1	0	1	1		1.15293e+07	1025098	Unique	Used	0.576575	0.568348	0.328804	0.720318	0.243943	9591.31	5530.11	5451.2	3153.66	6908.79	2339.73	0.001	0.004766	2.21545	0	21.6175	55	4	509.05	2033.18	-2.09838	58.8744	22964	22964	MS2	0/0	ZP17a.raw
High	mcEAFIPLLk	Unambiguous	2	1	Q9M2E2	N-Term(iTRAQ8plex); C2(iodoTMT6plex); K10(iTRAQ8plex)	HCD	1	0	1	1		2.20265e+07	916065	Unique	Used	0.775907	0.800658	0.783941	1.00024	0.756164	13171.7	10220	10546	10325.8	13174.8	9959.93	0.001	0.005575	2.20087	0	24.3975	55	4	526.318	2102.25	-0.399761	63.8314	26343	26343	MS2	0/0	ZP12a.raw
High	sEAAAAFGNDGcYLEk	Unambiguous	3	1	O04983	N-Term(iTRAQ8plex); C12(iodoTMT6plex); K16(iTRAQ8plex)	HCD	1	0	1	1		5.42382e+07	884487	Unique	Used	0.502662	0.837737	0.685807	0.819909	0.603158	52781.1	26531	44216.7	36197.7	43275.7	31835.3	0.001	0.005631	2.18955	0	71.7134	55	3	861.784	2583.34	-6.06598	52.2949	20364	20364	MS2	0/0	ZP11a.raw
High	lTEGcSFR	Unambiguous	2	1	O64650	N-Term(iTRAQ8plex); C5(iodoTMT6plex)	HCD	1	0	1	1		3.10473e+08	929676	Unique	Used	0.734569	1.04211	0.815106	1.06343	0.706717	240953	176997	251099	196403	256236	170286	0.001	0.005182	2.1786	0	21.5007	55	2	773.431	1545.85	-1.42492	38.0525	12110	12110	MS2	0/0	ZP13a.raw
High	iVPLcELSIk	Unambiguous	1	1	P32826	N-Term(iTRAQ8plex); C5(iodoTMT6plex); K10(iTRAQ8plex)	HCD	1	0	1	1		4.33651e+08	913956	Unique	Used	0.5796	0.799676	0.809688	1.16814	0.486035	59789.3	34653.8	47812	48410.6	69842.1	29059.7	0.001	0.005609	2.17819	0	31.4912	55	4	513.828	2052.29	-0.601504	59.1785	23854	23854	MS2	0/0	ZP12a.raw
High	lADcVGLTLGPR	Selected	1	1	P21238	N-Term(iTRAQ8plex); C4(iodoTMT6plex)	HCD	0	0	1	1		799129816	886358	Unique	Used	0.753809	0.842667	0.771357	0.882707	0.712811	183605	138403	154718	141625	162069	130876	0.001	0.005026	2.15294	0	73.9967	55	3	616.7	1848.09	-1.66612	56.2889	22546	22546	MS2	0/0	ZP11a.raw
High	vGFAPGGcA	Unambiguous	3	1	Q9LNJ3	N-Term(iTRAQ8plex); C8(iodoTMT6plex)	HCD	1	0	1	1		317591327	1199561	Unique	Used	0.548634	0.845638	0.750592	1.00889	0.590808	324784	178188	274650	243781	327672	191885	0.001	0.004481	2.14078	0	47.1197	50	2	706.396	1411.78	-2.39783	41.5918	11005	11005	MS2	0/0	ZP7a.raw
High	vTIDHNVFcTTk	Unambiguous	2	1	C0LGN6	N-Term(iTRAQ8plex); C9(iodoTMT6plex); K12(iTRAQ8plex)	HCD	1	0	1	1			980224	Unique	Used	0.527285	0.88589	0.612965	1.13941	0.624504	60212.6	31749.2	53341.7	36908.2	68606.8	37603	0.001	0.00525	2.14023	0	84.1169	55	4	579.583	2315.31	-4.22154	44.6691	16043	16446	MS2	0/0	ZP15a.raw
High	gcPQSPMVIGGDSk	Unambiguous	5	1	Q683B7	N-Term(iTRAQ8plex); C2(iodoTMT6plex); K14(iTRAQ8plex)	HCD	1	0	1	1		83803076	879364	Unique	Used	0.825606	1.06065	0.638663	0.925921	0.64573	31794.9	26250.1	33723.2	20306.2	29439.6	20530.9	0.001	0.004994	2.13903	0	35.3475	55	4	579.073	2313.27	-1.25567	41.5261	14424	14424	MS2	0/0	ZP11a.raw
High	aLcADHEVR	Unambiguous	1	1	Q9S9P1	N-Term(iTRAQ8plex); C3(iodoTMT6plex)	HCD	1	0	1	1		2.06823e+07	992329	Unique	Used	0.662654	0.904109	0.828735	0.790533	0.549188	36880.4	24439	33343.9	30564.1	29155.2	20254.3	0.001	0.006981	2.13712	0	45.5834	55	4	412.484	1646.92	0.00462019	28.9784	8106	8106	MS2	0/0	ZP16a.raw
High	nVQSASDGcVTDE	Unambiguous	1	1	Q9LIR4	N-Term(iTRAQ8plex); C9(iodoTMT6plex)	HCD	1	0	1	1		393042866	1168800	Unique	Used	0.668746	0.627383	0.648067	0.972494	0.772686	54606	36517.5	34258.9	35388.3	53104	42193.3	0.001	0.004914	2.11145	0	27.4291	55	3	653.324	1957.96	-2.81619	38.4212	10993	10993	MS2	0/0	ZP6a.raw
High	vVcSPSyNVGFIPHk	Unambiguous	2	1	Q9SZK4	N-Term(iTRAQ8plex); C3(iodoTMT6plex); Y7(iTRAQ8plex); K15(iTRAQ8plex)	HCD	1	0	1	2		4.1316e+07	1060585	Unique	Used	0.655149	0.947139	0.629093	0.814134	0.645724	80374.5	52657.2	76125.8	50563	65435.5	51899.7	0.001	0.006105	2.10842	0	76.0464	55	5	578.541	2888.68	-0.189863	47.877	17417	17417	MS2	0/0	ZP19a.raw
High	vFFNGEEcSLPTILPMR	Unambiguous	1	1	Q8GZ17	N-Term(iTRAQ8plex); C8(iodoTMT6plex)	HCD	1	0	1	1		5.77704e+08	865991	Unique	Used	0.92725	1.10931	0.934736	1.26366	0.740338	55170.4	51156.7	61201.2	51569.8	69716.6	40844.7	0.001	0.007411	2.09855	0	57.2795	55	3	862.797	2586.38	-6.02109	74.0846	30604	30604	MS2	0/0	ZP10a.raw
High	gcTIIEGNPVPLTDNNIIEQALGEHk	Unambiguous	1	1	Q9SAI5	N-Term(iTRAQ8plex); C2(iodoTMT6plex); K26(iTRAQ8plex)	HCD	1	0	1	1			918594	Unique	Used	0.36778	0.403288	0.490559	0.409141	0.436922	7241.04	2663.11	2920.22	3552.16	2962.61	3163.77	0.001	0.002622	2.09838	0	0	55	4	929.015	3713.04	0.177561	69.6217	29370	29376	MS2	0/0	ZP12a.raw
High	tRPcGAIGAR	Unambiguous	2	1	Q0WL80	N-Term(iTRAQ8plex); C4(iodoTMT6plex)	HCD	1	0	1	1		3.08187e+08	1052049	Unique	Used	0.574319	0.825689	0.668673	0.897091	0.654911	117335	67387.6	96882	78458.6	105260	76843.9	0.001	0.01088	2.0846	0	67.7637	55	4	409.496	1634.96	-0.15848	27.002	6908	6908	MS2	0/0	ZP19a.raw
High	iPEHcLGFGLck	Unambiguous	3	1	Q8H153	N-Term(iTRAQ8plex); C5(Nethylmaleimide); C11(iodoTMT6plex); K12(iTRAQ8plex)	HCD	1	0	1	1		2.55948e+08	1003271	Unique	Used	0.56118	0.697996	0.817873	1.14516	0.801004	158995	89224.6	110978	130037	182074	127355	0.001	0.005241	2.08109	0	20.8811	55	4	595.589	2379.33	-0.47444	56.0439	21619	21619	MS2	0/0	ZP16a.raw
High	iEGIAESLcWEk	Unambiguous	1	1	Q94EJ6	N-Term(iTRAQ8plex); C9(iodoTMT6plex); K12(iTRAQ8plex)	HCD	1	0	1	1		46832084	891979	Unique	Used	0.533919	0.860904	0.786072	1.21798	0.599439	31061.4	16584.3	26740.9	24416.5	37832.3	18619.4	0.001	0.003279	2.07412	0		55	2	1158.16	2315.31	-1.32439	68.6203	29162	29162	MS2	0/0	ZP11a.raw
High	tDIAcLDMLDTGSR	Unambiguous	2	1	Q9M328	N-Term(iTRAQ8plex); C5(iodoTMT6plex)	HCD	1	0	1	1		2.15138e+07	1261817	Unique	Used	0.720911	1.16629	0.90018	0.993978	0.600566	71783	51749.1	83719.5	64617.6	71350.7	43110.4	0.001	0.006782	2.05967	0	29.0139	55	3	715.378	2144.12	-0.533044	58.6759	21818	21818	MS2	0/0	ZP9a.raw
High	fPVMPAEck	Unambiguous	2	1	Q39099	N-Term(iTRAQ8plex); C8(iodoTMT6plex); K9(iTRAQ8plex)	HCD	1	0	1	1		2.99873e+08	882502	Unique	Used	0.5922	0.747027	0.761549	1.20537	0.40967	218340	129301	163106	166277	263180	89447.4	0.001	0.002869	2.05177	0	5.6703	55	4	490.534	1959.12	-3.46243	48.1339	18065	18065	MS2	0/0	ZP11a.raw
High	aPFLcAQLR	Unambiguous	2	1	O23586	N-Term(iTRAQ8plex); C5(iodoTMT6plex)	HCD	1	0	1	1		366280758	934673	Unique	Used	0.836505	0.887476	0.908357	1.08495	0.610931	190532	159381	169092	173071	206717	116402	0.001	0.004468	2.05047	0	58.2498	55	3	551.33	1651.98	-4.31271	49.2486	18060	18060	MS2	0/0	ZP13a.raw
High	lQGGcPLTPR	Unambiguous	2	1	Q94BY4	N-Term(iTRAQ8plex); C5(iodoTMT6plex)	HCD	1	0	1	1		139182946	929766	Unique	Used	0.768953	0.906523	0.924454	1.2284	0.695627	93898.7	72203.7	85121.4	86805	115345	65318.5	0.001	0.003332	2.04305	0	0	55	2	837.994	1674.98	-1.11022	38.2459	12216	12216	MS2	0/0	ZP13a.raw
High	vTVSIADGSVLGFHc	Unambiguous	1	1	Q9SGW9	N-Term(iTRAQ8plex); C15(iodoTMT6plex)	HCD	1	0	1	1		9537443	1237077	Unique	Used	0.616426	0.956406	0.74719	1.25977	0.451091	18377.6	11328.4	17576.4	13731.6	23151.6	8289.97	0.001	0.00342	2.03172	0	33.9151	55	3	713.397	2138.18	-1.4967	65.3381	23341	23341	MS2	0/0	ZP8a.raw
High	qALADGEGcR	Unambiguous	2	1	Q9FH30	N-Term(iTRAQ8plex); C9(iodoTMT6plex)	HCD	1	0	1	1		29567629	901231	Unique	Used	0.663182	0.767963	0.717637	1.16687	0.562847	31195	20688	23956.6	22386.7	36400.6	17558	0.001	0.004806	2.0262	0	0	55	2	826.945	1652.88	-4.00888	31.9935	8993	8993	MS2	0/0	ZP12a.raw
High	vVLVFSPAcSk	Unambiguous	1	1	Q9LYW9	N-Term(iTRAQ8plex); C9(iodoTMT6plex); K11(iTRAQ8plex)	HCD	1	0	1	1		157836778	911996	Unique	Used	0.861009	0.981847	1.08916	1.23332	0.659153	58300.2	50197	57241.9	63498.5	71903	38428.8	0.001	0.007626	2.02399	0	25.624	55	3	696.427	2087.27	-2.01099	54.9723	21564	21564	MS2	0/0	ZP12a.raw
High	icNSVQGVNR	Unambiguous	2	1	Q9CAD1	N-Term(iTRAQ8plex); C2(iodoTMT6plex)	HCD	1	0	1	1		46832340	951975	Unique	Used	0.590081	0.872569	0.73973	0.898967	0.647863	116830	68938.8	101942	86422.4	105026	75689.6	0.001	0.003607	2.00755	0	27.2326	55	3	574.996	1722.97	-3.88465	34.1992	10352	10352	MS2	0/0	ZP14a.raw
High	vMALVNTTSDEELMcQGLALNDNLQR	Unambiguous	1	1	Q9LPL6	N-Term(iTRAQ8plex); C15(iodoTMT6plex)	HCD	1	0	1	1			1243948	Unique	Used	1.20761	0.652807	0.994806	1.27717	0.784498	16198.5	19561.5	10574.5	16114.4	20688.3	12707.7	0.001	0.006198	2.00256	0	14.7322	55	4	878.708	3511.81	1.41687	80.2306	31387	31387	MS2	0/0	ZP8a.raw
High	iSGAcFDAAR	Unambiguous	5	1	A8MR41	N-Term(iTRAQ8plex); C5(iodoTMT6plex)	HCD	1	0	1	1		152945838	904989	Unique	Used	0.690499	0.95379	0.884282	0.978273	0.496962	234406	161858	223575	207281	229314	116491	0.001	0.00514	1.99377	0	37.3042	55	3	548.64	1643.9	0.214108	40.0454	13394	13394	MS2	0/0	ZP12a.raw
High	icAAINMAER	Unambiguous	5	1	O49652	N-Term(iTRAQ8plex); C2(iodoTMT6plex)	HCD	1	0	1	1		1.23312e+08	935593	Unique	Used	0.484559	0.700053	0.601164	0.827336	0.628913	126295	61197.3	88413.2	75923.9	104488	79428.4	0.001	0.007287	1.98445	0	55.8356	55	3	575.661	1724.97	1.01106	51.3238	19158	19158	MS2	0/0	ZP13a.raw
High	gLLGWDETck	Unambiguous	2	1	Q8H153	N-Term(iTRAQ8plex); C9(iodoTMT6plex); K10(iTRAQ8plex)	HCD	1	0	1	1		512489206	884139	Unique	Used	0.593197	0.809056	0.796313	1.20971	0.971619	124872	74073.5	101028	99437	151059	121328	0.001	0.003216	1.98153	0	0	55	2	1030.08	2059.16	-2.56299	51.5613	19960	19960	MS2	0/0	ZP11a.raw
High	fHWkPTcGVk	Unambiguous	4	1	P25819	N-Term(iTRAQ8plex); K4(iTRAQ8plex); C7(iodoTMT6plex); K10(iTRAQ8plex)	HCD	1	0	1	1		7.80321e+07	1082654	Unique	Used	0.602824	0.813076	0.692817	0.960635	0.808172	121529	73260.7	98812.4	84197.4	116745	98216.5	0.001	0.005686	1.95924	0	81.7809	55	5	489.696	2444.45	-1.63322	41.3086	14664	14664	MS2	0/0	ZP20a.raw
High	eWDENNPQLTTcNk	Unambiguous	1	1	Q9C720	N-Term(iTRAQ8plex); C12(iodoTMT6plex); K14(iTRAQ8plex)	HCD	1	0	1	1		24721094	880674	Unique	Used	0.625781	0.728161	0.907708	1.00521	0.589717	30676.4	19196.7	22337.3	27845.2	30836.1	18090.4	0.001	0.003304	1.95542	0	49.8938	55	3	877.126	2629.36	-2.23675	44.2734	15943	15943	MS2	0/0	ZP11a.raw
High	dLcNQNDk	Unambiguous	2	1	Q9M5J9	N-Term(iTRAQ8plex); C3(iodoTMT6plex); K8(iTRAQ8plex)	HCD	1	0	1	1			900774	Unique	Used	0.519079	0.766525	0.660946	1.1127	0.864444	452419	234841	346790	299024	503408	391091	0.001	0.002774	1.95103	0	30.7863	41	3	629.684	1887.04	-1.74932	31.0073	8455	8455	MS2	0/0	ZP12a.raw
High	tFVADGGEcLIAQSYAk	Unambiguous	2	1	P46645	N-Term(iTRAQ8plex); C9(iodoTMT6plex); K17(iTRAQ8plex)	HCD	1	0	1	1		216729841	859399	Unique	Used	0.550326	0.763126	0.709548	0.900655	0.53624	31199.5	17169.9	23809.2	22137.6	28100	16730.4	0.001	0.005646	1.93687	0	61.011	55	3	904.163	2710.47	-6.02606	59.3462	22791	22791	MS2	0/0	ZP10a.raw
High	dPSMVEPLGScGR	Unambiguous	2	1	Q8L707	N-Term(iTRAQ8plex); C11(iodoTMT6plex)	HCD	1	0	1	1		5.14139e+07	1255668	Unique	Used	0.606064	0.735922	0.75033	1.05522	0.576079	46128.3	27956.7	33946.8	34611.4	48675.4	26573.5	0.001	0.009995	1.89713	0	38.1168	55	3	661.017	1981.04	0.217739	45.3909	14619	14619	MS2	0/0	ZP9a.raw
High	dSIMDSTVNcR	Unambiguous	1	1	O65396	N-Term(iTRAQ8plex); C10(iodoTMT6plex)	HCD	1	0	1	1		6.7553e+07	852351	Unique	Used	0.768019	0.831606	0.965159	0.926522	0.591506	50693.5	38933.6	42157	48927.3	46968.7	29985.5	0.001	0.005864	1.88619	0	69.7071	55	3	625.326	1873.96	1.32296	43.8579	14485	14485	MS2	0/0	ZP10a.raw
High	yFDLPFcIPEGVk	Unambiguous	2	1	Q9ZPS7	Y1(iTRAQ8plex); C7(iodoTMT6plex); K13(iTRAQ8plex)	HCD	1	0	1	1		7.73415e+08	893813	Unique	Used	0.421137	0.619992	0.5816	0.903064	0.436109	38861.4	16366	24093.8	22601.8	35094.3	16947.8	0.001	0.004197	1.88391	0	16.5371	55	4	617.105	2465.4	2.72426	73.0084	31392	31392	MS2	0/0	ZP11a.raw
High	lLPDAVGTTcGER	Unambiguous	1	1	P49040	N-Term(iTRAQ8plex); C10(iodoTMT6plex)	HCD	1	0	1	1		1.69238e+08	855103	Unique	Used	0.667218	0.668314	0.620623	0.920456	0.558056	88319.3	58928.2	59025	54812.9	81294	49287.1	0.001	0.00915	1.88089	0	40.1739	55	3	655.702	1965.09	-2.11806	49.9608	17743	17743	MS2	0/0	ZP10a.raw
High	nVEFVDLScNR	Unambiguous	1	1	Q0WR59	N-Term(iTRAQ8plex); C9(iodoTMT6plex)	HCD	1	0	1	1		28126458	883026	Unique	Used	0.644309	0.902421	0.848024	1.05756	0.610296	66907.2	43109	60378.5	56739	70758.1	40833.2	0.001	0.0102	1.8595	0	61.5184	55	3	643.685	1929.04	1.08773	49.2189	18669	18669	MS2	0/0	ZP11a.raw
High	gVDGTcDQIR	Unambiguous	3	1	Q56XI5	N-Term(iTRAQ8plex); C6(iodoTMT6plex)	HCD	1	0	1	1		2168745776	875499	Unique	Used	1.24509	1.07611	1.24589	1.47378	0.76246	35478.7	44174	38179.1	44202.6	52287.9	27051	0.001	0.00336	1.85583	0	0	55	2	848.96	1696.91	-2.08575	33.2092	9895	9895	MS2	0/0	ZP11a.raw
High	lNLASFVTTWMEPEcDk	Unambiguous	6	1	Q42521	N-Term(iTRAQ8plex); C15(iodoTMT6plex); K17(iTRAQ8plex)	HCD	1	0	1	1		1.32225e+07	870339	Unique	Used		0.301728	0.248469	0.428119	0.244683	6760.3		2039.77	1679.72	2894.21	1654.13	0.001	0.002963	1.8547	0	33.4705	55	4	731.142	2921.55	-2.90324	85.3307	36051	36051	MS2	0/0	ZP10a.raw
High	ycAPDPEQDFTk	Unambiguous	1	1	P93026	N-Term(iTRAQ8plex); C2(iodoTMT6plex); K12(iTRAQ8plex)	HCD	1	0	1	1		208394554	854711	Unique	Used	0.53244	0.810825	0.74886	1.0967	0.608132	170996	91045	138648	128052	187531	103988	0.001	0.004413	1.84234	0	80.9614	55	3	784.417	2351.24	0.112767	48.8594	17150	17281	MS2	0/0	ZP10a.raw
High	lFTWTcER	Unambiguous	3	1	F4JY28	N-Term(iTRAQ8plex); C6(iodoTMT6plex)	HCD	1	0	1	2		288447701	937532	Unique	Used	0.700131	0.882391	0.73249	0.958381	0.518015	119704	83808.8	105626	87682.3	114723	62008.7	0.001	0.008065	1.82226	0	50.1379	55	3	563.648	1688.93	0.414371	55.6105	21454	21454	MS2	0/0	ZP13a.raw
High	gNQNFVcLNk	Unambiguous	2	1	Q9LXP8	N-Term(iTRAQ8plex); C7(iodoTMT6plex); K10(iTRAQ8plex)	HCD	1	0	1	1		232414501	931455	Unique	Used	0.597933	0.751727	0.830716	1.04509	0.57615	75738.6	45286.6	56934.7	62917.2	79153.2	43636.8	0.001	0.008302	1.82089	0	43.7492	55	3	692.066	2074.18	-3.00449	42.0046	14223	14223	MS2	0/0	ZP13a.raw
High	lNGcPIELFQPEILR	Unambiguous	4	1	Q9SK22	N-Term(iTRAQ8plex); C4(iodoTMT6plex)	HCD	1	0	1	1		6.88359e+07	892902	Unique	Used	0.671868	0.906644	0.771497	0.944287	0.634935	43261.8	29066.2	39223	33376.3	40851.5	27468.4	0.001	0.002666	1.82025	0	28.3412	55	3	792.455	2375.35	-4.862	70.8327	30284	30284	MS2	0/0	ZP11a.raw
High	vDLSmLGTck	Unambiguous	1	1	P29197	N-Term(iTRAQ8plex); M5(Oxidation); C9(iodoTMT6plex); K10(iTRAQ8plex)	HCD	1	0	1	1		402433080	882896	Unique	Used	0.80306	0.885119	1.04805	1.33783	0.767016	215290	172891	190558	225635	288022	165131	0.001	0.009537	1.81954	0	49.1582	55	3	674.057	2020.16	-1.19037	48.9535	18520	18520	MS2	0/0	ZP11a.raw
High	mcEAFIPLLk	Unambiguous	2	1	Q9M2E2	N-Term(iTRAQ8plex); C2(iodoTMT6plex); K10(iTRAQ8plex)	HCD	1	0	1	1		3.60155e+07	916072	Unique	Used	0.803856	0.984837	0.917067	1.17857	0.648233	29577.4	23776	29128.9	27124.4	34859.1	19173	0.001	0.002946	1.79986	0	42.9003	55	3	701.423	2102.25	0.506665	63.8456	26351	26351	MS2	0/0	ZP12a.raw
High	lPFPGSVFDLIHcAR	Unambiguous	2	1	Q6NPR7	N-Term(iTRAQ8plex); C13(iodoTMT6plex)	HCD	1	0	1	1		2.14807e+06	968383	Unique	Used	0.593263	0.345239	0.582312	0.722928	0.272602	9526.97	5652	3289.09	5547.67	6887.32	2597.07	0.001	0.008899	1.75889	0	16.6912	55	4	577.08	2305.3	-1.22443	73.3429	30325	30325	MS2	0/0	ZP14a.raw
High	fLWLTcPR	Unambiguous	3	1	O49639	N-Term(iTRAQ8plex); C6(iodoTMT6plex)	HCD	1	0	1	1		6.11648e+07	940970	Unique	Used	0.602244	0.857527	0.772742	1.0336	0.522008	47264.2	28464.6	40530.3	36523	48852	24672.3	0.001	0.004198	1.75835	0	29.9149	55	3	556.997	1668.98	-0.415908	63.4161	25558	25558	MS2	0/0	ZP13a.raw
High	qIIDEScSLGk	Unambiguous	1	1	Q9ZPE7	N-Term(iTRAQ8plex); C7(iodoTMT6plex); K11(iTRAQ8plex)	HCD	1	0	1	1		8.10604e+08	854251	Unique	Used	0.628992	0.901131	0.861299	1.40775	0.616775	85857.4	54003.6	77368.8	73948.9	120866	52954.6	0.001	0.003658	1.74448	0	29.1468	55	3	710.744	2130.22	-3.60709	48.1322	16747	16747	MS2	0/0	ZP10a.raw
High	eAQMcNVLGR	Unambiguous	2	1	Q9C5N2	N-Term(iTRAQ8plex); C5(iodoTMT6plex)	HCD	1	0	1	1		2006505796	905213	Unique	Used	0.544477	0.812332	0.699604	0.911697	0.504556	654338	356272	531540	457778	596559	330150	0.001	0.003214	1.73023	0	48.5721	55	3	585.324	1753.96	0.584371	40.5052	13652	13652	MS2	0/0	ZP12a.raw
High	gIGDcFGR	Unambiguous	3	1	P31167	N-Term(iTRAQ8plex); C5(iodoTMT6plex)	HCD	1	0	1	1		367910636	903997	Unique	Used	0.505472	0.746725	0.67026	0.710867	0.45902	281590	142336	210270	188738	200173	129255	0.001	0.009497	1.72678	0	4.67622	55	2	729.404	1457.8	-2.564	37.9075	12232	12232	MS2	0/0	ZP12a.raw
High	vSNIAYNVVNGIcTPVk	Unambiguous	2	1	Q9SIV9	N-Term(iTRAQ8plex); C13(iodoTMT6plex); K17(iTRAQ8plex)	HCD	1	0	1	1			916648	Unique	Used	0.823158	0.79373	1.10801	1.26214	0.669457	12456.5	10253.7	9887.12	13802	15721.8	8339.12	0.001	0.002596	1.69165	0		55	2	1364.79	2728.57	-4.48851	65.1391	27037	27037	MS2	0/0	ZP12a.raw
High	qQLGWVSSDcNk	Unambiguous	1	1	Q9C6Y5	N-Term(iTRAQ8plex); C10(iodoTMT6plex); K12(iTRAQ8plex)	HCD	1	0	1	1		6.30358e+07	906373	Unique	Used	0.660828	0.917243	0.743391	1.15653	0.730657	77785.2	51402.7	71347.9	57824.8	89960.8	56834.3	0.001	0.007974	1.65331	0	0	55	3	768.092	2302.26	-0.764592	42.9703	15005	15005	MS2	0/0	ZP12a.raw
High	hDVAVVSEAAFENcEk	Unambiguous	1	1	Q07488	N-Term(iTRAQ8plex); C14(iodoTMT6plex); K16(iTRAQ8plex)	HCD	1	0	1	1			957909	Unique	Used	0.782716	0.949432	0.967805	1.43166	0.652539	25566.2	20011.1	24273.4	24743.1	36602.1	16683	0.001	0.005431	1.61674	0		55	2	1343.22	2685.43	-2.38883	47.7132	17464	17464	MS2	0/0	ZP14a.raw
High	rIEGIAESLcWEk	Unambiguous	1	1	Q94EJ6	N-Term(iTRAQ8plex); C10(iodoTMT6plex); K13(iTRAQ8plex)	HCD	1	0	1	1			1003574	Unique	Used	0.393877	0.821031	0.71938	0.938277	0.545504	97320.6	38332.3	79903.3	70010.5	91313.7	53088.8	0.001	0.009871	1.60924	1	58.5352	55	3	824.477	2471.42	3.03248	56.8083	21996	21996	MS2	0/0	ZP16a.raw
High	eSDcYTGETSAR	Unambiguous	1	1	Q8VYV9	N-Term(iTRAQ8plex); C4(iodoTMT6plex)	HCD	1	0	1	1		237825818	874732	Unique	Used	0.835949	0.969419	1.01142	1.31762	0.835541	86965.6	72698.8	84306.1	87958.3	114588	72663.3	0.001	0.009351	1.58204	0	44.242	55	3	651.325	1951.96	3.25199	31.4377	8969	8969	MS2	0/0	ZP11a.raw
High	lQELLSSMcFk	Unambiguous	1	1	Q94II3	N-Term(iTRAQ8plex); C9(iodoTMT6plex); K11(iTRAQ8plex)	HCD	1	0	1	1		1.64176e+06	921681	Unique	Used	0.234642	0.77863	0.757781	1.2879	0.326868	8334.96	1955.73	6489.85	6316.08	10734.6	2724.43	0.001	0.00996	1.57702	0		55	4	559.826	2236.28	-2.27019	77.0674	33131	33131	MS2	0/0	ZP12a.raw
High	eSESENcEANGSMLR	Unambiguous	2	1	C0Z2X0	N-Term(iTRAQ8plex); C7(iodoTMT6plex)	HCD	1	0	1	1		38566830	876724	Unique	Used	0.605085	0.860438	0.800727	0.892862	0.589389	44862.9	27145.9	38601.8	35922.9	40056.4	26441.7	0.001	0.006662	1.56876	0	75.3789	55	3	763.704	2289.1	1.41268	35.8991	11343	11343	MS2	0/0	ZP11a.raw
High	eDTWcFGWQNGGLQTk	Unambiguous	2	1	Q8LPK9	N-Term(iTRAQ8plex); C5(iodoTMT6plex); K16(iTRAQ8plex)	HCD	1	0	1	1			887856	Unique	Used	0.761373	0.880199	0.842483	1.03227	0.482092	40596.3	30908.9	35732.8	34201.7	41906.5	19571.1	0.001	0.003346	1.55463	0	27.9104	55	3	936.492	2807.46	0.701646	59.5012	24294	24294	MS2	0/0	ZP11a.raw
High	vDSSGDVcGATFk	Unambiguous	2	1	Q9FG81	N-Term(iTRAQ8plex); C8(iodoTMT6plex); K13(iTRAQ8plex)	HCD	1	0	1	1		55461693	853092	Unique	Used	0.62525	0.972121	0.696857	0.9073	0.369733	28197.9	17630.7	27411.8	19649.9	25583.9	10425.7	0.001	0.003738	1.46852	0	36.504	55	4	556.559	2223.22	2.4481	45.5118	15365	15365	MS2	0/0	ZP10a.raw
High	tFEQQcVGPSk	Unambiguous	2	1	F4ITY5	N-Term(iTRAQ8plex); C6(iodoTMT6plex); K11(iTRAQ8plex)	HCD	1	0	1	1		4.41213e+07	904020	Unique	Used	0.514831	0.802435	0.670318	1.24367	0.665813	41874.2	21558.1	33601.3	28069	52077.5	27880.4	0.001	0.009014	1.37256	0	0	55	2	1081.11	2161.2	-2.41942	37.9485	12257	12257	MS2	0/0	ZP12a.raw
High	aVSSSSDVDTVEcR	Unambiguous	3	1	Q8W1E7	N-Term(iTRAQ8plex); C13(iodoTMT6plex)	HCD	1	0	1	1		59060135	850096	Unique	Used	0.619163	0.649003	0.64016	0.93151	0.597035	30819.7	19082.4	20002.1	19729.5	28708.8	18400.4	0.001	0.006275	1.36183	0	36.7386	55	3	696.696	2088.07	-1.10313	38.8251	11805	11805	MS2	0/0	ZP10a.raw
High	iNNLDVTmVFPEPWcMPR	Unambiguous	2	1	Q9LFA3	N-Term(iTRAQ8plex); M8(Oxidation); C15(iodoTMT6plex)	HCD	1	0	1	1		18484961	867218	Unique	Used	0.422948	0.737431	0.517553	0.794202	0.371334	17965.9	7598.62	13248.6	9298.29	14268.5	6671.34	0.001	0.01039	1.3249	0	20.9359	55	3	937.817	2811.44	-4.78817	76.94	32081	32081	MS2	0/0	ZP10a.raw
High	sGIESNATLEcGGDQIGDk	Unambiguous	1	1	Q9SU63	N-Term(iTRAQ8plex); C11(iodoTMT6plex); K19(iTRAQ8plex)	HCD	1	0	1	1		45320527	1256056	Unique	Used	0.899322	0.725491	0.830966	1.14696	0.650967	22065.5	19844	16008.3	18335.7	25308.2	14363.9	0.001	0.00721	1.30103	0		55	3	944.499	2831.48	-1.73356	46.2536	15079	15079	MS2	0/0	ZP9a.raw
High	sLPVYIETPIcNVNR	Unambiguous	1	1	Q9LV03	N-Term(iTRAQ8plex); C11(iodoTMT6plex)	HCD	1	0	1	1		3.74193e+07	887646	Unique	Used	0.996111	1.08774	0.737812	0.989054	0.660942	29604.3	29489.2	32201.9	21842.4	29280.3	19566.7	0.001	0.005266	1.27235	0		55	3	784.448	2351.33	1.61777	59.0368	24046	24046	MS2	0/0	ZP11a.raw
High	eAQMcNVLGR	Unambiguous	2	1	Q9C5N2	N-Term(iTRAQ8plex); C5(iodoTMT6plex)	HCD	1	0	1	1		325845682	905229	Unique	Used	0.564332	0.9042	0.679559	1.03315	0.545868	133074	75097.7	120325	90431.4	137485	72640.7	0.001	0.004494	1.19228	0	35.4506	55	2	877.482	1753.96	0.661635	40.5361	13670	13670	MS2	0/0	ZP12a.raw
High	vDLSMLGTck	Unambiguous	1	1	P29197	N-Term(iTRAQ8plex); C9(iodoTMT6plex); K10(iTRAQ8plex)	HCD	1	0	1	1		6.88831e+07	885147	Unique	Used	0.809544	1.03562	1.06751	1.26565	0.659549	42439.7	34356.8	43951.4	45304.8	53713.8	27991.1	0.001	0.00597	1.18188	0	0	55	2	1002.58	2004.16	-3.8522	53.7629	21146	21146	MS2	0/0	ZP11a.raw
High	yTDYTPcQDQR	Unambiguous	2	1	B9DFI7	N-Term(iTRAQ8plex); C7(iodoTMT6plex)	HCD	1	0	1	1		19403557	877851	Unique	Used	0.583528	1.2398	0.967272	1.30907	0.737001	28978.7	16909.9	35927.7	28030.3	37935.1	21357.4	0.001	0.01104	1.15297	0	0	55	2	1012.01	2023.01	-0.135179	38.3191	12662	12662	MS2	0/0	ZP11a.raw
High	lLEDVANVDcSYNMTPEELNIk	Unambiguous	1	1	O49485	N-Term(iTRAQ8plex); C10(iodoTMT6plex); K22(iTRAQ8plex)	HCD	1	0	1	1			1269152	Unique	Used	0.553135	0.53387	0.622897	0.901365	0.451593	16635	9201.41	8880.94	10361.9	14994.2	7512.26	0.001	0.006218	1.1357	0	0	55	3	1149.94	3447.82	0.823908	75.0252	30490	30490	MS2	0/0	ZP9a.raw
High	eFGVTEcVNPk	Unambiguous	2	1	P06525	N-Term(iTRAQ8plex); C7(iodoTMT6plex); K11(iTRAQ8plex)	HCD	1	0	1	1		157996153	906757	Unique	Used	0.508434	0.817505	0.57981	0.739486	0.561995	33034.9	16796	27006.2	19153.9	24428.8	18565.4	0.001	0.008355	1.05017	0	0	55	2	1080.61	2160.21	-2.4767	43.8143	15458	15458	MS2	0/0	ZP12a.raw
High	qEHFQPTcSIk	Unambiguous	1	1	Q9S757	N-Term(iTRAQ8plex); C8(iodoTMT6plex); K11(iTRAQ8plex)	HCD	1	0	1	3		44124094	1016318	Unique	Used	0.634094	0.725845	0.776388	0.907647	0.611557	30060.4	19061.1	21819.2	23338.5	27284.2	18383.6	0.001	0.002944	1.02285	0	46.0819	55	3	752.424	2255.26	-2.7528	36.2857	11946	11946	MS2	0/0	ZP17a.raw
High	nEGATVLcGGVRPEHLk	Unambiguous	1	1	Q9STS1	N-Term(iTRAQ8plex); C8(iodoTMT6plex); K17(iTRAQ8plex)	HCD	1	0	1	1		1.89462e+08	1057611	Unique	Used	0.590794	0.791658	0.627739	0.859224	0.632788	204111	120588	161586	128128	175377	129159	0.002	0.01727	3.10387	0	23.1031	55	5	544.317	2717.56	1.12825	39.9748	13635	13635	MS2	0/0	ZP19a.raw
High	fPSPGEAcR	Unambiguous	1	1	Q9S7W4	N-Term(iTRAQ8plex); C8(iodoTMT6plex)	HCD	1	0	1	1		513159536	903595	Unique	Used	0.715075	0.736194	0.749321	0.927546	0.576108	334730	239357	246426	250820	310477	192840	0.002	0.01615	3.06514	0	39.943	55	3	532.96	1596.87	-0.766699	37.0242	11757	11757	MS2	0/0	ZP12a.raw
High	hcPPDNEk	Unambiguous	1	1	Q94EJ6	N-Term(iTRAQ8plex); C2(iodoTMT6plex); K8(iTRAQ8plex)	HCD	1	0	1	1		1.40123e+09	1011715	Unique	Used	0.496816	0.835279	0.70644	1.15797	0.619736	344829	171317	288029	243601	399301	213703	0.002	0.01497	2.89008	0	52.6413	44	4	470.014	1877.03	-2.00044	23.8155	6042	6042	MS2	0/0	ZP17a.raw
High	lHcLIPAPk	Unambiguous	2	1	B9DFI7	N-Term(iTRAQ8plex); C3(iodoTMT6plex); K9(iTRAQ8plex)	HCD	1	0	1	1			1059570	Unique	Used	0.663156	0.748771	0.551965	0.872739	0.618282	74034.1	49096.2	55434.6	40864.3	64612.5	45774	0.002	0.01312	2.61883	0	60.7329	55	4	483.057	1929.21	-2.69015	45.0218	16095	16095	MS2	0/0	ZP19a.raw
High	nLLcHFEk	Unambiguous	1	1	Q9FMN8	N-Term(iTRAQ8plex); C4(iodoTMT6plex); K8(iTRAQ8plex)	HCD	1	0	1	1		66414948	1041988	Unique	Used	0.566663	0.744662	0.637359	1.06418	0.64649	99962.2	56644.9	74438.1	63711.8	106378	64624.6	0.002	0.02015	2.49934	0	80.5463	55	4	486.039	1941.13	-3.28904	43.7212	15828	15828	MS2	0/0	ZP18a.raw
High	gEcESGSDFDSk	Unambiguous	1	1	Q9ZUF6	N-Term(iTRAQ8plex); C3(iodoTMT6plex); K12(iTRAQ8plex)	HCD	1	0	1	1		3.33879e+08	1251153	Unique	Used	0.473774	0.788702	0.705916	1.15829	0.70921	220368	104405	173805	155562	255251	156287	0.002	0.01159	2.46477	0	47.4648	55	4	550.282	2198.1	-0.449112	34.5756	9111	9111	MS2	0/0	ZP9a.raw
High	tDYEGcIADHPIR	Unambiguous	1	1	Q39131	N-Term(iTRAQ8plex); C6(iodoTMT6plex)	HCD	1	0	1	1		42785907	1040753	Unique	Used	0.705585	0.792165	0.774385	0.79111	0.608115	80078.5	56502.2	63435.4	62011.6	63350.9	48697	0.002	0.01299	2.38937	0	41.3019	55	4	531.533	2123.11	2.10919	40.4308	14256	14256	MS2	0/0	ZP18a.raw
High	iPEHcLGFGLck	Unambiguous	3	1	Q8H153	N-Term(iTRAQ8plex); C5(iodoTMT6plex); C11(iodoTMT6plex); K12(iTRAQ8plex)	HCD	1	0	1	1		1892968044	1060266	Unique	Used	0.546924	0.673036	0.568799	0.824921	0.759058	516078	282255	347339	293544	425724	391733	0.002	0.01908	2.3598	0	18.2856	55	4	646.633	2583.51	-1.65031	46.8755	16981	16981	MS2	0/0	ZP19a.raw
High	vHLAGcYIR	Unambiguous	1	1	Q8GXV7	N-Term(iTRAQ8plex); C6(iodoTMT6plex)	HCD	1	0	1	1		145942733	1057517	Unique	Used	0.698438	0.770969	0.738971	0.981102	0.579391	253772	177244	195651	187531	248977	147034	0.002	0.01114	2.3407	0	40.3093	55	3	555.663	1664.97	-2.00066	39.7471	13520	13520	MS2	0/0	ZP19a.raw
High	dGIVLNcPHVk	Unambiguous	1	1	Q9LIN9	N-Term(iTRAQ8plex); C7(iodoTMT6plex); K11(iTRAQ8plex)	HCD	1	0	1	1		165616967	996828	Unique	Used	0.718224	0.800258	0.870133	0.987753	0.603361	137712	98908	110205	119828	136025	83090	0.002	0.01368	2.20939	0	53.9543	55	4	533.82	2132.26	-4.50938	40.0004	13646	13646	MS2	0/0	ZP16a.raw
High	qEGWWSyEFcHQk	Unambiguous	1	1	Q8GWH3	N-Term(iTRAQ8plex); Y7(iTRAQ8plex); C10(iodoTMT6plex); K13(iTRAQ8plex)	HCD	1	0	1	1			1060420	Unique	Used	0.859054	0.833591	0.757245	1.00076	0.583794	110863	95237.5	92414.6	83950.6	110948	64721.2	0.002	0.01907	2.198	0	75.4918	55	5	594.72	2969.57	-0.306559	47.3018	17180	17180	MS2	0/0	ZP19a.raw
High	lkPPFPANAGLyGcPTTVTNVETVAVSPTILR	Unambiguous	1	1	Q9FNN5	N-Term(iTRAQ8plex); K2(iTRAQ8plex); Y12(iTRAQ8plex); C14(iodoTMT6plex)	HCD	1	0	1	1			1006261	Unique	Used	0.763552	0.842681	0.307766	0.710826	0.618301	10550.1	8055.55	8890.37	3246.96	7499.28	6523.14	0.002	0.01181	2.17746	0	72.2896	55	5	914.524	4568.59	-7.11117	64.5712	25529	25529	MS2	0/0	ZP16a.raw
High	gLcPGLTHAQk	Unambiguous	1	1	Q9FG93	N-Term(iTRAQ8plex); C3(iodoTMT6plex); K11(iTRAQ8plex)	HCD	1	0	1	1		2.89358e+07	1038568	Unique	Used	0.680262	0.692909	0.651175	0.83149	0.436047	70366.4	47867.6	48757.5	45820.9	58508.9	30683.1	0.002	0.02124	2.13916	0	55.8044	55	4	516.312	2062.22	-0.341451	35.0366	11557	11557	MS2	0/0	ZP18a.raw
High	lAAPVEck	Unambiguous	3	1	F4J5S1	N-Term(iTRAQ8plex); C7(iodoTMT6plex); K8(iTRAQ8plex)	HCD	1	0	1	1		8.81948e+07	904302	Unique	Used	0.583016	0.814683	0.59695	0.935452	0.619212	143731	83797.4	117095	85800.1	134453	88999.9	0.002	0.01632	2.06832	0	31.4618	55	3	590.029	1768.07	-4.36221	38.5232	12581	12581	MS2	0/0	ZP12a.raw
High	gLSIPEcQk	Unambiguous	1	1	P20115	N-Term(iTRAQ8plex); C7(iodoTMT6plex); K9(iTRAQ8plex)	HCD	1	0	1	1		7.75166e+08	905194	Unique	Used	0.67191	0.74467	0.790021	0.905109	0.624184	431884	290187	321611	341198	390902	269576	0.002	0.0178	2.01493	0	20.5518	55	3	638.05	1912.14	0.742288	40.4655	13630	13630	MS2	0/0	ZP12a.raw
High	aYGFcWGVER	Unambiguous	1	1	Q94B35	N-Term(iTRAQ8plex); C5(iodoTMT6plex)	HCD	1	0	1	1		1.63031e+08	936236	Unique	Used	0.680302	0.835229	0.841045	1.16177	0.634819	256431	174451	214179	215670	297914	162787	0.002	0.01265	1.98089	0	27.7849	55	3	607.659	1820.96	0.808327	52.7237	19915	19915	MS2	0/0	ZP13a.raw
High	sQTSEcDPDLR	Unambiguous	2	1	O22468	N-Term(iTRAQ8plex); C6(iodoTMT6plex)	HCD	1	0	1	1		2.51956e+08	1250281	Unique	Used	0.69978	0.740675	0.773969	0.962923	0.63686	189486	132598	140347	146656	182460	120676	0.002	0.01419	1.9417	0	49.0368	55	3	628.657	1883.96	-3.23285	32.712	8092	8092	MS2	0/0	ZP9a.raw
High	iLDVGcGVGGPMR	Unambiguous	1	1	Q39227	N-Term(iTRAQ8plex); C6(iodoTMT6plex)	HCD	1	0	1	1		426492274	885307	Unique	Used	0.555471	0.780025	0.696838	0.971945	0.667717	114422	63558.3	89252.3	79733.9	111212	76401.7	0.002	0.01179	1.85613	0	43.5179	55	3	636.358	1907.06	-5.72108	54.1178	21336	21336	MS2	0/0	ZP11a.raw
High	LcGHIPTGGk	Unambiguous	2	1	Q9M5J9	C2(iodoTMT6plex); K10(iTRAQ8plex)	HCD	1	0	1	1		9.00875e+06	992685	Unique	Used	0.631204	1.04204	0.515383	0.950078	0.761208	11753.1	7418.61	12247.2	6057.35	11166.4	8946.56	0.002	0.01363	1.82709	0	56.0155	55	4	404.742	1615.95	-0.0277316	29.9195	8557	8557	MS2	0/0	ZP16a.raw
High	vTcEGFEGTIPk	Unambiguous	2	1	Q8LFZ0	N-Term(iTRAQ8plex); C3(iodoTMT6plex); K12(iTRAQ8plex)	HCD	1	0	1	1		60422302	908138	Unique	Used	0.63713	0.748679	0.693473	1.10133	0.588685	67259.4	42853	50355.7	46642.6	74075	39594.6	0.002	0.0215	1.78839	0	41.1178	55	3	740.089	2218.25	-1.17973	46.7747	17071	17071	MS2	0/0	ZP12a.raw
High	vTTVQcLSGTGSLR	Unambiguous	1	1	P46645	N-Term(iTRAQ8plex); C6(iodoTMT6plex)	HCD	1	0	1	1			907963	Unique	Used	0.357927	0.580707	0.635802	0.543633	0.409901	28985.1	10374.5	16831.8	18428.8	15757.3	11881	0.002	0.01816	1.78589	0	65.6323	55	2	1028.09	2055.18	0.676403	46.4093	16869	16869	MS2	0/0	ZP12a.raw
High	nMcGIATcASYPVVA	Unambiguous	1	1	Q8H166	N-Term(iTRAQ8plex); C3(iodoTMT6plex); C8(iodoTMT6plex)	HCD	1	0	1	1		809313764	936025	Unique	Used	1.16423	1.34559	1.0762	1.4207	0.468319	97756.4	113811	131540	105205	138882	45781.1	0.002	0.01523	1.77043	0	0	55	3	821.447	2462.33	0.0209726	52.2575	19665	19665	MS2	0/0	ZP13a.raw
High	sVVEEcGEDISk	Unambiguous	1	1	P20115	N-Term(iTRAQ8plex); C6(iodoTMT6plex); K12(iTRAQ8plex)	HCD	1	0	1	1		47397562	852434	Unique	Used	0.574512	0.773036	0.83764	0.797786	0.618417	41423	23798	32021.5	34697.6	33046.7	25616.7	0.002	0.01724	1.71909	0	52.6078	55	4	558.809	2232.21	-2.69152	44.0429	14584	14584	MS2	0/0	ZP10a.raw
High	gHcEGNPDQYGNHR	Unambiguous	2	1	Q9FT88	N-Term(iTRAQ8plex); C3(iodoTMT6plex)	HCD	1	0	1	1		2.5096e+06	1051188	Unique	Used	0.583305	0.893306	0.704839	1.73753	0.652684	15517.2	9051.25	13861.6	10937.1	26961.7	10127.8	0.002	0.0124	1.70732	0		55	3	739.692	2217.06	-5.00791	24.9112	5850	5850	MS2	0/0	ZP19a.raw
High	gFcDLLQR	Unambiguous	3	1	Q0WPB8	N-Term(iTRAQ8plex); C3(iodoTMT6plex)	HCD	1	0	1	1		1.12193e+08	908778	Unique	Used	0.507221	0.800004	0.718506	1.00396	0.545629	288102	146132	230483	207003	289244	157197	0.002	0.01207	1.70535	0	32.8086	55	3	528.972	1584.9	-1.54462	48.1285	17816	17816	MS2	0/0	ZP12a.raw
High	dLNAAck	Unambiguous	5	1	Q9SIF2	N-Term(iTRAQ8plex); C6(iodoTMT6plex); K7(iTRAQ8plex)	HCD	1	0	1	1		2.08954e+07	901717	Unique	Used	0.667693	0.503567	0.754035	0.93827	0.532469	61165.6	40839.8	30801	46121	57389.8	32568.8	0.002	0.01478	1.69087	0	35.4071	55	2	836.499	1671.99	2.39019	33.0525	9566	9566	MS2	0/0	ZP12a.raw
High	gGFTySAcVDDHSk	Unambiguous	1	1	P93026	N-Term(iTRAQ8plex); Y5(iTRAQ8plex); C8(iodoTMT6plex); K14(iTRAQ8plex)	HCD	1	0	1	1		105829171	1039932	Unique	Used	0.642862	0.830165	0.60181	1.00243	0.683797	92380.8	59388.1	76691.3	55595.7	92605	63169.7	0.002	0.02177	1.68959	0	42.5826	55	5	546.499	2728.47	-0.811782	38.4115	13244	13244	MS2	0/0	ZP18a.raw
High	iFVEELGAQESALLNcTPk	Unambiguous	2	1	O49299	N-Term(iTRAQ8plex); C16(iodoTMT6plex); K19(iTRAQ8plex)	HCD	1	0	1	1		6.52517e+06	1269480	Unique	Used	0.578717	0.710252	0.595526	0.794037	0.509226	19946.1	11543.2	14166.7	11878.4	15837.9	10157.1	0.002	0.01336	1.64835	0	62.5432	55	4	750.677	2999.69	-1.57848	75.7276	30872	30872	MS2	0/0	ZP9a.raw
High	yTDYTPcQDQR	Unambiguous	2	1	B9DFI7	Y1(iTRAQ8plex); C7(iodoTMT6plex)	HCD	1	0	1	1		763011474	850424	Unique	Used	0.690829	1.0153	0.802353	1.32302	0.544844	63818.4	44087.6	64794.6	51204.9	84433	34771.1	0.002	0.01304	1.57994	0	21.6053	55	3	675.006	2023	-1.62018	39.5681	12197	12197	MS2	0/0	ZP10a.raw
High	yLLPAMWDPQSSTck	Unambiguous	1	1	Q9FE06	Y1(iTRAQ8plex); C14(iodoTMT6plex); K15(iTRAQ8plex)	HCD	1	0	1	1			1264355	Unique	Used	0.556157	0.887841	0.812104	1.09351	0.610853	60872.7	33854.8	54045.2	49434.9	66565	37184.2	0.002	0.0171	1.56261	0	46.0416	55	3	893.155	2677.45	-0.0652729	64.2747	24808	24808	MS2	0/0	ZP9a.raw
High	tQETLEEGcQLIDk	Unambiguous	1	1	O82663	N-Term(iTRAQ8plex); C9(iodoTMT6plex); K14(iTRAQ8plex)	HCD	1	0	1	1		32395937	1259172	Unique	Used	0.55108	0.654904	0.577015	0.82486	0.521841	60805.6	33508.7	39821.8	35085.7	50156.1	31730.9	0.002	0.01281	1.55863	0	0	55	3	848.802	2544.39	-3.32004	53.0307	18740	18740	MS2	0/0	ZP9a.raw
High	gFVGVLHNWcEPFPTYPR	Unambiguous	1	1	Q9C9Q8	N-Term(iTRAQ8plex); C10(iodoTMT6plex)	HCD	1	0	1	1		9.86322e+07	1006789	Unique	Used	0.567991	0.885617	0.792424	1.23652	0.688972	27632.7	15695.1	24472	21896.8	34168.3	19038.2	0.002	0.01663	1.53856	0	33.8905	55	4	688.864	2752.43	-7.40215	66.1696	26237	26237	MS2	0/0	ZP16a.raw
High	lAVEAVcA	Unambiguous	3	1	Q9SCW1	N-Term(iTRAQ8plex); C7(iodoTMT6plex)	HCD	1	0	1	1			1202423	Unique	Used	0.546622	0.851436	0.651838	0.963901	0.708203	75751.2	41407.3	64497.3	49377.5	73016.7	53647.2	0.002	0.01437	1.46997	0		55	2	704.918	1408.83	-4.29429	48.1446	14438	14438	MS2	0/0	ZP7a.raw
High	sEAAAAFGNDGcyLEk	Unambiguous	3	1	O04983	N-Term(iTRAQ8plex); C12(iodoTMT6plex); Y13(iTRAQ8plex); K16(iTRAQ8plex)	HCD	1	0	1	1			958203	Unique	Used	0.61739	0.465861	0.591059	0.894161	0.738018	19450	12008.2	9061.01	11496.1	17391.5	14354.5	0.002	0.01396	1.35059	0		55	3	963.19	2887.55	-1.67753	48.3955	17818	17818	MS2	0/0	ZP14a.raw
High	nPQLTTcNk	Unambiguous	1	1	Q9LIC2	N-Term(iTRAQ8plex); C7(iodoTMT6plex); K9(iTRAQ8plex)	HCD	1	0	1	1		28010798	927402	Unique	Used	0.475991	0.787348	0.654483	1.00276	0.437909	36337.4	17296.3	28610.2	23782.2	36437.6	15912.5	0.002	0.01213	1.2743	0	0	55	2	978.571	1956.13	-0.646758	33.086	9417	9417	MS2	0/0	ZP13a.raw
High	eAQmcNILGR	Unambiguous	1	1	F4KIB2	N-Term(iTRAQ8plex); M4(Oxidation); C5(iodoTMT6plex)	HCD	1	0	1	1		30160610	902996	Unique	Used	0.492457	0.753982	0.669793	1.04846	0.440094	74275.2	36577.3	56002.2	49749	77874.5	32688.1	0.002	0.01159	1.22803	0	0	55	2	892.484	1783.96	-2.87678	35.7712	11062	11062	MS2	0/0	ZP12a.raw
High	qIIDEScSLGk	Unambiguous	1	1	Q9ZPE7	N-Term(iTRAQ8plex); C7(iodoTMT6plex); K11(iTRAQ8plex)	HCD	1	0	1	1		624998543	881471	Unique	Used	0.582091	0.867863	0.790538	1.22662	0.649413	155050	90253.1	134562	122573	190187	100691	0.002	0.01309	1.18934	0	45.5976	55	3	710.745	2130.22	-1.63009	45.9776	16873	16873	MS2	0/0	ZP11a.raw
High	dGHAFSAcVDkDSVk	Unambiguous	3	1	Q56ZQ3	N-Term(iTRAQ8plex); C8(iodoTMT6plex); K11(iTRAQ8plex); K15(iTRAQ8plex)	HCD	1	0	1	1		103059506	1017430	Unique	Used	0.603078	0.766161	0.643962	1.22667	0.714463	78207.2	47165	59919.3	50362.5	95934	55876.1	0.003	0.02611	2.66323	1	20.4425	55	5	564.917	2820.55	-3.9082	39.0689	13327	13327	MS2	0/0	ZP17a.raw
High	tILPcNLPR	Unambiguous	1	1	Q43316	N-Term(iTRAQ8plex); C5(iodoTMT6plex)	HCD	1	0	1	1		179981642	932899	Unique	Used	0.816044	0.950764	0.832407	0.968631	0.63378	217316	177340	206616	180896	210499	137731	0.003	0.02643	2.60308	0	43.4465	55	3	554.009	1660.01	1.57542	45.1588	15926	15926	MS2	0/0	ZP13a.raw
High	wPGAEAVGSGDPLEDFck	Unambiguous	1	1	P25857	N-Term(iTRAQ8plex); C17(iodoTMT6plex); K18(iTRAQ8plex)	HCD	1	0	1	1		5.97745e+08	1265173	Unique	Used	0.524143	0.9238	0.824374	1.39436	0.51993	87071.7	45638	80436.8	71779.6	121409	45271.2	0.003	0.02742	2.52907	0	27.9772	55	4	704.621	2815.46	-4.6364	66.0134	25759	25759	MS2	0/0	ZP9a.raw
High	fAVcLTSGR	Unambiguous	1	1	Q9ZVS5	N-Term(iTRAQ8plex); C4(iodoTMT6plex)	HCD	1	0	1	1		2478080169	933207	Unique	Used	0.519055	0.800288	0.677745	1.12702	0.801464	469847	243876	376013	318436	529528	376565	0.003	0.02968	2.50755	0	35.6926	55	3	529.647	1586.93	4.67232	45.8805	16299	16299	MS2	0/0	ZP13a.raw
High	vLSVLNEATckDPVEPLTLEEIADR	Unambiguous	2	1	A0A090MHY5	N-Term(iTRAQ8plex); C10(iodoTMT6plex); K11(iTRAQ8plex)	HCD	1	0	1	1			922075	Unique	Used		1.92273	1.96874	2.28033	1.08482	1489		2862.96	2931.47	3395.42	1615.31	0.003	0.02771	2.4682	1	10.1797	55	5	739.222	3692.08	5.84825	78.2564	33657	33657	MS2	0/0	ZP12a.raw
High	icTDAIVSELQk	Unambiguous	1	1	Q680A5	N-Term(iTRAQ8plex); C2(iodoTMT6plex); K12(iTRAQ8plex)	HCD	1	0	1	1		19711385	886534	Unique	Used	0.616383	1.10047	1.15447	0.954082	0.665428	15689.3	9670.59	17265.5	18112.8	14968.8	10440.1	0.003	0.0243	2.33878	0	65.6939	55	4	565.087	2257.33	1.38098	56.6457	22747	22747	MS2	0/0	ZP11a.raw
High	gFHIDGcQASVEAk	Unambiguous	2	1	Q39099	N-Term(iTRAQ8plex); C7(iodoTMT6plex); K14(iTRAQ8plex)	HCD	1	0	1	1		6.64688e+07	955377	Unique	Used	0.637292	0.905143	0.651147	1.07846	0.62598	47413.6	30216.3	42916.1	30873.2	51133.9	29680	0.003	0.02714	2.21313	0	52.3814	55	4	600.585	2399.32	-0.071443	41.9551	14434	14434	MS2	0/0	ZP14a.raw
High	dAcDQAk	Unambiguous	2	1	Q96251	N-Term(iTRAQ8plex); C3(iodoTMT6plex); K7(iTRAQ8plex)	HCD	1	0	1	1		209475901	873101	Unique	Used	0.580967	0.889254	0.809139	0.909659	0.541762	259481	150750	230744	209956	236039	140577	0.003	0.02698	2.17421	0	39.4228	55	3	563.32	1687.94	-0.987124	27.5125	6975	6975	MS2	0/0	ZP11a.raw
High	aVGScSEcSYTGTFR	Unambiguous	3	1	Q9SCW1	N-Term(iTRAQ8plex); C5(iodoTMT6plex); C8(iodoTMT6plex)	HCD	1	0	1	1		2.58978e+08	995840	Unique	Used	0.404834	0.860127	0.548752	0.915192	0.705101	169867	68767.7	146107	93214.6	155461	119773	0.003	0.02395	2.12039	0	20.3424	55	4	633.333	2530.31	0.305295	37.7196	12456	12456	MS2	0/0	ZP16a.raw
High	gVDGTcDQIR	Unambiguous	3	1	Q56XI5	N-Term(iTRAQ8plex); C6(iodoTMT6plex)	HCD	1	0	1	1		221544244	875558	Unique	Used	0.839198	0.908962	1.00592	1.11235	0.611287	135538	113744	123199	136342	150766	82852.9	0.003	0.02604	2.06926	0	55.9228	55	4	424.984	1696.91	-1.5261	33.3468	9966	9966	MS2	0/0	ZP11a.raw
High	dcGVDDDR	Unambiguous	1	1	P46637	N-Term(iTRAQ8plex); C2(iodoTMT6plex)	HCD	1	0	1	1		47521404	846235	Unique	Used	0.828871	0.750723	0.924882	0.953021	0.838863	43739.1	36254.1	32835.9	40453.5	41684.2	36691.1	0.003	0.02935	2.05044	0	28.8742	55	3	509.924	1527.76	-0.14682	28.5772	6894	6894	MS2	0/0	ZP10a.raw
High	gHGFEILAFPcNQFGNQEPGTNEEIVQFAcTR	Unambiguous	1	1	O48646	N-Term(iTRAQ8plex); C11(iodoTMT6plex); C30(iodoTMT6plex)	HCD	1	0	1	1			1007359	Unique	Used	0.301416	0.715506	1.14362	0.703961	0.27253	9697.32	2922.92	6938.49	11090.1	6826.53	2642.81	0.003	0.03224	1.93953	0	19.0711	55	5	904.065	4516.3	2.53631	67.9795	27018	27018	MS2	0/0	ZP16a.raw
High	lDLIDPYTcTPLIVR	Unambiguous	1	1	Q9LVA0	N-Term(iTRAQ8plex); C9(iodoTMT6plex)	HCD	1	0	1	1		24339675	1268733	Unique	Used	0.513603	0.705433	0.60887	0.87625	0.556264	53967.8	27718	38070.6	32859.4	47289.2	30020.3	0.003	0.02445	1.91201	0	0	55	3	789.125	2365.36	-2.30448	73.9326	29964	29964	MS2	0/0	ZP9a.raw
High	nLcVTAAHFPIR	Unambiguous	5	1	Q0WL64	N-Term(iTRAQ8plex); C3(iodoTMT6plex)	HCD	1	0	1	1			1043249	Unique	Used	0.782442	0.737414	0.438556	0.622399	0.468381	41510.3	32479.4	30610.2	18204.6	25836	19442.6	0.003	0.02778	1.91171	0	46.7383	55	4	494.54	1975.14	-0.985832	47.0809	17431	17431	MS2	0/0	ZP18a.raw
High	eEVFGPALcVk	Unambiguous	1	1	Q9STS1	N-Term(iTRAQ8plex); C9(iodoTMT6plex); K11(iTRAQ8plex)	HCD	1	0	1	1		142163714	885601	Unique	Used	0.620872	0.792262	0.636696	0.965337	0.544804	53614	33287.5	42476.4	34135.8	51755.6	29209.1	0.003	0.02999	1.90078	0	65.0723	55	3	710.42	2129.25	0.776812	54.7178	21673	21673	MS2	0/0	ZP11a.raw
High	nINMFPVcTR	Unambiguous	2	1	Q93Z91	N-Term(iTRAQ8plex); C8(iodoTMT6plex)	HCD	1	0	1	1		2.72417e+07	934983	Unique	Used	0.618107	0.758814	0.777828	1.16495	0.571097	78663.8	48622.7	59691.2	61186.9	91639.1	44924.7	0.003	0.02614	1.896	0	53.3949	55	3	610.008	1828.01	1.07958	49.9594	18432	18432	MS2	0/0	ZP13a.raw
High	fSHcLVSR	Unambiguous	2	1	Q93ZE7	N-Term(iTRAQ8plex); C4(iodoTMT6plex)	HCD	1	0	1	1		146366966	1055369	Unique	Used	0.785565	0.926339	0.634872	1.13212	0.623162	292168	229517	270646	185489	330768	182068	0.003	0.02535	1.77665	0	38.5805	55	3	527.972	1581.9	-1.74983	34.5132	10880	10880	MS2	0/0	ZP19a.raw
High	vcEGDAESVVk	Unambiguous	1	1	Q9SI07	N-Term(iTRAQ8plex); C2(iodoTMT6plex); K11(iTRAQ8plex)	HCD	1	0	1	1		333856108	878723	Unique	Used	0.561994	0.729078	0.724898	0.989478	0.740286	63641.7	35766.3	46399.8	46133.7	62972.1	47113	0.003	0.02241	1.74639	0	76.3043	55	3	691.724	2073.16	-5.21813	40.1544	13674	13674	MS2	0/0	ZP11a.raw
High	fLLPALyDPTTSAcSTMV	Unambiguous	1	1	Q9ZPE7	N-Term(iTRAQ8plex); Y7(iTRAQ8plex); C14(iodoTMT6plex)	HCD	1	0	1	1		172095412	1268189	Unique	Used	0.62392	0.82863	0.749475	1.01568	0.525577	43996.9	27450.5	36457.2	32974.6	44686.7	23123.8	0.003	0.02341	1.67121	0	14.3301	55	4	717.648	2867.57	-0.0358291	72.7036	29318	29318	MS2	0/0	ZP9a.raw
High	lcDQALASGk	Unambiguous	4	1	O04499	N-Term(iTRAQ8plex); C2(iodoTMT6plex); K10(iTRAQ8plex)	HCD	1	0	1	1		6.60278e+07	904679	Unique	Used	0.644175	0.690072	0.751728	0.978664	0.930765	52176.3	33610.7	36005.4	39222.4	51063.1	48563.9	0.003	0.02473	1.67025	0	73.8169	55	4	486.538	1943.13	-4.94155	39.3021	13016	13016	MS2	0/0	ZP12a.raw
High	iSDPmEEGcR	Unambiguous	2	1	F4HXD2	N-Term(iTRAQ8plex); M5(Oxidation); C9(iodoTMT6plex)	HCD	1	0	1	1			1250677	Unique	Used	0.684045	0.880608	0.82034	1.2787	0.610451	103023	70472.7	90723.2	84514.2	131736	62890.8	0.003	0.0268	1.63949	0	49.9921	55	3	595.97	1785.9	-1.48522	33.5718	8557	8557	MS2	0/0	ZP9a.raw
High	vPDEALGcGLTk	Unambiguous	5	1	Q94A37	N-Term(iTRAQ8plex); C8(iodoTMT6plex); K12(iTRAQ8plex)	HCD	1	0	1	1		166181958	855714	Unique	Used	0.655874	0.670438	0.718201	1.03854	0.686788	105362	69104	70638.4	75670.9	109422	72361.2	0.003	0.02354	1.63869	0	36.1278	55	3	714.089	2140.25	3.19796	51.3153	18466	18466	MS2	0/0	ZP10a.raw
High	NLcHQPIEtILEHLVmk	Unambiguous	1	1	Q9LH86	C3(iodoTMT6plex); T9(Phospho); M16(Oxidation); K17(iTRAQ8plex)	HCD	1	0	1	1		4.69769e+07	862025	Unique	Used	1.28719	0.491566	0.336034	0.329247	0.392866	9067.64	11671.7	4457.34	3047.04	2985.49	3562.36	0.003	0.02834	1.59854	0	72.5317	55	3	916.489	2747.45	0.638311	65.1331	25886	25886	MS2	0/0	ZP10a.raw
High	wAmLGALGcTFPEILSk	Unambiguous	5	1	Q9S7J7	N-Term(iTRAQ8plex); M3(Oxidation); C9(iodoTMT6plex); K17(iTRAQ8plex)	HCD	1	0	1	1			895632	Unique	Used	0.316634	0.469075		0.521113	0.397518	7309.05	2314.29	3428.5		3808.84	2905.48	0.003	0.02388	1.58865	0	71.4791	55	4	698.398	2790.57	-0.495729	77.5061	33631	33901	MS2	0/0	ZP11a.raw
High	gIEEcVR	Unambiguous	2	1	Q9SF85	N-Term(iTRAQ8plex); C5(iodoTMT6plex)	HCD	1	0	1	1			927714	Unique	Used	0.593722	0.698774	0.687586	1.0356	0.654647	57649.1	34227.6	40283.7	39638.8	59701.2	37739.8	0.003	0.03183	1.47172	0	0	55	2	719.912	1438.82	-1.61533	33.741	9781	9781	MS2	0/0	ZP13a.raw
High	lPGFHTcVGGGGER	Unambiguous	4	1	F4I576	N-Term(iTRAQ8plex); C7(iodoTMT6plex)	HCD	1	0	1	1		5.74258e+07	1018303	Unique	Used	0.704232	0.679442	0.725285	0.869713	0.609096	61545.8	43342.6	41816.8	44638.2	53527.2	37487.3	0.003	0.02862	1.46847	0	0	55	3	674.032	2020.08	-4.60303	41.1345	14387	14387	MS2	0/0	ZP17a.raw
High	aLVTIPAPAVcLFR	Unambiguous	1	1	Q94EH2	N-Term(iTRAQ8plex); C11(iodoTMT6plex)	HCD	1	0	1	1			892879	Unique	Used	0.806226	1.3727	1.07036	1.21713	0.804014	10038.7	8093.47	13780.1	10745	12218.4	8071.26	0.003	0.02607	1.43468	0	28.0839	55	3	702.099	2104.28	-0.472474	70.7664	30254	30254	MS2	0/0	ZP11a.raw
High	eAQmcNVLGR	Unambiguous	2	1	Q9C5N2	N-Term(iTRAQ8plex); M4(Oxidation); C5(iodoTMT6plex)	HCD	1	0	1	1		118573266	901784	Unique	Used	0.508454	0.862275	0.719768	0.975703	0.523036	243336	123725	209823	175146	237424	127274	0.003	0.03305	1.38587	0	0	55	2	885.482	1769.96	3.94241	33.1921	9644	9644	MS2	0/0	ZP12a.raw
High	lcHENVYLPMLk	Unambiguous	1	1	Q6DR13	N-Term(iTRAQ8plex); C2(iodoTMT6plex); K12(iTRAQ8plex)	HCD	1	0	1	1		1.75684e+07	997372	Unique	Used	0.797841	0.780509	0.822572	1.05648	0.629492	12262.3	9783.35	9570.81	10086.6	12954.9	7719	0.003	0.03054	1.34175	0	48.5898	55	3	799.803	2397.39	5.13364	41.3323	14315	14315	MS2	0/0	ZP16a.raw
High	sDDGGADTATDDPcPcA	Unambiguous	1	1	Q93VM8	N-Term(iTRAQ8plex); C14(iodoTMT6plex); C16(Nethylmaleimide)	HCD	1	0	1	1		1.76422e+07	1098632	Unique	Used		0.708013	0.587214	1.62543	0.671237	3920.78		2775.97	2302.34	6372.97	2631.77	0.003	0.02957	1.27549	0	59.8845	55	3	790.35	2369.03	-1.27103	46.884	13384	13384	MS2	0/0	ZP2a.raw
High	iWAFGPETTGPNMVVDmck	Unambiguous	6	1	Q9ASR1	N-Term(iTRAQ8plex); M17(Oxidation); C18(iodoTMT6plex); K19(iTRAQ8plex)	HCD	1	0	1	1		6.0236e+07	863521	Unique	Used	0.488983	0.631493	0.504819	0.881224	0.745281	22199	10855	14018.5	11206.5	19562.3	16544.5	0.003	0.03047	1.13429	0	0	55	3	1017.2	3049.58	-5.02263	68.5622	27678	27678	MS2	0/0	ZP10a.raw
High	aFEPcDGR	Unambiguous	2	1	B9DFI7	N-Term(iTRAQ8plex); C5(iodoTMT6plex)	HCD	1	0	1	1		1886401540	876460	Unique	Used	0.505544	0.838257	0.709455	1.02628	0.569317	1.25338e+06	633639	1050655	889217	1.28632e+06	713570	0.004	0.03878	2.66757	0	10.0408	29	3	509.94	1527.81	-1.70763	35.3311	11033	11033	MS2	0/0	ZP11a.raw
High	aVMcGLLPk	Unambiguous	1	1	Q8LCP6	N-Term(iTRAQ8plex); C4(iodoTMT6plex); K9(iTRAQ8plex)	HCD	1	0	1	1		365744548	935540	Unique	Used	0.623797	0.827143	0.869343	1.20581	0.644665	196962	122864	162916	171227	237499	126974	0.004	0.04181	2.47446	0	56.0988	55	3	623.718	1869.14	-3.721	51.1804	19090	19090	MS2	0/0	ZP13a.raw
High	iYDAGVQITDIAQEGcDPcDAHIWN	Unambiguous	2	1	Q8LC65	N-Term(iTRAQ8plex); C16(iodoTMT6plex); C19(iodoTMT6plex)	HCD	1	0	1	1		3.06241e+08	893422	Unique	Used	0.703053	1.49605	1.01935	1.64449	0.667352	18890.1	13280.8	28260.6	19255.7	31064.7	12606.4	0.004	0.03554	2.29571	0	25.2085	55	5	742.777	3709.86	-2.57816	72.047	30911	30911	MS2	0/0	ZP11a.raw
High	eFGVTEcVNPk	Unambiguous	2	1	P06525	N-Term(iTRAQ8plex); C7(iodoTMT6plex); K11(iTRAQ8plex)	HCD	1	0	1	1		1373731437	906708	Unique	Used	0.539954	0.822899	0.695828	0.973322	0.621758	68256.9	36855.6	56168.6	47495.1	66436	42439.3	0.004	0.04093	2.22312	0	35.3948	55	3	720.743	2160.21	-0.618139	43.716	15402	15402	MS2	0/0	ZP12a.raw
High	sAGPLIIAck	Unambiguous	2	1	O82662	N-Term(iTRAQ8plex); C9(iodoTMT6plex); K10(iTRAQ8plex)	HCD	1	0	1	1		164788570	907042	Unique	Used	0.740109	0.903681	0.917175	0.989736	0.630273	119785	88653.9	108247	109864	118555	75497.2	0.004	0.04308	1.92955	0	72.4523	55	3	637.401	1910.19	-2.26106	44.405	15787	15787	MS2	0/0	ZP12a.raw
High	gGcYGGMk	Unambiguous	1	1	Q39131	N-Term(iTRAQ8plex); C3(iodoTMT6plex); K8(iTRAQ8plex)	HCD	1	0	1	1		582930074	951123	Unique	Used	0.620518	0.726898	0.886179	1.35153	0.587087	354174	219771	257448	313861	478678	207931	0.004	0.03864	1.80649	0	23.732	55	3	570.653	1709.94	-2.5387	32.2775	9330	9330	MS2	0/0	ZP14a.raw
High	dcLLPLISk	Unambiguous	2	1	Q8VY63	N-Term(iTRAQ8plex); C2(iodoTMT6plex); K9(iTRAQ8plex)	HCD	1	0	1	1		8.73915e+07	886956	Unique	Used	0.515525	0.943231	0.942749	0.906387	0.322514	77394.2	39898.7	73000.7	72963.3	70149.1	24960.7	0.004	0.03661	1.7155	0	69.4437	55	3	647.074	1939.21	0.673479	57.5578	23241	23241	MS2	0/0	ZP11a.raw
High	nIcEDVLMDFDALk	Unambiguous	1	1	Q9FNN5	N-Term(iTRAQ8plex); C3(iodoTMT6plex); K14(iTRAQ8plex)	HCD	1	0	1	1		61651526	866119	Unique	Used	0.715737	1.18668	1.58299	2.84084	1.05227	2141.44	1532.71	2541.21	3389.89	6083.5	2253.38	0.004	0.03914	1.68229	0	67.3261	55	4	641.603	2563.39	-0.337873	74.3604	30754	30754	MS2	0/0	ZP10a.raw
High	fVcAETR	Unambiguous	1	1	Q8GWH3	N-Term(iTRAQ8plex); C3(iodoTMT6plex)	HCD	1	0	1	1		211583446	928311	Unique	Used	1.2185	1.13898	1.1613	1.1287	0.467562	88465.2	107795	100760	102735	99850.8	41363	0.004	0.04521	1.67018	0	0	55	2	729.916	1458.82	0.112549	35.0269	10485	10485	MS2	0/0	ZP13a.raw
High	wkPDGcDLPR	Unambiguous	2	1	Q9LRS2	N-Term(iTRAQ8plex); K2(iTRAQ8plex); C6(iodoTMT6plex)	HCD	1	0	1	1		5.42715e+07	978977	Unique	Used	0.68991	0.942863	0.840873	1.15833	0.73614	81692.9	56360.8	77025.2	68693.3	94627.7	60137.4	0.004	0.04528	1.59862	0	33.2291	55	4	531.805	2124.2	-2.87506	42.3357	14889	14889	MS2	0/0	ZP15a.raw
High	sVIcPLELDEAk	Unambiguous	1	1	Q940G0	N-Term(iTRAQ8plex); C4(iodoTMT6plex); K12(iTRAQ8plex)	HCD	1	0	1	1		149483704	884837	Unique	Used	0.459874	0.833783	0.824806	1.20538	0.594188	77957.1	35850.4	64999.3	64299.5	93968.1	46321.2	0.004	0.03623	1.57152	0	18.2711	55	2	1127.66	2254.31	-0.00171116	53.0523	20774	20774	MS2	0/0	ZP11a.raw
High	vVTITDcGQLS	Unambiguous	1	1	Q42406	N-Term(iTRAQ8plex); C7(iodoTMT6plex)	HCD	1	0	1	1			1175928	Unique	Used	0.723103	1.06153	0.859357	1.06056	0.486047	50007.1	36160.3	53084.1	42974	53035.6	24305.8	0.004	0.03463	1.52581	0	62.2839	55	3	590.337	1769	-1.63923	53.4488	19264	19264	MS2	0/0	ZP6a.raw
High	dSEVYck	Unambiguous	1	1	Q9ZPS7	N-Term(iTRAQ8plex); C6(iodoTMT6plex); K7(iTRAQ8plex)	HCD	1	0	1	1		23028953	876213	Unique	Used	0.507093	0.739571	0.828123	1.17785	0.59481	77348.2	39222.7	57204.6	64053.8	91104.7	46007.5	0.004	0.04258	1.51503	0	0	55	2	890.997	1780.99	-3.30961	34.8112	10746	10746	MS2	0/0	ZP11a.raw
High	nITcLTR	Unambiguous	2	1	P57106	N-Term(iTRAQ8plex); C4(iodoTMT6plex)	HCD	1	0	1	1		107855569	953133	Unique	Used	0.76084	0.763011	0.764465	0.870526	0.599982	92982.8	70745.1	70946.9	71082.1	80944	55788	0.004	0.03448	1.49375	0	0	55	2	727.437	1453.87	-0.526902	36.8406	11745	11745	MS2	0/0	ZP14a.raw
High	iSAAEIAAIcQEAGmHAVR	Unambiguous	2	1	Q9SEI4	N-Term(iTRAQ8plex); C10(iodoTMT6plex); M15(Oxidation)	HCD	1	0	1	1		2.91167e+07	984816	Unique	Used	0.551216	0.895018	0.294033	0.732267	0.716252	12810	7061.06	11465.1	3766.55	9380.31	9175.16	0.004	0.04491	1.48321	0	17.4399	55	4	648.351	2590.38	-4.67345	57.6707	22270	22270	MS2	0/0	ZP15a.raw
High	vLSANPLAPLNIEcLMDEk	Unambiguous	1	1	Q9S7C0	N-Term(iTRAQ8plex); C14(iodoTMT6plex); K19(iTRAQ8plex)	HCD	1	0	1	1			1271270	Unique	Used	0.645888	0.806078	0.282595	0.994655	0.689542	16366	10570.6	13192.2	4624.94	16278.5	11285	0.004	0.03504	1.46001	0	73.6036	55	3	1003.24	3007.69	-1.50431	79.8098	33003	33003	MS2	0/0	ZP9a.raw
High	dGHFcPALTk	Unambiguous	2	1	Q38931	N-Term(iTRAQ8plex); C5(iodoTMT6plex); K10(iTRAQ8plex)	HCD	1	0	1	1		51020164	995754	Unique	Used	0.661451	0.849366	0.80928	1.16514	0.735881	39959.8	26431.4	33940.5	32338.6	46558.7	29405.6	0.004	0.03812	1.41721	0	21.3385	55	3	676.056	2026.15	-1.9254	37.5173	12352	12352	MS2	0/0	ZP16a.raw
High	tNPADEEck	Unambiguous	1	1	P25857	N-Term(iTRAQ8plex); C8(iodoTMT6plex); K9(iTRAQ8plex)	HCD	1	0	1	1		103110170	874703	Unique	Used	0.625514	0.849251	0.79793	1.20177	0.752606	21418.2	13397.4	18189.4	17090.2	25739.9	16119.5	0.004	0.04657	1.38862	0	0	55	2	972.53	1944.05	0.482366	31.3743	8935	8935	MS2	0/0	ZP11a.raw
High	gSGGGGNDNAcYk	Unambiguous	1	1	O65639	N-Term(iTRAQ8plex); C11(iodoTMT6plex); K13(iTRAQ8plex)	HCD	1	0	1	1		144126514	900057	Unique	Used	0.648106	0.856983	0.950759	1.50186	0.695002	34812.1	22561.9	29833.4	33097.9	52283	24194.5	0.004	0.03953	1.34658	0	0	55	3	713.041	2137.11	-2.21534	29.4699	7614	7614	MS2	0/0	ZP12a.raw
High	gGEGcYNcGDTGHFAR	Unambiguous	1	1	O65639	N-Term(iTRAQ8plex); C5(Nethylmaleimide); C8(iodoTMT6plex)	HCD	0.0075	0	1	1		30691138	977121	Unique	Used	0.905207	0.872871	0.752471	1.44221	0.761899	33958.7	30739.7	29641.6	25553	48975.8	25873.1	0.004	0.03614	1.3384	0	36.9306	55	4	601.282	2402.11	-2.76581	37.7108	12587	12587	MS2	0/0	ZP15a.raw
High	acDLGLEVkPWIk	Unambiguous	2	1	Q42560	N-Term(iTRAQ8plex); C2(iodoTMT6plex); K9(iTRAQ8plex); K13(iTRAQ8plex)	HCD	1	0	1	1		1.11069e+07	984340	Unique	Used	0.709497	0.695518	0.543815	1.01656	0.872479	15131.4	10735.7	10524.1	8228.67	15382	13201.8	0.004	0.03668	1.31499	0	64.3758	55	4	679.165	2713.64	-0.263516	56.3971	21664	21664	MS2	0/0	ZP15a.raw
High	vTGDYScTAEVQR	Unambiguous	1	1	Q9M2Y6	N-Term(iTRAQ8plex); C7(iodoTMT6plex)	HCD	1	0	1	1		2563468288	850601	Unique	Used	0.696261	0.831645	0.899767	1.07399	0.578175	32043.2	22310.5	26648.6	28831.4	34414.2	18526.6	0.004	0.04352	1.31415	0	55.0644	55	3	688.029	2062.07	-1.03661	39.9703	12409	12409	MS2	0/0	ZP10a.raw
High	tQETLEEGcQLIDk	Unambiguous	1	1	O82663	N-Term(iTRAQ8plex); C9(iodoTMT6plex); K14(iTRAQ8plex)	HCD	1	0	1	1		105519208	857277	Unique	Used	0.488369	0.82588	0.814199	1.04585	0.618798	52869.2	25819.7	43663.6	43046.1	55293.1	32715.4	0.004	0.03681	1.21265	0	9.2696	55	3	848.802	2544.39	-3.46397	54.6938	20295	20295	MS2	0/0	ZP10a.raw
High	sTSSSVVTcDTSSPFR	Unambiguous	1	1	Q9SN38	N-Term(iTRAQ8plex); C9(iodoTMT6plex)	HCD	1	0	1	1		2.7392e+07	880001	Unique	Used	0.533593	1.21121	0.802254	1.20936	0.63635	32040.6	17096.6	38807.8	25704.7	38748.7	20389	0.004	0.03923	1.19938	0	68.6632	55	3	765.397	2294.18	-1.39883	42.8671	15164	15164	MS2	0/0	ZP11a.raw
High	lLDVQSGVEGSTQcDIQDSk	Unambiguous	2	1	Q8L8U5	N-Term(iTRAQ8plex); C14(iodoTMT6plex); K20(iTRAQ8plex)	HCD	1	0	1	1		31082616	1260864	Unique	Used	0.493518	0.816137	0.8576	1.15769	0.445748	35968.9	17751.3	29355.6	30846.9	41640.9	16033.1	0.004	0.03488	1.09511	0	51.1835	55	3	1020.54	3059.61	-6.68797	56.6455	20710	20710	MS2	0/0	ZP9a.raw
High	wTIYNYcTDR	Unambiguous	2	1	Q39099	N-Term(iTRAQ8plex); C7(iodoTMT6plex)	HCD	1	0	1	1		331585402	910110	Unique	Used	0.603816	1.07646	0.647572	1.07868	0.416912	31646.8	19108.8	34066.5	20493.6	34136.7	13193.9	0.004	0.04186	0.92427	0	0	55	2	984.509	1968.01	-2.45459	50.9441	19364	19364	MS2	0/0	ZP12a.raw
High	lEcPAINk	Unambiguous	1	1	Q9STW6	N-Term(iTRAQ8plex); C3(iodoTMT6plex); K8(iTRAQ8plex)	HCD	1	0	1	1		293855788	930997	Unique	Used	0.745509	0.866238	0.895508	1.00313	0.740758	258937	193040	224301	231880	259747	191810	0.005	0.05473	2.8417	0	71.7457	53	3	609.042	1825.11	4.48236	41.0124	13684	13684	MS2	0/0	ZP13a.raw
High	qEETcVMR	Unambiguous	1	1	Q9XGX9	N-Term(iTRAQ8plex); C5(iodoTMT6plex)	HCD	1	0	1	1		6.28294e+08	900964	Unique	Used	1.01005	1.67855	1.20378	1.34522	0.628434	334136	337493	560864	402225	449486	209982	0.005	0.04965	2.11303	0	45.381	55	3	543.624	1628.86	-1.48565	31.4152	8678	8678	MS2	0/0	ZP12a.raw
High	TCGIVVGGYcR	Unambiguous	2	1	Q8GZ63	C10(iodoTMT6plex)	HCD	1	0	1	1		359247607	900695	Unique	Used	0.960969	0.774245	0.54748	0.862756	0.843633	33983.1	32656.7	26311.2	18605.1	29319.1	28669.3	0.005	0.05487	2.03566	0	44.5824	55	3	486.259	1456.76	1.63487	30.8417	8363	8363	MS2	0/0	ZP12a.raw
High	lHFHDcFVR	Unambiguous	2	1	O80912	N-Term(iTRAQ8plex); C6(iodoTMT6plex)	HCD	1	0	1	1			1082399	Unique	Used	0.79125	0.981709	0.733232	0.953274	0.660993	54352.7	43006.6	53358.5	39853.1	51813	35926.7	0.005	0.04737	1.93168	0	53.9278	55	4	452.503	1806.99	-3.06484	40.6489	14343	14343	MS2	0/0	ZP20a.raw
High	aAcPVPFDEAk	Unambiguous	4	1	Q56Y10	N-Term(iTRAQ8plex); C3(iodoTMT6plex); K11(iTRAQ8plex)	HCD	1	0	1	1		24906531	880319	Unique	Used	0.747021	1.22355	0.790928	1.53356	0.621661	28505.3	21294.1	34877.7	22545.6	43714.7	17720.6	0.005	0.0478	1.90655	0	71.1362	55	4	522.051	2085.18	-0.98006	43.542	15534	15534	MS2	0/0	ZP11a.raw
High	fLLPALyDPTTSAcSTMV	Unambiguous	1	1	Q9ZPE7	N-Term(iTRAQ8plex); Y7(iTRAQ8plex); C14(iodoTMT6plex)	HCD	1	0	1	1		303575053	866002	Unique	Used	0.676679	0.770119	0.707888	0.894408	0.478793	30356.1	20541.3	23377.8	21488.7	27150.7	14534.3	0.005	0.05265	1.90614	0	69.784	55	3	956.53	2867.58	1.82062	74.1087	30617	30617	MS2	0/0	ZP10a.raw
High	fYSGFPVYcVR	Unambiguous	2	1	Q9C5M0	N-Term(iTRAQ8plex); C9(iodoTMT6plex)	HCD	1	0	1	1		39528222	939589	Unique	Used	0.68095	0.970327	0.702369	0.79603	0.593854	67098.1	45690.4	65107.1	47127.6	53412.1	39846.4	0.005	0.05697	1.82347	0	82.3813	55	3	657.695	1971.07	1.35652	60.2261	23900	23900	MS2	0/0	ZP13a.raw
High	vVDLLDGLcDR	Unambiguous	6	1	B3H661	N-Term(iTRAQ8plex); C9(iodoTMT6plex)	HCD	1	0	1	1		3.86788e+07	1267485	Unique	Used	0.683501	1.37649	1.13156	1.4594	0.495236	26453.2	18080.8	36412.7	29933.4	38605.8	13100.6	0.005	0.04977	1.78048	0	38.7456	55	3	617.689	1851.05	0.368372	71.227	28505	28505	MS2	0/0	ZP9a.raw
High	hILLIISHSPIVQcR	Unambiguous	1	1	F4IQ30	N-Term(iTRAQ8plex); C14(iodoTMT6plex)	HCD	1	0	1	1		674699144	978165	Unique	Used	0.903193	0.869659	0.640385	0.977142	0.999251	22936.1	20715.7	19946.6	14688	22411.9	22918.9	0.005	0.05002	1.76566	0	6.42671	55	4	591.359	2362.42	-4.65391	40.2322	13866	13866	MS2	0/0	ZP15a.raw
High	fPcDGPGR	Unambiguous	1	1	P56766	N-Term(iTRAQ8plex); C3(iodoTMT6plex)	HCD	1	0	1	1		3.59874e+08	902467	Unique	Used	0.49256	0.818703	0.678864	0.953989	0.455338	327527	161326	268147	222346	312457	149135	0.005	0.05805	1.66046	0	46.4174	55	3	494.606	1481.8	-1.1105	34.6543	10445	10445	MS2	0/0	ZP12a.raw
High	iEGIAESLcWEk	Unambiguous	1	1	Q94EJ6	N-Term(iTRAQ8plex); C9(iodoTMT6plex); K12(iTRAQ8plex)	HCD	1	0	1	1		8.39376e+08	891905	Unique	Used	0.621065	0.753354	0.588266	1.11379	0.506588	50776.1	31535.3	38252.4	29869.8	56553.8	25722.6	0.005	0.05576	1.63982	0	21.9596	55	3	772.442	2315.31	0.488756	68.4569	29075	29075	MS2	0/0	ZP11a.raw
High	aPDFSLFDTcFDLSNmNEVk	Unambiguous	2	1	Q9LNJ3	N-Term(iTRAQ8plex); C10(iodoTMT6plex); M16(Oxidation); K20(iTRAQ8plex)	HCD	1	0	1	1		2.38986e+07	1240738	Unique	Used	0.392537	0.880138	0.956769	1.37536	0.837979	11836.5	4646.26	10417.8	11324.8	16279.5	9918.74	0.005	0.05544	1.58317	0	31.5516	55	4	812.417	3246.64	-0.792551	73.0974	27591	27591	MS2	0/0	ZP8a.raw
High	cyEcGETGHFAR	Unambiguous	1	1	O81126	C1(iodoTMT6plex); Y2(iTRAQ8plex); C4(Nethylmaleimide)	HCD	0.0204	0	1	1		107594607	995805	Unique	Used	0.8075	1.00391	0.745356	1.06549	0.646603	141144	113974	141696	105202	150387	91264.1	0.005	0.05743	1.47488	0	63.5474	55	4	533.511	2131.02	0.612848	37.6352	12413	12413	MS2	0/0	ZP16a.raw
High	qVGVPSLVcFLNk	Unambiguous	1	1	Q9ZT91	N-Term(iTRAQ8plex); C9(iodoTMT6plex); K13(iTRAQ8plex)	HCD	1	0	1	1		38647654	916890	Unique	Used	0.654355	0.637645	0.7386	0.828951	0.712457	29524.5	19319.5	18826.2	21806.8	24474.4	21035	0.005	0.04731	1.39333	0	10.9239	55	3	781.14	2341.41	-1.54126	65.6767	27323	27323	MS2	0/0	ZP12a.raw
High	vcVcPIVDGVR	Unambiguous	2	1	Q56ZQ3	N-Term(iTRAQ8plex); C2(iodoTMT6plex); C4(iodoTMT6plex)	HCD	1	0	1	1		245216147	998026	Unique	Used	0.885467	0.769002	0.702188	0.832905	0.611038	349251	309250	268574	245240	290893	213406	0.006	0.06122	2.801	0	34.7918	55	4	531.318	2122.25	-2.55434	42.8827	15110	15110	MS2	0/0	ZP16a.raw
High	lcEcPTVQGVk	Unambiguous	1	1	P93026	N-Term(iTRAQ8plex); C2(iodoTMT6plex); C4(iodoTMT6plex); K11(iTRAQ8plex)	HCD	1	0	1	1		4.538e+08	996651	Unique	Used	0.527636	0.71337	0.644841	0.880894	0.547329	230944	121855	164749	148922	203437	126403	0.006	0.06291	2.44926	0	41.6481	55	4	611.614	2443.43	-2.69927	39.5892	13432	13432	MS2	0/0	ZP16a.raw
High	lLQcLRQYKDTk	Unambiguous	2	1	Q9FKH7	N-Term(iTRAQ8plex); C4(iodoTMT6plex); K12(iTRAQ8plex)	HCD	1	0	1	1			962748	Unique	Used	0.737422	0.856984	0.807536	0.994787	0.60254	50220.7	37033.9	43038.4	40555	49958.9	30260	0.006	0.06669	2.31245	2	81.8877	55	4	612.368	2446.45	-4.76437	59.2156	23343	23343	MS2	0/0	ZP14a.raw
High	vHLAGcYIR	Unambiguous	1	1	Q8GXV7	N-Term(iTRAQ8plex); C6(iodoTMT6plex)	HCD	1	0	1	1		186683721	1057492	Unique	Used	0.654576	0.908099	0.700284	1.06807	0.628692	143069	93649.7	129921	100189	152808	89946.5	0.006	0.07312	1.9716	0	18.0382	55	4	417.001	1664.98	1.95035	39.6907	13490	13490	MS2	0/0	ZP19a.raw
High	yGANcGPEAVWFk	Unambiguous	1	1	Q9XF89	Y1(iTRAQ8plex); C5(iodoTMT6plex); K13(iTRAQ8plex)	HCD	1	0	1	1		7.17451e+07	911105	Unique	Used	0.674275	0.897446	1.10379	1.14107	0.444602	55257.7	37258.9	49590.8	60992.9	63053	24567.7	0.006	0.06599	1.76013	0	0	55	3	793.771	2379.3	1.74788	53.0762	20525	20525	MS2	0/0	ZP12a.raw
High	aVSVNPLDcR	Unambiguous	2	1	Q8LBA4	N-Term(iTRAQ8plex); C9(iodoTMT6plex)	HCD	1	0	1	1		4.77837e+07	880584	Unique	Used	0.638036	0.754864	0.67554	0.915641	0.577593	74658.1	47634.6	56356.7	50434.5	68360	43122	0.006	0.0612	1.71774	0	30.1482	55	3	569.662	1706.97	-1.36099	44.0912	15840	15840	MS2	0/0	ZP11a.raw
High	aTVPGGPSVAcSTAk	Unambiguous	2	1	F4KGS3	N-Term(iTRAQ8plex); C11(iodoTMT6plex); K15(iTRAQ8plex)	HCD	1	0	1	1			904027	Unique	Used	0.644515	0.689809	0.702725	1.01574	0.663728	39366.5	25372.3	27155.4	27663.8	39986.3	26128.7	0.006	0.07288	1.63132	0	12.4905	55	3	761.775	2283.31	-2.62555	37.9627	12265	12265	MS2	0/0	ZP12a.raw
High	yTDYTPcQDQR	Unambiguous	2	1	B9DFI7	Y1(iTRAQ8plex); C7(iodoTMT6plex)	HCD	1	0	1	1		2.80904e+07	850479	Unique	Used	0.488433	0.848232	0.672057	1.02821	0.672411	29571	14443.4	25083.1	19873.4	30405.2	19883.8	0.006	0.05982	0.915084	0	0	55	2	1012.01	2023.01	0.226868	39.6882	12262	12266	MS2	0/0	ZP10a.raw
High	qFGGDTPYSLMFGPDIcGTQTk	Unambiguous	3	1	F4HW30	N-Term(iTRAQ8plex); C17(iodoTMT6plex); K22(iTRAQ8plex)	HCD	1	0	1	3		20743359	1266137	Unique	Used	0.691695	0.660112	0.70974	1.53225	0.506783	19208.3	13286.3	12679.6	13632.9	29431.9	9734.44	0.006	0.06754	0.799825	0	0	55	3	1100.9	3300.7	-1.99852	68.1583	26899	26899	MS2	0/0	ZP9a.raw
High	lGcQVIARPELDGVR	Unambiguous	1	1	Q9M0V0	N-Term(iTRAQ8plex); C3(iodoTMT6plex)	HCD	1	0	1	1		1.75154e+07	981262	Unique	Used	0.803274	0.742603	0.53476	0.810647	0.517512	41839.3	33608.4	31070	22374	33916.9	21652.4	0.007	0.08306	2.89391	0	77.8774	55	4	565.583	2259.31	-0.782253	48.2917	17770	17770	MS2	0/0	ZP15a.raw
High	cGSLGLYAPNALPSLSLkPR	Unambiguous	1	1	Q9CAC5	C1(iodoTMT6plex); K18(iTRAQ8plex)	HCD	1	0	1	1			1003458	Unique	Used	0.708932	0.736621	1.13402	0.628524	0.516005	40662.2	28826.8	29952.6	46111.6	25557.2	20981.9	0.007	0.08803	2.77205	0	84.1838	55	4	673.391	2690.54	-4.31497	56.4926	21847	21847	MS2	0/0	ZP16a.raw
High	mLSPSFGEPGQcFPLk	Unambiguous	1	1	Q9FF75	N-Term(iTRAQ8plex); C12(iodoTMT6plex); K16(iTRAQ8plex)	HCD	1	0	1	1		1.246e+08	889331	Unique	Used	0.597945	0.887053	1.13663	1.18696	0.590326	29678.9	17746.3	26326.7	33733.9	35227.7	17520.2	0.007	0.07965	2.66068	0	67.007	55	4	669.626	2675.48	3.85044	62.7594	26035	26035	MS2	0/0	ZP11a.raw
High	dPSMVEPLGScGR	Unambiguous	2	1	Q8L707	N-Term(iTRAQ8plex); C11(iodoTMT6plex)	HCD	1	0	1	1		1.41553e+08	853802	Unique	Used	0.506315	0.718273	0.751028	0.819766	0.571354	57799.1	29264.6	41515.5	43408.8	47381.7	33023.7	0.007	0.08617	2.54085	0	62.5124	55	3	661.016	1981.03	-0.336836	47.1073	16209	16209	MS2	0/0	ZP10a.raw
High	gADSGAVcLDGTLPGyHLHR	Unambiguous	2	1	F4J9L0	N-Term(iTRAQ8plex); C8(iodoTMT6plex); Y16(iTRAQ8plex)	HCD	1	0	1	1		103917507	1059424	Unique	Used	0.743776	0.854115	0.575197	0.865499	0.657021	99854	74269	85286.8	57435.8	86423.5	65606.1	0.007	0.08151	2.48635	0	23.8322	55	5	596.13	2976.62	1.695	44.695	15921	15921	MS2	0/0	ZP19a.raw
High	rLDSAGcNTR	Unambiguous	1	1	Q9LNJ3	N-Term(iTRAQ8plex); C7(iodoTMT6plex)	HCD	1	0	1	1		232539773	1034853	Unique	Used	0.451538	0.688111	0.77252	0.770822	0.579361	230263	103973	158446	177883	177492	133405	0.007	0.08508	2.3649	1	19.8942	55	3	575.989	1725.95	0.169879	25.3319	6864	6864	MS2	0/0	ZP18a.raw
High	lWcDcPFWPDDGMcR	Unambiguous	5	1	Q56Y10	N-Term(iTRAQ8plex); C3(iodoTMT6plex); C5(iodoTMT6plex); C14(iodoTMT6plex)	HCD	1	0	1	1		27142251	1004175	Unique	Used	0.663918	0.789308	0.665283	0.672611	0.544104	92420.9	61359.9	72948.6	61486	62163.3	50286.5	0.007	0.0881	1.65388	0	22.042	55	4	784.652	3135.59	-1.77776	58.811	22838	22838	MS2	0/0	ZP16a.raw
High	vNGIPScADPNLLTR	Unambiguous	1	1	Q9SGZ5	N-Term(iTRAQ8plex); C7(iodoTMT6plex)	HCD	1	0	1	1		85251322	1259087	Unique	Used	0.674253	0.819201	0.580914	1.01728	0.717338	70745.6	47700.5	57954.9	41097.1	71968.1	50748.6	0.007	0.08465	1.56698	0	43.954	55	3	735.083	2203.24	-0.658699	52.8464	18640	18640	MS2	0/0	ZP9a.raw
High	vEyELWTNSNDEcGk	Unambiguous	1	1	P93026	N-Term(iTRAQ8plex); Y3(iTRAQ8plex); C13(iodoTMT6plex); K15(iTRAQ8plex)	HCD	1	0	1	1		55049905	958624	Unique	Used	0.556909	0.89783	0.84881	0.922087	0.626413	40915.4	22786.2	36735.1	34729.4	37727.5	25629.9	0.007	0.08816	1.51166	0	0	55	4	757.905	3028.6	-0.931359	49.3285	18317	18317	MS2	0/0	ZP14a.raw
High	eYIPcLDNTDVIk	Unambiguous	1	1	O22285	N-Term(iTRAQ8plex); C5(iodoTMT6plex); K13(iTRAQ8plex)	HCD	1	0	1	1		7519485	1261278	Unique	Used	0.523157	0.762203	0.628337	1.05308	0.540862	46928.6	24551	35769.1	29487	49419.5	25381.9	0.007	0.08707	1.45749	0	12.285	55	3	820.802	2460.39	3.59927	57.5004	21186	21186	MS2	0/0	ZP9a.raw
High	lDDSSEcVTR	Unambiguous	2	1	Q9M356	N-Term(iTRAQ8plex); C7(iodoTMT6plex)	HCD	1	0	1	1		2.49197e+08	849672	Unique	Used	0.523346	0.909672	0.802901	0.941999	0.668665	26376.2	13803.9	23993.7	21177.5	24846.4	17636.9	0.007	0.0871	1.18659	0	0	55	2	879.467	1757.93	3.81218	37.8756	11301	11301	MS2	0/0	ZP10a.raw
High	acHVtLETLEEVk	Unambiguous	1	1	F4JDJ0	N-Term(iTRAQ8plex); C2(iodoTMT6plex); T5(Phospho); K13(iTRAQ8plex)	HCD	0.0093	0	1	1		3.97909e+07	1256330	Unique	Used	0.356796	1.08373		0.437122	0.462245	8426.71	3006.61	9132.29		3683.5	3895.21	0.007	0.07696	1.06811	0		55	3	830.451	2489.34	-5.09613	46.8442	15400	15400	MS2	0/0	ZP9a.raw
High	eIETcVTPFPk	Unambiguous	1	1	Q94EJ6	N-Term(iTRAQ8plex); C5(iodoTMT6plex); K11(iTRAQ8plex)	HCD	1	0	1	1		248528806	883550	Unique	Used	0.53662	0.762838	0.72522	1.12996	0.52031	37138	19929	28330.3	26933.2	41964.5	19323.3	0.007	0.0807	0.899449	0	0	55	2	1101.13	2201.26	-3.40243	50.3268	19278	19278	MS2	0/0	ZP11a.raw
High	rPPLGPGScyAQ	Unambiguous	1	1	A7WM73	N-Term(iTRAQ8plex); C9(iodoTMT6plex); Y10(iTRAQ8plex)	HCD	1	0	1	1		1.66005e+08	1039437	Unique	Used	0.671144	0.737643	0.709554	1.05209	0.489875	197342	132445	145568	140025	207622	96672.8	0.008	0.09299	2.21162	0	47.126	55	4	546.566	2183.24	-0.556516	37.1567	12626	12626	MS2	0/0	ZP18a.raw
High	aITTAQSVAPTAcDR	Unambiguous	1	1	Q9FFF4	N-Term(iTRAQ8plex); C13(iodoTMT6plex)	HCD	1	0	1	1		76991237	879581	Unique	Used	0.528395	0.898543	0.87947	1.02331	0.616706	42366.8	22386.4	38068.4	37260.3	43354.3	26127.8	0.008	0.0942	2.20099	0	23.5031	55	3	713.398	2138.18	2.78121	41.9816	14676	14676	MS2	0/0	ZP11a.raw
High	eHLcVLk	Unambiguous	1	1	P49040	N-Term(iTRAQ8plex); C4(iodoTMT6plex); K7(iTRAQ8plex)	HCD	1	0	1	1		1.20918e+08	1039334	Unique	Used	0.57837	0.647675	0.716159	0.973182	0.735351	102347	59194.2	66287.3	73296.4	99601.8	75260.6	0.008	0.0949	2.19651	0	65.6643	55	3	593.704	1779.1	-0.515206	36.89	12496	12496	MS2	0/0	ZP18a.raw
High	ecADGIIk	Unambiguous	1	1	P93026	N-Term(iTRAQ8plex); C2(iodoTMT6plex); K8(iTRAQ8plex)	HCD	1	0	1	1		69748909	903665	Unique	Used	0.687608	0.99265	0.878643	1.29935	0.68593	80066.1	55054.1	79477.6	70349.5	104034	54919.7	0.008	0.09427	2.0192	0	0	55	2	893.529	1786.05	-3.011	37.1783	11840	11840	MS2	0/0	ZP12a.raw
High	ncAPIMLR	Unambiguous	2	1	Q42564	N-Term(iTRAQ8plex); C2(iodoTMT6plex)	HCD	1	0	1	1		1.42597e+08	953945	Unique	Used	0.658786	0.775327	0.705457	0.861728	0.499284	189048	124542	146574	133365	162908	94388.5	0.008	0.09444	2.00192	0	57.6139	55	3	517.639	1550.9	0.759437	38.7344	12728	12728	MS2	0/0	ZP14a.raw
High	tccSSVQTNPAFVAVR	Unambiguous	5	1	A8MS02	N-Term(iTRAQ8plex); C2(iodoTMT6plex); C3(iodoTMT6plex)	HCD	1	0	1	1		103411971	1018313	Unique	Used	0.685979	1.04002	0.76528	1.15324	0.472305	33734.5	23141.2	35084.6	25816.4	38904	15933	0.008	0.1002	1.82625	0	15.894	55	4	662.12	2645.46	-0.496639	41.1529	14398	14398	MS2	0/0	ZP17a.raw
High	cLLCLyVIQItAIISVSIR	Unambiguous	2	1	Q84VX3	C1(iodoTMT6plex); Y6(iTRAQ8plex); T11(Phospho)	HCD	0.0055	0	1	1		1.17106e+08	916275	Unique	Used	0.798072	0.593293	0.839686	0.975481	0.786546	4734.34	3778.35	2808.85	3975.36	4618.26	3723.78	0.008	0.08844	1.80899	0	26.5357	55	4	709.408	2834.61	-1.99031	64.3031	26593	26702	MS2	0/0	ZP12a.raw
High	eLEYcIENk	Unambiguous	3	1	F4JXK1	N-Term(iTRAQ8plex); C5(iodoTMT6plex); K9(iTRAQ8plex)	HCD	1	0	1	1			903460	Unique	Used	0.637013	0.713281	0.563139	0.721778	0.347864	13298.8	8471.51	9485.77	7489.07	9598.78	4626.16	0.008	0.09852	1.80277	0	57.1162	55	3	693.389	2078.15	-3.86389	36.7348	11599	11599	MS2	0/0	ZP12a.raw
High	gEcESGSDFDSk	Unambiguous	1	1	Q9ZUF6	N-Term(iTRAQ8plex); C3(iodoTMT6plex); K12(iTRAQ8plex)	HCD	1	0	1	1		454697886	876477	Unique	Used	0.413036	0.808461	0.732847	1.13499	0.814588	83295.5	34404.1	67341.2	61042.9	94539.7	67851.5	0.008	0.08957	1.76309	0	10.0358	55	3	733.37	2198.1	-4.41372	35.3637	11052	11052	MS2	0/0	ZP11a.raw
High	lScSSEVcTATER	Unambiguous	2	1	Q9LP81	N-Term(iTRAQ8plex); C3(iodoTMT6plex); C8(iodoTMT6plex)	HCD	1	0	1	1		3.44885e+08	994757	Unique	Used	0.48492	0.892492	0.826115	0.999833	0.455942	79328.2	38467.9	70799.8	65534.2	79315	36169.1	0.008	0.09416	1.63232	0	48.248	55	3	783.423	2348.25	-3.1587	35.0515	11120	11120	MS2	0/0	ZP16a.raw
High	lLEDVANVDcSYNMTPEELNIk	Unambiguous	1	1	O49485	N-Term(iTRAQ8plex); C10(iodoTMT6plex); K22(iTRAQ8plex)	HCD	1	0	1	1		34319575	1269120	Unique	Used	0.625991	0.874938	0.823943	1.16367	0.337493	11350.3	7105.18	9930.8	9351.99	13208	3830.64	0.008	0.09636	1.54991	0	9.45953	55	4	862.705	3447.8	-5.252	74.9443	30450	30450	MS2	0/0	ZP9a.raw
High	aDGLGVSScIER	Unambiguous	2	1	P52410	N-Term(iTRAQ8plex); C9(iodoTMT6plex)	HCD	1	0	1	1		1.91159e+07	880159	Unique	Used	0.48523	0.669714	0.662681	0.70782	0.575788	22516.4	10925.6	15079.6	14921.2	15937.6	12964.7	0.008	0.1011	1.541	0	0	55	2	920.505	1840	-3.86677	43.1889	15345	15345	MS2	0/0	ZP11a.raw
High	vyVcIFNPHIYIYIYIcR	Unambiguous	1	1	Q9LMV4	N-Term(iTRAQ8plex); Y2(Phospho); C4(iodoTMT6plex); C17(iodoTMT6plex)	HCD	1	0	1	1		2.48331e+07	965100	Unique	Used	0.918605	1.04868	0.680317	1.04658	0.550695	18437.2	16936.5	19334.7	12543.1	19296.1	10153.3	0.008	0.09111	1.52584	0	51.8826	55	4	834.454	3334.8	-0.050788	64.905	26218	26218	MS2	0/0	ZP14a.raw
High	iSDPMEEGcR	Unambiguous	2	1	F4HXD2	N-Term(iTRAQ8plex); C9(iodoTMT6plex)	HCD	1	0	1	1		140003446	851753	Unique	Used	0.842244	0.942305	0.880052	0.983884	0.748173	54734.1	46099.5	51576.2	48168.9	53852	40950.6	0.008	0.08844	1.43218	0	77.3815	55	3	590.639	1769.9	-0.509352	42.5593	13782	13782	MS2	0/0	ZP10a.raw
High	lcDQALASGk	Unambiguous	4	1	O04499	N-Term(iTRAQ8plex); C2(iodoTMT6plex); K10(iTRAQ8plex)	HCD	1	0	1	1		9041474	904666	Unique	Used	0.503271	0.681794	0.579605	0.864561	0.607648	41421.5	20846.2	28241	24008.1	35811.4	25169.7	0.008	0.09387	1.30045	0		55	2	972.07	1943.13	-3.92256	39.2758	13001	13001	MS2	0/0	ZP12a.raw
High	fcVLDSHyVTHLFTFR	Unambiguous	2	1	F4JY11	N-Term(iTRAQ8plex); C2(iodoTMT6plex); Y8(iTRAQ8plex)	HCD	1	0	1	1		6357568	1091211	Unique	Used	0.57513	0.731997	0.411062	0.88146	0.485427	31056.4	17861.5	22733.2	12766.1	27374.9	15075.6	0.008	0.09216	1.27701	0	28.8062	55	4	731.407	2922.61	-1.23918	67.0014	26096	26096	MS2	0/0	ZP20a.raw
High	gTGTANQcPTIDGGSETFSFk	Unambiguous	1	1	Q9S841	N-Term(iTRAQ8plex); C8(iodoTMT6plex); K21(iTRAQ8plex)	HCD	1	0	1	1		218649012	1258688	Unique	Used	0.908009	0.977514	1.07375	1.38943	0.615671	22751.3	20658.4	22239.7	24429.2	31611.4	14007.3	0.009	0.1097	2.10788	0	73.7932	55	4	764.65	3055.58	-1.00807	51.9707	18171	18171	MS2	0/0	ZP9a.raw
High	fcGTVPHk	Unambiguous	1	1	Q9LHF1	N-Term(iTRAQ8plex); C2(iodoTMT6plex); K8(iTRAQ8plex)	HCD	1	0	1	1		3.09958e+08	1016355	Unique	Used	0.642542	0.807808	0.813501	1.12678	0.541846	65447.5	42052.7	52869	53241.6	73744.8	35462.5	0.009	0.1095	1.85347	0	52.045	55	4	457.276	1826.08	2.70721	36.3816	11993	11993	MS2	0/0	ZP17a.raw
High	dSLSNcLSEtNLLATVPGLk	Unambiguous	1	1	P38025	N-Term(iTRAQ8plex); C6(iodoTMT6plex); T10(Phospho); K20(iTRAQ8plex)	HCD	1	0	1	3		1.16616e+08	1258840	Unique	Used	0.424645	1.02015	0.370914	0.497878	0.445865	10984.1	4664.34	11205.4	4074.15	5468.73	4897.42	0.009	0.102	1.80491	0	35.0746	55	4	773.921	3092.66	-3.358	52.2764	18344	18344	MS2	0/0	ZP9a.raw
High	yIDcTGMTFR	Unambiguous	2	1	P46309	N-Term(iTRAQ8plex); C4(iodoTMT6plex)	HCD	1	0	1	1		5.73952e+07	883616	Unique	Used	0.684326	0.903087	0.850936	1.16661	0.797164	95677.9	65474.9	86405.5	81415.8	111619	76271.1	0.009	0.1121	1.79839	0	50.3117	55	3	613.991	1839.96	-0.606936	50.4591	19353	19353	MS2	0/0	ZP11a.raw
High	LFVALSLFLHSPIcSSDk	Unambiguous	2	1	Q66GI5	C14(iodoTMT6plex); K18(iTRAQ8plex)	HCD	1	0	1	2			953177	Unique	Used	0.508914	0.848543	0.908536	1.12219	0.611685	37223.1	18943.3	31585.4	33818.5	41771.3	22768.8	0.009	0.1028	1.73189	0	69.208	55	4	653.377	2610.49	0.694851	36.9264	11795	11795	MS2	0/0	ZP14a.raw
High	vLLNNcQEAFEGAGk	Unambiguous	1	1	O82233	N-Term(iTRAQ8plex); C6(iodoTMT6plex); K15(iTRAQ8plex)	HCD	1	0	1	1		32319530	883728	Unique	Used	0.742204	0.817689	0.995132	1.1004	0.584478	31006	23012.8	25353.3	30855.1	34119	18122.3	0.009	0.1079	1.61214	0	0	55	3	844.139	2530.4	-3.81518	50.6946	19483	19483	MS2	0/0	ZP11a.raw
High	aGFVLNcLEAPLDVDIk	Unambiguous	3	1	Q8LA49	N-Term(iTRAQ8plex); C7(iodoTMT6plex); K17(iTRAQ8plex)	HCD	1	0	1	1			1269473	Unique	Used	0.825798	0.86126	0.832375	1.01525	0.566532	26535.8	21913.2	22854.2	22087.7	26940.5	15033.4	0.009	0.1062	1.50173	0		55	3	918.87	2754.6	2.48636	75.7175	30865	30865	MS2	0/0	ZP9a.raw
High	tDNTcGPEPALVER	Unambiguous	1	1	Q39249	N-Term(iTRAQ8plex); C5(iodoTMT6plex)	HCD	1	0	1	2		82420750	1252942	Unique	Used	0.982078	1.04158	1.10519	1.3829	0.652284	32966	32375.2	34336.8	36433.8	45588.8	21503.2	0.009	0.105	1.48347	0	49.0609	55	3	712.379	2135.12	-2.85672	39.2563	11373	11373	MS2	0/0	ZP9a.raw
High	lcPLGGDENVTGDLDATPQVFDNQYFk	Unambiguous	1	1	Q9SJZ2	N-Term(iTRAQ8plex); C2(iodoTMT6plex); K27(iTRAQ8plex)	HCD	1	0	1	1		2.10059e+07	1240566	Unique	Used	0.829794		0.9102	2.94561	0.676874	4136.6	3432.53		3765.14	12184.8	2799.96	0.009	0.104	1.45672	0	51.8172	55	3	1298.67	3894	-0.284356	72.7331	27391	27391	MS2	0/0	ZP8a.raw
High	scDASLLLETAR	Unambiguous	2	1	F4IQ05	N-Term(iTRAQ8plex); C2(iodoTMT6plex)	HCD	1	0	1	1		2.44432e+08	883233	Unique	Used	0.88722	1.01167	0.679188	0.957392	0.716343	64767.9	57463.4	65523.7	43989.6	62008.3	46396.1	0.009	0.1061	1.42119	0	80.2672	55	3	638.026	1912.06	-1.62907	49.6583	18910	18910	MS2	0/0	ZP11a.raw
High	cyFSLAcLLHPk	Unambiguous	2	1	O65390	C1(iodoTMT6plex); Y2(iTRAQ8plex); C7(Nethylmaleimide); K12(iTRAQ8plex)	HCD	1	0	1	1		4.56082e+06	1006547	Unique	Used	0.656793	0.646385	0.355089	0.819752	0.55696	9905.16	6505.64	6402.54	3517.21	8119.78	5516.78	0.009	0.1022	1.38409	0	75.7733	55	4	615.102	2457.38	1.40589	65.3906	25904	25904	MS2	0/0	ZP16a.raw
High	gVDGTcDQIR	Unambiguous	3	1	Q56XI5	N-Term(iTRAQ8plex); C6(iodoTMT6plex)	HCD	1	0	1	1		12842803	848231	Unique	Used	0.686488	0.984759	1.17811	1.01589	0.581989	17675.9	12134.3	17406.5	20824.1	17956.8	10287.2	0.009	0.1077	1.2743	0	0	55	2	848.963	1696.92	1.87077	34.5171	9560	9560	MS2	0/0	ZP10a.raw
High	yYGGNEFIDEIENLcR	Unambiguous	1	1	O23254	N-Term(iTRAQ8plex); C15(iodoTMT6plex)	HCD	1	0	1	5		58204691	867035	Unique	Used	0.626408	0.991664	0.708079	0.867686	0.538412	20109.8	12596.9	19942.1	14239.3	17449	10827.3	0.009	0.1071	1.17915	0	25.8042	55	3	856.77	2568.3	1.85421	76.5341	31865	31865	MS2	0/0	ZP10a.raw
High	iFLDGcFMR	Unambiguous	1	1	Q9CAL3	N-Term(iTRAQ8plex); C6(iodoTMT6plex)	HCD	1	0	1	1		3.00435e+07	914794	Unique	Used	0.723238	0.888643	0.73873	0.884683	0.575542	93655.9	67735.5	83226.6	69186.4	82855.8	53902.9	0.009	0.109	1.14036	0	23.4171	55	3	578.988	1734.95	-2.77497	60.9944	24837	24837	MS2	0/0	ZP12a.raw
High	vVVDTGSELTWVNcR	Unambiguous	3	1	Q8VYM5	N-Term(iTRAQ8plex); C14(iodoTMT6plex)	HCD	1	0	1	1		41736788	860335	Unique	Used	0.600983	0.877398	0.654552	1.13908	0.821014	14533.7	8734.51	12751.8	9513.06	16555	11932.4	0.009	0.1118	1.05895	0	0	55	2	1156.13	2311.26	0.24424	61.3506	23883	23883	MS2	0/0	ZP10a.raw

## Sheet: iodoTMT-protein
Accession	Description	Score	Coverage	# Proteins	# Unique Peptides	# Peptides	# PSMs	Molecular Function	Cellular Component	Biological Process	Pfam IDs	Gene IDs	GO Terms	Area	127/126	127/126 Count	127/126 Variability [%]	128/126	128/126 Count	128/126 Variability [%]	129/126	129/126 Count	129/126 Variability [%]	130/126	130/126 Count	130/126 Variability [%]	131/126	131/126 Count	131/126 Variability [%]	# AAs	MW [kDa]	calc. pI
P22953	Probable mediator of RNA polymerase II transcription subunit 37e OS=Arabidopsis thaliana GN=MED37E PE=1 SV=3 - [MD37E_ARATH]	543.198	56.68	3	10	37	257	nucleotide binding; protein binding	nucleus; cytoplasm; membrane; Golgi; cytosol; ribosome; extracellular	cell organization and biogenesis; metabolic process; regulation of biological process; response to stimulus; defense response	Pf00012; Pf06723	831020	[GO:0000166]; GO:0036094; GO:1901265; GO:0005488; GO:0097159; GO:1901363; GO:0003674 [GO:0000902]; GO:0032989; GO:0009653; GO:0016043; GO:0048869; GO:0032502; GO:0048856; GO:0009987; GO:0071840; GO:0044763; GO:0044767; GO:0008150; GO:0044699 [GO:0002020]; GO:0019899; GO:0005515; GO:0005488; GO:0003674 [GO:0005515]; GO:0005488; GO:0003674 [GO:0005524]; GO:0032550; GO:0032559; GO:0035639; GO:000188…	6.61799e+10																651	71.3131	5.12256
O65719	Heat shock 70 kDa protein 3 OS=Arabidopsis thaliana GN=HSP70-3 PE=1 SV=1 - [HSP7C_ARATH]	486.129	58.55	1	14	38	234	nucleotide binding; protein binding	nucleus; cytoplasm; vacuole; membrane; Golgi; cytosol; ribosome; extracellular	cell organization and biogenesis; metabolic process; response to stimulus	Pf00012; Pf06723	820102	[GO:0000166]; GO:0036094; GO:1901265; GO:0005488; GO:0097159; GO:1901363; GO:0003674 [GO:0000902]; GO:0032989; GO:0009653; GO:0016043; GO:0048869; GO:0032502; GO:0048856; GO:0009987; GO:0071840; GO:0044763; GO:0044767; GO:0008150; GO:0044699 [GO:0002020]; GO:0019899; GO:0005515; GO:0005488; GO:0003674 [GO:0005515]; GO:0005488; GO:0003674 [GO:0005524]; GO:0032550; GO:0032559; GO:0035639; GO:000188…	6.61799e+10																649	71.1032	5.07178
Q9ASR1	At1g56070/T6H22_13 OS=Arabidopsis thaliana GN=T6H22.13 PE=1 SV=1 - [Q9ASR1_ARATH]	469.189	57.06	8	30	45	228	nucleotide binding; RNA binding; catalytic activity; metal ion binding	cytoplasm; membrane; Golgi; cytosol; extracellular	metabolic process; response to stimulus	Pf00009; Pf00679; Pf03144; Pf03764; Pf14492	842058	[GO:0000166]; GO:0036094; GO:1901265; GO:0005488; GO:0097159; GO:1901363; GO:0003674 [GO:0003746]; GO:0008135; GO:0003723; GO:0003676; GO:0097159; GO:1901363; GO:0005488; GO:0003674 [GO:0003924]; GO:0017111; GO:0016462; GO:0016818; GO:0016817; GO:0016787; GO:0003824; GO:0003674 [GO:0005507]; GO:0046914; GO:0046872; GO:0043169; GO:0043167; GO:0005488; GO:0003674 [GO:0005525]; GO:0032550; GO:003256…	3.79476e+10	0.539533	6	13.8281	0.781869	6	17.1234	0.732277	6	9.17302	0.961097	6	12.1224	0.718144	6	13.3654	843	93.8302	6.25244
P0DH99	Elongation factor 1-alpha 1 OS=Arabidopsis thaliana GN=A1 PE=1 SV=1 - [EF1A1_ARATH]	421.124	63.03	15	13	25	232	nucleotide binding; RNA binding; catalytic activity; protein binding	nucleus; cytoplasm; mitochondrion; vacuole; membrane; Golgi; cytosol	metabolic process; response to stimulus	Pf00009; Pf03143; Pf03144	837309	[GO:0000166]; GO:0036094; GO:1901265; GO:0005488; GO:0097159; GO:1901363; GO:0003674 [GO:0003746]; GO:0008135; GO:0003723; GO:0003676; GO:0097159; GO:1901363; GO:0005488; GO:0003674 [GO:0003924]; GO:0017111; GO:0016462; GO:0016818; GO:0016817; GO:0016787; GO:0003824; GO:0003674 [GO:0005516]; GO:0005515; GO:0005488; GO:0003674 [GO:0005525]; GO:0032550; GO:0032561; GO:0035639; GO:0001883; GO:003254…	8.47829e+10																449	49.4708	9.11475
P83483	ATP synthase subunit beta-1, mitochondrial OS=Arabidopsis thaliana GN=At5g08670 PE=1 SV=1 - [ATPBM_ARATH]	391.017	68.71	6	27	28	189	nucleotide binding; catalytic activity; transporter activity	mitochondrion; membrane	metabolic process; transport	Pf00006; Pf00306; Pf02874; Pf11421		[GO:0000166]; GO:0036094; GO:1901265; GO:0005488; GO:0097159; GO:1901363; GO:0003674 [GO:0000275]; GO:0005739; GO:0005753; GO:0045261; GO:0098800; GO:0043231; GO:0044444; GO:0005743; GO:0045259; GO:0033178; GO:0044424; GO:0044455; GO:0098796; GO:0098798; GO:0043227; GO:0043229; GO:0005737; GO:0019866; GO:0031966; GO:0016469; GO:0005622; GO:0044464; GO:0044425; GO:0044429; GO:0016020; GO:0043234; …	1.50623e+10	0.535646	3	11.4113	0.707097	3	0.168542	0.781557	3	2.52671	0.779294	3	15.6499	0.556173	3	14.7918	556	59.634	6.62451
P55737	Heat shock protein 90-2 OS=Arabidopsis thaliana GN=HSP90-2 PE=1 SV=1 - [HS902_ARATH]	365.668	62.37	4	4	45	183	nucleotide binding; protein binding; catalytic activity	nucleus; cytoplasm; mitochondrion; Golgi; cytosol	metabolic process; response to stimulus; defense response; regulation of biological process; cell organization and biogenesis	Pf00183; Pf02518; Pf13589	835701	[GO:0000166]; GO:0036094; GO:1901265; GO:0005488; GO:0097159; GO:1901363; GO:0003674 [GO:0002376]; GO:0008150 [GO:0005515]; GO:0005488; GO:0003674 [GO:0005524]; GO:0032550; GO:0032559; GO:0035639; GO:0001883; GO:0032549; GO:0030554; GO:0032555; GO:0043168; GO:1901265; GO:0001882; GO:0017076; GO:0032553; GO:0043167; GO:0097159; GO:1901363; GO:0036094; GO:0097367; GO:0000166; GO:0005488; GO:0003674…	1.76982e+10																699	80.0139	5.04639
P51818	Heat shock protein 90-3 OS=Arabidopsis thaliana GN=HSP90-3 PE=1 SV=2 - [HS903_ARATH]	360.776	58.08	3	1	44	189	nucleotide binding; protein binding	cytoplasm; Golgi; cytosol; membrane	metabolic process; response to stimulus; cell organization and biogenesis	Pf00183; Pf02518; Pf13589	835699	[GO:0000166]; GO:0036094; GO:1901265; GO:0005488; GO:0097159; GO:1901363; GO:0003674 [GO:0005515]; GO:0005488; GO:0003674 [GO:0005524]; GO:0032550; GO:0032559; GO:0035639; GO:0001883; GO:0032549; GO:0030554; GO:0032555; GO:0043168; GO:1901265; GO:0001882; GO:0017076; GO:0032553; GO:0043167; GO:0097159; GO:1901363; GO:0036094; GO:0097367; GO:0000166; GO:0005488; GO:0003674 [GO:0005730]; GO:0031981…	1.69145e+10																699	80.0018	5.04639
P54609	Cell division control protein 48 homolog A OS=Arabidopsis thaliana GN=CDC48A PE=1 SV=1 - [CD48A_ARATH]	357.158	61.56	2	7	40	193	nucleotide binding; catalytic activity; RNA binding; protein binding	nucleus; cytoplasm; Golgi; cytosol; cytoskeleton; membrane; ribosome; extracellular	metabolic process; response to stimulus; transport; cell growth; cell organization and biogenesis; defense response; cell division	Pf00004; Pf00910; Pf01057; Pf01078; Pf02359; Pf02933; Pf05496; Pf06068; Pf07724; Pf07728; Pf13191; Pf13207; Pf13238; Pf13401	820142	[GO:0000166]; GO:0036094; GO:1901265; GO:0005488; GO:0097159; GO:1901363; GO:0003674 [GO:0003678]; GO:0004386; GO:0017111; GO:0016462; GO:0016818; GO:0016817; GO:0016787; GO:0003824; GO:0003674 [GO:0003723]; GO:0003676; GO:0097159; GO:1901363; GO:0005488; GO:0003674 [GO:0003724]; GO:0004386; GO:0017111; GO:0016462; GO:0016818; GO:0016817; GO:0016787; GO:0003824; GO:0003674 [GO:0005515]; GO:000548…	1.03463e+10																809	89.3374	5.24951
Q0WLB5	Clathrin heavy chain 2 OS=Arabidopsis thaliana GN=CHC2 PE=1 SV=1 - [CLAH2_ARATH]	345.404	41.57	3	11	60	157	structural molecule activity; protein binding	Golgi; cytosol; membrane	transport	Pf00637; Pf01394; Pf09268; Pf13838	820001	[GO:0005198]; GO:0003674 [GO:0005488]; GO:0003674 [GO:0005515]; GO:0005488; GO:0003674 [GO:0005794]; GO:0012505; GO:0043231; GO:0044444; GO:0044464; GO:0043227; GO:0043229; GO:0005737; GO:0044424; GO:0005575; GO:0005623; GO:0043226; GO:0005622 [GO:0005829]; GO:0044444; GO:0005737; GO:0044424; GO:0005622; GO:0044464; GO:0005575; GO:0005623 [GO:0005886]; GO:0016020; GO:0044464; GO:0071944; GO:00055…	3989151665																1703	193.148	5.37646
O50008	5-methyltetrahydropteroyltriglutamate--homocysteine methyltransferase 1 OS=Arabidopsis thaliana GN=MS1 PE=1 SV=1 - [METE1_ARATH]	344.627	50.46	7	17	34	170	catalytic activity; metal ion binding	cytoplasm; membrane; Golgi; cytosol; extracellular	cell organization and biogenesis; metabolic process; response to stimulus	Pf01717; Pf08267	831660	[GO:0000226]; GO:0007010; GO:0007017; GO:1902589; GO:0006996; GO:0044763; GO:0016043; GO:0009987; GO:0044699; GO:0071840; GO:0008150 [GO:0003871]; GO:0008172; GO:0042085; GO:0008168; GO:0016741; GO:0016740; GO:0003824; GO:0003674 [GO:0005507]; GO:0046914; GO:0046872; GO:0043169; GO:0043167; GO:0005488; GO:0003674 [GO:0005737]; GO:0044424; GO:0005622; GO:0044464; GO:0005575; GO:0005623 [GO:0005774…	13912011996																765	84.3035	6.50732
P25858	Glyceraldehyde-3-phosphate dehydrogenase GAPC1, cytosolic OS=Arabidopsis thaliana GN=GAPC1 PE=1 SV=2 - [G3PC1_ARATH]	342.161	81.66	4	3	23	197	nucleotide binding; DNA binding; catalytic activity; metal ion binding	nucleus; cytoplasm; mitochondrion; membrane; Golgi; cytosol; extracellular	metabolic process; transport; response to stimulus; cell organization and biogenesis	Pf00044; Pf02800	819567	[GO:0000166]; GO:0036094; GO:1901265; GO:0005488; GO:0097159; GO:1901363; GO:0003674 [GO:0003677]; GO:0003676; GO:0097159; GO:1901363; GO:0005488; GO:0003674 [GO:0004365]; GO:0016620; GO:0016903; GO:0016491; GO:0003824; GO:0003674 [GO:0005507]; GO:0046914; GO:0046872; GO:0043169; GO:0043167; GO:0005488; GO:0003674 [GO:0005634]; GO:0043231; GO:0043227; GO:0043229; GO:0043226; GO:0044424; GO:000557…	4.81594e+10																338	36.8911	7.12256
Q9FX54	Glyceraldehyde-3-phosphate dehydrogenase GAPC2, cytosolic OS=Arabidopsis thaliana GN=GAPC2 PE=1 SV=1 - [G3PC2_ARATH]	337.527	81.66	6	2	23	206	nucleotide binding; DNA binding; catalytic activity; metal ion binding	nucleus; cytoplasm; mitochondrion; Golgi; cytosol; membrane	metabolic process; transport; response to stimulus; cell organization and biogenesis; defense response; regulation of biological process	Pf00044; Pf02800	837904	[GO:0000166]; GO:0036094; GO:1901265; GO:0005488; GO:0097159; GO:1901363; GO:0003674 [GO:0003677]; GO:0003676; GO:0097159; GO:1901363; GO:0005488; GO:0003674 [GO:0004365]; GO:0016620; GO:0016903; GO:0016491; GO:0003824; GO:0003674 [GO:0005507]; GO:0046914; GO:0046872; GO:0043169; GO:0043167; GO:0005488; GO:0003674 [GO:0005618]; GO:0030312; GO:0044464; GO:0071944; GO:0005575; GO:0005623 [GO:000563…	4.81594e+10																338	36.89	7.18115
Q9SIB9	Aconitate hydratase 2, mitochondrial OS=Arabidopsis thaliana GN=ACO2 PE=1 SV=2 - [ACO2M_ARATH]	334.417	46.67	3	26	35	168	catalytic activity; metal ion binding; nucleotide binding	mitochondrion; membrane; Golgi; cytosol	response to stimulus; metabolic process; transport; cell organization and biogenesis; regulation of biological process	Pf00330; Pf00694	815120	[GO:0000302]; GO:0006979; GO:1901700; GO:0006950; GO:0042221; GO:0050896; GO:0008150 [GO:0000303]; GO:0000305; GO:0000302; GO:0010035; GO:0006979; GO:1901700; GO:0042221; GO:0006950; GO:0050896; GO:0008150 [GO:0003994]; GO:0016836; GO:0016835; GO:0016829; GO:0003824; GO:0003674 [GO:0005507]; GO:0046914; GO:0046872; GO:0043169; GO:0043167; GO:0005488; GO:0003674 [GO:0005524]; GO:0032550; GO:003255…	2.48211e+10	0.589875	2	3.73153	0.801265	2	7.81326	0.654328	2	2.39669	1.02688	2	4.30744	0.655695	2	0.0358806	990	108.133	7.1665
Q0WNJ6	Clathrin heavy chain 1 OS=Arabidopsis thaliana GN=CHC1 PE=1 SV=1 - [CLAH1_ARATH]	332.711	42.93	3	12	61	158	structural molecule activity; protein binding	vacuole; membrane; Golgi; cytosol	transport	Pf00637; Pf01394; Pf09268; Pf13838	820284	[GO:0005198]; GO:0003674 [GO:0005488]; GO:0003674 [GO:0005515]; GO:0005488; GO:0003674 [GO:0005773]; GO:0043231; GO:0044444; GO:0043227; GO:0043229; GO:0005737; GO:0044424; GO:0043226; GO:0005622; GO:0044464; GO:0005575; GO:0005623 [GO:0005774]; GO:0044437; GO:0098588; GO:0098805; GO:0005773; GO:0044444; GO:0044446; GO:0031090; GO:0016020; GO:0043231; GO:0005737; GO:0044424; GO:0043229; GO:004442…	4263335515	0.468061	1		0.75347	1		0.591107	1		1.00699	1		0.599889	1		1705	193.122	5.40186
Q9LKR3	Mediator of RNA polymerase II transcription subunit 37a OS=Arabidopsis thaliana GN=MED37A PE=1 SV=1 - [MD37A_ARATH]	321.066	55.61	1	3	35	151	nucleotide binding; catalytic activity	nucleus; vacuole; membrane; endoplasmic reticulum; organelle lumen; Golgi; cytosol	cell organization and biogenesis; metabolic process; regulation of biological process; response to stimulus	Pf00012; Pf01968; Pf06723	832950	[GO:0000166]; GO:0036094; GO:1901265; GO:0005488; GO:0097159; GO:1901363; GO:0003674 [GO:0000902]; GO:0032989; GO:0009653; GO:0016043; GO:0048869; GO:0032502; GO:0048856; GO:0009987; GO:0071840; GO:0044763; GO:0044767; GO:0008150; GO:0044699 [GO:0005524]; GO:0032550; GO:0032559; GO:0035639; GO:0001883; GO:0032549; GO:0030554; GO:0032555; GO:0043168; GO:1901265; GO:0001882; GO:0017076; GO:0032553;…	14348295399																669	73.584	5.17334
P22954	Probable mediator of RNA polymerase II transcription subunit 37c OS=Arabidopsis thaliana GN=MED37D PE=1 SV=2 - [MD37D_ARATH]	320.024	41.96	2	5	26	159	nucleotide binding; protein binding	nucleus; cytoplasm; Golgi; cytosol; membrane	cell organization and biogenesis; metabolic process; regulation of biological process; response to stimulus; defense response	Pf00012; Pf06723	831856	[GO:0000166]; GO:0036094; GO:1901265; GO:0005488; GO:0097159; GO:1901363; GO:0003674 [GO:0000902]; GO:0032989; GO:0009653; GO:0016043; GO:0048869; GO:0032502; GO:0048856; GO:0009987; GO:0071840; GO:0044763; GO:0044767; GO:0008150; GO:0044699 [GO:0005515]; GO:0005488; GO:0003674 [GO:0005524]; GO:0032550; GO:0032559; GO:0035639; GO:0001883; GO:0032549; GO:0030554; GO:0032555; GO:0043168; GO:1901265…	6.45295e+10																653	71.3422	5.12256
O03986	Heat shock protein 90-4 OS=Arabidopsis thaliana GN=HSP90-4 PE=2 SV=1 - [HS904_ARATH]	315.672	50.07	1	6	36	153	nucleotide binding; protein binding	nucleus; cytoplasm; membrane; Golgi; cytosol; extracellular	metabolic process; response to stimulus	Pf00183; Pf02518; Pf13589	835698	[GO:0000166]; GO:0036094; GO:1901265; GO:0005488; GO:0097159; GO:1901363; GO:0003674 [GO:0005524]; GO:0032550; GO:0032559; GO:0035639; GO:0001883; GO:0032549; GO:0030554; GO:0032555; GO:0043168; GO:1901265; GO:0001882; GO:0017076; GO:0032553; GO:0043167; GO:0097159; GO:1901363; GO:0036094; GO:0097367; GO:0000166; GO:0005488; GO:0003674 [GO:0005618]; GO:0030312; GO:0044464; GO:0071944; GO:0005575;…	1.69145e+10																699	80.0909	5.04639
Q9LHA8	Probable mediator of RNA polymerase II transcription subunit 37c OS=Arabidopsis thaliana GN=MED37C PE=1 SV=1 - [MD37C_ARATH]	311.536	40.92	1	7	25	156	nucleotide binding; protein binding	nucleus; cytoplasm; mitochondrion; membrane; Golgi; cytosol; extracellular	cell organization and biogenesis; metabolic process; regulation of biological process; response to stimulus	Pf00012; Pf06723	820438	[GO:0000166]; GO:0036094; GO:1901265; GO:0005488; GO:0097159; GO:1901363; GO:0003674 [GO:0000902]; GO:0032989; GO:0009653; GO:0016043; GO:0048869; GO:0032502; GO:0048856; GO:0009987; GO:0071840; GO:0044763; GO:0044767; GO:0008150; GO:0044699 [GO:0005524]; GO:0032550; GO:0032559; GO:0035639; GO:0001883; GO:0032549; GO:0030554; GO:0032555; GO:0043168; GO:1901265; GO:0001882; GO:0017076; GO:0032553;…	6.45295e+10																650	71.057	5.24951
Q39043	Mediator of RNA polymerase II transcription subunit 37f OS=Arabidopsis thaliana GN=MED37F PE=1 SV=2 - [MD37F_ARATH]	311.408	55.54	2	4	35	150	nucleotide binding; catalytic activity	nucleus; vacuole; membrane; endoplasmic reticulum; organelle lumen; Golgi; cytosol	cell organization and biogenesis; metabolic process; regulation of biological process; response to stimulus	Pf00012; Pf01968; Pf06723	834207	[GO:0000166]; GO:0036094; GO:1901265; GO:0005488; GO:0097159; GO:1901363; GO:0003674 [GO:0000902]; GO:0032989; GO:0009653; GO:0016043; GO:0048869; GO:0032502; GO:0048856; GO:0009987; GO:0071840; GO:0044763; GO:0044767; GO:0008150; GO:0044699 [GO:0005524]; GO:0032550; GO:0032559; GO:0035639; GO:0001883; GO:0032549; GO:0030554; GO:0032555; GO:0043168; GO:1901265; GO:0001882; GO:0017076; GO:0032553;…	14348295399																668	73.5159	5.21143
P29197	Chaperonin CPN60, mitochondrial OS=Arabidopsis thaliana GN=CPN60 PE=2 SV=2 - [CH60A_ARATH]	307.794	71.4	1	22	36	153	nucleotide binding; metal ion binding	cytoplasm; mitochondrion; organelle lumen; membrane; Golgi; cytosol; ribosome	metabolic process; transport; response to stimulus; cell organization and biogenesis	Pf00118	821983	[GO:0000166]; GO:0036094; GO:1901265; GO:0005488; GO:0097159; GO:1901363; GO:0003674 [GO:0005507]; GO:0046914; GO:0046872; GO:0043169; GO:0043167; GO:0005488; GO:0003674 [GO:0005524]; GO:0032550; GO:0032559; GO:0035639; GO:0001883; GO:0032549; GO:0030554; GO:0032555; GO:0043168; GO:1901265; GO:0001882; GO:0017076; GO:0032553; GO:0043167; GO:0097159; GO:1901363; GO:0036094; GO:0097367; GO:0000166;…	6.65297e+09	0.809544	3	1.19234	0.996608	3	5.69732	1.06751	3	2.72801	1.33783	3	2.56108	0.756865	3	1.97527	577	61.2422	5.78271
O23654	V-type proton ATPase catalytic subunit A OS=Arabidopsis thaliana GN=VHA-A PE=1 SV=1 - [VATA_ARATH]	294.841	65.65	5	31	31	161	nucleotide binding; protein binding; catalytic activity; transporter activity	vacuole; mitochondrion; membrane; Golgi; cytosol; extracellular	cell organization and biogenesis; metabolic process; transport; response to stimulus; development; cell growth	Pf00006; Pf00306; Pf02874	844228	[GO:0000166]; GO:0036094; GO:1901265; GO:0005488; GO:0097159; GO:1901363; GO:0003674 [GO:0000325]; GO:0005773; GO:0043231; GO:0044444; GO:0043227; GO:0043229; GO:0005737; GO:0044424; GO:0043226; GO:0005622; GO:0044464; GO:0005575; GO:0005623 [GO:0000902]; GO:0032989; GO:0009653; GO:0016043; GO:0048869; GO:0032502; GO:0048856; GO:0009987; GO:0071840; GO:0044763; GO:0044767; GO:0008150; GO:0044699 …	8.47099e+09	0.65594	1		0.877091	1		0.697933	1		1.0081	1		0.731998	1		623	68.7688	5.23682
Q9LF98	AT3G52930 protein OS=Arabidopsis thaliana GN=F8J2_100 PE=1 SV=1 - [Q9LF98_ARATH]	281.905	77.09	2	10	25	134	catalytic activity; metal ion binding	cytoplasm; mitochondrion; membrane; Golgi; cytosol; extracellular	metabolic process; transport; response to stimulus; cell organization and biogenesis	Pf00274	824459	[GO:0003824]; GO:0003674 [GO:0004332]; GO:0016832; GO:0016830; GO:0016829; GO:0003824; GO:0003674 [GO:0005507]; GO:0046914; GO:0046872; GO:0043169; GO:0043167; GO:0005488; GO:0003674 [GO:0005618]; GO:0030312; GO:0044464; GO:0071944; GO:0005575; GO:0005623 [GO:0005730]; GO:0031981; GO:0043232; GO:0044428; GO:0070013; GO:0043228; GO:0043229; GO:0005634; GO:0044446; GO:0043233; GO:0043226; GO:004442…	2.69748e+10																358	38.5159	6.45557
Q9LZF6	Cell division control protein 48 homolog E OS=Arabidopsis thaliana GN=CDC48E PE=1 SV=2 - [CD48E_ARATH]	273.213	55.06	1	1	36	152	nucleotide binding; catalytic activity; RNA binding; protein binding	nucleus; cytoplasm; Golgi; cytosol; cytoskeleton	metabolic process; response to stimulus; transport; cell division	Pf00004; Pf00910; Pf01057; Pf01078; Pf02359; Pf02933; Pf05496; Pf06068; Pf07724; Pf07728; Pf13191; Pf13207; Pf13238; Pf13401	831870	[GO:0000166]; GO:0036094; GO:1901265; GO:0005488; GO:0097159; GO:1901363; GO:0003674 [GO:0003678]; GO:0004386; GO:0017111; GO:0016462; GO:0016818; GO:0016817; GO:0016787; GO:0003824; GO:0003674 [GO:0003723]; GO:0003676; GO:0097159; GO:1901363; GO:0005488; GO:0003674 [GO:0003724]; GO:0004386; GO:0017111; GO:0016462; GO:0016818; GO:0016817; GO:0016787; GO:0003824; GO:0003674 [GO:0005515]; GO:000548…	1.02864e+10																810	89.9016	5.19873
Q9LV03	Glutamate synthase 1 [NADH], chloroplastic OS=Arabidopsis thaliana GN=GLT1 PE=2 SV=2 - [GLUT1_ARATH]	271.869	39.27	1	67	67	128	nucleotide binding; catalytic activity; metal ion binding	cytoplasm; mitochondrion; cytosol	metabolic process; response to stimulus	Pf00070; Pf00310; Pf00743; Pf00890; Pf01262; Pf01493; Pf01593; Pf01645; Pf01946; Pf03486; Pf04898; Pf07992; Pf13450; Pf13738; Pf14691	835427	[GO:0000166]; GO:0036094; GO:1901265; GO:0005488; GO:0097159; GO:1901363; GO:0003674 [GO:0003824]; GO:0003674 [GO:0004499]; GO:0016709; GO:0004497; GO:0016705; GO:0016491; GO:0003824; GO:0003674 [GO:0005506]; GO:0046914; GO:0046872; GO:0043169; GO:0043167; GO:0005488; GO:0003674 [GO:0005737]; GO:0044424; GO:0005622; GO:0044464; GO:0005575; GO:0005623 [GO:0005739]; GO:0043231; GO:0044444; GO:00432…	2.4088e+09	0.746828	2	44.7251	0.971994	2	16.7974	0.700765	2	7.64909	0.969806	2	2.91427	0.650152	2	2.44057	2208	241.745	6.3667
P19456	ATPase 2, plasma membrane-type OS=Arabidopsis thaliana GN=AHA2 PE=1 SV=2 - [PMA2_ARATH]	262.952	46.73	5	9	40	122	nucleotide binding; metal ion binding; catalytic activity; protein binding; transporter activity	membrane; Golgi; cytosol	metabolic process; transport; response to stimulus	Pf00122; Pf00690; Pf00702; Pf12710; Pf13246	829142	[GO:0000166]; GO:0036094; GO:1901265; GO:0005488; GO:0097159; GO:1901363; GO:0003674 [GO:0000287]; GO:0046872; GO:0043169; GO:0043167; GO:0005488; GO:0003674 [GO:0003824]; GO:0003674 [GO:0005515]; GO:0005488; GO:0003674 [GO:0005524]; GO:0032550; GO:0032559; GO:0035639; GO:0001883; GO:0032549; GO:0030554; GO:0032555; GO:0043168; GO:1901265; GO:0001882; GO:0017076; GO:0032553; GO:0043167; GO:009715…	1.38937e+10																948	104.335	6.99072
Q8GUM2	Heat shock 70 kDa protein 9, mitochondrial OS=Arabidopsis thaliana GN=HSP70-9 PE=2 SV=1 - [HSP7I_ARATH]	253.691	52.64	1	25	31	128	nucleotide binding; metal ion binding; protein binding	mitochondrion; organelle lumen; membrane; Golgi; cytosol	cell organization and biogenesis; metabolic process; response to stimulus	Pf00012; Pf06723	829947	[GO:0000166]; GO:0036094; GO:1901265; GO:0005488; GO:0097159; GO:1901363; GO:0003674 [GO:0000902]; GO:0032989; GO:0009653; GO:0016043; GO:0048869; GO:0032502; GO:0048856; GO:0009987; GO:0071840; GO:0044763; GO:0044767; GO:0008150; GO:0044699 [GO:0005524]; GO:0032550; GO:0032559; GO:0035639; GO:0001883; GO:0032549; GO:0030554; GO:0032555; GO:0043168; GO:1901265; GO:0001882; GO:0017076; GO:0032553;…	2.35979e+10																682	73.0296	5.61768
Q9FI56	Chaperone protein ClpC1, chloroplastic OS=Arabidopsis thaliana GN=CLPC1 PE=1 SV=1 - [CLPC1_ARATH]	247.199	50.38	3	12	39	126	nucleotide binding; DNA binding; catalytic activity; protein binding	mitochondrion; cytosol; membrane	metabolic process; response to stimulus; transport; cell organization and biogenesis; regulation of biological process	Pf00004; Pf00910; Pf02151; Pf02861; Pf06309; Pf07724; Pf07728; Pf10431; Pf13177; Pf13191; Pf13401	835165	[GO:0000166]; GO:0036094; GO:1901265; GO:0005488; GO:0097159; GO:1901363; GO:0003674 [GO:0003677]; GO:0003676; GO:0097159; GO:1901363; GO:0005488; GO:0003674 [GO:0004176]; GO:0042623; GO:0070011; GO:0016887; GO:0008233; GO:0017111; GO:0016787; GO:0016462; GO:0003824; GO:0016818; GO:0003674; GO:0016817 [GO:0004518]; GO:0016788; GO:0016787; GO:0003824; GO:0003674 [GO:0005515]; GO:0005488; GO:000367…	5.63521e+09																929	103.388	6.771
F4JF64	Clp ATPase OS=Arabidopsis thaliana GN=HSP93-III PE=3 SV=1 - [F4JF64_ARATH]	243.062	51.47	5	14	41	123	nucleotide binding; DNA binding; catalytic activity; protein binding	mitochondrion; membrane	metabolic process; response to stimulus; cell organization and biogenesis; transport	Pf00004; Pf02151; Pf02861; Pf07724; Pf07728; Pf10431; Pf13177; Pf13191; Pf13401	824048	[GO:0000166]; GO:0036094; GO:1901265; GO:0005488; GO:0097159; GO:1901363; GO:0003674 [GO:0003677]; GO:0003676; GO:0097159; GO:1901363; GO:0005488; GO:0003674 [GO:0004518]; GO:0016788; GO:0016787; GO:0003824; GO:0003674 [GO:0005515]; GO:0005488; GO:0003674 [GO:0005524]; GO:0032550; GO:0032559; GO:0035639; GO:0001883; GO:0032549; GO:0030554; GO:0032555; GO:0043168; GO:1901265; GO:0001882; GO:001707…	5.63521e+09																921	102.179	6.21436
Q39161	Ferredoxin--nitrite reductase, chloroplastic OS=Arabidopsis thaliana GN=NIR1 PE=1 SV=1 - [NIR_ARATH]	239.484	52.22	4	28	28	111	catalytic activity; metal ion binding	mitochondrion; cytosol; membrane; extracellular	transport; response to stimulus; metabolic process	Pf01077; Pf03460	816055	[GO:0005739]; GO:0043231; GO:0044444; GO:0043227; GO:0043229; GO:0005737; GO:0044424; GO:0043226; GO:0005622; GO:0044464; GO:0005575; GO:0005623 [GO:0005829]; GO:0044444; GO:0005737; GO:0044424; GO:0005622; GO:0044464; GO:0005575; GO:0005623 [GO:0006810]; GO:0051234; GO:0051179; GO:0008150 [GO:0009507]; GO:0009536; GO:0043231; GO:0044444; GO:0043227; GO:0043229; GO:0005737; GO:0044424; GO:0043226…	1.31364e+10	0.593956	3	12.5831	0.745211	4	7.08961	0.765432	4	14.4287	1.11157	3	18.4951	0.644265	3	7.61841	586	65.4636	6.27783
P53492	Actin-7 OS=Arabidopsis thaliana GN=ACT7 PE=1 SV=1 - [ACT7_ARATH]	239.269	52.52	7	7	17	129	nucleotide binding; structural molecule activity; protein binding	cytoplasm; mitochondrion; cytosol; cytoskeleton; membrane	metabolic process; cell organization and biogenesis; response to stimulus; cell differentiation; regulation of biological process; cell growth; cell division	Pf00022	830841	[GO:0000166]; GO:0036094; GO:1901265; GO:0005488; GO:0097159; GO:1901363; GO:0003674 [GO:0005200]; GO:0005198; GO:0003674 [GO:0005515]; GO:0005488; GO:0003674 [GO:0005524]; GO:0032550; GO:0032559; GO:0035639; GO:0001883; GO:0032549; GO:0030554; GO:0032555; GO:0043168; GO:1901265; GO:0001882; GO:0017076; GO:0032553; GO:0043167; GO:0097159; GO:1901363; GO:0036094; GO:0097367; GO:0000166; GO:0005488…	1.78778e+10																377	41.709	5.49072
P20649	ATPase 1, plasma membrane-type OS=Arabidopsis thaliana GN=AHA1 PE=1 SV=3 - [PMA1_ARATH]	234.524	42.36	4	8	36	107	nucleotide binding; metal ion binding; catalytic activity; protein binding; transporter activity	nucleus; vacuole; Golgi; membrane	metabolic process; transport; response to stimulus; regulation of biological process	Pf00122; Pf00690; Pf00702; Pf12710; Pf13246	816413	[GO:0000166]; GO:0036094; GO:1901265; GO:0005488; GO:0097159; GO:1901363; GO:0003674 [GO:0000287]; GO:0046872; GO:0043169; GO:0043167; GO:0005488; GO:0003674 [GO:0003824]; GO:0003674 [GO:0005515]; GO:0005488; GO:0003674 [GO:0005524]; GO:0032550; GO:0032559; GO:0035639; GO:0001883; GO:0032549; GO:0030554; GO:0032555; GO:0043168; GO:1901265; GO:0001882; GO:0017076; GO:0032553; GO:0043167; GO:009715…	1.38937e+10																949	104.158	6.69775
I1VCA3	ACC oxidase 2 (Fragment) OS=Arabidopsis thaliana GN=ACO2 PE=2 SV=1 - [I1VCA3_ARATH]	230.184	51.25	3	11	13	126	catalytic activity; metal ion binding		metabolic process	Pf03171; Pf14226		[GO:0016491]; GO:0003824; GO:0003674 [GO:0016706]; GO:0016705; GO:0051213; GO:0016491; GO:0003824; GO:0003674 [GO:0046872]; GO:0043169; GO:0043167; GO:0005488; GO:0003674 [GO:0055114]; GO:0044710; GO:0008152; GO:0044699; GO:0008150	3.64849e+10																320	36.1329	5.12256
Q8H0S9	Puromycin-sensitive aminopeptidase OS=Arabidopsis thaliana GN=MPA1 PE=1 SV=1 - [PSA_ARATH]	227.628	59.57	5	39	39	139	catalytic activity; metal ion binding		metabolic process	Pf01433; Pf11940; Pf13485		[GO:0004177]; GO:0008238; GO:0070011; GO:0008233; GO:0016787; GO:0003824; GO:0003674 [GO:0006508]; GO:0019538; GO:0043170; GO:0044238; GO:0071704; GO:0008152; GO:0008150 [GO:0008233]; GO:0016787; GO:0003824; GO:0003674 [GO:0008237]; GO:0070011; GO:0008233; GO:0016787; GO:0003824; GO:0003674 [GO:0008270]; GO:0046914; GO:0046872; GO:0043169; GO:0043167; GO:0005488; GO:0003674 [GO:0016787]; GO:00038…	6.63401e+09																883	99.0961	5.66846
O23255	Adenosylhomocysteinase 1 OS=Arabidopsis thaliana GN=SAHH1 PE=1 SV=1 - [SAHH1_ARATH]	226.654	62.47	11	5	27	132	nucleotide binding; catalytic activity; metal ion binding	cytoplasm; vacuole; membrane; Golgi; cytosol; extracellular	metabolic process; cell organization and biogenesis; regulation of biological process; transport; response to stimulus; cell growth	Pf00670; Pf02254; Pf02826; Pf05221	827028	[GO:0000166]; GO:0036094; GO:1901265; GO:0005488; GO:0097159; GO:1901363; GO:0003674 [GO:0004013]; GO:0016802; GO:0016801; GO:0016787; GO:0003824; GO:0003674 [GO:0005507]; GO:0046914; GO:0046872; GO:0043169; GO:0043167; GO:0005488; GO:0003674 [GO:0005737]; GO:0044424; GO:0005622; GO:0044464; GO:0005575; GO:0005623 [GO:0005773]; GO:0043231; GO:0044444; GO:0043227; GO:0043229; GO:0005737; GO:004442…	4.17972e+10																485	53.3441	5.97314
Q8VZG7	AT5g07350/T2I1_60 OS=Arabidopsis thaliana GN=Tudor1 PE=1 SV=1 - [Q8VZG7_ARATH]	223.354	55.9	3	31	43	107	RNA binding; catalytic activity	endoplasmic reticulum; cytosol; membrane	metabolic process; response to stimulus; transport; regulation of biological process	Pf00565; Pf00567	830626	[GO:0000932]; GO:0036464; GO:0005737; GO:0035770; GO:0044444; GO:0044424; GO:0030529; GO:0043232; GO:0005622; GO:0044464; GO:0032991; GO:0043228; GO:0043229; GO:0005575; GO:0005623; GO:0043226 [GO:0003676]; GO:0097159; GO:1901363; GO:0005488; GO:0003674 [GO:0003712]; GO:0000989; GO:0000988; GO:0003674 [GO:0003723]; GO:0003676; GO:0097159; GO:1901363; GO:0005488; GO:0003674 [GO:0004518]; GO:001678…	4788663470																991	108.168	7.29834
Q8LFV7	Phosphoglycerate kinase OS=Arabidopsis thaliana PE=2 SV=1 - [Q8LFV7_ARATH]	221.482	67.08	4	18	21	129	nucleotide binding; catalytic activity		metabolic process	Pf00162		[GO:0000166]; GO:0036094; GO:1901265; GO:0005488; GO:0097159; GO:1901363; GO:0003674 [GO:0004618]; GO:0016301; GO:0016774; GO:0016772; GO:0016740; GO:0003824; GO:0003674 [GO:0005524]; GO:0032550; GO:0032559; GO:0035639; GO:0001883; GO:0032549; GO:0030554; GO:0032555; GO:0043168; GO:1901265; GO:0001882; GO:0017076; GO:0032553; GO:0043167; GO:0097159; GO:1901363; GO:0036094; GO:0097367; GO:0000166;…	1.56794e+10																401	42.1214	5.68115
O04983	Biotin carboxylase, chloroplastic OS=Arabidopsis thaliana GN=CAC2 PE=1 SV=1 - [ACCC_ARATH]	221.055	50.84	3	22	22	95	nucleotide binding; catalytic activity; metal ion binding	cytosol	metabolic process; response to stimulus; cell growth; cell organization and biogenesis	Pf00289; Pf01071; Pf02222; Pf02785; Pf02786; Pf07478; Pf08442; Pf08443; Pf13535; Pf13549; Pf15632	833497	[GO:0000166]; GO:0036094; GO:1901265; GO:0005488; GO:0097159; GO:1901363; GO:0003674 [GO:0000271]; GO:0005976; GO:0009059; GO:0016051; GO:0005975; GO:0043170; GO:1901576; GO:0044711; GO:0044723; GO:0044238; GO:0071704; GO:0009058; GO:0044710; GO:0008152; GO:0044699; GO:0008150 [GO:0003824]; GO:0003674 [GO:0003989]; GO:0016421; GO:0016885; GO:0016874; GO:0003824; GO:0003674 [GO:0004075]; GO:001687…	2.15846e+10	0.60725	4	14.9004	0.854356	4	5.51037	0.71693	4	17.7388	0.921404	4	10.9083	0.664321	4	13.3367	537	58.3499	7.25439
Q42560	Aconitate hydratase 1 OS=Arabidopsis thaliana GN=ACO1 PE=1 SV=2 - [ACO1_ARATH]	220.251	43.21	2	21	30	102	catalytic activity; metal ion binding; RNA binding	cytoplasm; mitochondrion; vacuole; cytosol; membrane; extracellular	response to stimulus; metabolic process; transport; cell organization and biogenesis	Pf00330; Pf00694	829737	[GO:0000302]; GO:0006979; GO:1901700; GO:0006950; GO:0042221; GO:0050896; GO:0008150 [GO:0003994]; GO:0016836; GO:0016835; GO:0016829; GO:0003824; GO:0003674 [GO:0005507]; GO:0046914; GO:0046872; GO:0043169; GO:0043167; GO:0005488; GO:0003674 [GO:0005737]; GO:0044424; GO:0005622; GO:0044464; GO:0005575; GO:0005623 [GO:0005739]; GO:0043231; GO:0044444; GO:0043227; GO:0043229; GO:0005737; GO:004442…	1.75276e+10	0.575642	2	31.7564	0.700354	2	1.02712	0.569012	2	6.72275	0.945147	2	10.8313	0.759698	2	20.7398	898	98.0897	6.40479
P46645	Aspartate aminotransferase, cytoplasmic isozyme 1 OS=Arabidopsis thaliana GN=ASP2 PE=1 SV=2 - [AAT2_ARATH]	219.866	73.33	5	18	24	115	catalytic activity; metal ion binding	cytoplasm; membrane; Golgi; cytosol	metabolic process	Pf00155	832075	[GO:0003824]; GO:0003674 [GO:0004069]; GO:0008483; GO:0016769; GO:0016740; GO:0003824; GO:0003674 [GO:0005507]; GO:0046914; GO:0046872; GO:0043169; GO:0043167; GO:0005488; GO:0003674 [GO:0005618]; GO:0030312; GO:0044464; GO:0071944; GO:0005575; GO:0005623 [GO:0005737]; GO:0044424; GO:0005622; GO:0044464; GO:0005575; GO:0005623 [GO:0005774]; GO:0044437; GO:0098588; GO:0098805; GO:0005773; GO:00444…	2.09597e+10	0.550326	3	3.00786	0.763126	3	4.51256	0.709548	3	5.02586	0.900655	3	3.13427	0.53624	3	12.5021	405	44.2386	7.28369
Q9SCN8	Cell division control protein 48 homolog D OS=Arabidopsis thaliana GN=CDC48D PE=1 SV=1 - [CD48D_ARATH]	216.235	52.15	1	5	33	124	nucleotide binding; catalytic activity; RNA binding; protein binding	nucleus; cytoplasm; Golgi; cytosol; cytoskeleton; membrane	metabolic process; response to stimulus; transport; regulation of biological process; cell division	Pf00004; Pf00910; Pf01057; Pf01078; Pf02359; Pf02933; Pf05496; Pf06068; Pf07724; Pf07728; Pf13191; Pf13207; Pf13238; Pf13401	824489	[GO:0000166]; GO:0036094; GO:1901265; GO:0005488; GO:0097159; GO:1901363; GO:0003674 [GO:0003678]; GO:0004386; GO:0017111; GO:0016462; GO:0016818; GO:0016817; GO:0016787; GO:0003824; GO:0003674 [GO:0003723]; GO:0003676; GO:0097159; GO:1901363; GO:0005488; GO:0003674 [GO:0003724]; GO:0004386; GO:0017111; GO:0016462; GO:0016818; GO:0016817; GO:0016787; GO:0003824; GO:0003674 [GO:0005515]; GO:000548…	1.01468e+10																815	90.2838	5.16064
P92549	ATP synthase subunit alpha, mitochondrial OS=Arabidopsis thaliana GN=ATPA PE=1 SV=2 - [ATPAM_ARATH]	213.258	57	2	21	23	97	nucleotide binding; catalytic activity; transporter activity	mitochondrion; membrane	metabolic process; transport	Pf00006; Pf00306; Pf02874; Pf09378		[GO:0000166]; GO:0036094; GO:1901265; GO:0005488; GO:0097159; GO:1901363; GO:0003674 [GO:0005524]; GO:0032550; GO:0032559; GO:0035639; GO:0001883; GO:0032549; GO:0030554; GO:0032555; GO:0043168; GO:1901265; GO:0001882; GO:0017076; GO:0032553; GO:0043167; GO:0097159; GO:1901363; GO:0036094; GO:0097367; GO:0000166; GO:0005488; GO:0003674 [GO:0005739]; GO:0043231; GO:0044444; GO:0043227; GO:0043229;…	2.26429e+10																507	55.0108	6.60986
Q9SIF2	At2g04030/F3C11.14 OS=Arabidopsis thaliana GN=CR88 PE=1 SV=1 - [Q9SIF2_ARATH]	211.198	59.74	6	35	39	130	nucleotide binding; protein binding	mitochondrion; membrane; cytosol	metabolic process; response to stimulus; cell organization and biogenesis; transport	Pf00183	814930	[GO:0005524]; GO:0032550; GO:0032559; GO:0035639; GO:0001883; GO:0032549; GO:0030554; GO:0032555; GO:0043168; GO:1901265; GO:0001882; GO:0017076; GO:0032553; GO:0043167; GO:0097159; GO:1901363; GO:0036094; GO:0097367; GO:0000166; GO:0005488; GO:0003674 [GO:0005622]; GO:0044464; GO:0005575; GO:0005623 [GO:0005623]; GO:0005575 [GO:0005739]; GO:0043231; GO:0044444; GO:0043227; GO:0043229; GO:0005737…	9.78422e+09	0.655345	2	2.76805	0.585086	2	22.5232	0.757244	2	0.629644	0.939675	2	0.22172	0.569885	2	10.094	780	88.6078	5.0083
P20115	Citrate synthase 4, mitochondrial OS=Arabidopsis thaliana GN=CSY4 PE=1 SV=3 - [CISY4_ARATH]	208.633	50.42	2	20	20	101	catalytic activity; nucleotide binding; metal ion binding	mitochondrion; organelle lumen; Golgi	metabolic process; response to stimulus	Pf00285	819042	[GO:0004108]; GO:0036440; GO:0046912; GO:0016746; GO:0016740; GO:0003824; GO:0003674 [GO:0005524]; GO:0032550; GO:0032559; GO:0035639; GO:0001883; GO:0032549; GO:0030554; GO:0032555; GO:0043168; GO:1901265; GO:0001882; GO:0017076; GO:0032553; GO:0043167; GO:0097159; GO:1901363; GO:0036094; GO:0097367; GO:0000166; GO:0005488; GO:0003674 [GO:0005618]; GO:0030312; GO:0044464; GO:0071944; GO:0005575;…	7.61436e+09	0.641893	5	16.5538	0.781578	5	7.18124	0.817756	5	5.11898	0.905109	5	17.8331	0.618417	5	3.41901	474	52.7491	6.88818
Q05431	L-ascorbate peroxidase 1, cytosolic OS=Arabidopsis thaliana GN=APX1 PE=1 SV=2 - [APX1_ARATH]	207.566	64	3	14	15	100	antioxidant activity; catalytic activity; metal ion binding	cytoplasm; Golgi; cytosol; membrane	response to stimulus; metabolic process; transport; cell organization and biogenesis	Pf00141	837304	[GO:0000302]; GO:0006979; GO:1901700; GO:0006950; GO:0042221; GO:0050896; GO:0008150 [GO:0004601]; GO:0016209; GO:0016684; GO:0003674; GO:0016491; GO:0003824 [GO:0005618]; GO:0030312; GO:0044464; GO:0071944; GO:0005575; GO:0005623 [GO:0005737]; GO:0044424; GO:0005622; GO:0044464; GO:0005575; GO:0005623 [GO:0005794]; GO:0012505; GO:0043231; GO:0044444; GO:0044464; GO:0043227; GO:0043229; GO:000573…	3.14825e+10	0.838179	1		1.00656	1		0.891681	1		1.20887	1		0.678942	1		250	27.5438	6.12549
F4IVR2	Heat shock protein 60-2 OS=Arabidopsis thaliana GN=HSP60-2 PE=3 SV=1 - [F4IVR2_ARATH]	206.033	61.03	2	15	29	97	nucleotide binding; metal ion binding	cytoplasm; mitochondrion; membrane	metabolic process; response to stimulus; defense response; cell organization and biogenesis	Pf00118	817883	[GO:0000166]; GO:0036094; GO:1901265; GO:0005488; GO:0097159; GO:1901363; GO:0003674 [GO:0005507]; GO:0046914; GO:0046872; GO:0043169; GO:0043167; GO:0005488; GO:0003674 [GO:0005524]; GO:0032550; GO:0032559; GO:0035639; GO:0001883; GO:0032549; GO:0030554; GO:0032555; GO:0043168; GO:1901265; GO:0001882; GO:0017076; GO:0032553; GO:0043167; GO:0097159; GO:1901363; GO:0036094; GO:0097367; GO:0000166;…	6.65297e+09																580	61.4392	6.32861
Q9S7C0	Heat shock 70 kDa protein 14 OS=Arabidopsis thaliana GN=HSP70-14 PE=2 SV=1 - [HSP7O_ARATH]	205.438	48.74	1	7	31	109	nucleotide binding	nucleus; cytoplasm; cytosol; membrane	metabolic process; response to stimulus	Pf00012; Pf02801	844333	[GO:0000166]; GO:0036094; GO:1901265; GO:0005488; GO:0097159; GO:1901363; GO:0003674 [GO:0005524]; GO:0032550; GO:0032559; GO:0035639; GO:0001883; GO:0032549; GO:0030554; GO:0032555; GO:0043168; GO:1901265; GO:0001882; GO:0017076; GO:0032553; GO:0043167; GO:0097159; GO:1901363; GO:0036094; GO:0097367; GO:0000166; GO:0005488; GO:0003674 [GO:0005634]; GO:0043231; GO:0043227; GO:0043229; GO:0043226;…	7.23402e+09	0.645888	1		0.806078	1		0.282595	1		0.994655	1		0.689542	1		831	91.6923	5.24951
Q9FJA6	40S ribosomal protein S3-3 OS=Arabidopsis thaliana GN=RPS3C PE=1 SV=1 - [RS33_ARATH]	205.196	77.42	2	5	18	93	DNA binding; RNA binding; structural molecule activity; catalytic activity	cytoplasm; Golgi; cytosol; ribosome; membrane	metabolic process; response to stimulus	Pf00189; Pf07650	833518	[GO:0001510]; GO:0009451; GO:0043414; GO:0016070; GO:0043412; GO:0032259; GO:0044260; GO:0090304; GO:0043170; GO:0008152; GO:0044237; GO:0006139; GO:0071704; GO:0008150; GO:0009987; GO:0006725; GO:0034641; GO:0044238; GO:0046483; GO:1901360; GO:0006807 [GO:0002181]; GO:0006412; GO:0010467; GO:0034645; GO:0044267; GO:0043170; GO:0009059; GO:0044249; GO:0044260; GO:0019538; GO:0071704; GO:1901576; …	9.42324e+09																248	27.4406	9.53955
Q9SRV5	5-methyltetrahydropteroyltriglutamate--homocysteine methyltransferase 2 OS=Arabidopsis thaliana GN=MS2 PE=1 SV=1 - [METE2_ARATH]	204.832	44.71	7	11	28	114	catalytic activity; metal ion binding	cytoplasm; cytosol; membrane; extracellular	metabolic process; response to stimulus	Pf01717; Pf08267	821147	[GO:0003871]; GO:0008172; GO:0042085; GO:0008168; GO:0016741; GO:0016740; GO:0003824; GO:0003674 [GO:0005737]; GO:0044424; GO:0005622; GO:0044464; GO:0005575; GO:0005623 [GO:0005829]; GO:0044444; GO:0005737; GO:0044424; GO:0005622; GO:0044464; GO:0005575; GO:0005623 [GO:0005886]; GO:0016020; GO:0044464; GO:0071944; GO:0005575; GO:0005623 [GO:0008168]; GO:0016741; GO:0016740; GO:0003824; GO:000367…	12067272332																765	84.5306	6.50732
Q9LUT2	S-adenosylmethionine synthase 4 OS=Arabidopsis thaliana GN=METK4 PE=1 SV=1 - [METK4_ARATH]	201.85	66.16	3	6	19	100	nucleotide binding; catalytic activity; metal ion binding	cytoplasm; cytosol; membrane	metabolic process; response to stimulus	Pf00438; Pf02772; Pf02773	821003	[GO:0000166]; GO:0036094; GO:1901265; GO:0005488; GO:0097159; GO:1901363; GO:0003674 [GO:0004478]; GO:0016765; GO:0016740; GO:0003824; GO:0003674 [GO:0005524]; GO:0032550; GO:0032559; GO:0035639; GO:0001883; GO:0032549; GO:0030554; GO:0032555; GO:0043168; GO:1901265; GO:0001882; GO:0017076; GO:0032553; GO:0043167; GO:0097159; GO:1901363; GO:0036094; GO:0097367; GO:0000166; GO:0005488; GO:0003674 …	3.20334e+10	0.965126	1		0.726949	1		0.372147	1		1.09874	1		0.843143	1		393	42.7687	5.80811
Q56WJ4	Putative glyceraldehyde-3-phosphate dehydrogenase OS=Arabidopsis thaliana GN=At1g13440 PE=2 SV=1 - [Q56WJ4_ARATH]	200.012	85.63	3	1	13	99	catalytic activity		metabolic process	Pf02800		[GO:0016491]; GO:0003824; GO:0003674 [GO:0016620]; GO:0016903; GO:0016491; GO:0003824; GO:0003674 [GO:0055114]; GO:0044710; GO:0008152; GO:0044699; GO:0008150	2.85069e+10																160	17.2979	8.29443
P19366	ATP synthase subunit beta, chloroplastic OS=Arabidopsis thaliana GN=atpB PE=1 SV=2 - [ATPB_ARATH]	196.958	76.31	3	23	25	98	nucleotide binding; catalytic activity; transporter activity	membrane	metabolic process; transport	Pf00006; Pf00306; Pf02874	844757	[GO:0000166]; GO:0036094; GO:1901265; GO:0005488; GO:0097159; GO:1901363; GO:0003674 [GO:0005524]; GO:0032550; GO:0032559; GO:0035639; GO:0001883; GO:0032549; GO:0030554; GO:0032555; GO:0043168; GO:1901265; GO:0001882; GO:0017076; GO:0032553; GO:0043167; GO:0097159; GO:1901363; GO:0036094; GO:0097367; GO:0000166; GO:0005488; GO:0003674 [GO:0006754]; GO:0009152; GO:0009168; GO:0009206; GO:0046034;…	5.2507e+09																498	53.9001	5.50342
A7XB43	Adenosylhomocysteinase OS=Arabidopsis thaliana PE=2 SV=1 - [A7XB43_ARATH]	194.525	55.26	1	2	23	117	catalytic activity		metabolic process; transport	Pf00670; Pf02254; Pf02826; Pf05221		[GO:0004013]; GO:0016802; GO:0016801; GO:0016787; GO:0003824; GO:0003674 [GO:0006730]; GO:0044237; GO:0044281; GO:0044763; GO:0008152; GO:0009987; GO:0044710; GO:0044699; GO:0008150 [GO:0006813]; GO:0015672; GO:0030001; GO:0006812; GO:0006811; GO:0044765; GO:0006810; GO:1902578; GO:0051234; GO:0044699; GO:0051179; GO:0008150 [GO:0016616]; GO:0016614; GO:0016491; GO:0003824; GO:0003674 [GO:0016787…	4.17972e+10																485	53.1489	5.97314
Q9LDZ0	Heat shock 70 kDa protein 10, mitochondrial OS=Arabidopsis thaliana GN=HSP70-10 PE=2 SV=1 - [HSP7J_ARATH]	184.813	31.23	2	14	20	78	nucleotide binding; protein binding	mitochondrion; organelle lumen; membrane; Golgi	cell organization and biogenesis; metabolic process; response to stimulus	Pf00012; Pf06723	830818	[GO:0000166]; GO:0036094; GO:1901265; GO:0005488; GO:0097159; GO:1901363; GO:0003674 [GO:0000902]; GO:0032989; GO:0009653; GO:0016043; GO:0048869; GO:0032502; GO:0048856; GO:0009987; GO:0071840; GO:0044763; GO:0044767; GO:0008150; GO:0044699 [GO:0005524]; GO:0032550; GO:0032559; GO:0035639; GO:0001883; GO:0032549; GO:0030554; GO:0032555; GO:0043168; GO:1901265; GO:0001882; GO:0017076; GO:0032553;…	1.42705e+10																682	72.9457	5.78271
Q9SRZ6	Cytosolic isocitrate dehydrogenase [NADP] OS=Arabidopsis thaliana GN=CICDH PE=2 SV=1 - [ICDHC_ARATH]	180.098	59.27	2	19	26	125	metal ion binding; catalytic activity; nucleotide binding	cytoplasm; cytosol; membrane; extracellular	metabolic process; transport; response to stimulus; defense response; cell organization and biogenesis; regulation of biological process	Pf00180	842905	[GO:0000287]; GO:0046872; GO:0043169; GO:0043167; GO:0005488; GO:0003674 [GO:0004450]; GO:0004448; GO:0016616; GO:0016614; GO:0016491; GO:0003824; GO:0003674 [GO:0005507]; GO:0046914; GO:0046872; GO:0043169; GO:0043167; GO:0005488; GO:0003674 [GO:0005737]; GO:0044424; GO:0005622; GO:0044464; GO:0005575; GO:0005623 [GO:0005829]; GO:0044444; GO:0005737; GO:0044424; GO:0005622; GO:0044464; GO:000557…	8.27927e+09																410	45.7171	6.56592
A8MRZ7	Translational initiation factor 4A-1 OS=Arabidopsis thaliana GN=EIF4A1 PE=3 SV=1 - [A8MRZ7_ARATH]	176.92	51.74	6	2	19	85	nucleotide binding; RNA binding; catalytic activity; protein binding	nucleus; cytoplasm; Golgi; cytosol; membrane; extracellular	metabolic process; response to stimulus; regulation of biological process	Pf00270; Pf00271	820605	[GO:0000166]; GO:0036094; GO:1901265; GO:0005488; GO:0097159; GO:1901363; GO:0003674 [GO:0003676]; GO:0097159; GO:1901363; GO:0005488; GO:0003674 [GO:0003743]; GO:0008135; GO:0003723; GO:0003676; GO:0097159; GO:1901363; GO:0005488; GO:0003674 [GO:0004004]; GO:0003724; GO:0008026; GO:0008186; GO:0004386; GO:0042623; GO:0070035; GO:0017111; GO:0016887; GO:0016462; GO:0016818; GO:0016817; GO:0016787…	1.30048e+10																402	45.6715	6.27783
P21238	Chaperonin 60 subunit alpha 1, chloroplastic OS=Arabidopsis thaliana GN=CPN60A1 PE=1 SV=2 - [CPNA1_ARATH]	175.611	48.63	2	23	24	73	nucleotide binding	cytoplasm; mitochondrion; cytosol; membrane; ribosome; extracellular	metabolic process; cell organization and biogenesis	Pf00118; Pf13723	817344	[GO:0000166]; GO:0036094; GO:1901265; GO:0005488; GO:0097159; GO:1901363; GO:0003674 [GO:0005524]; GO:0032550; GO:0032559; GO:0035639; GO:0001883; GO:0032549; GO:0030554; GO:0032555; GO:0043168; GO:1901265; GO:0001882; GO:0017076; GO:0032553; GO:0043167; GO:0097159; GO:1901363; GO:0036094; GO:0097367; GO:0000166; GO:0005488; GO:0003674 [GO:0005737]; GO:0044424; GO:0005622; GO:0044464; GO:0005575;…	1.97649e+10	0.753809	1		0.842667	1		0.771357	1		0.882707	1		0.712811	1		586	62.0338	5.18604
P17094	60S ribosomal protein L3-1 OS=Arabidopsis thaliana GN=ARP1 PE=2 SV=5 - [RL31_ARATH]	175.357	63.24	5	20	29	106	structural molecule activity; RNA binding	cytoplasm; vacuole; membrane; Golgi; cytosol; ribosome	cell organization and biogenesis; metabolic process	Pf00297	840916	[GO:0000027]; GO:0022618; GO:0042255; GO:0042273; GO:0022613; GO:0034622; GO:0071826; GO:0042254; GO:0070925; GO:0044085; GO:0065003; GO:0043933; GO:0006996; GO:0022607; GO:0071840; GO:0016043; GO:0008150; GO:0009987 [GO:0001510]; GO:0009451; GO:0043414; GO:0016070; GO:0043412; GO:0032259; GO:0044260; GO:0090304; GO:0043170; GO:0008152; GO:0044237; GO:0006139; GO:0071704; GO:0008150; GO:0009987; …	10815969991																389	44.5307	10.1694
F4HQD4	Heat shock 70 kDa protein 15 OS=Arabidopsis thaliana GN=HSP70-15 PE=1 SV=1 - [HSP7P_ARATH]	174.391	41.4	2	4	28	99	nucleotide binding	nucleus; cytoplasm; cytosol; membrane	response to stimulus	Pf00012; Pf02801	844332	[GO:0000166]; GO:0036094; GO:1901265; GO:0005488; GO:0097159; GO:1901363; GO:0003674 [GO:0005524]; GO:0032550; GO:0032559; GO:0035639; GO:0001883; GO:0032549; GO:0030554; GO:0032555; GO:0043168; GO:1901265; GO:0001882; GO:0017076; GO:0032553; GO:0043167; GO:0097159; GO:1901363; GO:0036094; GO:0097367; GO:0000166; GO:0005488; GO:0003674 [GO:0005618]; GO:0030312; GO:0044464; GO:0071944; GO:0005575;…	7.23402e+09																831	91.6233	5.18604
Q9T074	Phosphoenolpyruvate carboxykinase [ATP] OS=Arabidopsis thaliana GN=PCKA PE=1 SV=1 - [PCKA_ARATH]	173.372	50.07	6	24	24	95	nucleotide binding; catalytic activity	nucleus; cytoplasm; cytosol; membrane	metabolic process; defense response; response to stimulus; cell communication	Pf01293	829943	[GO:0000166]; GO:0036094; GO:1901265; GO:0005488; GO:0097159; GO:1901363; GO:0003674 [GO:0004611]; GO:0016831; GO:0016830; GO:0016829; GO:0003824; GO:0003674 [GO:0004612]; GO:0004611; GO:0016831; GO:0016830; GO:0016829; GO:0003824; GO:0003674 [GO:0005524]; GO:0032550; GO:0032559; GO:0035639; GO:0001883; GO:0032549; GO:0030554; GO:0032555; GO:0043168; GO:1901265; GO:0001882; GO:0017076; GO:0032553…	4807080131																671	73.3587	7.07861
P42643	14-3-3-like protein GF14 chi OS=Arabidopsis thaliana GN=GRF1 PE=1 SV=3 - [14331_ARATH]	170.271	67.04	4	7	16	94	protein binding	nucleus; cytoplasm; vacuole; Golgi; cytosol; membrane; extracellular	regulation of biological process; response to stimulus	Pf00244	826479	[GO:0005515]; GO:0005488; GO:0003674 [GO:0005634]; GO:0043231; GO:0043227; GO:0043229; GO:0043226; GO:0044424; GO:0005575; GO:0005622; GO:0044464; GO:0005623 [GO:0005737]; GO:0044424; GO:0005622; GO:0044464; GO:0005575; GO:0005623 [GO:0005773]; GO:0043231; GO:0044444; GO:0043227; GO:0043229; GO:0005737; GO:0044424; GO:0043226; GO:0005622; GO:0044464; GO:0005575; GO:0005623 [GO:0005794]; GO:001250…	1.36782e+10																267	29.9129	4.80518
Q9SIP7	40S ribosomal protein S3-1 OS=Arabidopsis thaliana GN=RPS3A PE=1 SV=1 - [RS31_ARATH]	170.118	62.4	1	2	16	83	DNA binding; RNA binding; structural molecule activity; catalytic activity	nucleus; cytoplasm; vacuole; membrane; Golgi; cytosol; ribosome	metabolic process; response to stimulus	Pf00189; Pf07650	817719	[GO:0002181]; GO:0006412; GO:0010467; GO:0034645; GO:0044267; GO:0043170; GO:0009059; GO:0044249; GO:0044260; GO:0019538; GO:0071704; GO:1901576; GO:0009058; GO:0044237; GO:0044238; GO:0008152; GO:0009987; GO:0008150 [GO:0003684]; GO:0003677; GO:0003676; GO:0097159; GO:1901363; GO:0005488; GO:0003674 [GO:0003723]; GO:0003676; GO:0097159; GO:1901363; GO:0005488; GO:0003674 [GO:0003735]; GO:0005198…	9.42324e+09																250	27.5017	9.53955
Q42601	Carbamoyl-phosphate synthase large chain, chloroplastic OS=Arabidopsis thaliana GN=CARB PE=1 SV=1 - [CARB_ARATH]	167.955	34.12	3	38	38	101	nucleotide binding; catalytic activity; metal ion binding	cytoplasm; mitochondrion; cytosol; membrane	metabolic process; regulation of biological process; cell organization and biogenesis; cell communication; response to stimulus	Pf00289; Pf01071; Pf02142; Pf02222; Pf02655; Pf02786; Pf02787; Pf07478; Pf08442; Pf08443; Pf13535	839868	[GO:0000050]; GO:0019627; GO:0043604; GO:0044711; GO:1901566; GO:0043603; GO:0044281; GO:0044763; GO:0071941; GO:1901564; GO:0044271; GO:0009058; GO:0044710; GO:1901576; GO:0034641; GO:0009987; GO:0044699; GO:0006807; GO:0071704; GO:0044249; GO:0008152; GO:0044237; GO:0008150 [GO:0000166]; GO:0036094; GO:1901265; GO:0005488; GO:0097159; GO:1901363; GO:0003674 [GO:0003824]; GO:0003674 [GO:0004087]…	1.93408e+09																1187	129.874	5.73193
P93819	Malate dehydrogenase, cytoplasmic 1 OS=Arabidopsis thaliana GN=MDH1 PE=1 SV=2 - [MDHC1_ARATH]	167.72	63.55	4	9	17	83	nucleotide binding; catalytic activity; protein binding	nucleus; cytoplasm; vacuole; membrane; Golgi; cytosol; extracellular	metabolic process; transport; response to stimulus; cell organization and biogenesis	Pf00056; Pf02866	839527	[GO:0000166]; GO:0036094; GO:1901265; GO:0005488; GO:0097159; GO:1901363; GO:0003674 [GO:0003824]; GO:0003674 [GO:0005515]; GO:0005488; GO:0003674 [GO:0005634]; GO:0043231; GO:0043227; GO:0043229; GO:0043226; GO:0044424; GO:0005575; GO:0005622; GO:0044464; GO:0005623 [GO:0005737]; GO:0044424; GO:0005622; GO:0044464; GO:0005575; GO:0005623 [GO:0005773]; GO:0043231; GO:0044444; GO:0043227; GO:00432…	6.80155e+09	0.801886	1		0.859506	1		0.738956	1		0.872861	1		0.533327	1		332	35.5483	6.55127
Q9SF40	60S ribosomal protein L4-1 OS=Arabidopsis thaliana GN=RPL4A PE=2 SV=1 - [RL4A_ARATH]	167.157	48.03	5	8	18	82	structural molecule activity; RNA binding	cytoplasm; vacuole; cytosol; ribosome; membrane	metabolic process; cell organization and biogenesis	Pf00573; Pf14374	820120	[GO:0001510]; GO:0009451; GO:0043414; GO:0016070; GO:0043412; GO:0032259; GO:0044260; GO:0090304; GO:0043170; GO:0008152; GO:0044237; GO:0006139; GO:0071704; GO:0008150; GO:0009987; GO:0006725; GO:0034641; GO:0044238; GO:0046483; GO:1901360; GO:0006807 [GO:0002181]; GO:0006412; GO:0010467; GO:0034645; GO:0044267; GO:0043170; GO:0009059; GO:0044249; GO:0044260; GO:0019538; GO:0071704; GO:1901576; …	10357276867																406	44.674	10.3452
C0Z325	AT3G02090 protein OS=Arabidopsis thaliana GN=At3g02090 PE=2 SV=1 - [C0Z325_ARATH]	166.203	56.46	4	24	24	78	catalytic activity; metal ion binding		metabolic process	Pf00675; Pf05193		[GO:0003824]; GO:0003674 [GO:0004222]; GO:0004175; GO:0008237; GO:0070011; GO:0008233; GO:0016787; GO:0003824; GO:0003674 [GO:0006508]; GO:0019538; GO:0043170; GO:0044238; GO:0071704; GO:0008152; GO:0008150 [GO:0008270]; GO:0046914; GO:0046872; GO:0043169; GO:0043167; GO:0005488; GO:0003674 [GO:0046872]; GO:0043169; GO:0043167; GO:0005488; GO:0003674	4.54575e+09																480	53.6924	6.16357
O49485	D-3-phosphoglycerate dehydrogenase 1, chloroplastic OS=Arabidopsis thaliana GN=PGDH1 PE=1 SV=1 - [SERA1_ARATH]	165.246	39.47	3	18	20	81	nucleotide binding; catalytic activity	mitochondrion; cytosol; membrane	metabolic process; development	Pf00389; Pf00670; Pf01262; Pf01842; Pf02826; Pf05221; Pf13478	829568	[GO:0000166]; GO:0036094; GO:1901265; GO:0005488; GO:0097159; GO:1901363; GO:0003674 [GO:0004013]; GO:0016802; GO:0016801; GO:0016787; GO:0003824; GO:0003674 [GO:0004617]; GO:0016616; GO:0016614; GO:0016491; GO:0003824; GO:0003674 [GO:0005524]; GO:0032550; GO:0032559; GO:0035639; GO:0001883; GO:0032549; GO:0030554; GO:0032555; GO:0043168; GO:1901265; GO:0001882; GO:0017076; GO:0032553; GO:0043167…	8.4082e+09	0.588437	2	9.1917	0.68345	2	37.883	0.716402	2	20.9606	1.02415	2	19.1057	0.390397	2	21.8435	603	63.2856	6.58057
Q9M2T8	2-oxoglutarate dehydrogenase, E1 subunit-like protein OS=Arabidopsis thaliana GN=T22E16.70 PE=1 SV=1 - [Q9M2T8_ARATH]	165.19	35.68	5	20	30	78	catalytic activity		metabolic process	Pf00676; Pf02779		[GO:0004591]; GO:0016624; GO:0016903; GO:0016491; GO:0003824; GO:0003674 [GO:0006099]; GO:0006101; GO:0009060; GO:0044238; GO:0072350; GO:0045333; GO:0008152; GO:0019752; GO:0015980; GO:0008150; GO:0043436; GO:0006091; GO:0044763; GO:0055114; GO:0006082; GO:0044237; GO:0009987; GO:0044699; GO:0044710; GO:0044281; GO:0071704 [GO:0008152]; GO:0008150 [GO:0016624]; GO:0016903; GO:0016491; GO:0003824…	2.63409e+09																1009	114.147	7.13721
Q9ZPI1	Lysine--tRNA ligase OS=Arabidopsis thaliana GN=At3g11710 PE=1 SV=1 - [SYK_ARATH]	165.094	50	2	28	28	89	nucleotide binding; catalytic activity	cytoplasm; cytosol	metabolic process; response to stimulus	Pf00152; Pf01336	820343	[GO:0000085]; GO:0051319; GO:0051329; GO:0098763; GO:0022403; GO:0051325; GO:0000278; GO:0044848; GO:0007049; GO:0008150; GO:0044763; GO:0009987; GO:0044699 [GO:0000166]; GO:0036094; GO:1901265; GO:0005488; GO:0097159; GO:1901363; GO:0003674 [GO:0003676]; GO:0097159; GO:1901363; GO:0005488; GO:0003674 [GO:0004812]; GO:0016876; GO:0016875; GO:0016874; GO:0003824; GO:0003674 [GO:0004824]; GO:000481…	4.95253e+09	0.673035	1		0.874609	1		0.621349	1		0.792469	1		0.547798	1		626	70.8426	6.23975
P42644	14-3-3-like protein GF14 psi OS=Arabidopsis thaliana GN=GRF3 PE=1 SV=2 - [14333_ARATH]	164.899	74.51	3	10	18	106	protein binding; nucleotide binding	nucleus; cytoplasm; mitochondrion; vacuole; Golgi; cytosol; membrane	response to stimulus; cell communication; metabolic process; regulation of biological process	Pf00244	833836	[GO:0005515]; GO:0005488; GO:0003674 [GO:0005524]; GO:0032550; GO:0032559; GO:0035639; GO:0001883; GO:0032549; GO:0030554; GO:0032555; GO:0043168; GO:1901265; GO:0001882; GO:0017076; GO:0032553; GO:0043167; GO:0097159; GO:1901363; GO:0036094; GO:0097367; GO:0000166; GO:0005488; GO:0003674 [GO:0005618]; GO:0030312; GO:0044464; GO:0071944; GO:0005575; GO:0005623 [GO:0005634]; GO:0043231; GO:0043227…	1.63778e+10																255	28.5883	4.79248
F4JBY2	Transketolase OS=Arabidopsis thaliana GN=At3g60750 PE=1 SV=1 - [F4JBY2_ARATH]	163.981	36.76	2	16	22	75	catalytic activity; metal ion binding	cytosol; membrane	metabolic process; transport; response to stimulus; cell organization and biogenesis; regulation of biological process; cell growth	Pf00456; Pf02775; Pf02779; Pf02780	825246	[GO:0003824]; GO:0003674 [GO:0004802]; GO:0016744; GO:0016740; GO:0003824; GO:0003674 [GO:0005829]; GO:0044444; GO:0005737; GO:0044424; GO:0005622; GO:0044464; GO:0005575; GO:0005623 [GO:0006007]; GO:0006006; GO:0019320; GO:0019318; GO:0046365; GO:0005996; GO:0044724; GO:0044723; GO:0016052; GO:0044712; GO:0005975; GO:0044710; GO:1901575; GO:0009056; GO:0044238; GO:0071704; GO:0008152; GO:0044699…	8.98388e+09																740	79.7892	6.43018
Q9M339	40S ribosomal protein S3-2 OS=Arabidopsis thaliana GN=RPS3B PE=1 SV=1 - [RS32_ARATH]	163.722	61.85	1	3	16	79	DNA binding; RNA binding; structural molecule activity; catalytic activity	nucleus; cytoplasm; Golgi; ribosome; membrane	metabolic process; response to stimulus	Pf00189; Pf07650	824554	[GO:0002181]; GO:0006412; GO:0010467; GO:0034645; GO:0044267; GO:0043170; GO:0009059; GO:0044249; GO:0044260; GO:0019538; GO:0071704; GO:1901576; GO:0009058; GO:0044237; GO:0044238; GO:0008152; GO:0009987; GO:0008150 [GO:0003684]; GO:0003677; GO:0003676; GO:0097159; GO:1901363; GO:0005488; GO:0003674 [GO:0003723]; GO:0003676; GO:0097159; GO:1901363; GO:0005488; GO:0003674 [GO:0003735]; GO:0005198…	8.15794e+09																249	27.3317	9.53955
Q8L5Y4	Embryo defective 2765 OS=Arabidopsis thaliana GN=EMB2765 PE=1 SV=1 - [Q8L5Y4_ARATH]	161.985	33.6	2	42	42	82		nucleus; spliceosomal complex; cytosol; membrane	metabolic process	Pf13086; Pf13087; Pf13245; Pf13538	818459	[GO:0000398]; GO:0000377; GO:0006397; GO:0000375; GO:0006396; GO:0016071; GO:0008380; GO:0010467; GO:0016070; GO:0043170; GO:0044260; GO:0090304; GO:0071704; GO:0044237; GO:0006139; GO:0008152; GO:0009987; GO:0006725; GO:0034641; GO:0044238; GO:0046483; GO:1901360; GO:0008150; GO:0006807 [GO:0005634]; GO:0043231; GO:0043227; GO:0043229; GO:0043226; GO:0044424; GO:0005575; GO:0005622; GO:0044464; …	2.48344e+09																1509	172.913	5.60498
Q9M9K1	Probable 2,3-bisphosphoglycerate-independent phosphoglycerate mutase 2 OS=Arabidopsis thaliana GN=At3g08590 PE=1 SV=1 - [PMG2_ARATH]	161.752	70.71	2	20	31	77	catalytic activity; metal ion binding	cytoplasm; cytosol; extracellular	metabolic process; development; response to stimulus	Pf01676; Pf06415	820006	[GO:0003824]; GO:0003674 [GO:0004619]; GO:0016868; GO:0016866; GO:0016853; GO:0003824; GO:0003674 [GO:0005737]; GO:0044424; GO:0005622; GO:0044464; GO:0005575; GO:0005623 [GO:0005829]; GO:0044444; GO:0005737; GO:0044424; GO:0005622; GO:0044464; GO:0005575; GO:0005623 [GO:0006007]; GO:0006006; GO:0019320; GO:0019318; GO:0046365; GO:0005996; GO:0044724; GO:0044723; GO:0016052; GO:0044712; GO:000597…	9.02716e+09																560	60.726	5.84619
Q9SJQ9	Fructose-bisphosphate aldolase 6 OS=Arabidopsis thaliana GN=At2g36460 PE=2 SV=1 - [Q9SJQ9_ARATH]	161.609	62.01	3	8	18	80	catalytic activity; metal ion binding	cytoplasm; mitochondrion; cytosol; membrane	metabolic process; response to stimulus	Pf00274	818220	[GO:0003824]; GO:0003674 [GO:0004332]; GO:0016832; GO:0016830; GO:0016829; GO:0003824; GO:0003674 [GO:0005507]; GO:0046914; GO:0046872; GO:0043169; GO:0043167; GO:0005488; GO:0003674 [GO:0005737]; GO:0044424; GO:0005622; GO:0044464; GO:0005575; GO:0005623 [GO:0005739]; GO:0043231; GO:0044444; GO:0043227; GO:0043229; GO:0005737; GO:0044424; GO:0043226; GO:0005622; GO:0044464; GO:0005575; GO:000562…	15719848366																358	38.3629	7.38623
B9DGT6	AT1G53310 protein OS=Arabidopsis thaliana GN=At1g53310 PE=2 SV=1 - [B9DGT6_ARATH]	161.229	47.98	3	14	40	80	catalytic activity		metabolic process	Pf00311		[GO:0003824]; GO:0003674 [GO:0006099]; GO:0006101; GO:0009060; GO:0044238; GO:0072350; GO:0045333; GO:0008152; GO:0019752; GO:0015980; GO:0008150; GO:0043436; GO:0006091; GO:0044763; GO:0055114; GO:0006082; GO:0044237; GO:0009987; GO:0044699; GO:0044710; GO:0044281; GO:0071704 [GO:0008964]; GO:0004611; GO:0016831; GO:0016830; GO:0016829; GO:0003824; GO:0003674 [GO:0015977]; GO:0044710; GO:0071704…	2.28219e+09																967	110.199	6.06201
Q9M1R2	Class II aaRS and biotin synthetases superfamily protein OS=Arabidopsis thaliana GN=T17J13.80 PE=2 SV=1 - [Q9M1R2_ARATH]	161.05	52.08	1	22	22	83	nucleotide binding; catalytic activity	cytoplasm; cytosol; membrane	metabolic process	Pf00587; Pf03129; Pf09180	825385	[GO:0000166]; GO:0036094; GO:1901265; GO:0005488; GO:0097159; GO:1901363; GO:0003674 [GO:0004812]; GO:0016876; GO:0016875; GO:0016874; GO:0003824; GO:0003674 [GO:0004827]; GO:0004812; GO:0016876; GO:0016875; GO:0016874; GO:0003824; GO:0003674 [GO:0005524]; GO:0032550; GO:0032559; GO:0035639; GO:0001883; GO:0032549; GO:0030554; GO:0032555; GO:0043168; GO:1901265; GO:0001882; GO:0017076; GO:0032553…	1.96838e+09	0.602332	6	13.0766	0.646221	6	7.17285	0.676033	6	11.4833	0.93599	6	9.16461	0.660439	6	10.296	530	60.7167	6.40479
Q9FLT0	100 kDa coactivator-like protein OS=Arabidopsis thaliana GN=Tudor2 PE=1 SV=1 - [Q9FLT0_ARATH]	158.844	40	4	19	31	78	RNA binding; catalytic activity	endoplasmic reticulum; cytosol	metabolic process; response to stimulus; transport; regulation of biological process	Pf00565; Pf00567	836300	[GO:0000932]; GO:0036464; GO:0005737; GO:0035770; GO:0044444; GO:0044424; GO:0030529; GO:0043232; GO:0005622; GO:0044464; GO:0032991; GO:0043228; GO:0043229; GO:0005575; GO:0005623; GO:0043226 [GO:0003676]; GO:0097159; GO:1901363; GO:0005488; GO:0003674 [GO:0003712]; GO:0000989; GO:0000988; GO:0003674 [GO:0003723]; GO:0003676; GO:0097159; GO:1901363; GO:0005488; GO:0003674 [GO:0004518]; GO:001678…	3.34662e+09																985	107.675	6.55127
Q38882	Phospholipase D alpha 1 OS=Arabidopsis thaliana GN=PLDALPHA1 PE=1 SV=2 - [PLDA1_ARATH]	158.718	46.54	4	30	30	80	catalytic activity; metal ion binding; protein binding	nucleus; cytoplasm; mitochondrion; vacuole; cytosol; membrane	metabolic process; transport; response to stimulus; cell organization and biogenesis; regulation of biological process; cell growth	Pf00168; Pf00614; Pf12357; Pf13091	820816	[GO:0003824]; GO:0003674 [GO:0004630]; GO:0004620; GO:0008081; GO:0016298; GO:0042578; GO:0016788; GO:0016787; GO:0003824; GO:0003674 [GO:0005509]; GO:0046872; GO:0043169; GO:0043167; GO:0005488; GO:0003674 [GO:0005515]; GO:0005488; GO:0003674 [GO:0005546]; GO:1902936; GO:1901981; GO:0035091; GO:0005543; GO:0008289; GO:0043168; GO:0005488; GO:0043167; GO:0003674 [GO:0005634]; GO:0043231; GO:00432…	4.6861e+09																810	91.7901	5.87158
P41377	Eukaryotic initiation factor 4A-2 OS=Arabidopsis thaliana GN=TIF4A-2 PE=1 SV=1 - [IF4A2_ARATH]	158.602	49.27	3	3	18	76	nucleotide binding; RNA binding; catalytic activity	cytoplasm; membrane; Golgi; cytosol	metabolic process; response to stimulus; regulation of biological process	Pf00270; Pf00271	841868	[GO:0000166]; GO:0036094; GO:1901265; GO:0005488; GO:0097159; GO:1901363; GO:0003674 [GO:0003676]; GO:0097159; GO:1901363; GO:0005488; GO:0003674 [GO:0003723]; GO:0003676; GO:0097159; GO:1901363; GO:0005488; GO:0003674 [GO:0003743]; GO:0008135; GO:0003723; GO:0003676; GO:0097159; GO:1901363; GO:0005488; GO:0003674 [GO:0004004]; GO:0003724; GO:0008026; GO:0008186; GO:0004386; GO:0042623; GO:007003…	1.30048e+10																412	46.7329	5.68115
Q0WW26	Coatomer subunit gamma OS=Arabidopsis thaliana GN=At4g34450 PE=1 SV=2 - [COPG_ARATH]	157.858	51.13	1	37	37	75	structural molecule activity; protein binding	membrane; nucleus; cytoplasm; Golgi; cytosol	metabolic process; transport; cell organization and biogenesis	Pf01602; Pf08752	829596	[GO:0000139]; GO:0044431; GO:0098588; GO:0005794; GO:0044444; GO:0044446; GO:0031090; GO:0012505; GO:0043231; GO:0005737; GO:0044424; GO:0043229; GO:0044422; GO:0016020; GO:0043227; GO:0044464; GO:0005622; GO:0043226; GO:0005575; GO:0005623 [GO:0005198]; GO:0003674 [GO:0005488]; GO:0003674 [GO:0005634]; GO:0043231; GO:0043227; GO:0043229; GO:0043226; GO:0044424; GO:0005575; GO:0005622; GO:0044464…	4.18227e+09	0.449649	1		0.681554	1		0.695452	1		1.06964	1		0.688646	1		886	98.4285	5.16064
Q9SJT9	Coatomer subunit alpha-2 OS=Arabidopsis thaliana GN=At2g21390 PE=2 SV=1 - [COPA2_ARATH]	155.98	39.33	2	18	37	85	structural molecule activity; transporter activity; protein binding	membrane; cytoplasm; Golgi; cytosol	cell organization and biogenesis; metabolic process; transport; response to stimulus	Pf00400; Pf04053; Pf06957	816678	[GO:0000139]; GO:0044431; GO:0098588; GO:0005794; GO:0044444; GO:0044446; GO:0031090; GO:0012505; GO:0043231; GO:0005737; GO:0044424; GO:0043229; GO:0044422; GO:0016020; GO:0043227; GO:0044464; GO:0005622; GO:0043226; GO:0005575; GO:0005623 [GO:0000226]; GO:0007010; GO:0007017; GO:1902589; GO:0006996; GO:0044763; GO:0016043; GO:0009987; GO:0044699; GO:0071840; GO:0008150 [GO:0000911]; GO:1902410;…	3.18201e+09																1218	136.381	6.91748
P25696	Bifunctional enolase 2/transcriptional activator OS=Arabidopsis thaliana GN=ENO2 PE=1 SV=1 - [ENO2_ARATH]	155.642	63.06	3	19	20	85	metal ion binding; DNA binding; catalytic activity	nucleus; cytoplasm; mitochondrion; cytosol; membrane; extracellular	metabolic process; regulation of biological process; response to stimulus	Pf00113; Pf03952	818226	[GO:0000015]; GO:0044445; GO:1902494; GO:0005829; GO:0044444; GO:0043234; GO:0005737; GO:0044424; GO:0032991; GO:0005622; GO:0044464; GO:0005575; GO:0005623 [GO:0000287]; GO:0046872; GO:0043169; GO:0043167; GO:0005488; GO:0003674 [GO:0003677]; GO:0003676; GO:0097159; GO:1901363; GO:0005488; GO:0003674 [GO:0004634]; GO:0016836; GO:0016835; GO:0016829; GO:0003824; GO:0003674 [GO:0005507]; GO:004691…	5.43796e+09																444	47.6893	5.77002
P46077	14-3-3-like protein GF14 phi OS=Arabidopsis thaliana GN=GRF4 PE=1 SV=2 - [14334_ARATH]	152.985	61.8	5	6	16	87	protein binding	nucleus; cytoplasm; Golgi; cytosol; membrane	regulation of biological process; response to stimulus	Pf00244	840403	[GO:0005515]; GO:0005488; GO:0003674 [GO:0005634]; GO:0043231; GO:0043227; GO:0043229; GO:0043226; GO:0044424; GO:0005575; GO:0005622; GO:0044464; GO:0005623 [GO:0005635]; GO:0012505; GO:0031967; GO:0044428; GO:0044464; GO:0031975; GO:0043227; GO:0044446; GO:0005634; GO:0005575; GO:0005623; GO:0043226; GO:0043229; GO:0044422; GO:0044424; GO:0043231; GO:0005622 [GO:0005737]; GO:0044424; GO:0005622…	1.05178e+10																267	30.1752	4.86865
O04630	Threonine--tRNA ligase, mitochondrial OS=Arabidopsis thaliana GN=THRRS PE=2 SV=3 - [SYTM_ARATH]	152.837	54.02	2	36	36	105	nucleotide binding; catalytic activity	cytoplasm; mitochondrion; Golgi; cytosol; membrane	metabolic process; cell organization and biogenesis	Pf00587; Pf02824; Pf03129; Pf07973	832741	[GO:0000166]; GO:0036094; GO:1901265; GO:0005488; GO:0097159; GO:1901363; GO:0003674 [GO:0004812]; GO:0016876; GO:0016875; GO:0016874; GO:0003824; GO:0003674 [GO:0004829]; GO:0004812; GO:0016876; GO:0016875; GO:0016874; GO:0003824; GO:0003674 [GO:0005524]; GO:0032550; GO:0032559; GO:0035639; GO:0001883; GO:0032549; GO:0030554; GO:0032555; GO:0043168; GO:1901265; GO:0001882; GO:0017076; GO:0032553…	4.30413e+09	0.550489	1		0.752312	1		0.56876	1		0.798624	1		0.556477	1		709	80.885	6.97607
Q9LD57	Phosphoglycerate kinase 1, chloroplastic OS=Arabidopsis thaliana GN=PGK1 PE=1 SV=1 - [PGKH1_ARATH]	152.414	60.71	1	13	23	97	nucleotide binding; catalytic activity	nucleus; cytoplasm; mitochondrion; cytosol; membrane; extracellular	metabolic process; response to stimulus; cell organization and biogenesis; defense response; cellular homeostasis; transport	Pf00162; Pf08282	820461	[GO:0000023]; GO:0005984; GO:0009311; GO:0044262; GO:0044763; GO:0044723; GO:0005975; GO:0044237; GO:0009987; GO:0044699; GO:0044710; GO:0044238; GO:0071704; GO:0008152; GO:0008150 [GO:0000166]; GO:0036094; GO:1901265; GO:0005488; GO:0097159; GO:1901363; GO:0003674 [GO:0004618]; GO:0016301; GO:0016774; GO:0016772; GO:0016740; GO:0003824; GO:0003674 [GO:0005524]; GO:0032550; GO:0032559; GO:0035639…	1.10972e+10																481	50.0807	6.23975
Q9LK36	Adenosylhomocysteinase 2 OS=Arabidopsis thaliana GN=SAHH2 PE=1 SV=1 - [SAHH2_ARATH]	151.94	52.16	1	3	21	79	nucleotide binding; catalytic activity	cytoplasm; vacuole; cytosol; membrane	metabolic process; transport; cell organization and biogenesis; response to stimulus	Pf00670; Pf02254; Pf02826; Pf05221	821964	[GO:0000166]; GO:0036094; GO:1901265; GO:0005488; GO:0097159; GO:1901363; GO:0003674 [GO:0004013]; GO:0016802; GO:0016801; GO:0016787; GO:0003824; GO:0003674 [GO:0005737]; GO:0044424; GO:0005622; GO:0044464; GO:0005575; GO:0005623 [GO:0005773]; GO:0043231; GO:0044444; GO:0043227; GO:0043229; GO:0005737; GO:0044424; GO:0043226; GO:0005622; GO:0044464; GO:0005575; GO:0005623 [GO:0005829]; GO:004444…	4.17972e+10																485	53.1249	5.74463
O04499	2,3-bisphosphoglycerate-independent phosphoglycerate mutase 1 OS=Arabidopsis thaliana GN=PGM1 PE=2 SV=3 - [PMG1_ARATH]	150.589	62.3	4	18	29	75	catalytic activity; metal ion binding	cytoplasm; cytosol; membrane; extracellular	metabolic process; response to stimulus; development	Pf01676; Pf06415	837507	[GO:0003824]; GO:0003674 [GO:0004619]; GO:0016868; GO:0016866; GO:0016853; GO:0003824; GO:0003674 [GO:0005737]; GO:0044424; GO:0005622; GO:0044464; GO:0005575; GO:0005623 [GO:0005740]; GO:0031967; GO:0044429; GO:0031975; GO:0043227; GO:0044446; GO:0005739; GO:0044444; GO:0044464; GO:0043226; GO:0043229; GO:0044422; GO:0044424; GO:0043231; GO:0005737; GO:0005575; GO:0005623; GO:0005622 [GO:0005829…	8.61934e+09	0.569381	2	18.4526	0.685921	2	0.894619	0.66008	2	19.4564	0.919845	2	9.2091	0.752049	2	32.4161	557	60.5417	5.52881
Q9SJL8	S-adenosylmethionine synthase 3 OS=Arabidopsis thaliana GN=METK3 PE=1 SV=1 - [METK3_ARATH]	149.761	79.74	1	13	22	78	nucleotide binding; catalytic activity; metal ion binding; protein binding	cytoplasm; cytosol; membrane	metabolic process; transport; response to stimulus; cell organization and biogenesis	Pf00438; Pf02772; Pf02773	818260	[GO:0000166]; GO:0036094; GO:1901265; GO:0005488; GO:0097159; GO:1901363; GO:0003674 [GO:0004478]; GO:0016765; GO:0016740; GO:0003824; GO:0003674 [GO:0005507]; GO:0046914; GO:0046872; GO:0043169; GO:0043167; GO:0005488; GO:0003674 [GO:0005515]; GO:0005488; GO:0003674 [GO:0005524]; GO:0032550; GO:0032559; GO:0035639; GO:0001883; GO:0032549; GO:0030554; GO:0032555; GO:0043168; GO:1901265; GO:000188…	2.7606e+10																390	42.4706	6.17627
Q96292	Actin-2 OS=Arabidopsis thaliana GN=ACT2 PE=1 SV=1 - [ACT2_ARATH]	149.473	44.56	19	6	14	93	nucleotide binding; structural molecule activity; protein binding	nucleus; cytoplasm; cytosol; cytoskeleton; membrane	metabolic process; cell organization and biogenesis; transport; response to stimulus; cell growth; cell differentiation	Pf00022	821411	[GO:0000166]; GO:0036094; GO:1901265; GO:0005488; GO:0097159; GO:1901363; GO:0003674 [GO:0000271]; GO:0005976; GO:0009059; GO:0016051; GO:0005975; GO:0043170; GO:1901576; GO:0044711; GO:0044723; GO:0044238; GO:0071704; GO:0009058; GO:0044710; GO:0008152; GO:0044699; GO:0008150 [GO:0000902]; GO:0032989; GO:0009653; GO:0016043; GO:0048869; GO:0032502; GO:0048856; GO:0009987; GO:0071840; GO:0044763;…	1.18212e+10																377	41.8499	5.57959
Q9SV20	Coatomer subunit beta-2 OS=Arabidopsis thaliana GN=At4g31490 PE=2 SV=2 - [COPB2_ARATH]	147.989	36.92	1	1	26	74	structural molecule activity; protein binding	membrane; cytoplasm; Golgi; cytosol	transport	Pf01602; Pf07718; Pf13646; Pf14806	829276	[GO:0000139]; GO:0044431; GO:0098588; GO:0005794; GO:0044444; GO:0044446; GO:0031090; GO:0012505; GO:0043231; GO:0005737; GO:0044424; GO:0043229; GO:0044422; GO:0016020; GO:0043227; GO:0044464; GO:0005622; GO:0043226; GO:0005575; GO:0005623 [GO:0005198]; GO:0003674 [GO:0005488]; GO:0003674 [GO:0005737]; GO:0044424; GO:0005622; GO:0044464; GO:0005575; GO:0005623 [GO:0005794]; GO:0012505; GO:004323…	3.10201e+09																948	106.01	6.01123
Q56WD9	3-ketoacyl-CoA thiolase 2, peroxisomal OS=Arabidopsis thaliana GN=PED1 PE=1 SV=2 - [THIK2_ARATH]	147.042	61.9	3	15	17	65	catalytic activity	mitochondrion; membrane; cytosol	metabolic process; response to stimulus; regulation of biological process; cell organization and biogenesis	Pf00108; Pf02803	817876	[GO:0003824]; GO:0003674 [GO:0003988]; GO:0016408; GO:0016747; GO:0016746; GO:0016740; GO:0003824; GO:0003674 [GO:0005730]; GO:0031981; GO:0043232; GO:0044428; GO:0070013; GO:0043228; GO:0043229; GO:0005634; GO:0044446; GO:0043233; GO:0043226; GO:0044424; GO:0043231; GO:0044422; GO:0031974; GO:0005575; GO:0005622; GO:0044464; GO:0043227; GO:0005623 [GO:0005739]; GO:0043231; GO:0044444; GO:0043227…	4506974531	0.770561	3	0.285608	0.931963	3	2.02521	0.763228	3	14.9456	1.00167	3	19.1448	0.639348	3	30.0365	462	48.548	8.33838
Q9LD55	Eukaryotic translation initiation factor 3 subunit A OS=Arabidopsis thaliana GN=TIF3A1 PE=1 SV=1 - [EIF3A_ARATH]	146.53	35.56	4	34	34	69	RNA binding; protein binding	cytoplasm; cytosol; membrane	cell organization and biogenesis; metabolic process; regulation of biological process	Pf01399	826746	[GO:0001731]; GO:0006413; GO:0022618; GO:0006412; GO:0044237; GO:0022613; GO:0034622; GO:0071826; GO:0010467; GO:0034645; GO:0044267; GO:0008152; GO:0009987; GO:0044085; GO:0065003; GO:0043933; GO:0043170; GO:0009059; GO:0044249; GO:0044260; GO:0019538; GO:0008150; GO:0071840; GO:0022607; GO:0016043; GO:0071704; GO:1901576; GO:0009058; GO:0044238 [GO:0003743]; GO:0008135; GO:0003723; GO:0003676; …	1.31503e+09																987	114.229	9.17334
Q9ZU25	Probable mitochondrial-processing peptidase subunit alpha-1 OS=Arabidopsis thaliana GN=At1g51980 PE=2 SV=1 - [MPPA1_ARATH]	146.349	52.88	5	12	20	69	catalytic activity; nucleotide binding; metal ion binding	mitochondrion; membrane	metabolic process; transport; response to stimulus	Pf00675; Pf05193	841627	[GO:0003824]; GO:0003674 [GO:0004222]; GO:0004175; GO:0008237; GO:0070011; GO:0008233; GO:0016787; GO:0003824; GO:0003674 [GO:0005524]; GO:0032550; GO:0032559; GO:0035639; GO:0001883; GO:0032549; GO:0030554; GO:0032555; GO:0043168; GO:1901265; GO:0001882; GO:0017076; GO:0032553; GO:0043167; GO:0097159; GO:1901363; GO:0036094; GO:0097367; GO:0000166; GO:0005488; GO:0003674 [GO:0005739]; GO:0043231…	3.01779e+09																503	54.3677	6.32861
Q9SV21	Coatomer subunit beta-1 OS=Arabidopsis thaliana GN=At4g31480 PE=2 SV=2 - [COPB1_ARATH]	146.168	36.92	1	1	26	75	structural molecule activity; protein binding	membrane; nucleus; cytoplasm; Golgi; cytosol	transport	Pf01602; Pf07718; Pf13646; Pf14806	829275	[GO:0000139]; GO:0044431; GO:0098588; GO:0005794; GO:0044444; GO:0044446; GO:0031090; GO:0012505; GO:0043231; GO:0005737; GO:0044424; GO:0043229; GO:0044422; GO:0016020; GO:0043227; GO:0044464; GO:0005622; GO:0043226; GO:0005575; GO:0005623 [GO:0005198]; GO:0003674 [GO:0005488]; GO:0003674 [GO:0005634]; GO:0043231; GO:0043227; GO:0043229; GO:0043226; GO:0044424; GO:0005575; GO:0005622; GO:0044464…	3.10201e+09																948	106.077	5.8335
Q05758	Ketol-acid reductoisomerase, chloroplastic OS=Arabidopsis thaliana GN=At3g58610 PE=2 SV=2 - [ILV5_ARATH]	145.485	34.18	3	14	14	67	nucleotide binding; catalytic activity; metal ion binding	mitochondrion; cytosol; extracellular	metabolic process; response to stimulus	Pf01450; Pf07991	825030	[GO:0000166]; GO:0036094; GO:1901265; GO:0005488; GO:0097159; GO:1901363; GO:0003674 [GO:0004455]; GO:0016616; GO:0016614; GO:0016491; GO:0003824; GO:0003674 [GO:0005507]; GO:0046914; GO:0046872; GO:0043169; GO:0043167; GO:0005488; GO:0003674 [GO:0005618]; GO:0030312; GO:0044464; GO:0071944; GO:0005575; GO:0005623 [GO:0005739]; GO:0043231; GO:0044444; GO:0043227; GO:0043229; GO:0005737; GO:004442…	6353257870	0.546758	2	10.8023	0.71546	2	9.32402	0.737963	2	6.05299	0.902685	2	9.40614	0.654084	2	16.4782	591	63.7724	6.80029
Q940P8	T-complex protein 1 subunit beta OS=Arabidopsis thaliana GN=CCT2 PE=1 SV=1 - [TCPB_ARATH]	144.664	64.14	1	26	26	63	nucleotide binding; protein binding	cytoplasm; cytosol	metabolic process; cell organization and biogenesis	Pf00118	832213	[GO:0000166]; GO:0036094; GO:1901265; GO:0005488; GO:0097159; GO:1901363; GO:0003674 [GO:0005524]; GO:0032550; GO:0032559; GO:0035639; GO:0001883; GO:0032549; GO:0030554; GO:0032555; GO:0043168; GO:1901265; GO:0001882; GO:0017076; GO:0032553; GO:0043167; GO:0097159; GO:1901363; GO:0036094; GO:0097367; GO:0000166; GO:0005488; GO:0003674 [GO:0005618]; GO:0030312; GO:0044464; GO:0071944; GO:0005575;…	1.98974e+09	0.471216	1		0.618417	1		0.64806	1		0.867592	1		0.614961	1		527	57.2496	5.87158
P48491	Triosephosphate isomerase, cytosolic OS=Arabidopsis thaliana GN=CTIMC PE=1 SV=2 - [TPIS_ARATH]	144.507	62.2	2	11	12	61	catalytic activity; metal ion binding	cytoplasm; mitochondrion; vacuole; membrane; Golgi; cytosol; extracellular	metabolic process; transport; response to stimulus; cell organization and biogenesis	Pf00121	824710	[GO:0003824]; GO:0003674 [GO:0004807]; GO:0016861; GO:0016860; GO:0016853; GO:0003824; GO:0003674 [GO:0005507]; GO:0046914; GO:0046872; GO:0043169; GO:0043167; GO:0005488; GO:0003674 [GO:0005618]; GO:0030312; GO:0044464; GO:0071944; GO:0005575; GO:0005623 [GO:0005737]; GO:0044424; GO:0005622; GO:0044464; GO:0005575; GO:0005623 [GO:0005739]; GO:0043231; GO:0044444; GO:0043227; GO:0043229; GO:00057…	9.59602e+09	0.698163	1		1.05323	1		0.943795	1		1.28493	1		0.665316	1		254	27.1521	5.50342
P11574	V-type proton ATPase subunit B1 OS=Arabidopsis thaliana GN=VHA-B1 PE=2 SV=2 - [VATB1_ARATH]	144.308	54.12	4	2	18	73	nucleotide binding; catalytic activity; transporter activity; protein binding	vacuole; membrane; Golgi; cytosol	transport; cellular homeostasis; regulation of biological process; response to stimulus; cell organization and biogenesis; metabolic process	Pf00006; Pf00306; Pf02874	843934	[GO:0005524]; GO:0032550; GO:0032559; GO:0035639; GO:0001883; GO:0032549; GO:0030554; GO:0032555; GO:0043168; GO:1901265; GO:0001882; GO:0017076; GO:0032553; GO:0043167; GO:0097159; GO:1901363; GO:0036094; GO:0097367; GO:0000166; GO:0005488; GO:0003674 [GO:0005773]; GO:0043231; GO:0044444; GO:0043227; GO:0043229; GO:0005737; GO:0044424; GO:0043226; GO:0005622; GO:0044464; GO:0005575; GO:0005623 […	4.08824e+09																486	54.0736	5.09717
P42645	14-3-3-like protein GF14 upsilon OS=Arabidopsis thaliana GN=GRF5 PE=1 SV=2 - [14335_ARATH]	143.204	54.48	3	3	13	77	nucleotide binding; protein binding	nucleus; cytoplasm; mitochondrion; Golgi; cytosol; membrane	metabolic process; response to stimulus	Pf00244	831462	[GO:0005524]; GO:0032550; GO:0032559; GO:0035639; GO:0001883; GO:0032549; GO:0030554; GO:0032555; GO:0043168; GO:1901265; GO:0001882; GO:0017076; GO:0032553; GO:0043167; GO:0097159; GO:1901363; GO:0036094; GO:0097367; GO:0000166; GO:0005488; GO:0003674 [GO:0005618]; GO:0030312; GO:0044464; GO:0071944; GO:0005575; GO:0005623 [GO:0005634]; GO:0043231; GO:0043227; GO:0043229; GO:0043226; GO:0044424;…	1.23255e+10																268	30.1632	4.80518
Q96300	14-3-3-like protein GF14 nu OS=Arabidopsis thaliana GN=GRF7 PE=1 SV=1 - [14337_ARATH]	143.03	57.36	2	4	14	85	protein binding	cytoplasm; Golgi; cytosol; membrane	metabolic process; transport	Pf00244	821060	[GO:0005635]; GO:0012505; GO:0031967; GO:0044428; GO:0044464; GO:0031975; GO:0043227; GO:0044446; GO:0005634; GO:0005575; GO:0005623; GO:0043226; GO:0043229; GO:0044422; GO:0044424; GO:0043231; GO:0005622 [GO:0005737]; GO:0044424; GO:0005622; GO:0044464; GO:0005575; GO:0005623 [GO:0005794]; GO:0012505; GO:0043231; GO:0044444; GO:0044464; GO:0043227; GO:0043229; GO:0005737; GO:0044424; GO:0005575;…	1.23845e+10																265	29.806	4.81787
F4JLM5	Isoleucyl-tRNA synthetase OS=Arabidopsis thaliana GN=At4g10320 PE=3 SV=1 - [F4JLM5_ARATH]	142.953	35.46	4	37	37	75	nucleotide binding; catalytic activity	cytoplasm; cytosol	metabolic process; regulation of biological process; cell organization and biogenesis; response to stimulus	Pf00133; Pf08264; Pf09334	826624	[GO:0000166]; GO:0036094; GO:1901265; GO:0005488; GO:0097159; GO:1901363; GO:0003674 [GO:0002161]; GO:0052689; GO:0016788; GO:0016787; GO:0003824; GO:0003674 [GO:0004812]; GO:0016876; GO:0016875; GO:0016874; GO:0003824; GO:0003674 [GO:0004822]; GO:0004812; GO:0016876; GO:0016875; GO:0016874; GO:0003824; GO:0003674 [GO:0005524]; GO:0032550; GO:0032559; GO:0035639; GO:0001883; GO:0032549; GO:003055…	1.72604e+09																1190	135.399	6.30322
Q9STW6	Heat shock 70 kDa protein 6, chloroplastic OS=Arabidopsis thaliana GN=HSP70-6 PE=1 SV=1 - [HSP7F_ARATH]	142.405	40.67	1	7	24	66	nucleotide binding; protein binding	nucleus; mitochondrion	cell organization and biogenesis; metabolic process; transport; response to stimulus	Pf00012; Pf03980; Pf06723	828531	[GO:0000166]; GO:0036094; GO:1901265; GO:0005488; GO:0097159; GO:1901363; GO:0003674 [GO:0000902]; GO:0032989; GO:0009653; GO:0016043; GO:0048869; GO:0032502; GO:0048856; GO:0009987; GO:0071840; GO:0044763; GO:0044767; GO:0008150; GO:0044699 [GO:0005515]; GO:0005488; GO:0003674 [GO:0005524]; GO:0032550; GO:0032559; GO:0035639; GO:0001883; GO:0032549; GO:0030554; GO:0032555; GO:0043168; GO:1901265…	6.14185e+09	0.745509	1		0.866238	1		0.895508	1		1.00313	1		0.740758	1		718	76.4614	5.19873
P31414	Pyrophosphate-energized vacuolar membrane proton pump 1 OS=Arabidopsis thaliana GN=AVP1 PE=1 SV=1 - [AVP1_ARATH]	142.123	27.27	3	19	19	78	catalytic activity; transporter activity; metal ion binding	vacuole; mitochondrion; endosome; membrane; Golgi; cytosol	transport; metabolic process; response to stimulus	Pf03030	838138	[GO:0000325]; GO:0005773; GO:0043231; GO:0044444; GO:0043227; GO:0043229; GO:0005737; GO:0044424; GO:0043226; GO:0005622; GO:0044464; GO:0005575; GO:0005623 [GO:0004427]; GO:0016462; GO:0016818; GO:0016817; GO:0016787; GO:0003824; GO:0003674 [GO:0005739]; GO:0043231; GO:0044444; GO:0043227; GO:0043229; GO:0005737; GO:0044424; GO:0043226; GO:0005622; GO:0044464; GO:0005575; GO:0005623 [GO:0005768]…	9.91949e+09	0.423497	1		0.638656	1		0.556806	1		0.993169	1		0.539716	1		770	80.7677	5.26221
Q94A40	Coatomer subunit alpha-1 OS=Arabidopsis thaliana GN=At1g62020 PE=2 SV=2 - [COPA1_ARATH]	141.76	36.27	2	14	33	71	structural molecule activity; transporter activity; protein binding	membrane; cytoplasm; Golgi; cytosol	transport; response to stimulus; metabolic process	Pf00400; Pf04053; Pf06957	842497	[GO:0000139]; GO:0044431; GO:0098588; GO:0005794; GO:0044444; GO:0044446; GO:0031090; GO:0012505; GO:0043231; GO:0005737; GO:0044424; GO:0043229; GO:0044422; GO:0016020; GO:0043227; GO:0044464; GO:0005622; GO:0043226; GO:0005575; GO:0005623 [GO:0005198]; GO:0003674 [GO:0005215]; GO:0003674 [GO:0005515]; GO:0005488; GO:0003674 [GO:0005622]; GO:0044464; GO:0005575; GO:0005623 [GO:0005623]; GO:00055…	3.18201e+09																1216	136.48	6.97607
B9DHU0	AT1G20620 protein (Fragment) OS=Arabidopsis thaliana GN=At1g20620 PE=2 SV=1 - [B9DHU0_ARATH]	141.671	55.24	11	13	19	68	antioxidant activity; catalytic activity; metal ion binding		response to stimulus; metabolic process	Pf00199; Pf06628		[GO:0004096]; GO:0004601; GO:0016209; GO:0016684; GO:0003674; GO:0016491; GO:0003824 [GO:0006979]; GO:0006950; GO:0050896; GO:0008150 [GO:0020037]; GO:0046906; GO:0097159; GO:1901363; GO:0005488; GO:0003674 [GO:0046872]; GO:0043169; GO:0043167; GO:0005488; GO:0003674 [GO:0055114]; GO:0044710; GO:0008152; GO:0044699; GO:0008150	1.18925e+10																458	52.9818	7.45947
P20431	ATPase 3, plasma membrane-type OS=Arabidopsis thaliana GN=AHA3 PE=1 SV=2 - [PMA3_ARATH]	141.524	30.35	7	7	24	70	nucleotide binding; metal ion binding; catalytic activity; transporter activity	membrane	metabolic process; transport	Pf00122; Pf00690; Pf00702; Pf12710; Pf13246	835841	[GO:0000166]; GO:0036094; GO:1901265; GO:0005488; GO:0097159; GO:1901363; GO:0003674 [GO:0000287]; GO:0046872; GO:0043169; GO:0043167; GO:0005488; GO:0003674 [GO:0003824]; GO:0003674 [GO:0005524]; GO:0032550; GO:0032559; GO:0035639; GO:0001883; GO:0032549; GO:0030554; GO:0032555; GO:0043168; GO:1901265; GO:0001882; GO:0017076; GO:0032553; GO:0043167; GO:0097159; GO:1901363; GO:0036094; GO:0097367…	7.29622e+09																949	104.384	7.18115
Q9S9N1	Heat shock 70 kDa protein 5 OS=Arabidopsis thaliana GN=HSP70-5 PE=2 SV=1 - [HSP7E_ARATH]	140.384	14.09	1	1	7	74	nucleotide binding	cytoplasm; cytosol; membrane	cell organization and biogenesis; metabolic process; response to stimulus	Pf00012; Pf06723	838174	[GO:0000166]; GO:0036094; GO:1901265; GO:0005488; GO:0097159; GO:1901363; GO:0003674 [GO:0000902]; GO:0032989; GO:0009653; GO:0016043; GO:0048869; GO:0032502; GO:0048856; GO:0009987; GO:0071840; GO:0044763; GO:0044767; GO:0008150; GO:0044699 [GO:0005524]; GO:0032550; GO:0032559; GO:0035639; GO:0001883; GO:0032549; GO:0030554; GO:0032555; GO:0043168; GO:1901265; GO:0001882; GO:0017076; GO:0032553;…	6.18064e+10																646	70.8704	5.41455
P48348	14-3-3-like protein GF14 kappa OS=Arabidopsis thaliana GN=GRF8 PE=1 SV=2 - [14338_ARATH]	139.796	57.66	4	4	13	68	protein binding	nucleus; cytoplasm; cytosol; membrane	metabolic process; regulation of biological process; response to stimulus	Pf00038; Pf01496; Pf04111; Pf04782; Pf07888; Pf08317; Pf13514	836668	[GO:0005515]; GO:0005488; GO:0003674 [GO:0005618]; GO:0030312; GO:0044464; GO:0071944; GO:0005575; GO:0005623 [GO:0005634]; GO:0043231; GO:0043227; GO:0043229; GO:0043226; GO:0044424; GO:0005575; GO:0005622; GO:0044464; GO:0005623 [GO:0005737]; GO:0044424; GO:0005622; GO:0044464; GO:0005575; GO:0005623 [GO:0005829]; GO:0044444; GO:0005737; GO:0044424; GO:0005622; GO:0044464; GO:0005575; GO:000562…	1.1404e+10																248	28.0109	4.89404
Q9LJE4	Chaperonin 60 subunit beta 2, chloroplastic OS=Arabidopsis thaliana GN=CPN60B2 PE=1 SV=1 - [CPNB2_ARATH]	139.189	52.52	6	5	29	75	nucleotide binding	nucleus; cytoplasm; mitochondrion; Golgi; cytosol; ribosome	metabolic process; cell organization and biogenesis	Pf00118	820549	[GO:0000166]; GO:0036094; GO:1901265; GO:0005488; GO:0097159; GO:1901363; GO:0003674 [GO:0005524]; GO:0032550; GO:0032559; GO:0035639; GO:0001883; GO:0032549; GO:0030554; GO:0032555; GO:0043168; GO:1901265; GO:0001882; GO:0017076; GO:0032553; GO:0043167; GO:0097159; GO:1901363; GO:0036094; GO:0097367; GO:0000166; GO:0005488; GO:0003674 [GO:0005634]; GO:0043231; GO:0043227; GO:0043229; GO:0043226;…	5.54031e+09																596	63.3024	5.73193
Q9SZN1	V-type proton ATPase subunit B2 OS=Arabidopsis thaliana GN=VHA-B2 PE=1 SV=1 - [VATB2_ARATH]	138.603	54.21	3	4	19	72	nucleotide binding; catalytic activity; transporter activity; protein binding	vacuole; membrane; Golgi	metabolic process; transport; cell organization and biogenesis; response to stimulus; regulation of biological process	Pf00006; Pf00306; Pf02874	830008	[GO:0005524]; GO:0032550; GO:0032559; GO:0035639; GO:0001883; GO:0032549; GO:0030554; GO:0032555; GO:0043168; GO:1901265; GO:0001882; GO:0017076; GO:0032553; GO:0043167; GO:0097159; GO:1901363; GO:0036094; GO:0097367; GO:0000166; GO:0005488; GO:0003674 [GO:0005773]; GO:0043231; GO:0044444; GO:0043227; GO:0043229; GO:0005737; GO:0044424; GO:0043226; GO:0005622; GO:0044464; GO:0005575; GO:0005623 […	3.81184e+09																487	54.2707	5.14795
P17562	S-adenosylmethionine synthase 2 OS=Arabidopsis thaliana GN=SAM2 PE=1 SV=1 - [METK2_ARATH]	137.835	62.34	2	6	17	70	nucleotide binding; catalytic activity; metal ion binding; protein binding	cytoplasm; cytosol	metabolic process; response to stimulus	Pf00438; Pf02772; Pf02773	826987	[GO:0000166]; GO:0036094; GO:1901265; GO:0005488; GO:0097159; GO:1901363; GO:0003674 [GO:0004478]; GO:0016765; GO:0016740; GO:0003824; GO:0003674 [GO:0005507]; GO:0046914; GO:0046872; GO:0043169; GO:0043167; GO:0005488; GO:0003674 [GO:0005515]; GO:0005488; GO:0003674 [GO:0005524]; GO:0032550; GO:0032559; GO:0035639; GO:0001883; GO:0032549; GO:0030554; GO:0032555; GO:0043168; GO:1901265; GO:000188…	2.74889e+10																393	43.2278	6.06201
P48349	14-3-3-like protein GF14 lambda OS=Arabidopsis thaliana GN=GRF6 PE=1 SV=1 - [14336_ARATH]	137.637	56.85	6	4	12	68	protein binding	nucleus; cytoplasm; cytosol; membrane	metabolic process; response to stimulus; regulation of biological process; defense response	Pf00244	830909	[GO:0005515]; GO:0005488; GO:0003674 [GO:0005618]; GO:0030312; GO:0044464; GO:0071944; GO:0005575; GO:0005623 [GO:0005634]; GO:0043231; GO:0043227; GO:0043229; GO:0043226; GO:0044424; GO:0005575; GO:0005622; GO:0044464; GO:0005623 [GO:0005737]; GO:0044424; GO:0005622; GO:0044464; GO:0005575; GO:0005623 [GO:0005829]; GO:0044444; GO:0005737; GO:0044424; GO:0005622; GO:0044464; GO:0005575; GO:000562…	1.13512e+10																248	27.9578	4.84326
Q9SH69	6-phosphogluconate dehydrogenase, decarboxylating 1, chloroplastic OS=Arabidopsis thaliana GN=At1g64190 PE=1 SV=1 - [6PGD1_ARATH]	136.966	57.08	1	8	23	73	nucleotide binding; catalytic activity	cytoplasm; cytosol; membrane	metabolic process; response to stimulus	Pf00393; Pf03446	842724	[GO:0000166]; GO:0036094; GO:1901265; GO:0005488; GO:0097159; GO:1901363; GO:0003674 [GO:0004616]; GO:0016616; GO:0016614; GO:0016491; GO:0003824; GO:0003674 [GO:0005737]; GO:0044424; GO:0005622; GO:0044464; GO:0005575; GO:0005623 [GO:0005829]; GO:0044444; GO:0005737; GO:0044424; GO:0005622; GO:0044464; GO:0005575; GO:0005623 [GO:0006098]; GO:0006739; GO:0019682; GO:0019693; GO:0051156; GO:004649…	1.47587e+10																487	53.3441	5.45264
Q01525	14-3-3-like protein GF14 omega OS=Arabidopsis thaliana GN=GRF2 PE=2 SV=2 - [14332_ARATH]	136.564	65.64	2	8	16	84	protein binding	cytoplasm; vacuole; membrane; Golgi; cytosol	regulation of biological process; response to stimulus	Pf00244	844165	[GO:0005737]; GO:0044424; GO:0005622; GO:0044464; GO:0005575; GO:0005623 [GO:0005773]; GO:0043231; GO:0044444; GO:0043227; GO:0043229; GO:0005737; GO:0044424; GO:0043226; GO:0005622; GO:0044464; GO:0005575; GO:0005623 [GO:0005774]; GO:0044437; GO:0098588; GO:0098805; GO:0005773; GO:0044444; GO:0044446; GO:0031090; GO:0016020; GO:0043231; GO:0005737; GO:0044424; GO:0043229; GO:0044422; GO:0043227;…	1.03674e+10																259	29.1435	4.79248
Q9ZT91	Elongation factor Tu, mitochondrial OS=Arabidopsis thaliana GN=TUFA PE=1 SV=1 - [EFTM_ARATH]	135.865	59.69	1	20	21	64	nucleotide binding; RNA binding; catalytic activity; metal ion binding	mitochondrion; cytosol	metabolic process; response to stimulus	Pf00009; Pf03143; Pf03144	828134	[GO:0000166]; GO:0036094; GO:1901265; GO:0005488; GO:0097159; GO:1901363; GO:0003674 [GO:0003746]; GO:0008135; GO:0003723; GO:0003676; GO:0097159; GO:1901363; GO:0005488; GO:0003674 [GO:0003924]; GO:0017111; GO:0016462; GO:0016818; GO:0016817; GO:0016787; GO:0003824; GO:0003674 [GO:0005524]; GO:0032550; GO:0032559; GO:0035639; GO:0001883; GO:0032549; GO:0030554; GO:0032555; GO:0043168; GO:1901265…	3.81771e+09	0.713542	2	12.8911	0.775117	2	29.5622	0.733319	2	1.06391	0.973345	2	24.1487	0.67035	2	9.05027	454	49.3786	6.69775
P29402	Calnexin homolog 1 OS=Arabidopsis thaliana GN=CNX1 PE=1 SV=1 - [CALX1_ARATH]	134.211	45.66	1	13	23	73	metal ion binding; protein binding	mitochondrion; vacuole; membrane; endoplasmic reticulum; Golgi	metabolic process; response to stimulus; defense response	Pf00262	836301	[GO:0005509]; GO:0046872; GO:0043169; GO:0043167; GO:0005488; GO:0003674 [GO:0005515]; GO:0005488; GO:0003674 [GO:0005739]; GO:0043231; GO:0044444; GO:0043227; GO:0043229; GO:0005737; GO:0044424; GO:0043226; GO:0005622; GO:0044464; GO:0005575; GO:0005623 [GO:0005773]; GO:0043231; GO:0044444; GO:0043227; GO:0043229; GO:0005737; GO:0044424; GO:0043226; GO:0005622; GO:0044464; GO:0005575; GO:0005623…	3.86101e+09																530	60.4484	4.90674
Q94A28	Aconitate hydratase 3, mitochondrial OS=Arabidopsis thaliana GN=ACO3 PE=2 SV=3 - [ACO3M_ARATH]	133.02	33.87	3	23	25	59	catalytic activity; metal ion binding	mitochondrion; cytosol	metabolic process; response to stimulus; cell organization and biogenesis; transport	Pf00330; Pf00694	828805	[GO:0003994]; GO:0016836; GO:0016835; GO:0016829; GO:0003824; GO:0003674 [GO:0005507]; GO:0046914; GO:0046872; GO:0043169; GO:0043167; GO:0005488; GO:0003674 [GO:0005739]; GO:0043231; GO:0044444; GO:0043227; GO:0043229; GO:0005737; GO:0044424; GO:0043226; GO:0005622; GO:0044464; GO:0005575; GO:0005623 [GO:0005829]; GO:0044444; GO:0005737; GO:0044424; GO:0005622; GO:0044464; GO:0005575; GO:0005623…	7.68533e+09																995	108.413	7.15186
Q38900	Peptidyl-prolyl cis-trans isomerase CYP19-1 OS=Arabidopsis thaliana GN=CYP19-1 PE=1 SV=1 - [CP19A_ARATH]	133.007	75.14	2	7	9	67	catalytic activity	cytoplasm; Golgi; cytosol; membrane	metabolic process; regulation of biological process; response to stimulus	Pf00160	816161	[GO:0000413]; GO:0018208; GO:0018193; GO:0006464; GO:0036211; GO:0044267; GO:0019538; GO:0043412; GO:0044260; GO:0043170; GO:0044238; GO:0044237; GO:0071704; GO:0008152; GO:0009987; GO:0008150 [GO:0003755]; GO:0016859; GO:0016853; GO:0003824; GO:0003674 [GO:0005737]; GO:0044424; GO:0005622; GO:0044464; GO:0005575; GO:0005623 [GO:0005794]; GO:0012505; GO:0043231; GO:0044444; GO:0044464; GO:0043227…	6124731507																173	18.4801	8.42627
Q9SSD2	F18B13.15 protein OS=Arabidopsis thaliana GN=F18B13.15 PE=4 SV=1 - [Q9SSD2_ARATH]	132.982	23.23	2	16	46	73	catalytic activity; RNA binding; protein binding	nucleus; spliceosomal complex; cytosol; membrane	cell organization and biogenesis; metabolic process; regulation of biological process; cell communication; defense response; response to stimulus	Pf01398; Pf08082; Pf08083; Pf08084; Pf10596; Pf10597; Pf10598; Pf12134	844347	[GO:0000226]; GO:0007010; GO:0007017; GO:1902589; GO:0006996; GO:0044763; GO:0016043; GO:0009987; GO:0044699; GO:0071840; GO:0008150 [GO:0000244]; GO:0000387; GO:0000398; GO:0022618; GO:0000377; GO:0006397; GO:0022613; GO:0034622; GO:0071826; GO:0000375; GO:0006396; GO:0016071; GO:0044085; GO:0065003; GO:0043933; GO:0008380; GO:0010467; GO:0016070; GO:0071840; GO:0022607; GO:0016043; GO:0043170; …	641506788																2359	275.251	8.79248
Q9LTX9	Heat shock 70 kDa protein 7, chloroplastic OS=Arabidopsis thaliana GN=HSP70-7 PE=1 SV=1 - [HSP7G_ARATH]	131.981	42.06	1	8	25	59	nucleotide binding; protein binding	extracellular	cell organization and biogenesis; metabolic process; transport; response to stimulus	Pf00012; Pf03980; Pf06406; Pf06723	835054	[GO:0000166]; GO:0036094; GO:1901265; GO:0005488; GO:0097159; GO:1901363; GO:0003674 [GO:0000902]; GO:0032989; GO:0009653; GO:0016043; GO:0048869; GO:0032502; GO:0048856; GO:0009987; GO:0071840; GO:0044763; GO:0044767; GO:0008150; GO:0044699 [GO:0005515]; GO:0005488; GO:0003674 [GO:0005524]; GO:0032550; GO:0032559; GO:0035639; GO:0001883; GO:0032549; GO:0030554; GO:0032555; GO:0043168; GO:1901265…	6.14185e+09																718	76.9497	5.30029
Q9FXA2	Polyadenylate-binding protein 8 OS=Arabidopsis thaliana GN=PAB8 PE=1 SV=1 - [PABP8_ARATH]	131.582	42.92	1	18	21	61	nucleotide binding; RNA binding; protein binding	nucleus; cytoplasm; cytosol	metabolic process; regulation of biological process; response to stimulus	Pf00076; Pf00658; Pf08777; Pf13893; Pf14259	841399	[GO:0000166]; GO:0036094; GO:1901265; GO:0005488; GO:0097159; GO:1901363; GO:0003674 [GO:0003676]; GO:0097159; GO:1901363; GO:0005488; GO:0003674 [GO:0003723]; GO:0003676; GO:0097159; GO:1901363; GO:0005488; GO:0003674 [GO:0003743]; GO:0008135; GO:0003723; GO:0003676; GO:0097159; GO:1901363; GO:0005488; GO:0003674 [GO:0005515]; GO:0005488; GO:0003674 [GO:0005634]; GO:0043231; GO:0043227; GO:00432…	3.78836e+09	0.687113	1		0.778819	1		0.779077	1		0.965383	1		0.660214	1		671	72.7332	7.53271
F4JB05	Ribosomal protein S5/Elongation factor G/III/V family protein OS=Arabidopsis thaliana GN=At3g12915 PE=4 SV=1 - [F4JB05_ARATH]	131.283	23.78	2	2	17	71	nucleotide binding; RNA binding; catalytic activity	cytoplasm; ribosome	metabolic process	Pf00009; Pf00679; Pf03144; Pf03764; Pf14492	3768815	[GO:0000166]; GO:0036094; GO:1901265; GO:0005488; GO:0097159; GO:1901363; GO:0003674 [GO:0003746]; GO:0008135; GO:0003723; GO:0003676; GO:0097159; GO:1901363; GO:0005488; GO:0003674 [GO:0003924]; GO:0017111; GO:0016462; GO:0016818; GO:0016817; GO:0016787; GO:0003824; GO:0003674 [GO:0005525]; GO:0032550; GO:0032561; GO:0035639; GO:0001883; GO:0032549; GO:0019001; GO:0032555; GO:0043168; GO:1901265…	2.58074e+10	0.300795	1		0.868419	1		0.678643	1		0.706943	1		0.38138	1		820	90.9357	6.1001
Q9FFR3	6-phosphogluconate dehydrogenase, decarboxylating 2, chloroplastic OS=Arabidopsis thaliana GN=At5g41670 PE=1 SV=1 - [6PGD2_ARATH]	130.991	64.07	1	10	24	75	nucleotide binding; catalytic activity	cytoplasm; mitochondrion; cytosol	metabolic process; response to stimulus	Pf00393; Pf03446	834169	[GO:0000166]; GO:0036094; GO:1901265; GO:0005488; GO:0097159; GO:1901363; GO:0003674 [GO:0004616]; GO:0016616; GO:0016614; GO:0016491; GO:0003824; GO:0003674 [GO:0005737]; GO:0044424; GO:0005622; GO:0044464; GO:0005575; GO:0005623 [GO:0005739]; GO:0043231; GO:0044444; GO:0043227; GO:0043229; GO:0005737; GO:0044424; GO:0043226; GO:0005622; GO:0044464; GO:0005575; GO:0005623 [GO:0005829]; GO:004444…	1.47587e+10																487	53.2842	5.79541
Q9LUW5	DEAD-box ATP-dependent RNA helicase 53 OS=Arabidopsis thaliana GN=RH53 PE=2 SV=1 - [RH53_ARATH]	130.956	44.32	1	18	23	56	nucleotide binding; DNA binding; RNA binding; catalytic activity	nucleus; mitochondrion	metabolic process; response to stimulus	Pf00270; Pf00271; Pf04851; Pf14617	821802	[GO:0000166]; GO:0036094; GO:1901265; GO:0005488; GO:0097159; GO:1901363; GO:0003674 [GO:0000373]; GO:0000377; GO:0000375; GO:0008380; GO:0006396; GO:0010467; GO:0016070; GO:0043170; GO:0044260; GO:0090304; GO:0071704; GO:0044237; GO:0006139; GO:0008152; GO:0009987; GO:0006725; GO:0034641; GO:0044238; GO:0046483; GO:1901360; GO:0008150; GO:0006807 [GO:0003676]; GO:0097159; GO:1901363; GO:0005488;…	2.10117e+09																616	65.3191	9.29053
P23686	S-adenosylmethionine synthase 1 OS=Arabidopsis thaliana GN=SAM1 PE=1 SV=2 - [METK1_ARATH]	130.39	54.45	1	4	16	63	nucleotide binding; catalytic activity; protein binding; metal ion binding	cytoplasm; cytosol; membrane	metabolic process; transport; response to stimulus; cell organization and biogenesis	Pf00438; Pf02772; Pf02773	839501	[GO:0000166]; GO:0036094; GO:1901265; GO:0005488; GO:0097159; GO:1901363; GO:0003674 [GO:0004478]; GO:0016765; GO:0016740; GO:0003824; GO:0003674 [GO:0005515]; GO:0005488; GO:0003674 [GO:0005524]; GO:0032550; GO:0032559; GO:0035639; GO:0001883; GO:0032549; GO:0030554; GO:0032555; GO:0043168; GO:1901265; GO:0001882; GO:0017076; GO:0032553; GO:0043167; GO:0097159; GO:1901363; GO:0036094; GO:0097367…	2.74889e+10																393	43.1307	5.8208
Q9LIA8	UDP-glucose 6-dehydrogenase 2 OS=Arabidopsis thaliana GN=UGD2 PE=1 SV=1 - [UGDH2_ARATH]	130.313	50.63	1	7	19	72	nucleotide binding; catalytic activity	nucleus; cytoplasm; cytosol	metabolic process; cell organization and biogenesis; cell growth	Pf00984; Pf03720; Pf03721	822594	[GO:0000166]; GO:0036094; GO:1901265; GO:0005488; GO:0097159; GO:1901363; GO:0003674 [GO:0003979]; GO:0016616; GO:0016614; GO:0016491; GO:0003824; GO:0003674 [GO:0005634]; GO:0043231; GO:0043227; GO:0043229; GO:0043226; GO:0044424; GO:0005575; GO:0005622; GO:0044464; GO:0005623 [GO:0005737]; GO:0044424; GO:0005622; GO:0044464; GO:0005575; GO:0005623 [GO:0005829]; GO:0044444; GO:0005737; GO:004442…	3.09231e+09																480	53.1391	5.99854
O23254	Serine hydroxymethyltransferase 4 OS=Arabidopsis thaliana GN=SHM4 PE=1 SV=1 - [GLYC4_ARATH]	130.175	45.65	2	16	16	77	catalytic activity; protein binding	cytoplasm; cytosol; membrane	metabolic process; response to stimulus	Pf00155; Pf00464	827027	[GO:0003824]; GO:0003674 [GO:0004372]; GO:0016742; GO:0016741; GO:0016740; GO:0003824; GO:0003674 [GO:0005515]; GO:0005488; GO:0003674 [GO:0005737]; GO:0044424; GO:0005622; GO:0044464; GO:0005575; GO:0005623 [GO:0005829]; GO:0044444; GO:0005737; GO:0044424; GO:0005622; GO:0044464; GO:0005575; GO:0005623 [GO:0005886]; GO:0016020; GO:0044464; GO:0071944; GO:0005575; GO:0005623 [GO:0006544]; GO:0009…	7.29943e+09	0.692125	2	14.8723	0.950884	2	6.23185	0.753687	2	9.27448	0.987576	2	19.3663	0.531255	2	1.98428	471	51.6852	7.2251
Q9SF85	Adenosine kinase 1 OS=Arabidopsis thaliana GN=ADK1 PE=1 SV=1 - [ADK1_ARATH]	129.491	55.23	2	6	15	82	nucleotide binding; catalytic activity; metal ion binding	cytoplasm; cytosol; membrane; extracellular	metabolic process; response to stimulus	Pf00294	820140	[GO:0000166]; GO:0036094; GO:1901265; GO:0005488; GO:0097159; GO:1901363; GO:0003674 [GO:0004001]; GO:0019206; GO:0019205; GO:0016301; GO:0016772; GO:0016740; GO:0003824; GO:0003674 [GO:0005507]; GO:0046914; GO:0046872; GO:0043169; GO:0043167; GO:0005488; GO:0003674 [GO:0005524]; GO:0032550; GO:0032559; GO:0035639; GO:0001883; GO:0032549; GO:0030554; GO:0032555; GO:0043168; GO:1901265; GO:0001882…	8.32794e+09	0.658596	2	15.4657	0.741272	2	8.76995	0.679073	2	1.84734	0.943051	2	13.9461	0.560968	2	23.1995	344	37.8118	5.45264
Q9SIV2	26S proteasome non-ATPase regulatory subunit 2 homolog A OS=Arabidopsis thaliana GN=RPN1A PE=1 SV=2 - [PSD2A_ARATH]	129.31	41.41	1	17	27	65	protein binding; enzyme regulator activity	proteasome; nucleus; cytoplasm; cytosol; membrane	metabolic process; cell organization and biogenesis; response to stimulus; regulation of biological process; defense response	Pf01851	816580	[GO:0000502]; GO:0043234; GO:0044424; GO:0032991; GO:0005622; GO:0044464; GO:0005575; GO:0005623 [GO:0002376]; GO:0008150 [GO:0005488]; GO:0003674 [GO:0005515]; GO:0005488; GO:0003674 [GO:0005634]; GO:0043231; GO:0043227; GO:0043229; GO:0043226; GO:0044424; GO:0005575; GO:0005622; GO:0044464; GO:0005623 [GO:0005737]; GO:0044424; GO:0005622; GO:0044464; GO:0005575; GO:0005623 [GO:0005829]; GO:0044…	2.40254e+09																891	98.0818	5.09717
Q94AR8	3-isopropylmalate dehydratase large subunit OS=Arabidopsis thaliana GN=IIL1 PE=1 SV=1 - [LEUC_ARATH]	129.095	40.08	4	16	16	64	catalytic activity; metal ion binding		metabolic process; response to stimulus	Pf00330	826975	[GO:0000023]; GO:0005984; GO:0009311; GO:0044262; GO:0044763; GO:0044723; GO:0005975; GO:0044237; GO:0009987; GO:0044699; GO:0044710; GO:0044238; GO:0071704; GO:0008152; GO:0008150 [GO:0003861]; GO:0016836; GO:0016835; GO:0016829; GO:0003824; GO:0003674 [GO:0006094]; GO:0006006; GO:0019319; GO:0019318; GO:0046364; GO:0005996; GO:0016051; GO:0044723; GO:0044711; GO:1901576; GO:0005975; GO:0044710;…	2164915395																509	54.9785	7.84033
P21240	Chaperonin 60 subunit beta 1, chloroplastic OS=Arabidopsis thaliana GN=CPN60B1 PE=1 SV=3 - [CPNB1_ARATH]	128.597	48	7	2	26	66	nucleotide binding; protein binding	cytoplasm; Golgi; cytosol; membrane; ribosome; extracellular	metabolic process; cell death; response to stimulus; defense response	Pf00118	841996	[GO:0000166]; GO:0036094; GO:1901265; GO:0005488; GO:0097159; GO:1901363; GO:0003674 [GO:0005515]; GO:0005488; GO:0003674 [GO:0005524]; GO:0032550; GO:0032559; GO:0035639; GO:0001883; GO:0032549; GO:0030554; GO:0032555; GO:0043168; GO:1901265; GO:0001882; GO:0017076; GO:0032553; GO:0043167; GO:0097159; GO:1901363; GO:0036094; GO:0097367; GO:0000166; GO:0005488; GO:0003674 [GO:0005737]; GO:0044424…	5.54031e+09																600	63.7696	6.50732
P10896	Ribulose bisphosphate carboxylase/oxygenase activase, chloroplastic OS=Arabidopsis thaliana GN=RCA PE=1 SV=2 - [RCA_ARATH]	128.437	49.16	5	17	17	60	nucleotide binding; enzyme regulator activity	nucleus; membrane; extracellular	metabolic process; regulation of biological process; response to stimulus; cell organization and biogenesis; transport; defense response	Pf00004; Pf06309	818558	[GO:0000165]; GO:0023014; GO:0035556; GO:0006468; GO:0007165; GO:0044710; GO:0044763; GO:0006464; GO:0016310; GO:0007154; GO:0044700; GO:0050794; GO:0051716; GO:0008152; GO:0044699; GO:0009987; GO:0036211; GO:0044267; GO:0006796; GO:0023052; GO:0050789; GO:0050896; GO:0008150; GO:0019538; GO:0043412; GO:0044260; GO:0006793; GO:0065007; GO:0043170; GO:0044238; GO:0044237; GO:0071704 [GO:0000166]; …	2.06407e+09	0.839772	1		0.891507	1		0.820534	1		1.2341	1		0.679456	1		474	51.9479	6.15088
Q9FVT2	Probable elongation factor 1-gamma 2 OS=Arabidopsis thaliana GN=At1g57720 PE=2 SV=1 - [EF1G2_ARATH]	127.049	45.28	5	8	18	76	RNA binding; metal ion binding; protein binding	vacuole; Golgi; cytosol; membrane	metabolic process; response to stimulus	Pf00043; Pf00647; Pf02798; Pf13409; Pf13410; Pf13417; Pf14497	842147	[GO:0003746]; GO:0008135; GO:0003723; GO:0003676; GO:0097159; GO:1901363; GO:0005488; GO:0003674 [GO:0005507]; GO:0046914; GO:0046872; GO:0043169; GO:0043167; GO:0005488; GO:0003674 [GO:0005515]; GO:0005488; GO:0003674 [GO:0005618]; GO:0030312; GO:0044464; GO:0071944; GO:0005575; GO:0005623 [GO:0005773]; GO:0043231; GO:0044444; GO:0043227; GO:0043229; GO:0005737; GO:0044424; GO:0043226; GO:000562…	5.49541e+09																413	46.3704	5.70654
Q9SI61	Amidophosphoribosyltransferase 1, chloroplastic OS=Arabidopsis thaliana GN=ASE1 PE=2 SV=1 - [ASE1_ARATH]	125.97	39.93	2	11	18	64	catalytic activity; metal ion binding	cytosol	metabolic process; cell differentiation	Pf00156; Pf00310; Pf13230; Pf13522; Pf13537	816156	[GO:0004044]; GO:0016763; GO:0016757; GO:0016740; GO:0003824; GO:0003674 [GO:0005618]; GO:0030312; GO:0044464; GO:0071944; GO:0005575; GO:0005623 [GO:0005829]; GO:0044444; GO:0005737; GO:0044424; GO:0005622; GO:0044464; GO:0005575; GO:0005623 [GO:0006164]; GO:0006163; GO:0009165; GO:0072522; GO:0009117; GO:0072521; GO:1901293; GO:0018130; GO:0019438; GO:0044271; GO:1901362; GO:1901566; GO:0006753…	9.38492e+09	0.633975	2	15.1556	0.701668	2	30.5413	0.760529	2	17.3012	0.995956	2	3.46529	0.615612	2	9.19438	566	61.8035	6.22705
Q9LF93	Pyruvate kinase OS=Arabidopsis thaliana GN=F8J2_160 PE=3 SV=1 - [Q9LF93_ARATH]	125.237	58.37	3	7	25	62	metal ion binding; catalytic activity		metabolic process	Pf00224; Pf02887		[GO:0000287]; GO:0046872; GO:0043169; GO:0043167; GO:0005488; GO:0003674 [GO:0003824]; GO:0003674 [GO:0004743]; GO:0016301; GO:0016773; GO:0016772; GO:0016740; GO:0003824; GO:0003674 [GO:0006096]; GO:0006090; GO:0006091; GO:0009150; GO:0009167; GO:0044724; GO:0046128; GO:0046496; GO:0032787; GO:0044237; GO:0006163; GO:0009259; GO:0009126; GO:0009161; GO:0016052; GO:0044712; GO:0044723; GO:0009119…	3.1193e+09																514	55.9163	7.23975
Q940J9	Probable methyltransferase PMT8 OS=Arabidopsis thaliana GN=At1g04430 PE=2 SV=1 - [PMT8_ARATH]	125.048	45.43	1	14	24	70	catalytic activity	membrane; endosome; Golgi	metabolic process; cell growth; cell organization and biogenesis; response to stimulus	Pf03141	839522	[GO:0000139]; GO:0044431; GO:0098588; GO:0005794; GO:0044444; GO:0044446; GO:0031090; GO:0012505; GO:0043231; GO:0005737; GO:0044424; GO:0043229; GO:0044422; GO:0016020; GO:0043227; GO:0044464; GO:0005622; GO:0043226; GO:0005575; GO:0005623 [GO:0000179]; GO:0008170; GO:0016433; GO:0008168; GO:0008649; GO:0016741; GO:0008173; GO:0008757; GO:0016740; GO:0003824; GO:0003674 [GO:0000271]; GO:0005976;…	1.63095e+09	0.72472	3	1.17394	0.939975	3	8.28008	0.887566	3	4.90729	1.29588	3	0.640131	0.705471	3	2.28757	623	70.463	6.59521
Q38946	Glutamate dehydrogenase 2 OS=Arabidopsis thaliana GN=GDH2 PE=1 SV=1 - [DHE2_ARATH]	124.992	45.99	6	12	16	62	nucleotide binding; catalytic activity; metal ion binding	cytoplasm; mitochondrion; membrane; Golgi	metabolic process; response to stimulus; transport; cell organization and biogenesis	Pf00208; Pf02812	830635	[GO:0000166]; GO:0036094; GO:1901265; GO:0005488; GO:0097159; GO:1901363; GO:0003674 [GO:0004352]; GO:0016639; GO:0016638; GO:0016491; GO:0003824; GO:0003674 [GO:0004353]; GO:0016639; GO:0016638; GO:0016491; GO:0003824; GO:0003674 [GO:0005507]; GO:0046914; GO:0046872; GO:0043169; GO:0043167; GO:0005488; GO:0003674 [GO:0005524]; GO:0032550; GO:0032559; GO:0035639; GO:0001883; GO:0032549; GO:003055…	6.03745e+09																411	44.6707	6.53662
Q9M5K2	Dihydrolipoyl dehydrogenase 2, mitochondrial OS=Arabidopsis thaliana GN=LPD2 PE=1 SV=1 - [DLDH2_ARATH]	124.64	51.08	1	12	22	62	catalytic activity; metal ion binding; nucleotide binding	cytoplasm; mitochondrion; organelle lumen; Golgi; extracellular	metabolic process; defense response; response to stimulus; cellular homeostasis; regulation of biological process	Pf00070; Pf02852; Pf07992	820984	[GO:0004148]; GO:0016668; GO:0016651; GO:0016667; GO:0016491; GO:0003824; GO:0003674 [GO:0005507]; GO:0046914; GO:0046872; GO:0043169; GO:0043167; GO:0005488; GO:0003674 [GO:0005524]; GO:0032550; GO:0032559; GO:0035639; GO:0001883; GO:0032549; GO:0030554; GO:0032555; GO:0043168; GO:1901265; GO:0001882; GO:0017076; GO:0032553; GO:0043167; GO:0097159; GO:1901363; GO:0036094; GO:0097367; GO:0000166;…	7.44095e+09																507	53.9519	7.03467
Q9SEI4	26S protease regulatory subunit 6B homolog OS=Arabidopsis thaliana GN=RPT3 PE=1 SV=1 - [PRS6B_ARATH]	124.579	45.83	2	12	13	55	nucleotide binding; catalytic activity; RNA binding; protein binding	proteasome; nucleus; cytoplasm; cytosol; membrane	metabolic process; response to stimulus; transport; cell organization and biogenesis; regulation of biological process; cell growth	Pf00004; Pf00006; Pf00910; Pf01057; Pf01078; Pf05496; Pf05673; Pf06068; Pf07724; Pf07726; Pf07728; Pf13191; Pf13401; Pf13521	835941	[GO:0000166]; GO:0036094; GO:1901265; GO:0005488; GO:0097159; GO:1901363; GO:0003674 [GO:0000502]; GO:0043234; GO:0044424; GO:0032991; GO:0005622; GO:0044464; GO:0005575; GO:0005623 [GO:0003678]; GO:0004386; GO:0017111; GO:0016462; GO:0016818; GO:0016817; GO:0016787; GO:0003824; GO:0003674 [GO:0003723]; GO:0003676; GO:0097159; GO:1901363; GO:0005488; GO:0003674 [GO:0003724]; GO:0004386; GO:001711…	4661489878	0.551216	1		0.895018	1		0.294033	1		0.732267	1		0.716252	1		408	45.7226	5.60498
P57106	Malate dehydrogenase, cytoplasmic 2 OS=Arabidopsis thaliana GN=MDH2 PE=1 SV=1 - [MDHC2_ARATH]	122.836	62.35	3	7	15	65	nucleotide binding; catalytic activity; protein binding	cytoplasm; cytosol; membrane; extracellular	metabolic process	Pf00056; Pf02866	834351	[GO:0000166]; GO:0036094; GO:1901265; GO:0005488; GO:0097159; GO:1901363; GO:0003674 [GO:0003824]; GO:0003674 [GO:0005515]; GO:0005488; GO:0003674 [GO:0005737]; GO:0044424; GO:0005622; GO:0044464; GO:0005575; GO:0005623 [GO:0005829]; GO:0044444; GO:0005737; GO:0044424; GO:0005622; GO:0044464; GO:0005575; GO:0005623 [GO:0005886]; GO:0016020; GO:0044464; GO:0071944; GO:0005575; GO:0005623 [GO:00059…	5.99968e+09	0.76084	1		0.763011	1		0.764465	1		0.870526	1		0.599982	1		332	35.6524	6.78564
O23627	Glycine--tRNA ligase 1, mitochondrial OS=Arabidopsis thaliana GN=GLYRS-1 PE=2 SV=1 - [SYGM1_ARATH]	122.613	37.59	5	24	24	65	nucleotide binding; catalytic activity; protein binding	cytoplasm; mitochondrion; endosome; Golgi; cytosol	metabolic process; cell organization and biogenesis; response to stimulus	Pf00458; Pf00587; Pf03129	839866	[GO:0000166]; GO:0036094; GO:1901265; GO:0005488; GO:0097159; GO:1901363; GO:0003674 [GO:0004812]; GO:0016876; GO:0016875; GO:0016874; GO:0003824; GO:0003674 [GO:0004820]; GO:0004812; GO:0016876; GO:0016875; GO:0016874; GO:0003824; GO:0003674 [GO:0005524]; GO:0032550; GO:0032559; GO:0035639; GO:0001883; GO:0032549; GO:0030554; GO:0032555; GO:0043168; GO:1901265; GO:0001882; GO:0017076; GO:0032553…	3.64197e+09																729	81.892	7.00537
P31167	ADP,ATP carrier protein 1, mitochondrial OS=Arabidopsis thaliana GN=AAC1 PE=1 SV=2 - [ADT1_ARATH]	122.432	34.91	7	9	13	82	transporter activity; metal ion binding	mitochondrion; membrane; vacuole; Golgi	metabolic process; transport; cell organization and biogenesis; response to stimulus	Pf00153	820005	[GO:0005215]; GO:0003674 [GO:0005471]; GO:0005347; GO:0015217; GO:0015301; GO:0000295; GO:0005346; GO:0008514; GO:0015211; GO:0008509; GO:0015297; GO:0015216; GO:1901505; GO:0005337; GO:0015075; GO:0015291; GO:0015215; GO:0005215; GO:0015932; GO:0022891; GO:0022804; GO:0015605; GO:0003674; GO:0022857; GO:0022892; GO:1901677 [GO:0005507]; GO:0046914; GO:0046872; GO:0043169; GO:0043167; GO:0005488;…	1.47448e+10	0.505472	1		0.746725	1		0.67026	1		0.710867	1		0.45902	1		381	41.4494	9.83252
F4I576	Monodehydroascorbate reductase OS=Arabidopsis thaliana GN=MDAR6 PE=4 SV=1 - [F4I576_ARATH]	121.947	45.64	5	17	18	53	nucleotide binding; catalytic activity	mitochondrion; cytosol	response to stimulus; metabolic process	Pf00070; Pf01266; Pf07992	842697	[GO:0005524]; GO:0032550; GO:0032559; GO:0035639; GO:0001883; GO:0032549; GO:0030554; GO:0032555; GO:0043168; GO:1901265; GO:0001882; GO:0017076; GO:0032553; GO:0043167; GO:0097159; GO:1901363; GO:0036094; GO:0097367; GO:0000166; GO:0005488; GO:0003674 [GO:0005739]; GO:0043231; GO:0044444; GO:0043227; GO:0043229; GO:0005737; GO:0044424; GO:0043226; GO:0005622; GO:0044464; GO:0005575; GO:0005623 […	3.38315e+09	0.662402	2	9.09753	0.674221	2	1.14376	0.691923	2	6.98992	0.888609	2	3.18765	0.594091	2	3.69942	482	52.0829	7.75244
O82662	Succinyl-CoA ligase [ADP-forming] subunit beta, mitochondrial OS=Arabidopsis thaliana GN=At2g20420 PE=1 SV=1 - [SUCB_ARATH]	121.823	53.21	3	23	23	64	nucleotide binding; catalytic activity; metal ion binding	mitochondrion; Golgi	metabolic process; response to stimulus; cell organization and biogenesis	Pf00549; Pf01071; Pf08442	816561	[GO:0000166]; GO:0036094; GO:1901265; GO:0005488; GO:0097159; GO:1901363; GO:0003674 [GO:0003824]; GO:0003674 [GO:0004775]; GO:0004774; GO:0016405; GO:0016878; GO:0016877; GO:0016874; GO:0003824; GO:0003674 [GO:0004776]; GO:0004774; GO:0016405; GO:0016878; GO:0016877; GO:0016874; GO:0003824; GO:0003674 [GO:0005507]; GO:0046914; GO:0046872; GO:0043169; GO:0043167; GO:0005488; GO:0003674 [GO:000552…	8.086e+09	0.740109	1		0.903681	1		0.917175	1		0.989736	1		0.630273	1		421	45.3169	6.7124
Q93ZG7	DEAD-box ATP-dependent RNA helicase 38 OS=Arabidopsis thaliana GN=RH38 PE=1 SV=2 - [RH38_ARATH]	121.767	56.45	2	23	23	60	nucleotide binding; RNA binding; catalytic activity	nucleus; cytoplasm; cytosol; membrane	metabolic process; transport; response to stimulus	Pf00270; Pf00271	824477	[GO:0000166]; GO:0036094; GO:1901265; GO:0005488; GO:0097159; GO:1901363; GO:0003674 [GO:0003676]; GO:0097159; GO:1901363; GO:0005488; GO:0003674 [GO:0003723]; GO:0003676; GO:0097159; GO:1901363; GO:0005488; GO:0003674 [GO:0003724]; GO:0004386; GO:0017111; GO:0016462; GO:0016818; GO:0016817; GO:0016787; GO:0003824; GO:0003674 [GO:0004004]; GO:0003724; GO:0008026; GO:0008186; GO:0004386; GO:004262…	1.71102e+09																496	55.3492	5.2876
P30184	Leucine aminopeptidase 1 OS=Arabidopsis thaliana GN=PM25 PE=1 SV=1 - [AMPL1_ARATH]	121.752	52.5	3	12	19	57	catalytic activity; metal ion binding	cytoplasm; vacuole; cytosol	metabolic process; transport; response to stimulus; cell organization and biogenesis	Pf00883; Pf02789	816954	[GO:0004177]; GO:0008238; GO:0070011; GO:0008233; GO:0016787; GO:0003824; GO:0003674 [GO:0005622]; GO:0044464; GO:0005575; GO:0005623 [GO:0005623]; GO:0005575 [GO:0005737]; GO:0044424; GO:0005622; GO:0044464; GO:0005575; GO:0005623 [GO:0005773]; GO:0043231; GO:0044444; GO:0043227; GO:0043229; GO:0005737; GO:0044424; GO:0043226; GO:0005622; GO:0044464; GO:0005575; GO:0005623 [GO:0005829]; GO:00444…	4.5684e+09																520	54.475	5.92236
Q8VZH2	Aminopeptidase M1 OS=Arabidopsis thaliana GN=APM1 PE=1 SV=1 - [APM1_ARATH]	121.425	42.66	1	32	32	57	catalytic activity; metal ion binding	nucleus; cytoplasm; endoplasmic reticulum; cytosol; membrane	metabolic process; cell organization and biogenesis; transport; regulation of biological process	Pf01433; Pf11838; Pf13485	829446	[GO:0004177]; GO:0008238; GO:0070011; GO:0008233; GO:0016787; GO:0003824; GO:0003674 [GO:0005634]; GO:0043231; GO:0043227; GO:0043229; GO:0043226; GO:0044424; GO:0005575; GO:0005622; GO:0044464; GO:0005623 [GO:0005737]; GO:0044424; GO:0005622; GO:0044464; GO:0005575; GO:0005623 [GO:0005783]; GO:0012505; GO:0043231; GO:0044444; GO:0044464; GO:0043227; GO:0043229; GO:0005737; GO:0044424; GO:0005575…	1.5125e+09																879	98.1169	5.50342
Q9SQI8	Dihydrolipoyllysine-residue acetyltransferase component 4 of pyruvate dehydrogenase complex, chloroplastic OS=Arabidopsis thaliana GN=LTA2 PE=2 SV=1 - [ODP24_ARATH]	120.958	43.75	2	14	16	51	catalytic activity	mitochondrion; cytosol; membrane; ribosome	metabolic process; cell organization and biogenesis	Pf00198; Pf00364; Pf02817	822181	[GO:0000096]; GO:0006520; GO:0006790; GO:0019752; GO:0044238; GO:1901564; GO:0044237; GO:0043436; GO:0008152; GO:0006807; GO:0071704; GO:0009987; GO:0006082; GO:0008150; GO:0044281; GO:0044763; GO:0044710; GO:0044699 [GO:0004742]; GO:0016418; GO:0030523; GO:0016407; GO:0016417; GO:0016747; GO:0016746; GO:0016740; GO:0003824; GO:0003674 [GO:0005739]; GO:0043231; GO:0044444; GO:0043227; GO:0043229;…	2.38326e+09	0.550862	1		0.708248	1		0.709458	1		0.849187	1		0.626047	1		480	50.0491	8.36768
Q9LYR4	Aldolase-type TIM barrel family protein OS=Arabidopsis thaliana GN=T22N19_70 PE=1 SV=1 - [Q9LYR4_ARATH]	120.636	47.72	1	19	19	54	catalytic activity	cytoplasm; mitochondrion; cytosol	metabolic process; response to stimulus	Pf00923	831183	[GO:0003824]; GO:0003674 [GO:0004801]; GO:0016744; GO:0016740; GO:0003824; GO:0003674 [GO:0005737]; GO:0044424; GO:0005622; GO:0044464; GO:0005575; GO:0005623 [GO:0005739]; GO:0043231; GO:0044444; GO:0043227; GO:0043229; GO:0005737; GO:0044424; GO:0043226; GO:0005622; GO:0044464; GO:0005575; GO:0005623 [GO:0005829]; GO:0044444; GO:0005737; GO:0044424; GO:0005622; GO:0044464; GO:0005575; GO:000562…	4.32731e+09	0.690021	1		0.818858	1		0.814175	1		0.789201	1		0.588785	1		438	47.6696	6.43018
F4JFN3	HEAT SHOCK PROTEIN 89.1 OS=Arabidopsis thaliana GN=Hsp89.1 PE=3 SV=1 - [F4JFN3_ARATH]	120.601	48.06	3	24	29	67	nucleotide binding; protein binding	mitochondrion	metabolic process; response to stimulus	Pf00183; Pf02518; Pf13589	819968	[GO:0005524]; GO:0032550; GO:0032559; GO:0035639; GO:0001883; GO:0032549; GO:0030554; GO:0032555; GO:0043168; GO:1901265; GO:0001882; GO:0017076; GO:0032553; GO:0043167; GO:0097159; GO:1901363; GO:0036094; GO:0097367; GO:0000166; GO:0005488; GO:0003674 [GO:0005618]; GO:0030312; GO:0044464; GO:0071944; GO:0005575; GO:0005623 [GO:0005739]; GO:0043231; GO:0044444; GO:0043227; GO:0043229; GO:0005737;…	4.31995e+09																799	90.5105	5.38916
O82663	Succinate dehydrogenase [ubiquinone] flavoprotein subunit 1, mitochondrial OS=Arabidopsis thaliana GN=SDH1-1 PE=1 SV=1 - [SDHA1_ARATH]	120.388	37.7	2	18	18	48	catalytic activity; nucleotide binding; metal ion binding	mitochondrion; membrane; Golgi	metabolic process; transport	Pf00890; Pf02910	836809	[GO:0000104]; GO:0016627; GO:0016491; GO:0003824; GO:0003674 [GO:0005524]; GO:0032550; GO:0032559; GO:0035639; GO:0001883; GO:0032549; GO:0030554; GO:0032555; GO:0043168; GO:1901265; GO:0001882; GO:0017076; GO:0032553; GO:0043167; GO:0097159; GO:1901363; GO:0036094; GO:0097367; GO:0000166; GO:0005488; GO:0003674 [GO:0005618]; GO:0030312; GO:0044464; GO:0071944; GO:0005575; GO:0005623 [GO:0005739]…	2.0065e+09	0.55108	3	18.0557	0.802364	3	4.28482	0.807963	3	1.14005	0.82486	3	0.118314	0.525238	3	0.961964	634	69.6123	6.29053
Q8H118	Probable methyltransferase PMT1 OS=Arabidopsis thaliana GN=At3g23300 PE=2 SV=2 - [PMT1_ARATH]	119.41	51.72	1	7	26	67	catalytic activity	membrane; nucleus; endosome; Golgi	metabolic process	Pf03141; Pf08241; Pf08242; Pf13847	821910	[GO:0000139]; GO:0044431; GO:0098588; GO:0005794; GO:0044444; GO:0044446; GO:0031090; GO:0012505; GO:0043231; GO:0005737; GO:0044424; GO:0043229; GO:0044422; GO:0016020; GO:0043227; GO:0044464; GO:0005622; GO:0043226; GO:0005575; GO:0005623 [GO:0000179]; GO:0008170; GO:0016433; GO:0008168; GO:0008649; GO:0016741; GO:0008173; GO:0008757; GO:0016740; GO:0003824; GO:0003674 [GO:0003880]; GO:0051998;…	1.63095e+09	0.570336	2	9.63203	0.689564	2	9.64262	0.536094	2	26.9787	0.817273	2	9.38571	0.495175	2	1.78121	611	69.3118	6.72705
C0Z361	Chaperonin 60 subunit beta 3, chloroplastic OS=Arabidopsis thaliana GN=CPN60B3 PE=1 SV=1 - [CPNB3_ARATH]	119.311	53.43	3	16	29	67	nucleotide binding	cytoplasm; mitochondrion; cytosol; membrane	metabolic process	Pf00118	835751	[GO:0000166]; GO:0036094; GO:1901265; GO:0005488; GO:0097159; GO:1901363; GO:0003674 [GO:0005524]; GO:0032550; GO:0032559; GO:0035639; GO:0001883; GO:0032549; GO:0030554; GO:0032555; GO:0043168; GO:1901265; GO:0001882; GO:0017076; GO:0032553; GO:0043167; GO:0097159; GO:1901363; GO:0036094; GO:0097367; GO:0000166; GO:0005488; GO:0003674 [GO:0005737]; GO:0044424; GO:0005622; GO:0044464; GO:0005575;…	5.54031e+09																597	63.2853	5.87158
P46644	Aspartate aminotransferase 3, chloroplastic OS=Arabidopsis thaliana GN=ASP3 PE=1 SV=1 - [AAT3_ARATH]	118.563	54.57	2	15	21	60	catalytic activity	mitochondrion; cytosol; membrane	metabolic process; response to stimulus; cell organization and biogenesis; cell growth	Pf00155	831024	[GO:0003824]; GO:0003674 [GO:0004069]; GO:0008483; GO:0016769; GO:0016740; GO:0003824; GO:0003674 [GO:0005739]; GO:0043231; GO:0044444; GO:0043227; GO:0043229; GO:0005737; GO:0044424; GO:0043226; GO:0005622; GO:0044464; GO:0005575; GO:0005623 [GO:0005777]; GO:0042579; GO:0043231; GO:0044444; GO:0043227; GO:0043229; GO:0005737; GO:0044424; GO:0043226; GO:0005622; GO:0044464; GO:0005575; GO:0005623…	9.34222e+09																449	48.9234	9.29053
P49040	Sucrose synthase 1 OS=Arabidopsis thaliana GN=SUS1 PE=1 SV=3 - [SUSY1_ARATH]	118.328	33.66	3	18	26	72	catalytic activity	cytosol	response to stimulus; metabolic process; regulation of biological process	Pf00534; Pf00862; Pf13524	832206	[GO:0001666]; GO:0006950; GO:0036293; GO:0050896; GO:0070482; GO:0008150; GO:0009628 [GO:0005829]; GO:0044444; GO:0005737; GO:0044424; GO:0005622; GO:0044464; GO:0005575; GO:0005623 [GO:0005985]; GO:0005984; GO:0009311; GO:0044262; GO:0044763; GO:0044723; GO:0005975; GO:0044237; GO:0009987; GO:0044699; GO:0044710; GO:0044238; GO:0071704; GO:0008152; GO:0008150 [GO:0005986]; GO:0005985; GO:0046351…	4.82597e+09	0.607868	3	7.38497	0.668314	3	4.65328	0.620623	3	8.92769	0.920456	3	8.27246	0.558056	3	16.9093	808	92.939	6.20166
Q9SSB5	26S protease regulatory subunit 7 homolog A OS=Arabidopsis thaliana GN=RPT1A PE=1 SV=1 - [PRS7A_ARATH]	117.375	58.45	4	23	24	66	nucleotide binding; protein binding; catalytic activity	proteasome; nucleus; cytoplasm; cytosol; membrane	regulation of biological process; metabolic process	Pf00004; Pf00158; Pf07724; Pf07726; Pf07728; Pf13191; Pf13401	841812	[GO:0000166]; GO:0036094; GO:1901265; GO:0005488; GO:0097159; GO:1901363; GO:0003674 [GO:0000502]; GO:0043234; GO:0044424; GO:0032991; GO:0005622; GO:0044464; GO:0005575; GO:0005623 [GO:0005524]; GO:0032550; GO:0032559; GO:0035639; GO:0001883; GO:0032549; GO:0030554; GO:0032555; GO:0043168; GO:1901265; GO:0001882; GO:0017076; GO:0032553; GO:0043167; GO:0097159; GO:1901363; GO:0036094; GO:0097367;…	4059699344																426	47.7727	6.65381
P42697	Dynamin-related protein 1A OS=Arabidopsis thaliana GN=DRP1A PE=1 SV=3 - [DRP1A_ARATH]	117.102	43.61	2	21	24	52	nucleotide binding; catalytic activity; protein binding	cytoplasm; vacuole; membrane; cytosol; cytoskeleton	metabolic process; cell organization and biogenesis; regulation of biological process; cell division; transport	Pf00350; Pf01031; Pf02212	834213	[GO:0000166]; GO:0036094; GO:1901265; GO:0005488; GO:0097159; GO:1901363; GO:0003674 [GO:0000911]; GO:1902410; GO:0000278; GO:0000281; GO:0032506; GO:0061640; GO:1903047; GO:0007049; GO:0000910; GO:0022402; GO:0044763; GO:0051301; GO:0009987; GO:0044699; GO:0008150 [GO:0003924]; GO:0017111; GO:0016462; GO:0016818; GO:0016817; GO:0016787; GO:0003824; GO:0003674 [GO:0005515]; GO:0005488; GO:0003674…	2.96781e+09																610	68.1297	8.30908
P60040	60S ribosomal protein L7-2 OS=Arabidopsis thaliana GN=RPL7B PE=2 SV=1 - [RL72_ARATH]	116.947	54.13	5	9	17	54	structural molecule activity; RNA binding	cytoplasm; vacuole; membrane; Golgi; cytosol; ribosome	metabolic process	Pf00327; Pf08079	814652	[GO:0000463]; GO:0000470; GO:0006364; GO:0042273; GO:0016072; GO:0034470; GO:0042254; GO:0022613; GO:0034660; GO:0006396; GO:0044085; GO:0016070; GO:0010467; GO:0071840; GO:0044260; GO:0090304; GO:0043170; GO:0008150; GO:0044237; GO:0006139; GO:0071704; GO:0008152; GO:0009987; GO:0006725; GO:0034641; GO:0044238; GO:0046483; GO:1901360; GO:0006807 [GO:0002181]; GO:0006412; GO:0010467; GO:0034645; …	8.13288e+09																242	28.1535	9.93506
Q93VS8	Protein EMBRYO DEFECTIVE 2734 OS=Arabidopsis thaliana GN=emb2734 PE=1 SV=1 - [Q93VS8_ARATH]	116.942	33.51	1	29	29	68	protein binding; catalytic activity	cytosol	metabolic process	Pf02985; Pf13513; Pf13646	832102	[GO:0005488]; GO:0003674 [GO:0005515]; GO:0005488; GO:0003674 [GO:0005618]; GO:0030312; GO:0044464; GO:0071944; GO:0005575; GO:0005623 [GO:0005829]; GO:0044444; GO:0005737; GO:0044424; GO:0005622; GO:0044464; GO:0005575; GO:0005623 [GO:0009165]; GO:0009117; GO:1901293; GO:0006753; GO:0034654; GO:0044711; GO:0090407; GO:0006796; GO:0019637; GO:0055086; GO:0006139; GO:0018130; GO:0019438; GO:004427…	5.37464e+09																1116	123.746	4.86865
Q9LF33	UDP-glucose 6-dehydrogenase 3 OS=Arabidopsis thaliana GN=UGD3 PE=1 SV=1 - [UGDH3_ARATH]	116.75	47.29	2	8	19	60	nucleotide binding; catalytic activity	nucleus; cytoplasm; cytosol	metabolic process	Pf00984; Pf03720; Pf03721	831402	[GO:0000166]; GO:0036094; GO:1901265; GO:0005488; GO:0097159; GO:1901363; GO:0003674 [GO:0003979]; GO:0016616; GO:0016614; GO:0016491; GO:0003824; GO:0003674 [GO:0005618]; GO:0030312; GO:0044464; GO:0071944; GO:0005575; GO:0005623 [GO:0005634]; GO:0043231; GO:0043227; GO:0043229; GO:0043226; GO:0044424; GO:0005575; GO:0005622; GO:0044464; GO:0005623 [GO:0005737]; GO:0044424; GO:0005622; GO:004446…	2.72297e+09																480	53.0833	6.03662
Q9M8D3	Probable phosphoribosylformylglycinamidine synthase, chloroplastic/mitochondrial OS=Arabidopsis thaliana GN=At1g74260 PE=2 SV=3 - [PUR4_ARATH]	116.489	25.52	2	28	28	54	nucleotide binding; catalytic activity; metal ion binding	cytoplasm; mitochondrion	metabolic process; development	Pf00586; Pf02769; Pf13507	843766	[GO:0000166]; GO:0036094; GO:1901265; GO:0005488; GO:0097159; GO:1901363; GO:0003674 [GO:0003824]; GO:0003674 [GO:0004642]; GO:0016884; GO:0016879; GO:0016874; GO:0003824; GO:0003674 [GO:0005524]; GO:0032550; GO:0032559; GO:0035639; GO:0001883; GO:0032549; GO:0030554; GO:0032555; GO:0043168; GO:1901265; GO:0001882; GO:0017076; GO:0032553; GO:0043167; GO:0097159; GO:1901363; GO:0036094; GO:0097367…	9.49438e+08																1407	153.856	5.36377
F4J5S1	Clustered mitochondria protein OS=Arabidopsis thaliana GN=FMT PE=2 SV=1 - [CLU_ARATH]	116.367	28.29	3	32	32	67	RNA binding; protein binding	nucleus; cytoplasm; cytosol; membrane	metabolic process; cell organization and biogenesis; regulation of biological process	Pf05303; Pf12807; Pf13236; Pf13374; Pf13424; Pf15044	824378	[GO:0003723]; GO:0003676; GO:0097159; GO:1901363; GO:0005488; GO:0003674 [GO:0005515]; GO:0005488; GO:0003674 [GO:0005622]; GO:0044464; GO:0005575; GO:0005623 [GO:0005634]; GO:0043231; GO:0043227; GO:0043229; GO:0043226; GO:0044424; GO:0005575; GO:0005622; GO:0044464; GO:0005623 [GO:0005737]; GO:0044424; GO:0005622; GO:0044464; GO:0005575; GO:0005623 [GO:0005829]; GO:0044444; GO:0005737; GO:00444…	1.84644e+09	0.583016	1		0.814683	1		0.59695	1		0.935452	1		0.619212	1		1407	153.592	6.3667
F1LIM0	Actin 1 OS=Arabidopsis thaliana PE=3 SV=1 - [F1LIM0_ARATH]	114.2	47.48	8	6	14	73	nucleotide binding	cytoplasm; cytoskeleton		Pf00022		[GO:0000166]; GO:0036094; GO:1901265; GO:0005488; GO:0097159; GO:1901363; GO:0003674 [GO:0005524]; GO:0032550; GO:0032559; GO:0035639; GO:0001883; GO:0032549; GO:0030554; GO:0032555; GO:0043168; GO:1901265; GO:0001882; GO:0017076; GO:0032553; GO:0043167; GO:0097159; GO:1901363; GO:0036094; GO:0097367; GO:0000166; GO:0005488; GO:0003674 [GO:0005737]; GO:0044424; GO:0005622; GO:0044464; GO:0005575;…	4.9592e+09																377	41.737	5.49072
Q9LFW1	UDP-arabinopyranose mutase 2 OS=Arabidopsis thaliana GN=RGP2 PE=1 SV=1 - [RGP2_ARATH]	114.116	61.39	2	8	18	82	protein binding; catalytic activity	nucleus; cytoplasm; Golgi; cytosol; membrane; ribosome	development; response to stimulus; metabolic process; cell organization and biogenesis	Pf03214	831419	[GO:0005515]; GO:0005488; GO:0003674 [GO:0005618]; GO:0030312; GO:0044464; GO:0071944; GO:0005575; GO:0005623 [GO:0005634]; GO:0043231; GO:0043227; GO:0043229; GO:0043226; GO:0044424; GO:0005575; GO:0005622; GO:0044464; GO:0005623 [GO:0005737]; GO:0044424; GO:0005622; GO:0044464; GO:0005575; GO:0005623 [GO:0005794]; GO:0012505; GO:0043231; GO:0044444; GO:0044464; GO:0043227; GO:0043229; GO:000573…	9.85291e+09																360	40.8635	6.12549
Q56XG6	DEAD-box ATP-dependent RNA helicase 15 OS=Arabidopsis thaliana GN=RH15 PE=1 SV=3 - [RH15_ARATH]	114.038	41.92	5	15	15	57	nucleotide binding; DNA binding; RNA binding; catalytic activity; protein binding	nucleus; spliceosomal complex; cytoplasm; cytosol	metabolic process; transport; response to stimulus; regulation of biological process	Pf00270; Pf00271	830986	[GO:0000166]; GO:0036094; GO:1901265; GO:0005488; GO:0097159; GO:1901363; GO:0003674 [GO:0000398]; GO:0000377; GO:0006397; GO:0000375; GO:0006396; GO:0016071; GO:0008380; GO:0010467; GO:0016070; GO:0043170; GO:0044260; GO:0090304; GO:0071704; GO:0044237; GO:0006139; GO:0008152; GO:0009987; GO:0006725; GO:0034641; GO:0044238; GO:0046483; GO:1901360; GO:0008150; GO:0006807 [GO:0003676]; GO:0097159;…	9.35678e+09	0.587022	1		0.759495	1		0.616992	1		0.807594	1		0.637119	1		427	48.3065	5.64307
Q93VH9	40S ribosomal protein S4-1 OS=Arabidopsis thaliana GN=RPS4A PE=2 SV=1 - [RS41_ARATH]	113.379	62.84	8	2	18	70	RNA binding; structural molecule activity	cytoplasm; membrane; Golgi; cytosol; ribosome	metabolic process	Pf00900; Pf01479; Pf08071	816243	[GO:0001510]; GO:0009451; GO:0043414; GO:0016070; GO:0043412; GO:0032259; GO:0044260; GO:0090304; GO:0043170; GO:0008152; GO:0044237; GO:0006139; GO:0071704; GO:0008150; GO:0009987; GO:0006725; GO:0034641; GO:0044238; GO:0046483; GO:1901360; GO:0006807 [GO:0003723]; GO:0003676; GO:0097159; GO:1901363; GO:0005488; GO:0003674 [GO:0003735]; GO:0005198; GO:0003674 [GO:0005622]; GO:0044464; GO:0005575…	1.0016e+10																261	29.7842	10.1694
Q8VYK6	40S ribosomal protein S4-3 OS=Arabidopsis thaliana GN=RPS4D PE=2 SV=2 - [RS43_ARATH]	113.199	62.6	4	1	17	69	RNA binding; structural molecule activity	cytoplasm; Golgi; cytosol; ribosome; membrane	metabolic process	Pf00900; Pf01479; Pf08071	835955	[GO:0001510]; GO:0009451; GO:0043414; GO:0016070; GO:0043412; GO:0032259; GO:0044260; GO:0090304; GO:0043170; GO:0008152; GO:0044237; GO:0006139; GO:0071704; GO:0008150; GO:0009987; GO:0006725; GO:0034641; GO:0044238; GO:0046483; GO:1901360; GO:0006807 [GO:0003723]; GO:0003676; GO:0097159; GO:1901363; GO:0005488; GO:0003674 [GO:0003735]; GO:0005198; GO:0003674 [GO:0005622]; GO:0044464; GO:0005575…	1.0016e+10																262	29.7972	10.2134
Q9SJQ0	At2g36580/F1O11.21 OS=Arabidopsis thaliana GN=At2g36580 PE=2 SV=2 - [Q9SJQ0_ARATH]	112.82	44.4	3	2	20	56	metal ion binding; catalytic activity	cytosol; membrane	metabolic process	Pf00224; Pf02887	818231	[GO:0000287]; GO:0046872; GO:0043169; GO:0043167; GO:0005488; GO:0003674 [GO:0003824]; GO:0003674 [GO:0004743]; GO:0016301; GO:0016773; GO:0016772; GO:0016740; GO:0003824; GO:0003674 [GO:0005829]; GO:0044444; GO:0005737; GO:0044424; GO:0005622; GO:0044464; GO:0005575; GO:0005623 [GO:0005886]; GO:0016020; GO:0044464; GO:0071944; GO:0005575; GO:0005623 [GO:0006096]; GO:0006090; GO:0006091; GO:00091…	3.02102e+09																527	57.4719	6.354
P29976	Phospho-2-dehydro-3-deoxyheptonate aldolase 1, chloroplastic OS=Arabidopsis thaliana GN=DHS1 PE=2 SV=2 - [AROF_ARATH]	112.514	45.71	1	16	18	49	catalytic activity; protein binding	mitochondrion	metabolic process; response to stimulus	Pf01474	830159	[GO:0003849]; GO:0016765; GO:0016740; GO:0003824; GO:0003674 [GO:0005515]; GO:0005488; GO:0003674 [GO:0005739]; GO:0043231; GO:0044444; GO:0043227; GO:0043229; GO:0005737; GO:0044424; GO:0043226; GO:0005622; GO:0044464; GO:0005575; GO:0005623 [GO:0008652]; GO:0006520; GO:0046394; GO:1901566; GO:0019752; GO:0044238; GO:1901564; GO:0016053; GO:1901576; GO:0043436; GO:0008152; GO:0006807; GO:0071704…	8.14159e+09	0.549388	1		0.743172	1		0.816222	1		0.928438	1		0.516039	1		525	57.9424	8.06006
Q9SEI2	26S protease regulatory subunit 6A homolog A OS=Arabidopsis thaliana GN=RPT5A PE=1 SV=1 - [PS6AA_ARATH]	111.677	57.78	1	7	20	52	nucleotide binding; protein binding; catalytic activity	proteasome; nucleus; cytoplasm; cytosol	cell organization and biogenesis; metabolic process; response to stimulus; development; cell differentiation; regulation of biological process	Pf00004; Pf01078; Pf05496; Pf05673; Pf07724; Pf07726; Pf07728; Pf13191; Pf13401; Pf14532	819718	[GO:0000166]; GO:0036094; GO:1901265; GO:0005488; GO:0097159; GO:1901363; GO:0003674 [GO:0000502]; GO:0043234; GO:0044424; GO:0032991; GO:0005622; GO:0044464; GO:0005575; GO:0005623 [GO:0000741]; GO:0006997; GO:0048284; GO:0006996; GO:0016043; GO:0009987; GO:0071840; GO:0008150 [GO:0005516]; GO:0005515; GO:0005488; GO:0003674 [GO:0005524]; GO:0032550; GO:0032559; GO:0035639; GO:0001883; GO:003254…	3.26356e+09																424	47.4503	5.03369
Q9FLH2	2-oxoglutarate dehydrogenase, E1 component OS=Arabidopsis thaliana GN=At5g65750 PE=2 SV=1 - [Q9FLH2_ARATH]	111.584	34.93	4	16	26	56	catalytic activity; metal ion binding	mitochondrion; cytosol	metabolic process; response to stimulus	Pf00676; Pf02779	836704	[GO:0004591]; GO:0016624; GO:0016903; GO:0016491; GO:0003824; GO:0003674 [GO:0005739]; GO:0043231; GO:0044444; GO:0043227; GO:0043229; GO:0005737; GO:0044424; GO:0043226; GO:0005622; GO:0044464; GO:0005575; GO:0005623 [GO:0005829]; GO:0044444; GO:0005737; GO:0044424; GO:0005622; GO:0044464; GO:0005575; GO:0005623 [GO:0006099]; GO:0006101; GO:0009060; GO:0044238; GO:0072350; GO:0045333; GO:0008152…	1.72823e+09																1025	116.326	7.29834
Q9LQ55	Dynamin-2B OS=Arabidopsis thaliana GN=DRP2B PE=1 SV=2 - [DRP2B_ARATH]	111.581	39.67	1	12	31	53	nucleotide binding; catalytic activity; protein binding	cytoplasm; vacuole; cytosol; cytoskeleton; membrane	metabolic process; response to stimulus; transport	Pf00169; Pf00350; Pf01031; Pf02212; Pf15413	842251	[GO:0000166]; GO:0036094; GO:1901265; GO:0005488; GO:0097159; GO:1901363; GO:0003674 [GO:0003924]; GO:0017111; GO:0016462; GO:0016818; GO:0016817; GO:0016787; GO:0003824; GO:0003674 [GO:0005515]; GO:0005488; GO:0003674 [GO:0005525]; GO:0032550; GO:0032561; GO:0035639; GO:0001883; GO:0032549; GO:0019001; GO:0032555; GO:0043168; GO:1901265; GO:0001882; GO:0017076; GO:0032553; GO:0043167; GO:0097159…	1645083436																920	100.167	9.0415
Q9CAD1	At1g63660 OS=Arabidopsis thaliana GN=F24D7.15 PE=2 SV=1 - [Q9CAD1_ARATH]	111.432	49.81	3	24	24	52	catalytic activity; nucleotide binding	cytoplasm; cytosol	metabolic process; transport	Pf00117; Pf00733; Pf00958; Pf03054; Pf07722	842670	[GO:0001510]; GO:0009451; GO:0043414; GO:0016070; GO:0043412; GO:0032259; GO:0044260; GO:0090304; GO:0043170; GO:0008152; GO:0044237; GO:0006139; GO:0071704; GO:0008150; GO:0009987; GO:0006725; GO:0034641; GO:0044238; GO:0046483; GO:1901360; GO:0006807 [GO:0003922]; GO:0016884; GO:0016879; GO:0016874; GO:0003824; GO:0003674 [GO:0004066]; GO:0016884; GO:0016879; GO:0016874; GO:0003824; GO:0003674 …	2.29986e+09	0.583289	2	1.71652	0.704218	2	32.5997	0.49318	2	65.9668	0.8047	2	16.5351	0.397545	2	83.0189	534	59.2777	6.53662
F4JVN6	Tripeptidyl-peptidase 2 OS=Arabidopsis thaliana GN=TPP2 PE=1 SV=1 - [TPPII_ARATH]	110.934	33.99	1	38	38	59	catalytic activity	cytoplasm; vacuole; membrane; cytosol; ribosome	metabolic process; response to stimulus	Pf00082; Pf12580; Pf14265	827833	[GO:0004177]; GO:0008238; GO:0070011; GO:0008233; GO:0016787; GO:0003824; GO:0003674 [GO:0004252]; GO:0004175; GO:0008236; GO:0070011; GO:0017171; GO:0008233; GO:0016787; GO:0003824; GO:0003674 [GO:0005737]; GO:0044424; GO:0005622; GO:0044464; GO:0005575; GO:0005623 [GO:0005773]; GO:0043231; GO:0044444; GO:0043227; GO:0043229; GO:0005737; GO:0044424; GO:0043226; GO:0005622; GO:0044464; GO:0005575…	1.62797e+09																1380	152.273	6.07471
F4KDU5	60S ribosomal protein L4-2 OS=Arabidopsis thaliana GN=At5g02870 PE=4 SV=1 - [F4KDU5_ARATH]	110.69	43.84	4	4	14	57	structural molecule activity; RNA binding	cytoplasm; vacuole; membrane; cytosol; ribosome	metabolic process; cell organization and biogenesis; response to stimulus	Pf00573; Pf14374	831756	[GO:0001510]; GO:0009451; GO:0043414; GO:0016070; GO:0043412; GO:0032259; GO:0044260; GO:0090304; GO:0043170; GO:0008152; GO:0044237; GO:0006139; GO:0071704; GO:0008150; GO:0009987; GO:0006725; GO:0034641; GO:0044238; GO:0046483; GO:1901360; GO:0006807 [GO:0002181]; GO:0006412; GO:0010467; GO:0034645; GO:0044267; GO:0043170; GO:0009059; GO:0044249; GO:0044260; GO:0019538; GO:0071704; GO:1901576; …	10357276867																406	44.5648	10.3452
Q94EJ6	Probable methyltransferase PMT14 OS=Arabidopsis thaliana GN=At4g18030 PE=2 SV=1 - [PMTE_ARATH]	110.386	49.76	1	26	27	58	catalytic activity	membrane; endosome; Golgi	metabolic process	Pf03141; Pf08241	827528	[GO:0000139]; GO:0044431; GO:0098588; GO:0005794; GO:0044444; GO:0044446; GO:0031090; GO:0012505; GO:0043231; GO:0005737; GO:0044424; GO:0043229; GO:0044422; GO:0016020; GO:0043227; GO:0044464; GO:0005622; GO:0043226; GO:0005575; GO:0005623 [GO:0000179]; GO:0008170; GO:0016433; GO:0008168; GO:0008649; GO:0016741; GO:0008173; GO:0008757; GO:0016740; GO:0003824; GO:0003674 [GO:0003880]; GO:0051998;…	3.8683e+09	0.535268	18	12.4313	0.847508	18	6.17771	0.723087	18	8.74861	1.12185	18	11.2313	0.607976	18	9.96729	621	70.2923	7.6792
Q9SIV9	Purple acid phosphatase 10 OS=Arabidopsis thaliana GN=PAP10 PE=2 SV=1 - [PPA10_ARATH]	110.327	44.44	2	15	16	66	catalytic activity; metal ion binding	extracellular; cytoplasm; cytosol	metabolic process; cell communication; response to stimulus	Pf00149; Pf14008	816141	[GO:0003993]; GO:0016791; GO:0042578; GO:0016788; GO:0016787; GO:0003824; GO:0003674 [GO:0004722]; GO:0004721; GO:0016791; GO:0042578; GO:0016788; GO:0016787; GO:0003824; GO:0003674 [GO:0005576]; GO:0005575 [GO:0005618]; GO:0030312; GO:0044464; GO:0071944; GO:0005575; GO:0005623 [GO:0005737]; GO:0044424; GO:0005622; GO:0044464; GO:0005575; GO:0005623 [GO:0005829]; GO:0044444; GO:0005737; GO:00444…	2.46852e+09	0.616749	7	13.5345	0.820914	7	10.4017	0.706681	7	4.7631	1.24088	7	5.34552	0.643417	7	7.83462	468	54.1844	7.62061
Q42586	Uridine 5'-monophosphate synthase OS=Arabidopsis thaliana GN=PYRE-F PE=2 SV=2 - [UMPS_ARATH]	109.394	35.71	3	14	14	62	catalytic activity	cytoplasm; cytosol	metabolic process; cell communication; response to stimulus	Pf00156; Pf00215	824612	[GO:0003824]; GO:0003674 [GO:0004588]; GO:0016763; GO:0016757; GO:0016740; GO:0003824; GO:0003674 [GO:0004590]; GO:0016831; GO:0016830; GO:0016829; GO:0003824; GO:0003674 [GO:0005737]; GO:0044424; GO:0005622; GO:0044464; GO:0005575; GO:0005623 [GO:0005829]; GO:0044444; GO:0005737; GO:0044424; GO:0005622; GO:0044464; GO:0005575; GO:0005623 [GO:0006207]; GO:0019856; GO:0006206; GO:0046112; GO:00725…	3.61819e+09																476	51.8173	7.2251
P93832	3-isopropylmalate dehydrogenase 2, chloroplastic OS=Arabidopsis thaliana GN=IMDH2 PE=1 SV=1 - [LEU32_ARATH]	108.637	58.77	2	11	15	42	metal ion binding; catalytic activity; nucleotide binding	cytoplasm	metabolic process	Pf00180	844395	[GO:0000287]; GO:0046872; GO:0043169; GO:0043167; GO:0005488; GO:0003674 [GO:0003862]; GO:0016616; GO:0016614; GO:0016491; GO:0003824; GO:0003674 [GO:0005737]; GO:0044424; GO:0005622; GO:0044464; GO:0005575; GO:0005623 [GO:0006744]; GO:0006743; GO:1901663; GO:0006733; GO:1901661; GO:0009108; GO:0042181; GO:0006732; GO:0042180; GO:0051186; GO:0051188; GO:0044249; GO:0044283; GO:1901576; GO:0044237…	1.23656e+09																405	43.3437	6.06201
Q9SA73	At1g30580 OS=Arabidopsis thaliana GN=T5I8.3 PE=2 SV=1 - [Q9SA73_ARATH]	108.374	50	2	17	17	44	nucleotide binding; protein binding; transporter activity; catalytic activity; metal ion binding	cytoplasm; cytosol	metabolic process; transport; response to stimulus; regulation of biological process	Pf00005; Pf01926; Pf02421; Pf06071	839938	[GO:0000166]; GO:0036094; GO:1901265; GO:0005488; GO:0097159; GO:1901363; GO:0003674 [GO:0005515]; GO:0005488; GO:0003674 [GO:0005524]; GO:0032550; GO:0032559; GO:0035639; GO:0001883; GO:0032549; GO:0030554; GO:0032555; GO:0043168; GO:1901265; GO:0001882; GO:0017076; GO:0032553; GO:0043167; GO:0097159; GO:1901363; GO:0036094; GO:0097367; GO:0000166; GO:0005488; GO:0003674 [GO:0005525]; GO:0032550…	5.04731e+09																394	44.4432	6.81494
P56757	ATP synthase subunit alpha, chloroplastic OS=Arabidopsis thaliana GN=atpA PE=1 SV=1 - [ATPA_ARATH]	108.194	38.26	4	15	17	44	nucleotide binding; catalytic activity; transporter activity	membrane	metabolic process; transport	Pf00006; Pf00306; Pf02874; Pf09378	844790	[GO:0000166]; GO:0036094; GO:1901265; GO:0005488; GO:0097159; GO:1901363; GO:0003674 [GO:0005524]; GO:0032550; GO:0032559; GO:0035639; GO:0001883; GO:0032549; GO:0030554; GO:0032555; GO:0043168; GO:1901265; GO:0001882; GO:0017076; GO:0032553; GO:0043167; GO:0097159; GO:1901363; GO:0036094; GO:0097367; GO:0000166; GO:0005488; GO:0003674 [GO:0006754]; GO:0009152; GO:0009168; GO:0009206; GO:0046034;…	1.68238e+10																507	55.294	5.24951
Q9LIK9	ATP sulfurylase 1, chloroplastic OS=Arabidopsis thaliana GN=APS1 PE=1 SV=1 - [APS1_ARATH]	107.353	48.38	6	10	19	53	nucleotide binding; catalytic activity	cytosol; membrane	metabolic process; transport; response to stimulus; cell organization and biogenesis; defense response	Pf01747; Pf14306	821861	[GO:0000103]; GO:0006790; GO:0044237; GO:0008152; GO:0009987; GO:0008150 [GO:0000166]; GO:0036094; GO:1901265; GO:0005488; GO:0097159; GO:1901363; GO:0003674 [GO:0001887]; GO:0044237; GO:0008152; GO:0009987; GO:0008150 [GO:0004020]; GO:0016301; GO:0016773; GO:0016772; GO:0016740; GO:0003824; GO:0003674 [GO:0004781]; GO:0004779; GO:0070566; GO:0016779; GO:0016772; GO:0016740; GO:0003824; GO:000367…	2.32188e+09																463	51.4266	6.81494
Q9LIR4	Dihydroxy-acid dehydratase, chloroplastic OS=Arabidopsis thaliana GN=DHAD PE=2 SV=1 - [ILVD_ARATH]	107.145	38.98	1	21	21	65	catalytic activity; metal ion binding	cytosol	metabolic process; development; response to stimulus	Pf00920; Pf04023	821977	[GO:0003824]; GO:0003674 [GO:0004160]; GO:0016836; GO:0016835; GO:0016829; GO:0003824; GO:0003674 [GO:0005507]; GO:0046914; GO:0046872; GO:0043169; GO:0043167; GO:0005488; GO:0003674 [GO:0005829]; GO:0044444; GO:0005737; GO:0044424; GO:0005622; GO:0044464; GO:0005575; GO:0005623 [GO:0008152]; GO:0008150 [GO:0008652]; GO:0006520; GO:0046394; GO:1901566; GO:0019752; GO:0044238; GO:1901564; GO:00160…	6.84423e+09	0.65721	2	2.58021	0.695297	2	15.3273	0.686794	2	8.62096	0.917943	2	8.57458	0.667444	2	21.9662	608	64.8717	6.22705
Q8LCW6	Similar to late embryogenesis abundant proteins OS=Arabidopsis thaliana PE=2 SV=1 - [Q8LCW6_ARATH]	106.983	55.86	2	17	17	55			response to stimulus	Pf03168		[GO:0009269]; GO:0009414; GO:0006950; GO:0009415; GO:0050896; GO:0001101; GO:0009628; GO:0010035; GO:1901700; GO:0008150; GO:0042221	6.32918e+09																324	35.8847	4.86865
P25819	Catalase-2 OS=Arabidopsis thaliana GN=CAT2 PE=2 SV=3 - [CATA2_ARATH]	106.696	46.75	5	8	18	58	antioxidant activity; catalytic activity; protein binding; metal ion binding	nucleus; mitochondrion; cytosol; ribosome	metabolic process; response to stimulus; cell communication; cell death; cellular homeostasis; regulation of biological process	Pf00199; Pf06628	829661	[GO:0004096]; GO:0004601; GO:0016209; GO:0016684; GO:0003674; GO:0016491; GO:0003824 [GO:0004601]; GO:0016209; GO:0016684; GO:0003674; GO:0016491; GO:0003824 [GO:0005515]; GO:0005488; GO:0003674 [GO:0005623]; GO:0005575 [GO:0005634]; GO:0043231; GO:0043227; GO:0043229; GO:0043226; GO:0044424; GO:0005575; GO:0005622; GO:0044464; GO:0005623 [GO:0005739]; GO:0043231; GO:0044444; GO:0043227; GO:00432…	7953504278	0.602824	1		0.813076	1		0.692817	1		0.960635	1		0.808172	1		492	56.8953	7.12256
Q5XEP2	Hsp70-Hsp90 organizing protein 2 OS=Arabidopsis thaliana GN=HOP2 PE=1 SV=1 - [HSOP2_ARATH]	106.659	39.75	1	14	20	54	protein binding	nucleus; cytoplasm; cytosol; membrane	response to stimulus; metabolic process; cell organization and biogenesis	Pf00515; Pf07719; Pf13414; Pf13424; Pf13432	842572	[GO:0005515]; GO:0005488; GO:0003674 [GO:0005634]; GO:0043231; GO:0043227; GO:0043229; GO:0043226; GO:0044424; GO:0005575; GO:0005622; GO:0044464; GO:0005623 [GO:0005737]; GO:0044424; GO:0005622; GO:0044464; GO:0005575; GO:0005623 [GO:0005829]; GO:0044444; GO:0005737; GO:0044424; GO:0005622; GO:0044464; GO:0005575; GO:0005623 [GO:0005886]; GO:0016020; GO:0044464; GO:0071944; GO:0005575; GO:000562…	2.55633e+09																571	64.4792	6.17627
Q38884	Eukaryotic translation initiation factor 3 subunit I OS=Arabidopsis thaliana GN=TIF3I1 PE=2 SV=2 - [EIF3I_ARATH]	106.599	56.71	5	13	18	48	nucleotide binding; RNA binding; protein binding	cytoplasm; cytosol	cell organization and biogenesis; metabolic process; regulation of biological process; response to stimulus	Pf00400; Pf13360	819236	[GO:0000166]; GO:0036094; GO:1901265; GO:0005488; GO:0097159; GO:1901363; GO:0003674 [GO:0001731]; GO:0006413; GO:0022618; GO:0006412; GO:0044237; GO:0022613; GO:0034622; GO:0071826; GO:0010467; GO:0034645; GO:0044267; GO:0008152; GO:0009987; GO:0044085; GO:0065003; GO:0043933; GO:0043170; GO:0009059; GO:0044249; GO:0044260; GO:0019538; GO:0008150; GO:0071840; GO:0022607; GO:0016043; GO:0071704; …	3.54545e+09																328	36.3655	6.99072
B9DHM5	AT4G15530 protein OS=Arabidopsis thaliana GN=At4g15530 PE=2 SV=1 - [B9DHM5_ARATH]	106.5	28.23	3	21	21	46	catalytic activity; nucleotide binding; metal ion binding	nucleus; cytosol	metabolic process	Pf00391; Pf01326; Pf02896	827226	[GO:0003824]; GO:0003674 [GO:0005524]; GO:0032550; GO:0032559; GO:0035639; GO:0001883; GO:0032549; GO:0030554; GO:0032555; GO:0043168; GO:1901265; GO:0001882; GO:0017076; GO:0032553; GO:0043167; GO:0097159; GO:1901363; GO:0036094; GO:0097367; GO:0000166; GO:0005488; GO:0003674 [GO:0005634]; GO:0043231; GO:0043227; GO:0043229; GO:0043226; GO:0044424; GO:0005575; GO:0005622; GO:0044464; GO:0005623 …	1179671147																875	95.3315	5.51611
F4JYB8	Endomembrane family protein 70 OS=Arabidopsis thaliana GN=At5g35160 PE=4 SV=1 - [F4JYB8_ARATH]	106.454	22.7	2	10	14	53		membrane; mitochondrion; endosome; Golgi; cytosol		Pf02990	833470	[GO:0000139]; GO:0044431; GO:0098588; GO:0005794; GO:0044444; GO:0044446; GO:0031090; GO:0012505; GO:0043231; GO:0005737; GO:0044424; GO:0043229; GO:0044422; GO:0016020; GO:0043227; GO:0044464; GO:0005622; GO:0043226; GO:0005575; GO:0005623 [GO:0005739]; GO:0043231; GO:0044444; GO:0043227; GO:0043229; GO:0005737; GO:0044424; GO:0043226; GO:0005622; GO:0044464; GO:0005575; GO:0005623 [GO:0005768];…	7.29341e+09																630	71.381	8.14795
P93655	Lon protease homolog 1, mitochondrial OS=Arabidopsis thaliana GN=LON1 PE=1 SV=2 - [LONM1_ARATH]	106.331	37.87	4	31	31	48	nucleotide binding; DNA binding; catalytic activity; RNA binding; protein binding	cytoplasm; mitochondrion; organelle lumen; cytosol	cell organization and biogenesis; response to stimulus; metabolic process; cell differentiation; regulation of biological process	Pf00004; Pf00910; Pf01202; Pf02190; Pf05362; Pf07724; Pf07728; Pf13191; Pf13207; Pf13401; Pf13541	832744	[GO:0000166]; GO:0036094; GO:1901265; GO:0005488; GO:0097159; GO:1901363; GO:0003674 [GO:0000741]; GO:0006997; GO:0048284; GO:0006996; GO:0016043; GO:0009987; GO:0071840; GO:0008150 [GO:0001666]; GO:0006950; GO:0036293; GO:0050896; GO:0070482; GO:0008150; GO:0009628 [GO:0003677]; GO:0003676; GO:0097159; GO:1901363; GO:0005488; GO:0003674 [GO:0003678]; GO:0004386; GO:0017111; GO:0016462; GO:001681…	1.10851e+09																940	103.866	5.59229
Q8VZM1	Putative N-terminal acetyltransferase OS=Arabidopsis thaliana GN=EMB2753 PE=2 SV=1 - [Q8VZM1_ARATH]	106.263	30.99	3	26	26	57	protein binding; catalytic activity	nucleus; cytosol; membrane	metabolic process	Pf00515; Pf07719; Pf12569; Pf13371; Pf13414; Pf13432	844381	[GO:0005515]; GO:0005488; GO:0003674 [GO:0005634]; GO:0043231; GO:0043227; GO:0043229; GO:0043226; GO:0044424; GO:0005575; GO:0005622; GO:0044464; GO:0005623 [GO:0005829]; GO:0044444; GO:0005737; GO:0044424; GO:0005622; GO:0044464; GO:0005575; GO:0005623 [GO:0008152]; GO:0008150 [GO:0009506]; GO:0005911; GO:0055044; GO:0030054; GO:0005575 [GO:0009793]; GO:0003006; GO:0009790; GO:0044702; GO:00483…	1.4808e+09																897	102.082	7.7085
Q9C5U3	26S protease regulatory subunit 8 homolog A OS=Arabidopsis thaliana GN=RPT6A PE=1 SV=1 - [PRS8A_ARATH]	105.905	49.88	2	2	17	55	nucleotide binding; catalytic activity; protein binding	proteasome; nucleus; cytoplasm; cytosol; membrane	metabolic process; response to stimulus; regulation of biological process	Pf00004; Pf00910; Pf01057; Pf01078; Pf05496; Pf06068; Pf06414; Pf07724; Pf07726; Pf07728; Pf13191; Pf13207; Pf13401	832121	[GO:0000166]; GO:0036094; GO:1901265; GO:0005488; GO:0097159; GO:1901363; GO:0003674 [GO:0000502]; GO:0043234; GO:0044424; GO:0032991; GO:0005622; GO:0044464; GO:0005575; GO:0005623 [GO:0003678]; GO:0004386; GO:0017111; GO:0016462; GO:0016818; GO:0016817; GO:0016787; GO:0003824; GO:0003674 [GO:0005524]; GO:0032550; GO:0032559; GO:0035639; GO:0001883; GO:0032549; GO:0030554; GO:0032555; GO:0043168…	3.9652e+09																419	47.2178	8.88037
B9DG17	40S ribosomal protein Sa-1 OS=Arabidopsis thaliana GN=P40 PE=1 SV=1 - [B9DG17_ARATH]	105.806	49.32	2	9	14	52	structural molecule activity	nucleus; cytoplasm; Golgi; cytosol; ribosome; membrane	cell organization and biogenesis; metabolic process; transport; response to stimulus	Pf00318	843569	[GO:0000028]; GO:0022618; GO:0042255; GO:0042274; GO:0022613; GO:0034622; GO:0071826; GO:0042254; GO:0070925; GO:0044085; GO:0065003; GO:0043933; GO:0006996; GO:0022607; GO:0071840; GO:0016043; GO:0008150; GO:0009987 [GO:0000447]; GO:0000462; GO:0000466; GO:0000479; GO:0030490; GO:0000460; GO:0000478; GO:0006364; GO:0042274; GO:0000469; GO:0090502; GO:0016072; GO:0034470; GO:0042254; GO:0022613; …	1.19582e+10	0.645306	3	2.51523	0.740439	3	3.66492	0.704251	3	0.413796	0.803227	3	1.33234	0.556679	3	3.33784	294	31.9606	5.14795
Q9SID0	Probable fructokinase-1 OS=Arabidopsis thaliana GN=At2g31390 PE=2 SV=1 - [SCRK1_ARATH]	105.752	61.85	4	13	16	52	nucleotide binding; catalytic activity	Golgi; cytosol; membrane	transport; metabolic process; response to stimulus	Pf00294	817697	[GO:0000041]; GO:0030001; GO:0006812; GO:0006811; GO:0044765; GO:0006810; GO:1902578; GO:0051234; GO:0044699; GO:0051179; GO:0008150 [GO:0000166]; GO:0036094; GO:1901265; GO:0005488; GO:0097159; GO:1901363; GO:0003674 [GO:0004747]; GO:0016773; GO:0019200; GO:0016772; GO:0016301; GO:0016740; GO:0003824; GO:0003674 [GO:0005524]; GO:0032550; GO:0032559; GO:0035639; GO:0001883; GO:0032549; GO:0030554…	2.97287e+09																325	35.2532	5.49072
Q9LTT8	Enhancer of mRNA-decapping protein 4 OS=Arabidopsis thaliana GN=VCS PE=1 SV=1 - [VCS_ARATH]	105.535	23.36	1	18	24	50	nucleotide binding; protein binding	nucleus; cytoplasm; cytosol	metabolic process; response to stimulus	Pf00400	820530	[GO:0000166]; GO:0036094; GO:1901265; GO:0005488; GO:0097159; GO:1901363; GO:0003674 [GO:0000932]; GO:0036464; GO:0005737; GO:0035770; GO:0044444; GO:0044424; GO:0030529; GO:0043232; GO:0005622; GO:0044464; GO:0032991; GO:0043228; GO:0043229; GO:0005575; GO:0005623; GO:0043226 [GO:0005515]; GO:0005488; GO:0003674 [GO:0005634]; GO:0043231; GO:0043227; GO:0043229; GO:0043226; GO:0044424; GO:0005575…	1.20535e+09																1344	145.63	6.1001
F4JTH0	Aspartate aminotransferase OS=Arabidopsis thaliana GN=ASP5 PE=3 SV=1 - [F4JTH0_ARATH]	105.452	45.76	4	16	17	44	catalytic activity	cytosol; extracellular	metabolic process; response to stimulus	Pf00155	829330	[GO:0003824]; GO:0003674 [GO:0004069]; GO:0008483; GO:0016769; GO:0016740; GO:0003824; GO:0003674 [GO:0005829]; GO:0044444; GO:0005737; GO:0044424; GO:0005622; GO:0044464; GO:0005575; GO:0005623 [GO:0006520]; GO:0019752; GO:0044238; GO:1901564; GO:0043436; GO:0008152; GO:0006807; GO:0071704; GO:0006082; GO:0008150; GO:0044237; GO:0044281; GO:0044763; GO:0009987; GO:0044710; GO:0044699 [GO:0008483…	6.45267e+09																448	49.2933	7.86963
P17745	Elongation factor Tu, chloroplastic OS=Arabidopsis thaliana GN=TUFA PE=1 SV=1 - [EFTU_ARATH]	105.267	42.86	3	15	16	67	nucleotide binding; RNA binding; catalytic activity; protein binding	nucleus; cytosol; membrane; extracellular	metabolic process	Pf00009; Pf03143; Pf03144	827784	[GO:0000038]; GO:0006631; GO:0032787; GO:0044255; GO:0019752; GO:0006629; GO:0044237; GO:0044763; GO:0043436; GO:0044238; GO:0044710; GO:0071704; GO:0008152; GO:0009987; GO:0044699; GO:0006082; GO:0008150; GO:0044281 [GO:0000166]; GO:0036094; GO:1901265; GO:0005488; GO:0097159; GO:1901363; GO:0003674 [GO:0003746]; GO:0008135; GO:0003723; GO:0003676; GO:0097159; GO:1901363; GO:0005488; GO:0003674 …	6.73612e+09																476	51.5976	6.18896
F4JL11	Importin subunit alpha-2 OS=Arabidopsis thaliana GN=IMPA2 PE=1 SV=1 - [IMPA2_ARATH]	105.149	46.92	3	13	18	42	protein binding; transporter activity	nucleus; cytoplasm; cytosol	transport; metabolic process	Pf00514; Pf01602; Pf01749; Pf02985; Pf13513; Pf13646	827302	[GO:0005488]; GO:0003674 [GO:0005515]; GO:0005488; GO:0003674 [GO:0005623]; GO:0005575 [GO:0005634]; GO:0043231; GO:0043227; GO:0043229; GO:0043226; GO:0044424; GO:0005575; GO:0005622; GO:0044464; GO:0005623 [GO:0005635]; GO:0012505; GO:0031967; GO:0044428; GO:0044464; GO:0031975; GO:0043227; GO:0044446; GO:0005634; GO:0005575; GO:0005623; GO:0043226; GO:0043229; GO:0044422; GO:0044424; GO:004323…	6.53128e+09																535	58.8703	5.09717
Q9SD76	Alpha-glucan phosphorylase 2, cytosolic OS=Arabidopsis thaliana GN=PHS2 PE=1 SV=1 - [PHS2_ARATH]	104.985	42.21	1	23	24	48	catalytic activity	cytoplasm; cytosol	metabolic process; response to stimulus	Pf00343	823850	[GO:0003824]; GO:0003674 [GO:0004645]; GO:0016758; GO:0016757; GO:0016740; GO:0003824; GO:0003674 [GO:0005737]; GO:0044424; GO:0005622; GO:0044464; GO:0005575; GO:0005623 [GO:0005829]; GO:0044444; GO:0005737; GO:0044424; GO:0005622; GO:0044464; GO:0005575; GO:0005623 [GO:0005975]; GO:0044238; GO:0071704; GO:0008152; GO:0008150 [GO:0008152]; GO:0008150 [GO:0008184]; GO:0004645; GO:0016758; GO:0016…	1.39267e+09																841	95.0995	6.11279
Q9ZP06	Malate dehydrogenase 1, mitochondrial OS=Arabidopsis thaliana GN=At1g53240 PE=1 SV=1 - [MDHM1_ARATH]	104.845	51.91	1	5	12	49	nucleotide binding; catalytic activity; metal ion binding	mitochondrion; organelle lumen; Golgi; cytosol; extracellular	metabolic process; transport; response to stimulus; cell organization and biogenesis; defense response	Pf00056; Pf01073; Pf02866	841757	[GO:0000166]; GO:0036094; GO:1901265; GO:0005488; GO:0097159; GO:1901363; GO:0003674 [GO:0003824]; GO:0003674 [GO:0003854]; GO:0033764; GO:0016229; GO:0016616; GO:0016491; GO:0016614; GO:0003824; GO:0003674 [GO:0005507]; GO:0046914; GO:0046872; GO:0043169; GO:0043167; GO:0005488; GO:0003674 [GO:0005618]; GO:0030312; GO:0044464; GO:0071944; GO:0005575; GO:0005623 [GO:0005739]; GO:0043231; GO:00444…	7.004e+09																341	35.7819	8.35303
Q94FB9	ABC transporter D family member 1 OS=Arabidopsis thaliana GN=ABCC1 PE=1 SV=1 - [AB1D_ARATH]	104.464	27.23	3	29	29	50	nucleotide binding; transporter activity; protein binding; catalytic activity	membrane	metabolic process; transport; cell organization and biogenesis; regulation of biological process; response to stimulus	Pf00005; Pf06472; Pf13476	830144	[GO:0000166]; GO:0036094; GO:1901265; GO:0005488; GO:0097159; GO:1901363; GO:0003674 [GO:0005325]; GO:0005324; GO:0015607; GO:0015245; GO:0005215; GO:0005319; GO:0003674; GO:0022892 [GO:0005515]; GO:0005488; GO:0003674 [GO:0005524]; GO:0032550; GO:0032559; GO:0035639; GO:0001883; GO:0032549; GO:0030554; GO:0032555; GO:0043168; GO:1901265; GO:0001882; GO:0017076; GO:0032553; GO:0043167; GO:0097159…	1.04863e+09																1337	149.482	8.92432
Q9LF37	Chaperone protein ClpB3, chloroplastic OS=Arabidopsis thaliana GN=CLPB3 PE=2 SV=1 - [CLPB3_ARATH]	104.419	37.5	3	29	29	55	nucleotide binding; catalytic activity	cytoplasm	response to stimulus; cell organization and biogenesis; metabolic process	Pf00004; Pf02861; Pf04111; Pf07724; Pf07728; Pf10431; Pf13191; Pf13401	831398	[GO:0000166]; GO:0036094; GO:1901265; GO:0005488; GO:0097159; GO:1901363; GO:0003674 [GO:0005524]; GO:0032550; GO:0032559; GO:0035639; GO:0001883; GO:0032549; GO:0030554; GO:0032555; GO:0043168; GO:1901265; GO:0001882; GO:0017076; GO:0032553; GO:0043167; GO:0097159; GO:1901363; GO:0036094; GO:0097367; GO:0000166; GO:0005488; GO:0003674 [GO:0005737]; GO:0044424; GO:0005622; GO:0044464; GO:0005575;…	1.33079e+09																968	108.876	6.22705
Q9CAI7	Eukaryotic initiation factor 4A-3 OS=Arabidopsis thaliana GN=TIF4A-3 PE=1 SV=1 - [IF4A3_ARATH]	104.209	38.65	1	4	13	53	nucleotide binding; RNA binding; catalytic activity	cytoplasm; membrane; Golgi; cytosol	metabolic process; response to stimulus	Pf00270; Pf00271	843605	[GO:0000166]; GO:0036094; GO:1901265; GO:0005488; GO:0097159; GO:1901363; GO:0003674 [GO:0003676]; GO:0097159; GO:1901363; GO:0005488; GO:0003674 [GO:0003723]; GO:0003676; GO:0097159; GO:1901363; GO:0005488; GO:0003674 [GO:0003743]; GO:0008135; GO:0003723; GO:0003676; GO:0097159; GO:1901363; GO:0005488; GO:0003674 [GO:0004386]; GO:0017111; GO:0016462; GO:0016818; GO:0016817; GO:0016787; GO:000382…	1.30048e+10																414	46.7408	5.32568
Q8H0U4	Transportin-1 OS=Arabidopsis thaliana GN=TRN1 PE=1 SV=1 - [TNPO1_ARATH]	103.918	34.9	2	23	23	51	protein binding; transporter activity	nucleus; cytoplasm; cytosol	cell organization and biogenesis; metabolic process; transport	Pf03810; Pf13513	816198	[GO:0000059]; GO:0006606; GO:0043623; GO:0006886; GO:0017038; GO:0034504; GO:0044744; GO:0072594; GO:1902580; GO:1902593; GO:0006461; GO:0034622; GO:0015031; GO:0034613; GO:0046907; GO:0044765; GO:0033365; GO:0006605; GO:0051169; GO:0045184; GO:0051641; GO:1902578; GO:0051170; GO:1902582; GO:0065003; GO:0070271; GO:0071822; GO:0008104; GO:0071702; GO:0070727; GO:0006810; GO:0051649; GO:0051234; G…	2.6708e+09																891	99.0455	4.94482
P29511	Tubulin alpha-6 chain OS=Arabidopsis thaliana GN=TUBA6 PE=1 SV=1 - [TBA6_ARATH]	103.696	50.67	7	7	16	52	nucleotide binding; catalytic activity; structural molecule activity; protein binding	cytoplasm; vacuole; cytosol; cytoskeleton; membrane	cell organization and biogenesis; metabolic process; cellular component movement; response to stimulus; cell growth; transport	Pf00091; Pf03953	827154	[GO:0000166]; GO:0036094; GO:1901265; GO:0005488; GO:0097159; GO:1901363; GO:0003674 [GO:0000226]; GO:0007010; GO:0007017; GO:1902589; GO:0006996; GO:0044763; GO:0016043; GO:0009987; GO:0044699; GO:0071840; GO:0008150 [GO:0000902]; GO:0032989; GO:0009653; GO:0016043; GO:0048869; GO:0032502; GO:0048856; GO:0009987; GO:0071840; GO:0044763; GO:0044767; GO:0008150; GO:0044699 [GO:0003924]; GO:0017111…	3.67687e+09																450	49.5063	5.05908
C0Z2H0	AT5G60390 protein OS=Arabidopsis thaliana GN=At5g60390 PE=2 SV=1 - [C0Z2H0_ARATH]	103.495	52.45	1	1	12	61	catalytic activity; nucleotide binding			Pf00009; Pf03143; Pf03144		[GO:0003924]; GO:0017111; GO:0016462; GO:0016818; GO:0016817; GO:0016787; GO:0003824; GO:0003674 [GO:0005525]; GO:0032550; GO:0032561; GO:0035639; GO:0001883; GO:0032549; GO:0019001; GO:0032555; GO:0043168; GO:1901265; GO:0001882; GO:0017076; GO:0032553; GO:0043167; GO:0097159; GO:1901363; GO:0036094; GO:0097367; GO:0000166; GO:0005488; GO:0003674	8.47829e+10																265	28.8111	9.5542
P11035	Nitrate reductase [NADH] 2 OS=Arabidopsis thaliana GN=NIA2 PE=1 SV=1 - [NIA2_ARATH]	103.409	35.01	4	26	28	63	metal ion binding; catalytic activity; nucleotide binding	mitochondrion; vacuole; cytosol; membrane	metabolic process; response to stimulus; cell growth	Pf00173; Pf00174; Pf00175; Pf00970; Pf03404	840630	[GO:0005506]; GO:0046914; GO:0046872; GO:0043169; GO:0043167; GO:0005488; GO:0003674 [GO:0005739]; GO:0043231; GO:0044444; GO:0043227; GO:0043229; GO:0005737; GO:0044424; GO:0043226; GO:0005622; GO:0044464; GO:0005575; GO:0005623 [GO:0005773]; GO:0043231; GO:0044444; GO:0043227; GO:0043229; GO:0005737; GO:0044424; GO:0043226; GO:0005622; GO:0044464; GO:0005575; GO:0005623 [GO:0005829]; GO:0044444…	1.12283e+09																917	102.778	6.53662
P48641	Glutathione reductase, cytosolic OS=Arabidopsis thaliana GN=At3g24170 PE=2 SV=1 - [GSHRC_ARATH]	103.235	50.1	6	17	17	45	antioxidant activity; catalytic activity; metal ion binding; nucleotide binding	cytoplasm; cytosol	metabolic process; cellular homeostasis; regulation of biological process; response to stimulus	Pf00070; Pf02852; Pf03486; Pf07992	822003	[GO:0004362]; GO:0015038; GO:0016209; GO:0016668; GO:0015037; GO:0003674; GO:0016651; GO:0016667; GO:0015036; GO:0016491; GO:0003824 [GO:0005737]; GO:0044424; GO:0005622; GO:0044464; GO:0005575; GO:0005623 [GO:0005777]; GO:0042579; GO:0043231; GO:0044444; GO:0043227; GO:0043229; GO:0005737; GO:0044424; GO:0043226; GO:0005622; GO:0044464; GO:0005575; GO:0005623 [GO:0005829]; GO:0044444; GO:0005737…	4.26841e+09																499	53.8368	6.80029
Q9FLW9	Plastidial pyruvate kinase 2 OS=Arabidopsis thaliana GN=PKP2 PE=1 SV=1 - [PKP2_ARATH]	102.724	27.81	1	11	13	43	nucleotide binding; metal ion binding; catalytic activity	mitochondrion; cytosol	metabolic process; response to stimulus	Pf00224; Pf02887	835369	[GO:0000166]; GO:0036094; GO:1901265; GO:0005488; GO:0097159; GO:1901363; GO:0003674 [GO:0000287]; GO:0046872; GO:0043169; GO:0043167; GO:0005488; GO:0003674 [GO:0003824]; GO:0003674 [GO:0004743]; GO:0016301; GO:0016773; GO:0016772; GO:0016740; GO:0003824; GO:0003674 [GO:0005524]; GO:0032550; GO:0032559; GO:0035639; GO:0001883; GO:0032549; GO:0030554; GO:0032555; GO:0043168; GO:1901265; GO:000188…	3.10984e+09																579	63.4813	7.03467
Q38931	Peptidyl-prolyl cis-trans isomerase FKBP62 OS=Arabidopsis thaliana GN=FKBP62 PE=1 SV=2 - [FKB62_ARATH]	102.714	33.58	3	19	19	59	catalytic activity; protein binding	nucleus; cytoplasm; membrane; cytosol	metabolic process; response to stimulus	Pf00254; Pf00515; Pf07719; Pf12895; Pf13181; Pf13414; Pf13424; Pf13428; Pf13431; Pf13432; Pf14559	822117	[GO:0000413]; GO:0018208; GO:0018193; GO:0006464; GO:0036211; GO:0044267; GO:0019538; GO:0043412; GO:0044260; GO:0043170; GO:0044238; GO:0044237; GO:0071704; GO:0008152; GO:0009987; GO:0008150 [GO:0003755]; GO:0016859; GO:0016853; GO:0003824; GO:0003674 [GO:0005515]; GO:0005488; GO:0003674 [GO:0005516]; GO:0005515; GO:0005488; GO:0003674 [GO:0005528]; GO:0005527; GO:0008144; GO:0097159; GO:190136…	5.57989e+09	0.725658	2	13.8002	0.866673	2	2.99121	0.888676	2	13.9425	1.07211	2	12.3834	0.728917	2	1.40983	551	61.4144	5.31299
Q94CE5	Gamma-aminobutyrate transaminase POP2, mitochondrial OS=Arabidopsis thaliana GN=POP2 PE=1 SV=1 - [GATP_ARATH]	102.309	43.65	1	17	17	59	catalytic activity; metal ion binding	cytoplasm; mitochondrion; membrane; Golgi; cytosol	metabolic process; transport; response to stimulus; cell organization and biogenesis; cell growth	Pf00155; Pf00202	821784	[GO:0003824]; GO:0003674 [GO:0003867]; GO:0008483; GO:0016769; GO:0016740; GO:0003824; GO:0003674 [GO:0005737]; GO:0044424; GO:0005622; GO:0044464; GO:0005575; GO:0005623 [GO:0005739]; GO:0043231; GO:0044444; GO:0043227; GO:0043229; GO:0005737; GO:0044424; GO:0043226; GO:0005622; GO:0044464; GO:0005575; GO:0005623 [GO:0005774]; GO:0044437; GO:0098588; GO:0098805; GO:0005773; GO:0044444; GO:004444…	5.99903e+09																504	55.1524	7.94287
Q949P2	Probable cytosolic oligopeptidase A OS=Arabidopsis thaliana GN=CYOP PE=1 SV=1 - [COPDA_ARATH]	102.275	38.37	1	15	24	53	catalytic activity; metal ion binding	cytoplasm; cytosol; extracellular	metabolic process; response to stimulus	Pf01432	830919	[GO:0004222]; GO:0004175; GO:0008237; GO:0070011; GO:0008233; GO:0016787; GO:0003824; GO:0003674 [GO:0005737]; GO:0044424; GO:0005622; GO:0044464; GO:0005575; GO:0005623 [GO:0005829]; GO:0044444; GO:0005737; GO:0044424; GO:0005622; GO:0044464; GO:0005575; GO:0005623 [GO:0006508]; GO:0019538; GO:0043170; GO:0044238; GO:0071704; GO:0008152; GO:0008150 [GO:0008233]; GO:0016787; GO:0003824; GO:000367…	3311825632																701	78.9944	5.63037
Q9SE83	Dynamin-2A OS=Arabidopsis thaliana GN=DRP2A PE=1 SV=2 - [DRP2A_ARATH]	101.607	37.75	2	9	28	52	nucleotide binding; catalytic activity	membrane; cytoplasm; Golgi; cytosol; cytoskeleton	metabolic process; transport	Pf00169; Pf00350; Pf01031; Pf02212; Pf15413	837568	[GO:0000139]; GO:0044431; GO:0098588; GO:0005794; GO:0044444; GO:0044446; GO:0031090; GO:0012505; GO:0043231; GO:0005737; GO:0044424; GO:0043229; GO:0044422; GO:0016020; GO:0043227; GO:0044464; GO:0005622; GO:0043226; GO:0005575; GO:0005623 [GO:0000166]; GO:0036094; GO:1901265; GO:0005488; GO:0097159; GO:1901363; GO:0003674 [GO:0003924]; GO:0017111; GO:0016462; GO:0016818; GO:0016817; GO:0016787;…	1645083436																914	99.1056	9.0415
P49227	60S ribosomal protein L5-2 OS=Arabidopsis thaliana GN=RPL5B PE=2 SV=3 - [RL52_ARATH]	101.563	43.52	2	1	13	39	RNA binding; structural molecule activity	cytoplasm; vacuole; Golgi; cytosol; ribosome; membrane	cell organization and biogenesis; metabolic process; cell proliferation; response to stimulus	Pf00861; Pf14204	833970	[GO:0000027]; GO:0022618; GO:0042255; GO:0042273; GO:0022613; GO:0034622; GO:0071826; GO:0042254; GO:0070925; GO:0044085; GO:0065003; GO:0043933; GO:0006996; GO:0022607; GO:0071840; GO:0016043; GO:0008150; GO:0009987 [GO:0001510]; GO:0009451; GO:0043414; GO:0016070; GO:0043412; GO:0032259; GO:0044260; GO:0090304; GO:0043170; GO:0008152; GO:0044237; GO:0006139; GO:0071704; GO:0008150; GO:0009987; …	7.278e+09																301	34.4157	9.17334
Q93ZM7	Chaperonin CPN60-like 2, mitochondrial OS=Arabidopsis thaliana GN=At3g13860 PE=2 SV=2 - [CH60C_ARATH]	101.466	53.15	1	21	22	56	nucleotide binding	cytoplasm; mitochondrion; membrane	metabolic process; response to stimulus	Pf00118	820599	[GO:0000166]; GO:0036094; GO:1901265; GO:0005488; GO:0097159; GO:1901363; GO:0003674 [GO:0005524]; GO:0032550; GO:0032559; GO:0035639; GO:0001883; GO:0032549; GO:0030554; GO:0032555; GO:0043168; GO:1901265; GO:0001882; GO:0017076; GO:0032553; GO:0043167; GO:0097159; GO:1901363; GO:0036094; GO:0097367; GO:0000166; GO:0005488; GO:0003674 [GO:0005737]; GO:0044424; GO:0005622; GO:0044464; GO:0005575;…	1.83086e+09																572	60.4288	6.1001
O82233	Eukaryotic translation initiation factor isoform 4G-2 OS=Arabidopsis thaliana GN=EIF(ISO)4G2 PE=1 SV=1 - [IF4G2_ARATH]	101.224	35.61	2	21	22	49	DNA binding; RNA binding; protein binding	cytoplasm; cytosol	metabolic process; regulation of biological process	Pf02847; Pf02854	816939	[GO:0003677]; GO:0003676; GO:0097159; GO:1901363; GO:0005488; GO:0003674 [GO:0003723]; GO:0003676; GO:0097159; GO:1901363; GO:0005488; GO:0003674 [GO:0003743]; GO:0008135; GO:0003723; GO:0003676; GO:0097159; GO:1901363; GO:0005488; GO:0003674 [GO:0005488]; GO:0003674 [GO:0005515]; GO:0005488; GO:0003674 [GO:0005737]; GO:0044424; GO:0005622; GO:0044464; GO:0005575; GO:0005623 [GO:0005829]; GO:0044…	2.58338e+09	0.742204	1		0.817689	1		0.995132	1		1.1004	1		0.584478	1		747	82.8377	7.66455
Q8LBI1	60S ribosomal protein L5-1 OS=Arabidopsis thaliana GN=ATL5 PE=2 SV=2 - [RL51_ARATH]	101.156	45.85	4	2	14	39	RNA binding; structural molecule activity	nucleus; cytoplasm; vacuole; Golgi; cytosol; ribosome; membrane	cell organization and biogenesis; metabolic process; transport; cell proliferation; response to stimulus	Pf00861; Pf14204	822138	[GO:0000027]; GO:0022618; GO:0042255; GO:0042273; GO:0022613; GO:0034622; GO:0071826; GO:0042254; GO:0070925; GO:0044085; GO:0065003; GO:0043933; GO:0006996; GO:0022607; GO:0071840; GO:0016043; GO:0008150; GO:0009987 [GO:0001510]; GO:0009451; GO:0043414; GO:0016070; GO:0043412; GO:0032259; GO:0044260; GO:0090304; GO:0043170; GO:0008152; GO:0044237; GO:0006139; GO:0071704; GO:0008150; GO:0009987; …	7.278e+09																301	34.3368	9.30518
B9DFR1	AT1G22300 protein OS=Arabidopsis thaliana GN=At1g22300 PE=2 SV=1 - [B9DFR1_ARATH]	101.154	58.66	9	10	12	56	nucleotide binding; protein binding	cytoplasm; mitochondrion; cytosol; membrane	response to stimulus; regulation of biological process	Pf00244	838837	[GO:0005524]; GO:0032550; GO:0032559; GO:0035639; GO:0001883; GO:0032549; GO:0030554; GO:0032555; GO:0043168; GO:1901265; GO:0001882; GO:0017076; GO:0032553; GO:0043167; GO:0097159; GO:1901363; GO:0036094; GO:0097367; GO:0000166; GO:0005488; GO:0003674 [GO:0005737]; GO:0044424; GO:0005622; GO:0044464; GO:0005575; GO:0005623 [GO:0005739]; GO:0043231; GO:0044444; GO:0043227; GO:0043229; GO:0005737;…	3.85594e+09																254	28.8824	4.80518
Q94K05	T-complex protein 1 subunit theta OS=Arabidopsis thaliana GN=CCT8 PE=1 SV=1 - [TCPQ_ARATH]	100.992	50.27	1	23	23	48	nucleotide binding; protein binding	cytoplasm; cytosol; membrane	metabolic process; cell organization and biogenesis; response to stimulus; regulation of biological process	Pf00118	819549	[GO:0000085]; GO:0051319; GO:0051329; GO:0098763; GO:0022403; GO:0051325; GO:0000278; GO:0044848; GO:0007049; GO:0008150; GO:0044763; GO:0009987; GO:0044699 [GO:0000166]; GO:0036094; GO:1901265; GO:0005488; GO:0097159; GO:1901363; GO:0003674 [GO:0001510]; GO:0009451; GO:0043414; GO:0016070; GO:0043412; GO:0032259; GO:0044260; GO:0090304; GO:0043170; GO:0008152; GO:0044237; GO:0006139; GO:0071704;…	2.44964e+09																549	58.9022	5.35107
Q9C9C5	60S ribosomal protein L6-3 OS=Arabidopsis thaliana GN=RPL6C PE=2 SV=1 - [RL63_ARATH]	100.883	48.07	2	7	14	49	structural molecule activity; RNA binding	cytoplasm; cytosol; ribosome; membrane	cell organization and biogenesis; metabolic process	Pf01159; Pf03868	843744	[GO:0000027]; GO:0022618; GO:0042255; GO:0042273; GO:0022613; GO:0034622; GO:0071826; GO:0042254; GO:0070925; GO:0044085; GO:0065003; GO:0043933; GO:0006996; GO:0022607; GO:0071840; GO:0016043; GO:0008150; GO:0009987 [GO:0002181]; GO:0006412; GO:0010467; GO:0034645; GO:0044267; GO:0043170; GO:0009059; GO:0044249; GO:0044260; GO:0019538; GO:0071704; GO:1901576; GO:0009058; GO:0044237; GO:0044238; …	5.09551e+09																233	26.0905	10.1694
Q96528	Catalase-1 OS=Arabidopsis thaliana GN=CAT1 PE=2 SV=3 - [CATA1_ARATH]	100.759	44.31	1	9	18	60	antioxidant activity; catalytic activity; protein binding; metal ion binding	nucleus; cytoplasm; mitochondrion; cytosol; ribosome	response to stimulus; cell communication; metabolic process	Pf00199; Pf06628	838652	[GO:0004096]; GO:0004601; GO:0016209; GO:0016684; GO:0003674; GO:0016491; GO:0003824 [GO:0004601]; GO:0016209; GO:0016684; GO:0003674; GO:0016491; GO:0003824 [GO:0005515]; GO:0005488; GO:0003674 [GO:0005618]; GO:0030312; GO:0044464; GO:0071944; GO:0005575; GO:0005623 [GO:0005634]; GO:0043231; GO:0043227; GO:0043229; GO:0043226; GO:0044424; GO:0005575; GO:0005622; GO:0044464; GO:0005623 [GO:000573…	9.65989e+09	0.800473	1		0.754045	1		0.698927	1		1.00076	1		0.668531	1		492	56.7263	7.41553
Q8LPR9	Protein TIC110, chloroplastic OS=Arabidopsis thaliana GN=TIC110 PE=1 SV=1 - [TI110_ARATH]	100.49	36.42	1	30	30	54	protein binding	membrane	transport; cell organization and biogenesis		837205	[GO:0005515]; GO:0005488; GO:0003674 [GO:0005623]; GO:0005575 [GO:0006810]; GO:0051234; GO:0051179; GO:0008150 [GO:0009507]; GO:0009536; GO:0043231; GO:0044444; GO:0043227; GO:0043229; GO:0005737; GO:0044424; GO:0043226; GO:0005622; GO:0044464; GO:0005575; GO:0005623 [GO:0009528]; GO:0019866; GO:0042170; GO:0031090; GO:0031967; GO:0044424; GO:0009526; GO:0044435; GO:0016020; GO:0043227; GO:004442…	1110669832																1016	112.051	5.97314
Q9FWA3	6-phosphogluconate dehydrogenase, decarboxylating 3 OS=Arabidopsis thaliana GN=At3g02360 PE=2 SV=1 - [6GPD3_ARATH]	100.284	52.26	1	18	22	57	nucleotide binding; catalytic activity	cytoplasm; cytosol	metabolic process; transport; response to stimulus; regulation of biological process	Pf00393; Pf03446	821163	[GO:0000166]; GO:0036094; GO:1901265; GO:0005488; GO:0097159; GO:1901363; GO:0003674 [GO:0004616]; GO:0016616; GO:0016614; GO:0016491; GO:0003824; GO:0003674 [GO:0005623]; GO:0005575 [GO:0005737]; GO:0044424; GO:0005622; GO:0044464; GO:0005575; GO:0005623 [GO:0005777]; GO:0042579; GO:0043231; GO:0044444; GO:0043227; GO:0043229; GO:0005737; GO:0044424; GO:0043226; GO:0005622; GO:0044464; GO:000557…	7.34724e+09																486	53.5435	7.41553
O82462	Glutamyl-tRNA synthetase OS=Arabidopsis thaliana GN=At5g26707 PE=2 SV=1 - [O82462_ARATH]	100.126	36.16	4	25	25	52	nucleotide binding; catalytic activity	cytoplasm; cytosol	metabolic process; cell organization and biogenesis	Pf00749; Pf01406; Pf03950; Pf13410; Pf14497	832718	[GO:0000166]; GO:0036094; GO:1901265; GO:0005488; GO:0097159; GO:1901363; GO:0003674 [GO:0004812]; GO:0016876; GO:0016875; GO:0016874; GO:0003824; GO:0003674 [GO:0004818]; GO:0004812; GO:0016876; GO:0016875; GO:0016874; GO:0003824; GO:0003674 [GO:0005524]; GO:0032550; GO:0032559; GO:0035639; GO:0001883; GO:0032549; GO:0030554; GO:0032555; GO:0043168; GO:1901265; GO:0001882; GO:0017076; GO:0032553…	4.52779e+09																719	81.0134	7.03467
Q84VW9	Phosphoenolpyruvate carboxylase 3 OS=Arabidopsis thaliana GN=PPC3 PE=2 SV=2 - [CAPP3_ARATH]	99.8722	32.02	1	6	29	51	catalytic activity	cytoplasm; cytosol	metabolic process; transport; cell communication; response to stimulus	Pf00311	820723	[GO:0003824]; GO:0003674 [GO:0005737]; GO:0044424; GO:0005622; GO:0044464; GO:0005575; GO:0005623 [GO:0005829]; GO:0044444; GO:0005737; GO:0044424; GO:0005622; GO:0044464; GO:0005575; GO:0005623 [GO:0006099]; GO:0006101; GO:0009060; GO:0044238; GO:0072350; GO:0045333; GO:0008152; GO:0019752; GO:0015980; GO:0008150; GO:0043436; GO:0006091; GO:0044763; GO:0055114; GO:0006082; GO:0044237; GO:0009987…	2.20187e+09																968	110.091	6.03662
P93028	Ubiquitin-activating enzyme E1 1 OS=Arabidopsis thaliana GN=UBA1 PE=1 SV=1 - [UBE11_ARATH]	99.8568	33.8	3	24	30	55	nucleotide binding; catalytic activity	nucleus; cytoplasm; cytosol; membrane	metabolic process; transport; response to stimulus; cell organization and biogenesis	Pf00899; Pf02134; Pf09358; Pf10585	817562	[GO:0000166]; GO:0036094; GO:1901265; GO:0005488; GO:0097159; GO:1901363; GO:0003674 [GO:0003824]; GO:0003674 [GO:0004839]; GO:0008641; GO:0016877; GO:0016874; GO:0003824; GO:0003674 [GO:0004842]; GO:0019787; GO:0016740; GO:0003824; GO:0003674 [GO:0005524]; GO:0032550; GO:0032559; GO:0035639; GO:0001883; GO:0032549; GO:0030554; GO:0032555; GO:0043168; GO:1901265; GO:0001882; GO:0017076; GO:003255…	2444559655																1080	120.175	5.2749
Q29Q34	Alcohol dehydrogenase-like protein OS=Arabidopsis thaliana GN=At5g19440 PE=2 SV=1 - [Q29Q34_ARATH]	99.4521	58.28	6	13	15	47	nucleotide binding; catalytic activity	Golgi; cytosol; membrane	metabolic process	Pf00106; Pf01073; Pf01370; Pf02719; Pf05368; Pf07993; Pf08659; Pf13460	832064	[GO:0000166]; GO:0036094; GO:1901265; GO:0005488; GO:0097159; GO:1901363; GO:0003674 [GO:0003824]; GO:0003674 [GO:0003854]; GO:0033764; GO:0016229; GO:0016616; GO:0016491; GO:0016614; GO:0003824; GO:0003674 [GO:0004022]; GO:0016616; GO:0016614; GO:0016491; GO:0003824; GO:0003674 [GO:0005794]; GO:0012505; GO:0043231; GO:0044444; GO:0044464; GO:0043227; GO:0043229; GO:0005737; GO:0044424; GO:000557…	4.93994e+09	0.574133	1		0.750822	1		0.772833	1		1.05552	1		0.544962	1		326	35.5714	7.12256
P06525	Alcohol dehydrogenase class-P OS=Arabidopsis thaliana GN=ADH1 PE=1 SV=2 - [ADH1_ARATH]	99.4511	39.58	2	12	13	40	nucleotide binding; catalytic activity; metal ion binding	cytoplasm; Golgi; cytosol; membrane	response to stimulus; regulation of biological process; metabolic process	Pf00107; Pf08240	844047	[GO:0000166]; GO:0036094; GO:1901265; GO:0005488; GO:0097159; GO:1901363; GO:0003674 [GO:0001666]; GO:0006950; GO:0036293; GO:0050896; GO:0070482; GO:0008150; GO:0009628 [GO:0004022]; GO:0016616; GO:0016614; GO:0016491; GO:0003824; GO:0003674 [GO:0005737]; GO:0044424; GO:0005622; GO:0044464; GO:0005575; GO:0005623 [GO:0005794]; GO:0012505; GO:0043231; GO:0044444; GO:0044464; GO:0043227; GO:004322…	7.16009e+09	0.523957	2	4.46107	0.820198	2	0.487519	0.635176	2	13.5836	0.848385	2	20.581	0.591122	2	7.50197	379	41.1516	6.23975
P27323	Heat shock protein 90-1 OS=Arabidopsis thaliana GN=HSP90-1 PE=1 SV=3 - [HS901_ARATH]	99.3291	19.86	2	4	15	45	nucleotide binding; protein binding	cytoplasm	metabolic process; response to stimulus; defense response	Pf00183; Pf02518; Pf13589		[GO:0000166]; GO:0036094; GO:1901265; GO:0005488; GO:0097159; GO:1901363; GO:0003674 [GO:0002376]; GO:0008150 [GO:0005515]; GO:0005488; GO:0003674 [GO:0005524]; GO:0032550; GO:0032559; GO:0035639; GO:0001883; GO:0032549; GO:0030554; GO:0032555; GO:0043168; GO:1901265; GO:0001882; GO:0017076; GO:0032553; GO:0043167; GO:0097159; GO:1901363; GO:0036094; GO:0097367; GO:0000166; GO:0005488; GO:0003674…	1.0946e+10																700	80.5849	5.04639
Q9SYM5	Trifunctional UDP-glucose 4,6-dehydratase/UDP-4-keto-6-deoxy-D-glucose 3,5-epimerase/UDP-4-keto-L-rhamnose-reductase RHM1 OS=Arabidopsis thaliana GN=RHM1 PE=1 SV=1 - [RHM1_ARATH]	99.1501	44.54	1	11	25	62	nucleotide binding; catalytic activity	cytoplasm; cytosol	metabolic process; response to stimulus; regulation of biological process; transport; cell differentiation; cell organization and biogenesis	Pf01073; Pf01370; Pf02719; Pf04321; Pf07993; Pf13460	844193	[GO:0000166]; GO:0036094; GO:1901265; GO:0005488; GO:0097159; GO:1901363; GO:0003674 [GO:0000252]; GO:0016616; GO:0016614; GO:0016491; GO:0003824; GO:0003674 [GO:0003824]; GO:0003674 [GO:0003854]; GO:0033764; GO:0016229; GO:0016616; GO:0016491; GO:0016614; GO:0003824; GO:0003674 [GO:0004033]; GO:0016616; GO:0016614; GO:0016491; GO:0003824; GO:0003674 [GO:0004448]; GO:0016616; GO:0016614; GO:00164…	1.49678e+09																669	75.324	7.28369
Q9LFA3	Probable monodehydroascorbate reductase, cytoplasmic isoform 3 OS=Arabidopsis thaliana GN=At3g52880 PE=1 SV=1 - [MDAR3_ARATH]	99.1453	61.98	6	22	22	52	catalytic activity; nucleotide binding	cytoplasm; organelle lumen; cytosol; membrane; extracellular	metabolic process; response to stimulus	Pf00070; Pf04820; Pf07992	824454	[GO:0005737]; GO:0044424; GO:0005622; GO:0044464; GO:0005575; GO:0005623 [GO:0005777]; GO:0042579; GO:0043231; GO:0044444; GO:0043227; GO:0043229; GO:0005737; GO:0044424; GO:0043226; GO:0005622; GO:0044464; GO:0005575; GO:0005623 [GO:0005782]; GO:0031907; GO:0044439; GO:0044438; GO:0070013; GO:0005777; GO:0042579; GO:0044444; GO:0044446; GO:0043233; GO:0043231; GO:0005737; GO:0044424; GO:0043229;…	2.10198e+09	0.422948	1		0.737431	1		0.517553	1		0.794202	1		0.371334	1		434	46.4581	6.82959
Q9SF16	T-complex protein 1 subunit eta OS=Arabidopsis thaliana GN=CCT7 PE=1 SV=1 - [TCPH_ARATH]	98.9735	51.35	1	24	24	48	nucleotide binding; protein binding	cytoplasm; cytosol	metabolic process; response to stimulus; cell organization and biogenesis	Pf00118	820356	[GO:0000166]; GO:0036094; GO:1901265; GO:0005488; GO:0097159; GO:1901363; GO:0003674 [GO:0005524]; GO:0032550; GO:0032559; GO:0035639; GO:0001883; GO:0032549; GO:0030554; GO:0032555; GO:0043168; GO:1901265; GO:0001882; GO:0017076; GO:0032553; GO:0043167; GO:0097159; GO:1901363; GO:0036094; GO:0097367; GO:0000166; GO:0005488; GO:0003674 [GO:0005737]; GO:0044424; GO:0005622; GO:0044464; GO:0005575;…	3.12783e+09																557	59.7389	6.39209
Q93YV7	Probable methyltransferase PMT3 OS=Arabidopsis thaliana GN=At4g14360 PE=2 SV=1 - [PMT3_ARATH]	98.3212	49.18	1	7	25	55	catalytic activity	membrane; endosome; Golgi	metabolic process; cell organization and biogenesis	Pf03141; Pf08241	827079	[GO:0000139]; GO:0044431; GO:0098588; GO:0005794; GO:0044444; GO:0044446; GO:0031090; GO:0012505; GO:0043231; GO:0005737; GO:0044424; GO:0043229; GO:0044422; GO:0016020; GO:0043227; GO:0044464; GO:0005622; GO:0043226; GO:0005575; GO:0005623 [GO:0000179]; GO:0008170; GO:0016433; GO:0008168; GO:0008649; GO:0016741; GO:0008173; GO:0008757; GO:0016740; GO:0003824; GO:0003674 [GO:0000271]; GO:0005976;…	1.59699e+09	0.735414	1		0.934533	1		0.769239	1		1.01432	1		0.54207	1		608	69.1925	6.53662
Q8RWZ3	Probable acyl-CoA dehydrogenase IBR3 OS=Arabidopsis thaliana GN=IBR3 PE=1 SV=1 - [IBR3_ARATH]	98.042	29.85	1	20	20	40	catalytic activity; nucleotide binding	cytosol; membrane	metabolic process; response to stimulus; cell growth	Pf00441; Pf01636; Pf02770; Pf02771; Pf06293; Pf07914; Pf08028	819865	[GO:0003995]; GO:0016627; GO:0016491; GO:0003824; GO:0003674 [GO:0005524]; GO:0032550; GO:0032559; GO:0035639; GO:0001883; GO:0032549; GO:0030554; GO:0032555; GO:0043168; GO:1901265; GO:0001882; GO:0017076; GO:0032553; GO:0043167; GO:0097159; GO:1901363; GO:0036094; GO:0097367; GO:0000166; GO:0005488; GO:0003674 [GO:0005777]; GO:0042579; GO:0043231; GO:0044444; GO:0043227; GO:0043229; GO:0005737;…	1.77498e+09																824	91.6548	8.32373
Q9SCX3	Elongation factor 1-beta 2 OS=Arabidopsis thaliana GN=At5g19510 PE=1 SV=1 - [EF1B2_ARATH]	97.2541	40.63	1	5	7	50	RNA binding	vacuole; Golgi; cytosol; membrane; extracellular	metabolic process; defense response; response to stimulus	Pf00043; Pf00736; Pf13410	832071	[GO:0003746]; GO:0008135; GO:0003723; GO:0003676; GO:0097159; GO:1901363; GO:0005488; GO:0003674 [GO:0005773]; GO:0043231; GO:0044444; GO:0043227; GO:0043229; GO:0005737; GO:0044424; GO:0043226; GO:0005622; GO:0044464; GO:0005575; GO:0005623 [GO:0005794]; GO:0012505; GO:0043231; GO:0044444; GO:0044464; GO:0043227; GO:0043229; GO:0005737; GO:0044424; GO:0005575; GO:0005623; GO:0043226; GO:0005622 …	1.16906e+10																224	24.1859	4.56396
Q944P7	Leucine aminopeptidase 3, chloroplastic OS=Arabidopsis thaliana GN=At4g30920 PE=2 SV=2 - [AMPL3_ARATH]	97.1864	41.34	2	5	18	41	catalytic activity; metal ion binding	cytoplasm; vacuole; cytosol	metabolic process	Pf00883; Pf02789	829216	[GO:0004177]; GO:0008238; GO:0070011; GO:0008233; GO:0016787; GO:0003824; GO:0003674 [GO:0005622]; GO:0044464; GO:0005575; GO:0005623 [GO:0005737]; GO:0044424; GO:0005622; GO:0044464; GO:0005575; GO:0005623 [GO:0005773]; GO:0043231; GO:0044444; GO:0043227; GO:0043229; GO:0005737; GO:0044424; GO:0043226; GO:0005622; GO:0044464; GO:0005575; GO:0005623 [GO:0005829]; GO:0044444; GO:0005737; GO:004442…	3.27251e+09																583	61.2682	7.07861
Q9C5Z3	Eukaryotic initiation factor 3E subunit OS=Arabidopsis thaliana GN=TIF3E1 PE=2 SV=1 - [Q9C5Z3_ARATH]	96.9989	64.85	3	24	24	59	RNA binding; protein binding	nucleus; cytoplasm; cytosol; membrane	metabolic process; cell organization and biogenesis; regulation of biological process; transport; response to stimulus	Pf01399; Pf09440	824896	[GO:0000398]; GO:0000377; GO:0006397; GO:0000375; GO:0006396; GO:0016071; GO:0008380; GO:0010467; GO:0016070; GO:0043170; GO:0044260; GO:0090304; GO:0071704; GO:0044237; GO:0006139; GO:0008152; GO:0009987; GO:0006725; GO:0034641; GO:0044238; GO:0046483; GO:1901360; GO:0008150; GO:0006807 [GO:0001731]; GO:0006413; GO:0022618; GO:0006412; GO:0044237; GO:0022613; GO:0034622; GO:0071826; GO:0010467; …	2.05925e+09																441	51.7174	5.85889
Q0WNZ5	5-methyltetrahydropteroyltriglutamate--homocysteine methyltransferase 3, chloroplastic OS=Arabidopsis thaliana GN=MS3 PE=1 SV=1 - [METE3_ARATH]	96.6927	11.45	3	3	8	47	catalytic activity; metal ion binding	cytosol	metabolic process	Pf01717; Pf08267	832223	[GO:0003871]; GO:0008172; GO:0042085; GO:0008168; GO:0016741; GO:0016740; GO:0003824; GO:0003674 [GO:0005829]; GO:0044444; GO:0005737; GO:0044424; GO:0005622; GO:0044464; GO:0005575; GO:0005623 [GO:0008168]; GO:0016741; GO:0016740; GO:0003824; GO:0003674 [GO:0008270]; GO:0046914; GO:0046872; GO:0043169; GO:0043167; GO:0005488; GO:0003674 [GO:0008652]; GO:0006520; GO:0046394; GO:1901566; GO:001975…	5.94536e+09																812	90.5366	8.04541
Q93VG5	40S ribosomal protein S8-1 OS=Arabidopsis thaliana GN=RPS8A PE=2 SV=1 - [RS81_ARATH]	96.1254	46.85	3	10	10	56	structural molecule activity	cytoplasm; Golgi; cytosol; ribosome; membrane	metabolic process	Pf01201	832151	[GO:0000462]; GO:0030490; GO:0006364; GO:0042274; GO:0016072; GO:0034470; GO:0042254; GO:0022613; GO:0034660; GO:0006396; GO:0044085; GO:0016070; GO:0010467; GO:0071840; GO:0044260; GO:0090304; GO:0043170; GO:0008150; GO:0044237; GO:0006139; GO:0071704; GO:0008152; GO:0009987; GO:0006725; GO:0034641; GO:0044238; GO:0046483; GO:1901360; GO:0006807 [GO:0001510]; GO:0009451; GO:0043414; GO:0016070; …	5.74751e+09																222	24.9783	10.3159
O03042	Ribulose bisphosphate carboxylase large chain OS=Arabidopsis thaliana GN=rbcL PE=1 SV=1 - [RBL_ARATH]	96.035	46.76	10	20	20	47	metal ion binding; catalytic activity		metabolic process	Pf00016; Pf02788	844754	[GO:0000287]; GO:0046872; GO:0043169; GO:0043167; GO:0005488; GO:0003674 [GO:0004497]; GO:0016491; GO:0003824; GO:0003674 [GO:0009507]; GO:0009536; GO:0043231; GO:0044444; GO:0043227; GO:0043229; GO:0005737; GO:0044424; GO:0043226; GO:0005622; GO:0044464; GO:0005575; GO:0005623 [GO:0009536]; GO:0043231; GO:0044444; GO:0043227; GO:0043229; GO:0005737; GO:0044424; GO:0043226; GO:0005622; GO:0044464…	2.93199e+09																479	52.9216	6.29053
F4J4J3	Putative nuclear DNA-binding protein G2p OS=Arabidopsis thaliana GN=ATG2 PE=4 SV=1 - [F4J4J3_ARATH]	95.7258	40.52	5	16	16	49	DNA binding; RNA binding; catalytic activity	nucleus; cytosol; membrane	metabolic process; regulation of biological process; transport; development; response to stimulus	Pf00557	824343	[GO:0000085]; GO:0051319; GO:0051329; GO:0098763; GO:0022403; GO:0051325; GO:0000278; GO:0044848; GO:0007049; GO:0008150; GO:0044763; GO:0009987; GO:0044699 [GO:0001510]; GO:0009451; GO:0043414; GO:0016070; GO:0043412; GO:0032259; GO:0044260; GO:0090304; GO:0043170; GO:0008152; GO:0044237; GO:0006139; GO:0071704; GO:0008150; GO:0009987; GO:0006725; GO:0034641; GO:0044238; GO:0046483; GO:1901360; …	6.41992e+09																385	42.2688	6.17627
Q9M9P3	Probable UTP--glucose-1-phosphate uridylyltransferase 2 OS=Arabidopsis thaliana GN=At3g03250 PE=1 SV=1 - [UGPA2_ARATH]	94.8257	54.37	1	10	21	52	catalytic activity	cytoplasm; cytosol; membrane	metabolic process; development; response to stimulus; cell communication; regulation of biological process; cell organization and biogenesis	Pf01704	821313	[GO:0000023]; GO:0005984; GO:0009311; GO:0044262; GO:0044763; GO:0044723; GO:0005975; GO:0044237; GO:0009987; GO:0044699; GO:0044710; GO:0044238; GO:0071704; GO:0008152; GO:0008150 [GO:0003983]; GO:0051748; GO:0070569; GO:0016779; GO:0016772; GO:0016740; GO:0003824; GO:0003674 [GO:0005737]; GO:0044424; GO:0005622; GO:0044464; GO:0005575; GO:0005623 [GO:0005829]; GO:0044444; GO:0005737; GO:0044424…	1.35243e+09																469	51.7061	6.12549
Q9SGC1	Probable phosphoglucomutase, cytoplasmic 2 OS=Arabidopsis thaliana GN=At1g70730 PE=2 SV=1 - [PGMC2_ARATH]	94.7833	51.97	3	12	22	55	metal ion binding; catalytic activity	nucleus; cytoplasm; cytosol; membrane; extracellular	metabolic process; cellular homeostasis; response to stimulus; development	Pf00408; Pf02878; Pf02879; Pf02880	843410	[GO:0000023]; GO:0005984; GO:0009311; GO:0044262; GO:0044763; GO:0044723; GO:0005975; GO:0044237; GO:0009987; GO:0044699; GO:0044710; GO:0044238; GO:0071704; GO:0008152; GO:0008150 [GO:0000287]; GO:0046872; GO:0043169; GO:0043167; GO:0005488; GO:0003674 [GO:0004614]; GO:0016868; GO:0016866; GO:0016853; GO:0003824; GO:0003674 [GO:0005634]; GO:0043231; GO:0043227; GO:0043229; GO:0043226; GO:0044424…	1.61974e+09																585	63.4423	5.8208
Q9SRT9	UDP-arabinopyranose mutase 1 OS=Arabidopsis thaliana GN=RGP1 PE=1 SV=1 - [RGP1_ARATH]	94.1824	58.54	3	7	17	71	protein binding; catalytic activity	nucleus; cytoplasm; membrane; Golgi; cytosol; ribosome	development; response to stimulus; metabolic process; cell organization and biogenesis	Pf03214	821233	[GO:0000138]; GO:0031985; GO:0005795; GO:0098791; GO:0005794; GO:0031984; GO:0044431; GO:0012505; GO:0043231; GO:0044444; GO:0043227; GO:0044446; GO:0044464; GO:0043229; GO:0005737; GO:0044424; GO:0043226; GO:0044422; GO:0005575; GO:0005623; GO:0005622 [GO:0005515]; GO:0005488; GO:0003674 [GO:0005618]; GO:0030312; GO:0044464; GO:0071944; GO:0005575; GO:0005623 [GO:0005634]; GO:0043231; GO:0043227…	9.96104e+09																357	40.6025	5.92236
Q9CAV0	40S ribosomal protein S3a-1 OS=Arabidopsis thaliana GN=RPS3AA PE=1 SV=3 - [RS3A1_ARATH]	94.1633	53.44	3	8	13	44	structural molecule activity	cytoplasm; Golgi; cytosol; ribosome; membrane	metabolic process	Pf01015	819644	[GO:0001510]; GO:0009451; GO:0043414; GO:0016070; GO:0043412; GO:0032259; GO:0044260; GO:0090304; GO:0043170; GO:0008152; GO:0044237; GO:0006139; GO:0071704; GO:0008150; GO:0009987; GO:0006725; GO:0034641; GO:0044238; GO:0046483; GO:1901360; GO:0006807 [GO:0002181]; GO:0006412; GO:0010467; GO:0034645; GO:0044267; GO:0043170; GO:0009059; GO:0044249; GO:0044260; GO:0019538; GO:0071704; GO:1901576; …	5.89885e+09																262	29.8318	9.75928
Q9LYG3	NADP-dependent malic enzyme 2 OS=Arabidopsis thaliana GN=NADP-ME2 PE=1 SV=1 - [MAOP2_ARATH]	94.159	37.59	5	17	18	47	nucleotide binding; catalytic activity; metal ion binding	cytoplasm; membrane; cytosol; extracellular	metabolic process; cell organization and biogenesis; transport; response to stimulus; regulation of biological process; cell growth	Pf00390; Pf03949	831039	[GO:0000166]; GO:0036094; GO:1901265; GO:0005488; GO:0097159; GO:1901363; GO:0003674 [GO:0004470]; GO:0016615; GO:0016614; GO:0016491; GO:0003824; GO:0003674 [GO:0004471]; GO:0004470; GO:0016616; GO:0016615; GO:0016614; GO:0016491; GO:0003824; GO:0003674 [GO:0004473]; GO:0004470; GO:0016616; GO:0016615; GO:0016614; GO:0016491; GO:0003824; GO:0003674 [GO:0005618]; GO:0030312; GO:0044464; GO:007194…	1.67766e+09																588	64.3722	6.41748
Q42479	Calcium-dependent protein kinase 3 OS=Arabidopsis thaliana GN=CPK3 PE=1 SV=1 - [CDPK3_ARATH]	94.1571	29.11	1	13	14	44	nucleotide binding; catalytic activity; metal ion binding; protein binding	nucleus; cytoplasm; vacuole; cytosol; membrane	metabolic process; response to stimulus; regulation of biological process	Pf00036; Pf00069; Pf07714; Pf13202; Pf13405; Pf13499; Pf13833; Pf14531	828465	[GO:0000166]; GO:0036094; GO:1901265; GO:0005488; GO:0097159; GO:1901363; GO:0003674 [GO:0004672]; GO:0016301; GO:0016773; GO:0016772; GO:0016740; GO:0003824; GO:0003674 [GO:0004674]; GO:0004672; GO:0016301; GO:0016773; GO:0016772; GO:0016740; GO:0003824; GO:0003674 [GO:0004683]; GO:0004674; GO:0004672; GO:0016301; GO:0016773; GO:0016772; GO:0016740; GO:0003824; GO:0003674 [GO:0005509]; GO:004687…	1.83145e+09																529	59.2987	6.3667
Q9SU63	Aldehyde dehydrogenase family 2 member B4, mitochondrial OS=Arabidopsis thaliana GN=ALDH2B4 PE=2 SV=1 - [AL2B4_ARATH]	94.1102	43.68	4	19	19	47	catalytic activity; nucleotide binding	mitochondrion; organelle lumen	metabolic process; response to stimulus	Pf00171	823955	[GO:0004028]; GO:0016620; GO:0016903; GO:0016491; GO:0003824; GO:0003674 [GO:0004029]; GO:0016620; GO:0016903; GO:0016491; GO:0003824; GO:0003674 [GO:0005524]; GO:0032550; GO:0032559; GO:0035639; GO:0001883; GO:0032549; GO:0030554; GO:0032555; GO:0043168; GO:1901265; GO:0001882; GO:0017076; GO:0032553; GO:0043167; GO:0097159; GO:1901363; GO:0036094; GO:0097367; GO:0000166; GO:0005488; GO:0003674 …	4.25387e+09	0.733111	2	31.0046	0.6975	2	5.83837	0.685586	2	29.102	1.03949	2	14.6636	0.606353	2	10.5553	538	58.5521	7.45947
F4I3L1	Phosphoglycerate kinase OS=Arabidopsis thaliana GN=At1g56190 PE=3 SV=1 - [F4I3L1_ARATH]	93.9147	46.91	2	3	15	51	nucleotide binding; catalytic activity	cytoplasm; mitochondrion; cytosol; membrane	metabolic process; cellular homeostasis; response to stimulus; transport	Pf00162	842072	[GO:0000023]; GO:0005984; GO:0009311; GO:0044262; GO:0044763; GO:0044723; GO:0005975; GO:0044237; GO:0009987; GO:0044699; GO:0044710; GO:0044238; GO:0071704; GO:0008152; GO:0008150 [GO:0000166]; GO:0036094; GO:1901265; GO:0005488; GO:0097159; GO:1901363; GO:0003674 [GO:0004618]; GO:0016301; GO:0016774; GO:0016772; GO:0016740; GO:0003824; GO:0003674 [GO:0005524]; GO:0032550; GO:0032559; GO:0035639…	1.12166e+10																405	42.5888	5.5415
Q9FPT1	Ubiquitin carboxyl-terminal hydrolase 12 OS=Arabidopsis thaliana GN=UBP12 PE=1 SV=2 - [UBP12_ARATH]	93.8958	36.02	3	17	34	60	catalytic activity; protein binding	nucleus; cytosol	metabolic process	Pf00443; Pf00917; Pf12436; Pf13423; Pf14533	830548	[GO:0004221] [GO:0004843]; GO:0019783; GO:0036459; GO:0008234; GO:0016787; GO:0070011; GO:0003824; GO:0008233; GO:0003674 [GO:0005515]; GO:0005488; GO:0003674 [GO:0005634]; GO:0043231; GO:0043227; GO:0043229; GO:0043226; GO:0044424; GO:0005575; GO:0005622; GO:0044464; GO:0005623 [GO:0005829]; GO:0044444; GO:0005737; GO:0044424; GO:0005622; GO:0044464; GO:0005575; GO:0005623 [GO:0006007]; GO:00060…	1.24776e+09																1116	130.525	5.77002
O04487	Probable elongation factor 1-gamma 1 OS=Arabidopsis thaliana GN=At1g09640 PE=2 SV=1 - [EF1G1_ARATH]	93.8065	34.3	4	5	15	57	RNA binding; protein binding	cytoplasm; vacuole; cytosol; membrane	metabolic process	Pf00043; Pf00647; Pf02798; Pf13409; Pf13410; Pf13417; Pf14497	837491	[GO:0003746]; GO:0008135; GO:0003723; GO:0003676; GO:0097159; GO:1901363; GO:0005488; GO:0003674 [GO:0005515]; GO:0005488; GO:0003674 [GO:0005737]; GO:0044424; GO:0005622; GO:0044464; GO:0005575; GO:0005623 [GO:0005773]; GO:0043231; GO:0044444; GO:0043227; GO:0043229; GO:0005737; GO:0044424; GO:0043226; GO:0005622; GO:0044464; GO:0005575; GO:0005623 [GO:0005829]; GO:0044444; GO:0005737; GO:004442…	5859986760																414	46.6306	5.47803
Q9ZVD0	Serrate RNA effector molecule OS=Arabidopsis thaliana GN=SE PE=1 SV=2 - [SRRT_ARATH]	93.4407	34.72	1	21	21	47	DNA binding; protein binding; metal ion binding	nucleus; cytosol	metabolic process; regulation of biological process; response to stimulus; cell organization and biogenesis	Pf12066	817252	[GO:0000398]; GO:0000377; GO:0006397; GO:0000375; GO:0006396; GO:0016071; GO:0008380; GO:0010467; GO:0016070; GO:0043170; GO:0044260; GO:0090304; GO:0071704; GO:0044237; GO:0006139; GO:0008152; GO:0009987; GO:0006725; GO:0034641; GO:0044238; GO:0046483; GO:1901360; GO:0008150; GO:0006807 [GO:0003677]; GO:0003676; GO:0097159; GO:1901363; GO:0005488; GO:0003674 [GO:0003700]; GO:0001071; GO:0003674 …	1582918258																720	81.0485	8.38232
Q9SW96	Asparagine--tRNA ligase, cytoplasmic 1 OS=Arabidopsis thaliana GN=SYNC1 PE=1 SV=1 - [SYNC1_ARATH]	93.2894	44.06	1	16	22	45	nucleotide binding; catalytic activity	cytoplasm; mitochondrion; cytosol	metabolic process; response to stimulus	Pf00152; Pf01336	835769	[GO:0000166]; GO:0036094; GO:1901265; GO:0005488; GO:0097159; GO:1901363; GO:0003674 [GO:0003676]; GO:0097159; GO:1901363; GO:0005488; GO:0003674 [GO:0004812]; GO:0016876; GO:0016875; GO:0016874; GO:0003824; GO:0003674 [GO:0004816]; GO:0004812; GO:0016876; GO:0016875; GO:0016874; GO:0003824; GO:0003674 [GO:0005524]; GO:0032550; GO:0032559; GO:0035639; GO:0001883; GO:0032549; GO:0030554; GO:003255…	7.68274e+09	0.589423	1		0.749229	1		0.696549	1		0.808426	1		0.640298	1		572	63.7426	5.57959
Q8L5Y6	Cullin-associated NEDD8-dissociated protein 1 OS=Arabidopsis thaliana GN=CAND1 PE=1 SV=1 - [CAND1_ARATH]	93.2516	20.1	1	24	24	56	protein binding	nucleus; cytosol; membrane	metabolic process; regulation of biological process; response to stimulus; cell organization and biogenesis; cell differentiation	Pf08623	814786	[GO:0000278]; GO:0007049; GO:0044763; GO:0009987; GO:0044699; GO:0008150 [GO:0003002]; GO:0007389; GO:0007275; GO:0044707; GO:0044767; GO:0032501; GO:0044699; GO:0032502; GO:0008150 [GO:0005488]; GO:0003674 [GO:0005515]; GO:0005488; GO:0003674 [GO:0005618]; GO:0030312; GO:0044464; GO:0071944; GO:0005575; GO:0005623 [GO:0005634]; GO:0043231; GO:0043227; GO:0043229; GO:0043226; GO:0044424; GO:00055…	1.80839e+09																1219	134.811	6.1001
Q94BQ2	26S protease regulatory subunit 8 homolog B OS=Arabidopsis thaliana GN=RPT6B PE=1 SV=1 - [PRS8B_ARATH]	93.1069	46.54	1	1	16	44	nucleotide binding; catalytic activity	proteasome; nucleus; cytoplasm; cytosol	metabolic process; response to stimulus	Pf00004; Pf00910; Pf01057; Pf01078; Pf05496; Pf06068; Pf06414; Pf07724; Pf07726; Pf07728; Pf13191; Pf13207; Pf13401	832122	[GO:0000166]; GO:0036094; GO:1901265; GO:0005488; GO:0097159; GO:1901363; GO:0003674 [GO:0000502]; GO:0043234; GO:0044424; GO:0032991; GO:0005622; GO:0044464; GO:0005575; GO:0005623 [GO:0003678]; GO:0004386; GO:0017111; GO:0016462; GO:0016818; GO:0016817; GO:0016787; GO:0003824; GO:0003674 [GO:0005524]; GO:0032550; GO:0032559; GO:0035639; GO:0001883; GO:0032549; GO:0030554; GO:0032555; GO:0043168…	3.9652e+09																419	47.1267	8.5874
P25856	Glyceraldehyde-3-phosphate dehydrogenase GAPA1, chloroplastic OS=Arabidopsis thaliana GN=GAPA1 PE=1 SV=3 - [G3PA1_ARATH]	93.042	43.18	5	4	15	51	nucleotide binding; protein binding; catalytic activity	cytosol; membrane; extracellular	metabolic process; response to stimulus; cell organization and biogenesis; regulation of biological process; defense response	Pf00044; Pf02800	822277	[GO:0000166]; GO:0036094; GO:1901265; GO:0005488; GO:0097159; GO:1901363; GO:0003674 [GO:0005515]; GO:0005488; GO:0003674 [GO:0005829]; GO:0044444; GO:0005737; GO:0044424; GO:0005622; GO:0044464; GO:0005575; GO:0005623 [GO:0006006]; GO:0019318; GO:0005996; GO:0044723; GO:0005975; GO:0044710; GO:0044238; GO:0071704; GO:0008152; GO:0044699; GO:0008150 [GO:0006096]; GO:0006090; GO:0006091; GO:000915…	3.55914e+09																396	42.463	7.75244
Q9ZUF6	Putative subtilisin serine protease OS=Arabidopsis thaliana GN=At2g05920 PE=2 SV=1 - [Q9ZUF6_ARATH]	92.8779	43.63	2	21	21	46	catalytic activity; protein binding	extracellular; Golgi; cytosol	metabolic process; cell organization and biogenesis; regulation of biological process	Pf00082; Pf02225	815145	[GO:0000394]; GO:0008380; GO:0006396; GO:0010467; GO:0016070; GO:0043170; GO:0044260; GO:0090304; GO:0071704; GO:0044237; GO:0006139; GO:0008152; GO:0009987; GO:0006725; GO:0034641; GO:0044238; GO:0046483; GO:1901360; GO:0008150; GO:0006807 [GO:0004252]; GO:0004175; GO:0008236; GO:0070011; GO:0017171; GO:0008233; GO:0016787; GO:0003824; GO:0003674 [GO:0005576]; GO:0005575 [GO:0005618]; GO:0030312…	2.43231e+09	0.475143	6	15.2273	0.780576	6	4.26134	0.716442	6	5.17826	1.14586	6	7.76977	0.78389	6	5.98051	754	79.9653	8.35303
O04485	AT1G09620 protein OS=Arabidopsis thaliana GN=F21M12.1 PE=1 SV=1 - [O04485_ARATH]	92.4359	36.44	4	29	30	66	nucleotide binding; catalytic activity	cytoplasm	metabolic process; regulation of biological process	Pf00133; Pf01406; Pf08264; Pf09334		[GO:0000166]; GO:0036094; GO:1901265; GO:0005488; GO:0097159; GO:1901363; GO:0003674 [GO:0002161]; GO:0052689; GO:0016788; GO:0016787; GO:0003824; GO:0003674 [GO:0004812]; GO:0016876; GO:0016875; GO:0016874; GO:0003824; GO:0003674 [GO:0004823]; GO:0004812; GO:0016876; GO:0016875; GO:0016874; GO:0003824; GO:0003674 [GO:0005524]; GO:0032550; GO:0032559; GO:0035639; GO:0001883; GO:0032549; GO:003055…	1.07645e+09																1084	122.77	6.0874
Q9C5M0	Mitochondrial dicarboxylate/tricarboxylate transporter DTC OS=Arabidopsis thaliana GN=DTC PE=1 SV=1 - [DTC_ARATH]	92.2426	59.06	3	13	13	51	transporter activity	mitochondrion; membrane; Golgi	metabolic process; transport; response to stimulus	Pf00153	832096	[GO:0005310]; GO:0046943; GO:0005342; GO:0008514; GO:0022891; GO:0008509; GO:0022857; GO:0022892; GO:0015075; GO:0005215; GO:0003674 [GO:0005618]; GO:0030312; GO:0044464; GO:0071944; GO:0005575; GO:0005623 [GO:0005739]; GO:0043231; GO:0044444; GO:0043227; GO:0043229; GO:0005737; GO:0044424; GO:0043226; GO:0005622; GO:0044464; GO:0005575; GO:0005623 [GO:0005743]; GO:0019866; GO:0031966; GO:0031090…	4.85001e+09	0.558416	2	30.0603	0.910423	2	9.4688	0.628271	2	16.6427	0.775188	2	3.93506	0.477463	2	33.2068	298	31.8912	9.23193
Q9SIH0	40S ribosomal protein S14-1 OS=Arabidopsis thaliana GN=RPS14A PE=1 SV=1 - [RS141_ARATH]	92.1168	36.67	2	2	5	31	structural molecule activity; protein binding; RNA binding	cytoplasm; membrane; cytosol; ribosome	cell organization and biogenesis; metabolic process	Pf00411	818188	[GO:0000028]; GO:0022618; GO:0042255; GO:0042274; GO:0022613; GO:0034622; GO:0071826; GO:0042254; GO:0070925; GO:0044085; GO:0065003; GO:0043933; GO:0006996; GO:0022607; GO:0071840; GO:0016043; GO:0008150; GO:0009987 [GO:0000462]; GO:0030490; GO:0006364; GO:0042274; GO:0016072; GO:0034470; GO:0042254; GO:0022613; GO:0034660; GO:0006396; GO:0044085; GO:0016070; GO:0010467; GO:0071840; GO:0044260; …	3.31115e+09																150	16.2467	10.5942
Q42521	Glutamate decarboxylase 1 OS=Arabidopsis thaliana GN=GAD1 PE=1 SV=2 - [DCE1_ARATH]	92.1103	37.25	9	17	17	49	catalytic activity; protein binding	cytosol	transport; metabolic process; response to stimulus; regulation of biological process; cell growth	Pf00282	831599	[GO:0000041]; GO:0030001; GO:0006812; GO:0006811; GO:0044765; GO:0006810; GO:1902578; GO:0051234; GO:0044699; GO:0051179; GO:0008150 [GO:0003824]; GO:0003674 [GO:0004351]; GO:0016831; GO:0016830; GO:0016829; GO:0003824; GO:0003674 [GO:0005516]; GO:0005515; GO:0005488; GO:0003674 [GO:0005829]; GO:0044444; GO:0005737; GO:0044424; GO:0005622; GO:0044464; GO:0005575; GO:0005623 [GO:0006536]; GO:00090…	2376312594	0.669129	1		0.470522	2	73.7109	0.422866	2	92.829	0.620517	2	59.4673	0.372708	2	68.9872	502	57.03	5.52881
Q96321	Importin subunit alpha-1 OS=Arabidopsis thaliana GN=IMPA1 PE=1 SV=2 - [IMPA1_ARATH]	91.9089	38.91	3	10	16	39	protein binding; transporter activity	nucleus; cytoplasm; cytosol	metabolic process; transport; cell organization and biogenesis; cell growth	Pf00514; Pf01749; Pf02985; Pf13513; Pf13646	819857	[GO:0005488]; GO:0003674 [GO:0005515]; GO:0005488; GO:0003674 [GO:0005618]; GO:0030312; GO:0044464; GO:0071944; GO:0005575; GO:0005623 [GO:0005623]; GO:0005575 [GO:0005634]; GO:0043231; GO:0043227; GO:0043229; GO:0043226; GO:0044424; GO:0005575; GO:0005622; GO:0044464; GO:0005623 [GO:0005635]; GO:0012505; GO:0031967; GO:0044428; GO:0044464; GO:0031975; GO:0043227; GO:0044446; GO:0005634; GO:00055…	6.53128e+09										1.98178	1					532	58.6079	5.2749
Q945K7	Isocitrate dehydrogenase [NAD] catalytic subunit 5, mitochondrial OS=Arabidopsis thaliana GN=IDH5 PE=2 SV=1 - [IDH5_ARATH]	91.8498	41.98	1	7	13	43	metal ion binding; catalytic activity; nucleotide binding	mitochondrion	metabolic process; response to stimulus; cell organization and biogenesis; cell growth	Pf00180; Pf13726	831884	[GO:0000287]; GO:0046872; GO:0043169; GO:0043167; GO:0005488; GO:0003674 [GO:0004449]; GO:0004448; GO:0016616; GO:0016614; GO:0016491; GO:0003824; GO:0003674 [GO:0005524]; GO:0032550; GO:0032559; GO:0035639; GO:0001883; GO:0032549; GO:0030554; GO:0032555; GO:0043168; GO:1901265; GO:0001882; GO:0017076; GO:0032553; GO:0043167; GO:0097159; GO:1901363; GO:0036094; GO:0097367; GO:0000166; GO:0005488;…	1.04014e+09																374	40.5988	6.78564
O64530	Thiosulfate/3-mercaptopyruvate sulfurtransferase 1, mitochondrial OS=Arabidopsis thaliana GN=STR1 PE=1 SV=1 - [STR1_ARATH]	91.3806	38.26	3	11	11	42	catalytic activity	mitochondrion; cytosol	metabolic process	Pf00581	844264	[GO:0000394]; GO:0008380; GO:0006396; GO:0010467; GO:0016070; GO:0043170; GO:0044260; GO:0090304; GO:0071704; GO:0044237; GO:0006139; GO:0008152; GO:0009987; GO:0006725; GO:0034641; GO:0044238; GO:0046483; GO:1901360; GO:0008150; GO:0006807 [GO:0004792]; GO:0016783; GO:0016782; GO:0016740; GO:0003824; GO:0003674 [GO:0005739]; GO:0043231; GO:0044444; GO:0043227; GO:0043229; GO:0005737; GO:0044424;…	4.55104e+09																379	41.8669	6.39209
O65202	Peroxisomal acyl-coenzyme A oxidase 1 OS=Arabidopsis thaliana GN=ACX1 PE=1 SV=1 - [ACOX1_ARATH]	91.0516	36.9	2	16	20	42	catalytic activity; nucleotide binding	cytoplasm; cytosol	metabolic process; defense response; response to stimulus; cell organization and biogenesis; transport; development; regulation of biological process	Pf01756; Pf02770; Pf14749	827381	[GO:0001676]; GO:0006631; GO:0032787; GO:0044255; GO:0019752; GO:0006629; GO:0044237; GO:0044763; GO:0043436; GO:0044238; GO:0044710; GO:0071704; GO:0008152; GO:0009987; GO:0044699; GO:0006082; GO:0008150; GO:0044281 [GO:0002213]; GO:0009625; GO:0098542; GO:0051707; GO:0006952; GO:0043207; GO:0051704; GO:0006950; GO:0009605; GO:0009607; GO:0008150; GO:0050896 [GO:0003995]; GO:0016627; GO:0016491;…	1863301368																664	74.2549	7.66455
O04658	Probable nucleolar protein 5-1 OS=Arabidopsis thaliana GN=NOP5-1 PE=2 SV=2 - [NOP5A_ARATH]	90.8084	37.52	1	14	17	37	DNA binding	nucleus; cytosol	metabolic process	Pf01798; Pf08060; Pf08156	832770	[GO:0000154]; GO:0006364; GO:0009451; GO:0016072; GO:0034470; GO:0042254; GO:0016070; GO:0043412; GO:0034660; GO:0006396; GO:0022613; GO:0044260; GO:0090304; GO:0043170; GO:0010467; GO:0044085; GO:0044237; GO:0006139; GO:0071704; GO:0071840; GO:0008152; GO:0009987; GO:0006725; GO:0034641; GO:0044238; GO:0046483; GO:1901360; GO:0008150; GO:0006807 [GO:0003677]; GO:0003676; GO:0097159; GO:1901363; …	1.268e+09																533	58.7186	9.27588
Q94C74	Serine hydroxymethyltransferase 2, mitochondrial OS=Arabidopsis thaliana GN=SHM2 PE=2 SV=2 - [GLYM2_ARATH]	90.7877	51.84	1	15	23	56	catalytic activity; metal ion binding	mitochondrion; cytosol	metabolic process; response to stimulus	Pf00155; Pf00464; Pf01212	832736	[GO:0003824]; GO:0003674 [GO:0004372]; GO:0016742; GO:0016741; GO:0016740; GO:0003824; GO:0003674 [GO:0005739]; GO:0043231; GO:0044444; GO:0043227; GO:0043229; GO:0005737; GO:0044424; GO:0043226; GO:0005622; GO:0044464; GO:0005575; GO:0005623 [GO:0005747]; GO:0005739; GO:0005746; GO:0045271; GO:0098800; GO:0043231; GO:0044444; GO:0005743; GO:0044455; GO:0070469; GO:0030964; GO:0098803; GO:0098796…	3.99321e+09																517	57.3054	8.74854
Q96533	Alcohol dehydrogenase class-3 OS=Arabidopsis thaliana GN=ADH2 PE=1 SV=2 - [ADHX_ARATH]	90.6396	49.6	3	14	14	41	nucleotide binding; catalytic activity; metal ion binding	cytoplasm; cytosol	metabolic process; cell death; response to stimulus; regulation of biological process	Pf00107; Pf02254; Pf08240	834417	[GO:0000166]; GO:0036094; GO:1901265; GO:0005488; GO:0097159; GO:1901363; GO:0003674 [GO:0000252]; GO:0016616; GO:0016614; GO:0016491; GO:0003824; GO:0003674 [GO:0004022]; GO:0016616; GO:0016614; GO:0016491; GO:0003824; GO:0003674 [GO:0004033]; GO:0016616; GO:0016614; GO:0016491; GO:0003824; GO:0003674 [GO:0004448]; GO:0016616; GO:0016614; GO:0016491; GO:0003824; GO:0003674 [GO:0004495]; GO:00166…	4.84693e+09	0.579464	2	4.88229	0.686386	2	7.26099	0.675075	2	0.624225	0.796685	2	4.02953	0.584798	2	7.59466	379	40.6725	6.94678
P17597	Acetolactate synthase, chloroplastic OS=Arabidopsis thaliana GN=ALS PE=1 SV=1 - [ILVB_ARATH]	90.226	33.43	1	16	16	34	metal ion binding; catalytic activity; nucleotide binding		metabolic process; response to stimulus	Pf00205; Pf02775; Pf02776	824015	[GO:0000287]; GO:0046872; GO:0043169; GO:0043167; GO:0005488; GO:0003674 [GO:0003824]; GO:0003674 [GO:0003984]; GO:0016744; GO:0016740; GO:0003824; GO:0003674 [GO:0004737]; GO:0016831; GO:0016830; GO:0016829; GO:0003824; GO:0003674 [GO:0008652]; GO:0006520; GO:0046394; GO:1901566; GO:0019752; GO:0044238; GO:1901564; GO:0016053; GO:1901576; GO:0043436; GO:0008152; GO:0006807; GO:0071704; GO:000608…	1.71037e+09																670	72.5392	6.65381
Q9M5K3	Dihydrolipoyl dehydrogenase 1, mitochondrial OS=Arabidopsis thaliana GN=LPD1 PE=1 SV=2 - [DLDH1_ARATH]	90.079	39.45	2	6	16	47	catalytic activity; metal ion binding; nucleotide binding	cytoplasm; mitochondrion; organelle lumen; Golgi; extracellular	response to stimulus; metabolic process; cellular homeostasis; regulation of biological process	Pf00070; Pf02852; Pf07992	841221	[GO:0004148]; GO:0016668; GO:0016651; GO:0016667; GO:0016491; GO:0003824; GO:0003674 [GO:0005507]; GO:0046914; GO:0046872; GO:0043169; GO:0043167; GO:0005488; GO:0003674 [GO:0005524]; GO:0032550; GO:0032559; GO:0035639; GO:0001883; GO:0032549; GO:0030554; GO:0032555; GO:0043168; GO:1901265; GO:0001882; GO:0017076; GO:0032553; GO:0043167; GO:0097159; GO:1901363; GO:0036094; GO:0097367; GO:0000166;…	7.44095e+09																507	53.9541	7.40088
Q9LVW7	Carbamoyl-phosphate synthase small chain, chloroplastic OS=Arabidopsis thaliana GN=CARA PE=1 SV=1 - [CARA_ARATH]	89.9431	34.88	2	13	13	47	nucleotide binding; catalytic activity	cytoplasm; cytosol	metabolic process; cell communication; response to stimulus	Pf00117; Pf00988; Pf07722	822396	[GO:0000050]; GO:0019627; GO:0043604; GO:0044711; GO:1901566; GO:0043603; GO:0044281; GO:0044763; GO:0071941; GO:1901564; GO:0044271; GO:0009058; GO:0044710; GO:1901576; GO:0034641; GO:0009987; GO:0044699; GO:0006807; GO:0071704; GO:0044249; GO:0008152; GO:0044237; GO:0008150 [GO:0000166]; GO:0036094; GO:1901265; GO:0005488; GO:0097159; GO:1901363; GO:0003674 [GO:0001510]; GO:0009451; GO:0043414;…	2.57264e+09																430	47.0293	6.02393
Q9LZG0	Adenosine kinase 2 OS=Arabidopsis thaliana GN=ADK2 PE=1 SV=1 - [ADK2_ARATH]	89.8346	54.49	1	6	15	63	nucleotide binding; catalytic activity; metal ion binding	cytoplasm; cytosol; membrane	metabolic process	Pf00294	831882	[GO:0000166]; GO:0036094; GO:1901265; GO:0005488; GO:0097159; GO:1901363; GO:0003674 [GO:0004001]; GO:0019206; GO:0019205; GO:0016301; GO:0016772; GO:0016740; GO:0003824; GO:0003674 [GO:0005507]; GO:0046914; GO:0046872; GO:0043169; GO:0043167; GO:0005488; GO:0003674 [GO:0005524]; GO:0032550; GO:0032559; GO:0035639; GO:0001883; GO:0032549; GO:0030554; GO:0032555; GO:0043168; GO:1901265; GO:0001882…	7.44874e+09																345	37.8218	5.26221
Q43314	Glutamate dehydrogenase 1 OS=Arabidopsis thaliana GN=GDH1 PE=2 SV=1 - [DHE1_ARATH]	89.7724	35.77	3	9	13	37	nucleotide binding; catalytic activity; metal ion binding	mitochondrion	metabolic process; response to stimulus	Pf00208; Pf02812	831935	[GO:0000166]; GO:0036094; GO:1901265; GO:0005488; GO:0097159; GO:1901363; GO:0003674 [GO:0004353]; GO:0016639; GO:0016638; GO:0016491; GO:0003824; GO:0003674 [GO:0005507]; GO:0046914; GO:0046872; GO:0043169; GO:0043167; GO:0005488; GO:0003674 [GO:0005524]; GO:0032550; GO:0032559; GO:0035639; GO:0001883; GO:0032549; GO:0030554; GO:0032555; GO:0043168; GO:1901265; GO:0001882; GO:0017076; GO:0032553…	4.15961e+09																411	44.496	6.85889
Q9LV21	T-complex protein 1 subunit delta OS=Arabidopsis thaliana GN=CCT4 PE=1 SV=1 - [TCPD_ARATH]	89.7283	33.96	1	16	16	36	nucleotide binding; protein binding	cytoplasm; cytosol	metabolic process; cell organization and biogenesis; response to stimulus	Pf00118	821346	[GO:0000166]; GO:0036094; GO:1901265; GO:0005488; GO:0097159; GO:1901363; GO:0003674 [GO:0005524]; GO:0032550; GO:0032559; GO:0035639; GO:0001883; GO:0032549; GO:0030554; GO:0032555; GO:0043168; GO:1901265; GO:0001882; GO:0017076; GO:0032553; GO:0043167; GO:0097159; GO:1901363; GO:0036094; GO:0097367; GO:0000166; GO:0005488; GO:0003674 [GO:0005737]; GO:0044424; GO:0005622; GO:0044464; GO:0005575;…	3.08146e+09	0.968473	1		0.768269	1		0.733611	1		0.831615	1		0.669973	1		536	57.7389	7.6792
P42036	40S ribosomal protein S14-3 OS=Arabidopsis thaliana GN=RPS14C PE=2 SV=2 - [RS143_ARATH]	89.5838	36.67	1	2	5	30	structural molecule activity; RNA binding	cytoplasm; cytosol; ribosome	cell organization and biogenesis; metabolic process	Pf00411	824424	[GO:0000028]; GO:0022618; GO:0042255; GO:0042274; GO:0022613; GO:0034622; GO:0071826; GO:0042254; GO:0070925; GO:0044085; GO:0065003; GO:0043933; GO:0006996; GO:0022607; GO:0071840; GO:0016043; GO:0008150; GO:0009987 [GO:0000462]; GO:0030490; GO:0006364; GO:0042274; GO:0016072; GO:0034470; GO:0042254; GO:0022613; GO:0034660; GO:0006396; GO:0044085; GO:0016070; GO:0010467; GO:0071840; GO:0044260; …	3.23633e+09																150	16.2277	10.5942
Q9SUS3	Beta-adaptin-like protein B OS=Arabidopsis thaliana GN=BETAB-AD PE=1 SV=1 - [APBLB_ARATH]	89.2801	25.84	2	3	20	43	transporter activity; protein binding	nucleus; Golgi; cytosol; membrane	transport; response to stimulus; metabolic process	Pf01602; Pf02883; Pf09066; Pf12717; Pf13646	826741	[GO:0005488]; GO:0003674 [GO:0005622]; GO:0044464; GO:0005575; GO:0005623 [GO:0005634]; GO:0043231; GO:0043227; GO:0043229; GO:0043226; GO:0044424; GO:0005575; GO:0005622; GO:0044464; GO:0005623 [GO:0005794]; GO:0012505; GO:0043231; GO:0044444; GO:0044464; GO:0043227; GO:0043229; GO:0005737; GO:0044424; GO:0005575; GO:0005623; GO:0043226; GO:0005622 [GO:0005829]; GO:0044444; GO:0005737; GO:004442…	7.32697e+08																894	99.3087	5.04639
Q94AW8	Chaperone protein dnaJ 3 OS=Arabidopsis thaliana GN=ATJ3 PE=1 SV=2 - [DNAJ3_ARATH]	89.2749	37.86	4	5	14	49	nucleotide binding; protein binding; metal ion binding	cytoplasm; cytosol; membrane	metabolic process; response to stimulus; regulation of biological process	Pf00226; Pf00684; Pf01556	823531	[GO:0005524]; GO:0032550; GO:0032559; GO:0035639; GO:0001883; GO:0032549; GO:0030554; GO:0032555; GO:0043168; GO:1901265; GO:0001882; GO:0017076; GO:0032553; GO:0043167; GO:0097159; GO:1901363; GO:0036094; GO:0097367; GO:0000166; GO:0005488; GO:0003674 [GO:0005618]; GO:0030312; GO:0044464; GO:0071944; GO:0005575; GO:0005623 [GO:0005730]; GO:0031981; GO:0043232; GO:0044428; GO:0070013; GO:0043228;…	3593274703																420	46.4148	6.11279
F4J110	Transport protein SEC31 OS=Arabidopsis thaliana GN=At3g63460 PE=1 SV=1 - [F4J110_ARATH]	89.0775	24.59	4	22	22	45	protein binding	nucleus; cytoplasm; endoplasmic reticulum; Golgi; cytosol; membrane	metabolic process; regulation of biological process; transport	Pf00400; Pf03153; Pf03154; Pf04487; Pf04652; Pf06583; Pf07223; Pf07271; Pf07304; Pf08347; Pf09606; Pf09770; Pf10349; Pf12868; Pf12931; Pf14179; Pf15279	825521	[GO:0001104]; GO:0001076; GO:0003712; GO:0000989; GO:0000988; GO:0003674 [GO:0003674] [GO:0005515]; GO:0005488; GO:0003674 [GO:0005634]; GO:0043231; GO:0043227; GO:0043229; GO:0043226; GO:0044424; GO:0005575; GO:0005622; GO:0044464; GO:0005623 [GO:0005672]; GO:0016591; GO:0044451; GO:0090575; GO:0055029; GO:0005654; GO:0044428; GO:0044798; GO:0000428; GO:0005634; GO:0031981; GO:0044446; GO:000566…	2.15396e+09	0.619496	1		0.883687	1		0.779411	1		0.942106	1		0.713808	1		1094	118.646	5.12256
[truncated: 6,162 more rows]

## Sheet: iTRAQ-peptide
Confidence Level	Sequence	PSM Ambiguity	# Proteins	# Protein Groups	Protein Group Accessions	Modifications	Activation Type	ΔScore	ΔCn	Rank	Search Engine Rank	QuanResultID	Precursor Area	QuanResultID	Quan Info	Quan Usage	114/113	115/113	116/113	117/113	118/113	119/113	121/113	113	114	115	116	117	118	119	121	q-Value	PEP	Peptides Matched	XCorr	Probability	# Missed Cleavages	Isolation Interference [%]	Ion Inject Time [ms]	Charge	m/z [Da]	MH+ [Da]	ΔM [ppm]	RT [min]	First Scan	Last Scan	MS Order	Ions Matched	Spectrum File
[truncated: 33,005 more rows]

## Sheet: iTRAQ-protein
Accession	Description	Score	Coverage	# Proteins	# Unique Peptides	# Peptides	# PSMs	Molecular Function	Cellular Component	Biological Process	Pfam IDs	Gene IDs	GO Terms	Area	114/113	114/113 Count	114/113 Variability [%]	115/113	115/113 Count	115/113 Variability [%]	116/113	116/113 Count	116/113 Variability [%]	117/113	117/113 Count	117/113 Variability [%]	118/113	118/113 Count	118/113 Variability [%]	119/113	119/113 Count	119/113 Variability [%]	121/113	121/113 Count	121/113 Variability [%]	# AAs	MW [kDa]	calc. pI
[truncated: 5,726 more rows]
