# Supplementary material for: Bicarbonate Induced Redox Proteome Changes in Arabidopsis Suspension Cells
Source: Front Plant Sci. 2017 Jan 26;8:58. doi: 10.3389/fpls.2017.00058 (PMC5266719; doi:10.3389/fpls.2017.00058)
Supplement: Table S3 — Protein and peptide level changes determined from the iTRAQ and iodoTMT in replicate 3. The data were generated using Proteome Discoverer 1.4 by searching the raw MS/MS files against the uniprot A. thaliana database. [file DataSheet3.XLSX]

## Sheet: iodoTMT-peptide
Confidence Level	Sequence	PSM Ambiguity	# Proteins	# Protein Groups	Protein Group Accessions	Modifications	Activation Type	ΔScore	ΔCn	Rank	Search Engine Rank	QuanResultID	Precursor Area	QuanResultID	Quan Info	Quan Usage	127/126	128/126	129/126	130/126	131/126	126	127	128	129	130	131	q-Value	PEP	XCorr	# Missed Cleavages	Isolation Interference [%]	Ion Inject Time [ms]	Charge	m/z [Da]	MH+ [Da]	ΔM [ppm]	RT [min]	First Scan	Last Scan	MS Order	Ions Matched	Spectrum File		126	Cor 127	Cor 128	Cor 129	Cor 130
High	tLGADHFFVTcHDVGVR	Unambiguous	2	1	Q9SZK4	N-Term(iTRAQ8plex); C11(iodoTMT6plex)	HCD	1	0	1	1		1.39305e+08	857387	Unique	Used	0.928732	0.795312	0.177431	1.10597	1.55957	83200.9	77271.4	66170.7	14762.4	92018	129757	0	2.753e-07	4.85424	0	4.58363	55	5	502.272	2507.33	-0.33042	49.5556	18420	18420	MS2	0/0	ZP16b.raw		83200.9	87900.5	87090.8	51733.9	65982.3
High	hELcNAYTELNDPVVQR	Unambiguous	1	1	Q9ZPI1	N-Term(iTRAQ8plex); C4(iodoTMT6plex)	HCD	1	0	1	1		162823273	790616	Unique	Used	0.812969	0.730782	0.094231	1.1118	1.14836	38205.1	31059.6	27919.6	3600.11	42476.4	43873.3	0	5.483e-09	4.81121	0	10.8138	55	4	659.349	2634.38	-2.12616	47.6881	17578	17578	MS2	0/0	ZP12b.raw		38205.1	35332	36746.5	12616.3	30458.1
High	gAQQVNLPVPEGcTDPVAENFDPTAR	Unambiguous	4	1	P10896	N-Term(iTRAQ8plex); C13(iodoTMT6plex)	HCD	1	0	1	1		3.1164e+09	1032847	Unique	Used	0.936746	0.570977	0.370997	1.14914	0.857341	127072	119034	72555.2	47143.4	146024	108944	0	8.795e-10	4.38018	0	8.63331	55	4	840.435	3358.72	-0.252168	61.2217	22145	22145	MS2	0/0	ZP6b.raw		127072	135408	95493.7	165211	104707
High	hDVAVVSEAAFENcEk	Unambiguous	1	1	Q07488	N-Term(iTRAQ8plex); C14(iodoTMT6plex); K16(iTRAQ8plex)	HCD	1	0	1	1		3.24722e+09	771409	Unique	Used	0.827277	0.73106	0.539093	1.95434	1.20709	75476.7	62440.2	55178	40689	147507	91107.5	0	8.065e-11	4.37372	0	16.2534	55	4	672.115	2685.44	1.28313	48.2064	17982	17982	MS2	0/0	ZP11b.raw		75476.7	71029.2	72622.8	142592	105771
High	aAVGAPDHLGDcPFSQR	Unambiguous	1	1	Q9FWR4	N-Term(iTRAQ8plex); C12(iodoTMT6plex)	HCD	1	0	1	1		4.57408e+08	750830	Unique	Used	1.14231	1.02005	0.575537	2.34314	2.24339	161131	184062	164361	92736.6	377551	361479	0	3.003e-09	4.36305	0	26.8987	55	4	594.314	2374.23	-4.72715	44.6618	16275	16275	MS2	0/0	ZP10b.raw		161131	209380	216324	324989	270726
High	vSNIAYNVVNGIcTPVk	Unambiguous	2	1	Q9SIV9	N-Term(iTRAQ8plex); C13(iodoTMT6plex); K17(iTRAQ8plex)	HCD	1	0	1	1		439896116	1111891	Unique	Used	1.12472	0.914468	0.273507	1.26245	1.50264	98656.6	110961	90218.2	26983.3	124549	148246	0	1.594e-08	4.01585	0	22.3699	55	4	682.901	2728.58	-1.05355	64.2924	26773	26773	MS2	0/0	ZP9b.raw		98656.6	126224	118741	94561	89309.2
High	tLGADHFFVTcHDVGVR	Unambiguous	2	1	Q9SZK4	N-Term(iTRAQ8plex); C11(iodoTMT6plex)	HCD	1	0	1	1		121891826	857364	Unique	Used	0.917323	0.760974	0.193643	0.948057	1.56565	55725.8	51118.5	42405.9	10790.9	52831.2	87247.3	0	3.759e-07	3.93502	0	51.3662	55	4	627.588	2507.33	-1.56654	49.4845	18389	18389	MS2	0/0	ZP16b.raw		55725.8	58150.2	55812.7	37816	37883.1
High	gLSPLAGSNEESWcQGLDGLASR	Unambiguous	1	1	Q9ZU52	N-Term(iTRAQ8plex); C14(iodoTMT6plex)	HCD	1	0	1	1		7.13908e+07	1059884	Unique	Used	0.865572	0.710528	0.426753	1.20755	1.29357	30342.5	26263.6	21559.2	12948.7	36640	39250.2	0	9.225e-06	3.7647	0	50.6423	55	4	745.888	2980.53	0.504862	64.7223	25408	25408	MS2	0/0	ZP7b.raw		30342.5	29876.3	28375.2	45377.9	26273
High	vcQVIGAIVDVR	Unambiguous	3	1	P83483	N-Term(iTRAQ8plex); C2(iodoTMT6plex)	HCD	1	0	1	1		216546780	1112569	Unique	Used	0.761026	0.643959	0.243102	1.22728	1.04366	115588	87965.1	74433.6	28099.5	141858	120635	0	6.921e-06	3.68256	0	25.6926	55	3	635.722	1905.15	2.33027	65.7883	27574	27574	MS2	0/0	ZP9b.raw		115588	100065	97966	98472.7	101721
High	fAQAQNcLLPMGVTSENVAQR	Unambiguous	1	1	Q56WD9	N-Term(iTRAQ8plex); C7(iodoTMT6plex)	HCD	1	0	1	1		1.09858e+08	1084135	Unique	Used	0.953321	1.11244		1.12443	1.65813	15265.4	14552.8	16981.9		17164.8	25312	0	6.768e-05	3.65367	0	39.9935	55	4	728.389	2910.53	-3.49434	61.329	24275	24275	MS2	0/0	ZP8b.raw		15265.4	16554.6	22350.8	0	12308.2
High	eGALGNIPIIAFcDTDSPMR	Unambiguous	2	1	B9DG17	N-Term(iTRAQ8plex); C13(iodoTMT6plex)	HCD	1	0	1	1		4.4655e+08	1062986	Unique	Used	0.823498	0.674152	0.281975	1.10854	0.993979	103528	85255	69793.6	29192.2	114765	102905	0	1.659e-06	3.60454	0	22.8509	55	3	918.482	2753.43	-5.91443	71.8098	29112	29112	MS2	0/0	ZP7b.raw		103528	96982.3	91859	102302	82293.4
High	fNPVNPGyAAcVEEIR	Unambiguous	1	1	Q9SRK7	N-Term(iTRAQ8plex); Y8(iTRAQ8plex); C11(iodoTMT6plex)	HCD	1	0	1	1			792501	Unique	Used	0.970245	0.586542	0.157902	1.02194	1.51222	57427.4	55718.7	33683.6	9067.9	58687.5	86843	0	2.539e-07	3.60388	0	40.7625	55	4	679.876	2716.48	-3.16368	52.5294	19940	19946	MS2	0/0	ZP12b.raw		57427.4	63383.1	44332.8	31777.8	42082.4
High	sDPSATLSSTTPcSDSTPLGR	Unambiguous	1	1	O65220	N-Term(iTRAQ8plex); C13(iodoTMT6plex)	HCD	1	0	1	1		1.27802e+08	1026257	Unique	Used	0.957375	0.761566	0.246661	1.46242	1.23672	34999.2	33507.4	26654.2	8632.93	51183.6	43284.2	0	4.486e-08	3.54656	0	0	55	3	905.135	2713.39	3.54847	45.8706	14189	14189	MS2	0/0	ZP6b.raw		34999.2	38116.5	35081	30253.5	36701.6
High	ncHETGAVGSk	Unambiguous	2	1	Q0WPA5	N-Term(iTRAQ8plex); C2(iodoTMT6plex); K11(iTRAQ8plex)	HCD	1	0	1	1		2.20505e+08	848477	Unique	Used	1.32087	0.945538	0.131437	1.46489	1.82393	47091.5	62201.7	44526.8	6189.55	68983.7	85891.4	0	5.773e-06	3.42445	0	22.3638	55	4	510.786	2040.12	-4.05288	25.3834	6986	6986	MS2	0/0	ZP16b.raw		47091.5	70757.9	58604.1	21690.8	49465.4
High	sAGGTcDFDGTAITTTR	Unambiguous	2	1	C0Z3I1	N-Term(iTRAQ8plex); C6(iodoTMT6plex)	HCD	1	0	1	1			1076221	Unique	Used	0.979973	0.701844	0.245687	1.48234	1.27182	113460	111188	79631.5	27875.7	168187	144302	0	2.28e-08	3.40974	0	75.7411	55	3	769.728	2307.17	-2.15581	42.7757	14397	14917	MS2	0/0	ZP8b.raw		113460	126482	104807	97688.4	120600
High	tVDNLDLPLAEGcPk	Unambiguous	1	1	Q9FV53	N-Term(iTRAQ8plex); C13(iodoTMT6plex); K15(iTRAQ8plex)	HCD	1	0	1	1		144430317	1081850	Unique	Used	1.04747	0.84641	0.455011	2.20033	1.70672	25032.7	26220.9	21188	11390.2	55080.3	42723.8	0	7.569e-07	3.38887	0	23.1201	55	4	631.359	2522.42	-6.05453	56.4744	21615	21615	MS2	0/0	ZP8b.raw		25032.7	29827.8	27886.6	39916.1	39495.8
High	ecPNATcGAGTFmASHFDR	Unambiguous	2	1	P59232	N-Term(iTRAQ8plex); C2(iodoTMT6plex); C7(Nethylmaleimide); M13(Oxidation)	HCD	1	0	1	1		112263912	770302	Unique	Used	0.978132	0.871743	0.15957	0.932356	1.38471	22282.8	21795.5	19424.9	3555.66	20775.5	30855.2	0	1.952e-05	3.37683	0	15.4769	55	4	698.079	2789.29	-0.618305	45.4522	16611	16611	MS2	0/0	ZP11b.raw		22282.8	24793.6	25566.1	12460.6	14897.3
High	fWHPVDDSPScNS	Unambiguous	2	1	Q9SIV9	N-Term(iTRAQ8plex); C11(iodoTMT6plex)	HCD	1	0	1	1		617532675	1078542	Unique	Used	1.13238	0.928977	0.241826	1.24727	2.04518	141070	159745	131051	34114.3	175952	288513	0	7.669e-06	3.27454	0	5.4428	55	3	708.679	2124.02	-4.54562	48.9989	17676	17676	MS2	0/0	ZP8b.raw		141070	181718	172483	119551	126168
High	vAVGAPDVLGDcPFSQR	Unambiguous	1	1	Q9FRL8	N-Term(iTRAQ8plex); C12(iodoTMT6plex)	HCD	1	0	1	1		61468473	1057261	Unique	Used	0.921048	0.575864	0.264118	2.19941	1.55474	29829.7	27474.6	17177.8	7878.56	65607.7	46377.3	0	5.385e-07	3.2731	0	31.9674	55	4	591.827	2364.29	0.709546	59.0204	22330	22330	MS2	0/0	ZP7b.raw		29829.7	31253.8	22608.7	27609.8	47044.6
High	tPDVTVDETWFSDPELcEASk	Unambiguous	2	1	Q29Q34	N-Term(iTRAQ8plex); C17(iodoTMT6plex); K21(iTRAQ8plex)	HCD	1	0	1	1		36403957	1035516	Unique	Used	0.905515	0.94497	0.156093	1.40696	1.3732	23098.9	20916.4	21827.7	3605.58	32499.1	31719.3	0	5.938e-05	3.22895	0	67.1244	55	4	827.431	3306.7	4.59143	67.1135	25297	25297	MS2	0/0	ZP6b.raw		23098.9	23793.5	28728.6	12635.5	23303.8
High	vcVcPIVDGVR	Unambiguous	2	1	Q56ZQ3	N-Term(iTRAQ8plex); C2(iodoTMT6plex); C4(iodoTMT6plex)	HCD	1	0	1	1		166630366	825278	Unique	Used	0.68196	0.570554	0.207673	1.41845	0.954519	262107	178747	149547	54432.6	371787	250186	0	8.749e-05	3.22354	0	30.1362	55	4	531.319	2122.26	0.104965	44.6922	15749	15758	MS2	0/0	ZP14b.raw		262107	203334	196826	190755	266593
High	tDcTMLEINPLAETSTNQLVAADAk	Unambiguous	3	1	O82662	N-Term(iTRAQ8plex); C3(iodoTMT6plex); K25(iTRAQ8plex)	HCD	1	0	1	1			1061197	Unique	Used	0.477173	1.18937		0.443366	1.08847	7890.28	3765.03	9384.44		3498.28	8588.31	0	2.69e-06	3.21676	0	64.7613	55	4	897.489	3586.93	5.97616	67.6352	26959	26959	MS2	0/0	ZP7b.raw		7890.28	4282.93	12351.4	0	2508.48
High	tSkPVVIADcGQIS	Unambiguous	2	1	Q38900	N-Term(iTRAQ8plex); K3(iTRAQ8plex); C10(iodoTMT6plex)	HCD	1	0	1	1		7.83949e+08	1102481	Unique	Used	0.777512	0.59665	0.282433	1.90977	1.474	84819.5	65948.2	50607.5	23955.8	161986	125024	0	0.0001554	3.16996	0	24.3813	55	3	785.795	2355.37	-1.61867	44.3276	15823	15823	MS2	0/0	ZP9b.raw		84819.5	75019.8	66607.3	83951.4	116154
High	sFNPPPSDWSSTTDFck	Unambiguous	2	1	C0LGN6	N-Term(iTRAQ8plex); C16(iodoTMT6plex); K17(iTRAQ8plex)	HCD	1	0	1	1			1082280	Unique	Used	0.82033	0.70339	0.194926	1.02429	1.28926	41807.8	34296.2	29407.2	8149.4	42823.2	53901.2	0	4.033e-07	3.14441	0	25.3964	55	4	714.115	2853.44	-5.59509	57.3644	22110	22110	MS2	0/0	ZP8b.raw		41807.8	39013.8	38704.4	28559	30706.8
High	vAVGAPDVLGDcPFSQR	Unambiguous	1	1	Q9FRL8	N-Term(iTRAQ8plex); C12(iodoTMT6plex)	HCD	1	0	1	1		2.4027e+08	1083315	Unique	Used	1.07148	0.627172	0.391354	2.49388	1.60371	57511.8	61622.7	36069.8	22507.5	143427	92232.4	0	1.14e-07	3.13078	0	3.64514	55	4	591.824	2364.28	-3.83399	59.5624	23315	23315	MS2	0/0	ZP8b.raw		57511.8	70099.2	47473.4	78875.9	102846
High	vTGDYScTAEVQR	Unambiguous	1	1	Q9M2Y6	N-Term(iTRAQ8plex); C7(iodoTMT6plex)	HCD	1	0	1	1		1.36756e+09	1074132	Unique	Used	1.14118	0.678949	0.194121	1.52088	1.32897	105564	120467	71672.7	20492.2	160551	140291	0	1.987e-08	3.11133	0	0	55	3	688.027	2062.07	-4.4109	38.9614	12403	12403	MS2	0/0	ZP8b.raw		105564	137038	94332.3	71813.6	115124
High	hLPcEVPLAESADR	Unambiguous	2	1	O80609	N-Term(iTRAQ8plex); C4(iodoTMT6plex)	HCD	1	0	1	1		1.32389e+08	788862	Unique	Used	0.972456	0.812995	0.244017	1.28222	1.51511	72702.4	70699.8	59106.6	17740.6	93220.6	110152	0	0.0008093	3.10456	0	28.2055	55	4	543.303	2170.19	5.08534	43.2274	15388	15388	MS2	0/0	ZP12b.raw		72702.4	80425	77793.4	62170.8	66844.7
High	yNGGSSTTESAcGDk	Unambiguous	2	1	Q8H153	N-Term(iTRAQ8plex); C12(iodoTMT6plex); K15(iTRAQ8plex)	HCD	1	0	1	1		79499912	1096651	Unique	Used	0.905316	0.851724	0.123467	1.12532	1.99658	31541.7	28555.2	26864.8	3894.35	35494.5	62975.4	0	0.0001424	3.07743	0	73.0382	55	4	604.313	2414.23	0.637331	32.0766	9052	9052	MS2	0/0	ZP9b.raw		31541.7	32483.1	35358.2	13647.5	25451.7
High	tDIAcLDMLDTGSR	Unambiguous	2	1	Q9M328	N-Term(iTRAQ8plex); C5(iodoTMT6plex)	HCD	1	0	1	1		2.19337e+08	1057063	Unique	Used	0.993375	0.608508	0.535703	2.43351	1.41744	93097.1	92480.3	56650.3	49872.4	226553	131960	0	4.566e-06	3.03506	0	33.8261	55	3	715.376	2144.11	-3.18042	58.5877	22097	22097	MS2	0/0	ZP7b.raw		93097.1	105201	74560.5	174774	162452
High	gLSPLAGSNEESWcQGLDGLASR	Unambiguous	1	1	Q9ZU52	N-Term(iTRAQ8plex); C14(iodoTMT6plex)	HCD	1	0	1	1		162409504	1059891	Unique	Used	0.91658	0.861202	0.299609	1.33966	1.35159	61468.8	56341.1	52937	18416.6	82347	83080.3	0	4.588e-08	3.02398	0	0	55	3	994.18	2980.53	-1.66129	64.7366	25416	25416	MS2	0/0	ZP7b.raw		61468.8	64091.1	69673.3	64539.6	59047.7
High	vFFNGEEcSLPTILPMR	Unambiguous	1	1	Q8GZ17	N-Term(iTRAQ8plex); C8(iodoTMT6plex)	HCD	1	0	1	1		1.74087e+08	1089176	Unique	Used	1.21116	0.649759	0.327373	1.1113	1.19045	59843.2	72479.4	38883.7	19591.1	66503.8	71240	0	1.694e-05	3.02257	0	4.92505	55	3	862.801	2586.39	-1.84411	72.8837	30303	30303	MS2	0/0	ZP8b.raw		59843.2	82449.3	51176.9	68655.5	47687.1
High	iEGIAESLcWEk	Unambiguous	1	1	Q94EJ6	N-Term(iTRAQ8plex); C9(iodoTMT6plex); K12(iTRAQ8plex)	HCD	1	0	1	1			1113478	Unique	Used	0.859447	0.76197	0.168445	1.12305	1.32357	56932.6	48930.5	43380.9	9590.02	63938.2	75354.3	0	4.68e-06	3.01428	0	5.34021	55	4	579.583	2315.31	-0.33426	67.8204	28652	28652	MS2	0/0	ZP9b.raw		56932.6	55661.2	57096	33607.5	45847.5
High	sSNQVGSSAcESPER	Unambiguous	1	1	Q9LN62	N-Term(iTRAQ8plex); C10(iodoTMT6plex)	HCD	1	0	1	1		55711329	1095296	Unique	Used	1.31147	1.00165	0.292528	1.11141	1.9117	31985	41947.4	32037.9	9356.51	35548.6	61145.6	0	3.811e-07	3.00592	0	48.3597	55	3	724.368	2171.09	1.21751	29.0099	7431	7431	MS2	0/0	ZP9b.raw		31985	47717.4	42166.8	32789.2	25490.4
High	dGHFcPALTk	Unambiguous	2	1	Q38931	N-Term(iTRAQ8plex); C5(iodoTMT6plex); K10(iTRAQ8plex)	HCD	1	0	1	1		401760938	806092	Unique	Used	0.721571	0.679696	0.594838	1.57128	1.02365	342342	247024	232688	203638	537914	350438	0	0.000839	2.93719	0	15.977	55	4	507.296	2026.16	2.37564	38.8305	12864	12864	MS2	0/0	ZP13b.raw		342342	281003	306254	713634	385716
High	acPGVVScADILAIAAR	Unambiguous	1	1	Q9FLC0	N-Term(iTRAQ8plex); C2(iodoTMT6plex); C8(iodoTMT6plex)	HCD	1	0	1	1		2.46135e+08	793927	Unique	Used	1.10955	0.688504	0.573792	2.23627	2.03948	60381.8	66996.6	41573.1	34646.6	135030	123147	0	0.001549	2.92456	0	35.563	55	4	648.883	2592.51	2.65361	56.1829	21724	21724	MS2	0/0	ZP12b.raw		60381.8	76212.4	54716.6	121417	96824.5
High	vTGDyScTAEVQR	Unambiguous	1	1	Q9M2Y6	N-Term(iTRAQ8plex); Y5(iTRAQ8plex); C7(iodoTMT6plex)	HCD	1	0	1	1		2.11502e+09	786376	Unique	Used	0.939049	0.605838	0.207273	1.41077	1.28657	288915	271305	175036	59884.4	407593	371708	0	1.393e-05	2.90728	0	6.27792	55	4	592.324	2366.27	-2.39522	37.0274	12304	12304	MS2	0/0	ZP12b.raw		288915	308625	230374	209860	292268
High	aMEGDDEIEVGEVDcGTSR	Unambiguous	1	1	Q8GYD1	N-Term(iTRAQ8plex); C15(iodoTMT6plex)	HCD	1	0	1	1		2.37926e+07	1027650	Unique	Used	1.06216	0.576237	0.345335	1.82065	1.76845	18483.2	19632.2	10650.7	6382.92	33651.6	32686.7	0	1.839e-07	2.89807	0	45.8783	55	3	882.424	2645.26	1.31335	49.2385	15897	15897	MS2	0/0	ZP6b.raw		18483.2	22332.7	14018	22368.5	24130.2
High	vTIDHNVFcTTk	Unambiguous	2	1	C0LGN6	N-Term(iTRAQ8plex); C9(iodoTMT6plex); K12(iTRAQ8plex)	HCD	1	0	1	1		637695344	789633	Unique	Used	0.901041	0.670829	0.194767	1.29906	1.49539	295353	266125	198131	57525	383681	441668	0	0.0005425	2.88038	0	21.1234	55	4	579.585	2315.32	-0.852647	45.1111	16337	16337	MS2	0/0	ZP12b.raw		295353	302732	260771	201592	275122
High	vAVGAPDVLGDcPFSQR	Unambiguous	1	1	Q9FRL8	N-Term(iTRAQ8plex); C12(iodoTMT6plex)	HCD	1	0	1	1		678868709	1083289	Unique	Used	1.18001	0.749777	0.368951	1.8116	1.82971	31966.7	37721.1	23967.9	11794.2	57911	58489.9	0	1.135e-05	2.857	0	43.892	55	3	788.761	2364.27	-7.21017	59.5042	23284	23284	MS2	0/0	ZP8b.raw		31966.7	42909.8	31545.5	41331.8	41525.6
High	sDLDIVSNAScTTNcLAPLAk	Unambiguous	3	1	P25858	N-Term(iTRAQ8plex); C11(iodoTMT6plex); C15(Nethylmaleimide); K21(iTRAQ8plex)	HCD	0.0421	0	1	1		7.48924e+08	1059880	Unique	Used	0.787669	0.867313	0.120267	1.3243	1.37548	32190.2	25355.2	27919	3871.4	42629.6	44277.1	0	4.763e-06	2.84744	0	19.7787	55	4	800.432	3198.7	-3.51659	64.7165	25404	25404	MS2	0/0	ZP7b.raw		32190.2	28843	36745.7	13567.1	30567.9
High	lcVPLVEAQk	Unambiguous	7	1	Q683B7	N-Term(iTRAQ8plex); C2(iodoTMT6plex); K10(iTRAQ8plex)	HCD	1	0	1	1		466676113	1104971	Unique	Used	1.04036	0.900505	0.309477	1.15437	1.52532	94237.4	98041.2	84861.2	29164.3	108785	143742	0	0.0003386	2.83658	0	43.5664	55	3	679.756	2037.25	-1.23918	49.5126	18703	18703	MS2	0/0	ZP9b.raw		94237.4	111527	111690	102204	78005.2
High	fASFGTPEGTcGSyR	Unambiguous	3	1	Q9SCW1	N-Term(iTRAQ8plex); C11(iodoTMT6plex); Y14(iTRAQ8plex)	HCD	1	0	1	1		347298983	826424	Unique	Used	0.78214	0.78406	0.176694	1.06969	2.06028	60785.5	47542.8	47659.5	10740.4	65021.9	125236	0	5.95e-08	2.7877	0	12.2045	55	4	630.083	2517.31	-4.37471	47.5676	17173	17173	MS2	0/0	ZP14b.raw		60785.5	54082.5	62727.2	37639	46624.5
High	ycDGSSFTGNVEAVNPANk	Unambiguous	2	1	Q940J8	Y1(iTRAQ8plex); C2(iodoTMT6plex); K19(iTRAQ8plex)	HCD	1	0	1	1			1079634	Unique	Used	0.902127	0.930085	0.319887	1.00337	1.37458	13482.5	12163	12539.9	4312.88	13528	18532.8	0	6.227e-08	2.77637	0	37.7896	55	4	728.38	2910.5	-3.26147	51.3754	18959	18959	MS2	0/0	ZP8b.raw		13482.5	13836	16504.4	15114.2	9700.4
High	tcEVQAHk	Unambiguous	1	1	Q38936	N-Term(iTRAQ8plex); C2(iodoTMT6plex); K8(iTRAQ8plex)	HCD	1	0	1	1		1.80423e+08	818944	Unique	Used	0.998289	0.732142	0.538355	3.50903	2.83613	55193.6	55099.1	40409.5	29713.7	193676	156536	0	3.694e-05	2.7707	0	13.7146	55	3	618.362	1853.07	-1.42782	28.0452	7729	7729	MS2	0/0	ZP14b.raw		55193.6	62678.3	53185.1	104130	138877
High	iSAAEIAAIcQEAGmHAVR	Unambiguous	2	1	Q9SEI4	N-Term(iTRAQ8plex); C10(iodoTMT6plex); M15(Oxidation)	HCD	1	0	1	1		137558346	794295	Unique	Used	0.696533	0.707873	0.445586	1.43365	1.13426	29823.6	20773.2	21111.4	13289	42756.7	33827.7	0	0.001131	2.75717	0	21.1991	55	4	648.352	2590.39	-3.63671	57.2365	22207	22207	MS2	0/0	ZP12b.raw		29823.6	23630.6	27785.8	46570.3	30659.1
High	vNDEAcR	Unambiguous	2	1	B9DFI7	N-Term(iTRAQ8plex); C6(iodoTMT6plex)	HCD	1	0	1	1		2.38633e+08	1094571	Unique	Used	1.01932	0.75537	0.128774	0.978236	1.35521	375724	382984	283811	48383.5	367547	509186	0	0.0009154	2.74268	0	10.2045	55	3	480.596	1439.77	-2.46984	27.2804	6547	6547	MS2	0/0	ZP9b.raw		375724	435665	373539	169556	263553
High	gVAADLSHcNTPSQVR	Unambiguous	1	1	Q9SN86	N-Term(iTRAQ8plex); C9(iodoTMT6plex)	HCD	1	0	1	1		1.37343e+08	786502	Unique	Used	0.987655	0.736368	0.168563	1.60258	1.51241	27665.9	27324.4	20372.3	4663.45	44336.9	41842.1	0	0.0004694	2.72348	0	79.2227	55	4	572.816	2288.24	5.67753	37.3256	12457	12457	MS2	0/0	ZP12b.raw		27665.9	31083	26813.1	16342.7	31792.2
High	tRPcGAIGAR	Unambiguous	2	1	Q0WL80	N-Term(iTRAQ8plex); C4(iodoTMT6plex)	HCD	1	0	1	1		140852716	862000	Unique	Used	1.05344	0.81544	0.147134	0.974382	1.52372	136279	143562	111128	20051.3	132788	207651	0	0.0008969	2.6998	0	22.3322	55	3	545.659	1634.96	0.372381	24.9523	7002	7002	MS2	0/0	ZP17b.raw		136279	163309	146261	70268.3	95216.9
High	sVIcPLELDEAk	Unambiguous	1	1	Q940G0	N-Term(iTRAQ8plex); C4(iodoTMT6plex); K12(iTRAQ8plex)	HCD	1	0	1	1		299710208	1106320	Unique	Used	0.906732	0.798312	0.27772	1.22339	1.75334	74980	67986.8	59857.4	20823.4	91730	131466	0	0.001388	2.6667	0	14.422	55	4	564.334	2254.32	0.798603	52.3248	20263	20263	MS2	0/0	ZP9b.raw		74980	77338.7	78781.5	72974.2	65775.8
High	gVDGTcDQIR	Unambiguous	3	1	Q56XI5	N-Term(iTRAQ8plex); C6(iodoTMT6plex)	HCD	1	0	1	1		122236744	1071680	Unique	Used	0.998991	0.636471	0.571733	1.77693	1.28184	91032.1	90940.3	57939.3	52046.1	161758	116688	0	1.289e-05	2.66377	0	29.9228	55	3	566.31	1696.92	-0.151377	33.2085	9433	9433	MS2	0/0	ZP8b.raw		91032.1	103450	76257	182392	115990
High	fNcLIPPPPGyk	Unambiguous	1	1	Q8H118	N-Term(iTRAQ8plex); C3(iodoTMT6plex); Y11(iTRAQ8plex); K12(iTRAQ8plex)	HCD	1	0	1	1		3.88329e+07	829493	Unique	Used	0.718801	0.687675	0.14861	1.13195	1.38416	11746.4	8443.3	8077.69	1745.62	13296.3	16258.8	0	9.1e-06	2.65471	0	12.3971	55	5	518.315	2587.55	2.38627	55.8664	21102	21102	MS2	0/0	ZP14b.raw		11746.4	9604.73	10631.5	6117.41	9534.26
High	gScLASAGADQPAEVVEDAPR	Unambiguous	2	1	F4J8A2	N-Term(iTRAQ8plex); C3(iodoTMT6plex)	HCD	1	0	1	1			1052598	Unique	Used	0.907819	0.803869	0.763136	1.61316	0.991079	17279.9	15687.1	13890.8	13187	27875.4	17125.8	0	3.06e-08	2.62877	0	89.6534	55	3	892.795	2676.37	-1.85922	48.6285	16807	16807	MS2	0/0	ZP7b.raw		17279.9	17844.9	18282.4	46212.7	19988.3
High	qIIDEScSLGk	Unambiguous	1	1	Q9ZPE7	N-Term(iTRAQ8plex); C7(iodoTMT6plex); K11(iTRAQ8plex)	HCD	1	0	1	1		138060517	1077602	Unique	Used	0.969644	0.827806	0.237439	1.16897	1.53007	57236	55498.6	47380.3	13590.1	66907.1	87575.2	0	8.451e-05	2.59294	0	31.935	55	4	533.309	2130.21	-5.24658	46.855	16552	16552	MS2	0/0	ZP8b.raw		57236	63132.7	62359.8	47625.4	47976.4
High	sQVQQAVPFLVGcPAcLR	Unambiguous	3	1	Q9SVF0	N-Term(iTRAQ8plex); C13(iodoTMT6plex); C16(iodoTMT6plex)	HCD	1	0	1	1		9.11646e+06	813521	Unique	Used	0.775161	1.03025	0.353089	1.29334	1.81778	18461.1	14310.3	19019.5	6518.41	23876.4	33558.2	0	3.486e-05	2.58591	0	41.2912	55	4	720.418	2878.65	0.811929	58.3854	22276	22276	MS2	0/0	ZP13b.raw		18461.1	16278.8	25032.6	22843.3	17120.8
High	lELELAEVEmPGLMAcR	Unambiguous	7	1	O23255	N-Term(iTRAQ8plex); M10(Oxidation); C16(iodoTMT6plex)	HCD	1	0	1	1		29600716	1088790	Unique	Used	1.01034	0.783991	0.0790602	1.14343	1.42448	27008	27287.2	21174	2135.26	30881.7	38472.5	0	8.191e-05	2.57217	0	16.7971	55	3	851.789	2553.35	-3.01544	72.0057	29842	29842	MS2	0/0	ZP8b.raw		27008	31040.7	27868.3	7482.87	22144
High	eLWVDcDk	Unambiguous	2	1	Q8LF70	N-Term(iTRAQ8plex); C6(iodoTMT6plex); K8(iTRAQ8plex)	HCD	1	0	1	1		421977032	1103320	Unique	Used	0.839677	0.669931	0.214936	1.2343	1.44512	465954	391250	312157	100150	575124	673360	0	0.0002801	2.55838	0	6.13766	55	3	649.034	1945.09	-0.756543	46.093	16798	16798	MS2	0/0	ZP9b.raw		465954	445069	410846	350969	412398
High	iWAFGPETTGPNMVVDMck	Unambiguous	6	1	Q9ASR1	N-Term(iTRAQ8plex); C18(iodoTMT6plex); K19(iTRAQ8plex)	HCD	1	0	1	1		250288023	1089346	Unique	Used	1.00878	0.872775	0.154938	1.28524	1.22701	18104.4	18263.4	15801	2805.05	23268.5	22214.3	0	2.879e-05	2.54661	0	76.8937	55	4	759.155	3033.6	-2.00162	73.2642	30505	30505	MS2	0/0	ZP8b.raw		18104.4	20775.6	20796.6	9830.09	16684.9
High	iVGVEHFTGPyVNDGQGPTSVNDck	Unambiguous	5	1	Q8H788	N-Term(iTRAQ8plex); Y11(iTRAQ8plex); C24(iodoTMT6plex); K25(iTRAQ8plex)	HCD	1	0	1	1		96705929	811973	Unique	Used	0.794223	0.584605		0.891823	2.02985	12086.2	9599.12	7065.63		10778.7	24533.1	0	9.136e-06	2.53724	0	17.8696	55	5	775.816	3875.05	-6.00212	54.2033	20296	20296	MS2	0/0	ZP13b.raw		12086.2	10919.5	9299.46	0	7728.98
High	eAQMcNILGR	Unambiguous	1	1	F4KIB2	N-Term(iTRAQ8plex); C5(iodoTMT6plex)	HCD	1	0	1	1		3.74295e+08	1102386	Unique	Used	1.04776	0.928938	0.261591	1.10253	1.97925	172189	180413	159952	45043	189843	340804	0	3.282e-05	2.53451	0	43.7932	55	3	589.994	1767.97	-2.74859	44.1297	15713	15713	MS2	0/0	ZP9b.raw		172189	205229	210522	157850	136128
High	gGNDGcYTcGDVGHFAR	Unambiguous	1	1	O65639	N-Term(iTRAQ8plex); C6(Nethylmaleimide); C9(iodoTMT6plex)	HCD	1	0	1	1		1.95427e+07	769265	Unique	Used	0.943775	1.07054	0.368544	1.72243	1.53985	23476	22156.1	25132	8651.95	40435.9	36149.5	0	0.0002837	2.51197	0	67.3408	55	4	622.547	2487.17	1.04454	42.9118	15333	15333	MS2	0/0	ZP11b.raw		23476	25203.8	33077.5	30320.1	28994.9
High	ycDGASFSGDGQNQAAQLQFR	Unambiguous	2	1	F4J9L0	Y1(iTRAQ8plex); C2(iodoTMT6plex)	HCD	1	0	1	1		2.38423e+07	1080319	Unique	Used	1.2322	0.859682	0.149531	1.28299	1.65511	28924.3	35640.7	24865.7	4325.08	37109.5	47872.8	0	3.818e-07	2.50016	0	9.68127	55	3	966.14	2896.41	-3.13947	52.8217	19755	19755	MS2	0/0	ZP8b.raw		28924.3	40543.2	32727.1	15156.9	26609.7
High	gQcNAcPSDk	Unambiguous	2	1	Q8H153	N-Term(iTRAQ8plex); C3(iodoTMT6plex); C6(iodoTMT6plex); K10(iTRAQ8plex)	HCD	1	0	1	1		1.11616e+08	835395	Unique	Used	0.860984	0.846056	0.256885	1.15049	2.11515	107254	92343.7	90742.6	27551.8	123394	226858	0	2.863e-05	2.49869	0	27.3147	55	5	458.658	2289.26	-2.4025	27.4701	7575	7575	MS2	0/0	ZP15b.raw		107254	105046	119431	96553.5	88480.6
High	yLLPAMWDPQSSTck	Unambiguous	1	1	Q9FE06	N-Term(iTRAQ8plex); C14(iodoTMT6plex); K15(iTRAQ8plex)	HCD	1	0	1	1		290644614	1085688	Unique	Used	0.968093	0.768482	0.174593	1.19033	1.84688	75970.4	73546.4	58381.9	13263.9	90430.2	140308	0	2.792e-06	2.46121	0	25.9702	55	4	670.114	2677.43	-5.90611	64.8791	26130	26130	MS2	0/0	ZP8b.raw		75970.4	83663.2	76839.6	46482.4	64843.8
High	lELELAEVEMPGLMAcR	Unambiguous	7	1	O23255	N-Term(iTRAQ8plex); C16(iodoTMT6plex)	HCD	1	0	1	1			1091230	Unique	Used	0.950723	0.780849		1.03677	1.53551	14360	13652.4	11213		14888	22049.9	0	5.345e-08	2.46002	0	60.0735	55	3	846.457	2537.36	-3.06002	78.1905	32877	33290	MS2	0/0	ZP8b.raw		14360	15530.3	14758	0	10675.6
High	lNGcPIELFQPEILR	Unambiguous	4	1	Q9SK22	N-Term(iTRAQ8plex); C4(iodoTMT6plex)	HCD	1	0	1	1		124603302	1114438	Unique	Used	1.00012	0.727963	0.230136	1.25769	1.31548	57551.6	57558.5	41895.4	13244.7	72381.8	75707.9	0	4.329e-05	2.44246	0	13.9684	55	3	792.456	2375.35	-4.01406	69.9974	29796	29796	MS2	0/0	ZP9b.raw		57551.6	65476	55140.8	46415.1	51902
High	gFHIDGcQASVEAk	Unambiguous	2	1	Q39099	N-Term(iTRAQ8plex); C7(iodoTMT6plex); K14(iTRAQ8plex)	HCD	1	0	1	1		6.27616e+09	788235	Unique	Used	1.14371	0.966723	0.360785	1.15686	1.58551	65766.2	75217.2	63577.7	23727.4	76082.3	104273	0	0.0004572	2.4112	0	72.6577	55	4	600.584	2399.31	-1.08899	41.6862	14615	14615	MS2	0/0	ZP12b.raw		65766.2	85563.7	83678	83151.1	54555.5
High	tDNTcGPEPALVER	Unambiguous	1	1	Q39249	N-Term(iTRAQ8plex); C5(iodoTMT6plex)	HCD	1	0	1	1		102966767	1074712	Unique	Used	0.738889	0.529665	0.484879	1.56397	0.974777	74345.1	54932.8	39378	36048.4	116273	72469.9	0	1.684e-05	2.37887	0	17.1474	55	3	712.377	2135.12	-5.34373	40.3179	13105	13105	MS2	0/0	ZP8b.raw		74345.1	62489.1	51827.5	126329	83374.7
High	nEcLIPPPDGyKPPIR	Unambiguous	1	1	Q9C6S7	N-Term(iTRAQ8plex); C3(iodoTMT6plex); Y11(iTRAQ8plex)	HCD	0.0042	0	1	1		51011726	772233	Unique	Used	0.900807	1.04699	0.167384	1.08892	1.45359	19824.8	17858.4	20756.5	3318.36	21587.6	28817.3	0	0.000226	2.36676	0	81.6818	55	5	550.119	2746.57	-2.83264	50.2991	19010	19010	MS2	0/0	ZP11b.raw		19824.8	20314.9	27318.7	11629	15479.6
High	mcWTIAAk	Unambiguous	1	1	Q8H118	N-Term(iTRAQ8plex); C2(iodoTMT6plex); K8(iTRAQ8plex)	HCD	1	0	1	1		380754496	752738	Unique	Used	0.864847	0.653178	0.199384	1.09935	1.26343	185435	160373	121122	36972.8	203858	234285	0	0.00057	2.36552	0	11.4328	55	3	621.031	1861.08	-3.28447	49.1827	18595	18595	MS2	0/0	ZP10b.raw		185435	182433	159415	129569	146178
High	dTVcIALADETcEEPk	Unambiguous	3	1	P54609	N-Term(iTRAQ8plex); C4(iodoTMT6plex); C12(Nethylmaleimide); K16(iTRAQ8plex)	HCD	1	0	1	1		3.77786e+07	1056109	Unique	Used	0.926399	0.734714	0.188676	1.61538	1.8304	10481.4	9709.92	7700.8	1977.58	16931.3	19185.1	0	0.0009633	2.34315	0	29.0144	55	4	700.62	2799.46	-0.220699	56.5973	20994	20994	MS2	0/0	ZP7b.raw		10481.4	11045.6	10135.4	6930.29	12140.8
High	sSLcDGALGTTNVEk	Unambiguous	1	1	P92976	N-Term(iTRAQ8plex); C4(iodoTMT6plex); K15(iTRAQ8plex)	HCD	1	0	1	1		73950682	1102209	Unique	Used	1.00801	0.670736	0.326256	1.33291	1.55946	36077.1	36366.2	24198.2	11770.4	48087.6	56260.9	0	1.985e-05	2.33226	0	0	55	3	811.453	2432.34	-1.54048	43.7669	15510	15510	MS2	0/0	ZP9b.raw		36077.1	41368.6	31848.6	41248.5	34481.6
High	hcEDISWGLk	Unambiguous	3	1	Q9SWH5	N-Term(iTRAQ8plex); C2(iodoTMT6plex); K10(iTRAQ8plex)	HCD	1	0	1	1		202884717	825095	Unique	Used	0.836597	0.844648	0.260956	1.57834	1.44068	108187	90509.3	91380.3	28232.2	170756	155863	0	0.0003293	2.32143	0	36.4012	55	4	532.051	2125.18	-3.50143	44.1892	15513	15513	MS2	0/0	ZP14b.raw		108187	102959	120271	98937.8	122442
High	tVcVNQHQVANWNDIcLR	Unambiguous	1	1	Q8L8Q8	N-Term(iTRAQ8plex); C3(iodoTMT6plex); C16(iodoTMT6plex)	HCD	1	0	1	1			870662	Unique	Used	0.926575	0.900701	0.217451	1.35943	1.20428	70481.7	65306.6	63482.9	15326.3	95814.7	84880	0	0.001127	2.30603	0	43.6692	55	5	615.938	3075.66	-2.12073	48.419	18109	18109	MS2	0/0	ZP17b.raw		70481.7	74289.9	83553.3	53710	68704.8
High	eQTGESNVTEVGEADNTcVVPDR	Unambiguous	6	1	Q3MK93	N-Term(iTRAQ8plex); C18(iodoTMT6plex)	HCD	1	0	1	1			1026095	Unique	Used	0.568412	0.183739	0.215144	0.762693	0.817092	15795.5	8978.33	2902.24	3398.3	12047.1	12906.4	0	0.0002193	2.30189	0	69.2636	55	3	1028.18	3082.51	0.648169	45.5053	13996	13996	MS2	0/0	ZP6b.raw		15795.5	10213.3	3819.8	11909.1	8638.48
High	fNcLIPPPSGyk	Unambiguous	1	1	Q940J9	N-Term(iTRAQ8plex); C3(iodoTMT6plex); Y11(iTRAQ8plex); K12(iTRAQ8plex)	HCD	1	0	1	1		4.69139e+07	828488	Unique	Used	0.720614	0.728438	0.206483	1.17637	1.37169	17016	12261.9	12395.1	3513.51	20017.1	23340.7	0	0.0001112	2.29261	0	35.6038	55	5	516.309	2577.52	-1.51626	53.0465	19796	19796	MS2	0/0	ZP14b.raw		17016	13948.6	16313.8	12312.8	14353.5
High	lDDLVcVR	Unambiguous	2	1	Q9FRR9	N-Term(iTRAQ8plex); C6(iodoTMT6plex)	HCD	1	0	1	1		7.34914e+07	1106470	Unique	Used	0.909503	0.626544	0.261311	1.16283	1.38851	152434	138639	95506.4	39832.6	177255	211655	0	0.001403	2.28204	0	66.3201	55	3	522.644	1565.92	-0.78391	52.6266	20434	20434	MS2	0/0	ZP9b.raw		152434	157709	125701	139591	127102
High	aLGYEIVGFEVVPcSVk	Unambiguous	2	1	F4JRE0	N-Term(iTRAQ8plex); C14(iodoTMT6plex); K17(iTRAQ8plex)	HCD	1	0	1	1		123927858	1088022	Unique	Used	0.986373	0.866791	0.166039	1.35207	2.12826	28293.1	27907.6	24524.3	4697.77	38254.4	60215.3	0	2.598e-05	2.28139	0	48.2368	55	3	916.535	2747.59	3.17064	70.1456	28906	28906	MS2	0/0	ZP8b.raw		28293.1	31746.4	32277.7	16463	27430.7
High	yNGGSSTTESAcGDk	Unambiguous	2	1	Q8H153	N-Term(iTRAQ8plex); C12(iodoTMT6plex); K15(iTRAQ8plex)	HCD	1	0	1	1		138979426	1096614	Unique	Used	0.98523	1.0883	0.349957	1.29161	2.2586	43919.8	43271.1	47798.1	15370.1	56727.5	99197.5	0	0.0007592	2.25591	0	0	55	3	805.413	2414.22	-1.78412	31.9983	9009	9009	MS2	0/0	ZP9b.raw		43919.8	49223.3	62909.7	53863.3	40676.9
High	aAEVGQGFWNcPcVPMR	Unambiguous	1	1	Q9SJ89	N-Term(iTRAQ8plex); C11(iodoTMT6plex); C13(iodoTMT6plex)	HCD	1	0	1	1		4.81347e+07	812537	Unique	Used	0.842052	0.587443	0.33949	2.157	1.74784	22142.1	18644.8	13007.2	7517.04	47760.6	38701	0	0.0006186	2.24115	0	69.0538	55	4	707.625	2827.48	-3.0609	55.6922	21012	21012	MS2	0/0	ZP13b.raw		22142.1	21209.5	17119.5	26342.9	34247.2
High	tIPNPIHcLSMR	Unambiguous	1	1	Q9LE59	N-Term(iTRAQ8plex); C8(iodoTMT6plex)	HCD	1	0	1	1		54321569	857700	Unique	Used	0.9461	0.804288	0.104596	1.13402	2.12728	37413.6	35397.1	30091.3	3913.3	42427.9	79589.2	0	0.0003858	2.23555	0	21.3421	55	4	504.54	2015.14	-1.08691	50.5313	18847	18847	MS2	0/0	ZP16b.raw		37413.6	40266.1	39604.8	13713.9	30423.3
High	qFNTIPGLMEGTAkPDYATcVk	Unambiguous	2	1	P31414	N-Term(iTRAQ8plex); K14(iTRAQ8plex); C20(iodoTMT6plex); K22(iTRAQ8plex)	HCD	1	0	1	1		1.86343e+08	757074	Unique	Used	0.582502	0.743161	0.15476	1.38103	1.53507	14601.5	8505.43	10851.3	2259.73	20165.1	22414.4	0	4.827e-06	2.23156	0	69.0662	55	5	726.005	3626	-2.74649	59.9213	23956	23956	MS2	0/0	ZP10b.raw		14601.5	9675.39	14282	7919.05	14459.6
High	wTIyNYcTDR	Unambiguous	2	1	Q39099	N-Term(iTRAQ8plex); Y4(iTRAQ8plex); C7(iodoTMT6plex)	HCD	1	0	1	1		2771929622	826772	Unique	Used	0.939668	0.856896	0.186858	1.07008	1.33577	59495.2	55905.7	50981.2	11117.2	63664.9	79472.1	0	0.0001835	2.22985	0	26.5264	55	4	568.809	2272.21	-3.09807	48.4838	17614	17868	MS2	0/0	ZP14b.raw		59495.2	63595.9	67099.1	38959.3	45651.5
High	tcLSTTTIcPELNQR	Unambiguous	1	1	Q9FIQ5	N-Term(iTRAQ8plex); C2(iodoTMT6plex); C9(iodoTMT6plex)	HCD	1	0	1	1		153872296	808681	Unique	Used	1.03151	0.774671	0.275285	1.57545	1.70907	92812.6	95737	71899.2	25549.9	146222	158624	0	6.573e-06	2.22831	0	13.4986	55	4	661.373	2642.47	0.722497	45.3266	16086	16086	MS2	0/0	ZP13b.raw		92812.6	108906	94630.4	89537.9	104850
High	nAVDmALADSScAGLETTESR	Unambiguous	11	1	Q8L456	N-Term(iTRAQ8plex); M5(Oxidation); C12(iodoTMT6plex)	HCD	1	0	1	1			1055019	Unique	Used	1.11526	0.712349	0.439739	1.57276	1.42252	32493.7	36239	23146.9	14288.7	51104.9	46222.9	0	0.0002455	2.21688	0	0	55	3	930.796	2790.37	-0.324112	53.9948	19670	19670	MS2	0/0	ZP7b.raw		32493.7	41223.8	30464.8	50073.9	36645.3
High	vLHVGPDTcSVVSSLLk	Unambiguous	1	1	Q9M2Y6	N-Term(iTRAQ8plex); C9(iodoTMT6plex); K17(iTRAQ8plex)	HCD	1	0	1	1		1.35697e+08	776559	Unique	Used				2.53949	1.12689	2156.11				5475.41	2429.7	0	0.0004131	2.21235	0	9.82966	55	5	539.122	2691.58	-3.24968	61.9282	24534	24534	MS2	0/0	ZP11b.raw		2156.11	0	0	0	3926.19
High	gVAADLSHcNTPSQVR	Unambiguous	1	1	Q9SN86	N-Term(iTRAQ8plex); C9(iodoTMT6plex)	HCD	1	0	1	1		6.19867e+07	786585	Unique	Used	0.921241	1.06136	0.400387	1.98801	1.52167	18461.5	17007.5	19594.4	7391.74	36701.7	28092.3	0	0.0008375	2.20712	0	0	55	3	763.414	2288.23	-0.424805	37.528	12559	12559	MS2	0/0	ZP12b.raw		18461.5	19347	25789.2	25903.8	26317.3
High	fAQAQNcLLPmGVTSENVAQR	Unambiguous	1	1	Q56WD9	N-Term(iTRAQ8plex); C7(iodoTMT6plex); M11(Oxidation)	HCD	1	0	1	1		52650517	1082285	Unique	Used	0.988167	0.819268	0.151921	1.12015	1.15691	15189.2	15009.4	12444	2307.56	17014.2	17572.5	0	0.0007237	2.20115	0		55	3	976.179	2926.52	-5.69571	57.3757	22116	22116	MS2	0/0	ZP8b.raw		15189.2	17074.1	16378.2	8086.68	12200.1
High	tRFPVMPAEck	Unambiguous	2	1	Q39099	N-Term(iTRAQ8plex); C10(iodoTMT6plex); K11(iTRAQ8plex)	HCD	1	0	1	1		181933118	824433	Unique	Used	1.06605	0.829912	0.201645	1.08743	1.10377	83409.1	88917.9	69222.1	16819	90701.4	92064.6	0	0.001588	2.18956	1	0	55	3	739.427	2216.27	-1.26286	42.5503	14695	14695	MS2	0/0	ZP14b.raw		83409.1	101149	91107	58941.1	65038.2
High	tDYEGcIADHPIR	Unambiguous	1	1	Q39131	N-Term(iTRAQ8plex); C6(iodoTMT6plex)	HCD	1	0	1	1		1.37933e+09	768146	Unique	Used	0.775114	0.635251	0.21446	1.10758	1.23875	52434.2	40642.5	33308.9	11245.1	58075	64952.6	0	0.0002122	2.17353	0	37.5148	55	4	531.532	2123.1	-0.765613	40.3103	13982	13982	MS2	0/0	ZP11b.raw		52434.2	46233.1	43839.6	39407.5	41643.2
High	aQNEVDGATDVcPVSEk	Unambiguous	2	1	A8MR97	N-Term(iTRAQ8plex); C12(iodoTMT6plex); K17(iTRAQ8plex)	HCD	1	0	1	1			1076309	Unique	Used	1.01229	0.437269	0.209174	1.24163	1.96433	14783.9	14965.6	6464.56	3092.41	18356.1	29040.6	0	0.0002071	2.17342	0	38.8711	55	4	675.615	2699.44	2.12315	43.972	15019	15019	MS2	0/0	ZP8b.raw		14783.9	17024.2	8508.35	10837.1	13162.4
High	sLLPVEPLVEEcEk	Unambiguous	1	1	Q0WLB5	N-Term(iTRAQ8plex); C12(iodoTMT6plex); K14(iTRAQ8plex)	HCD	1	0	1	1		2.26309e+07	1083813	Unique	Used	1.16394	0.862855	0.374048	1.13697	1.77591	33479.3	38968	28887.8	12522.9	38065.1	59456.2	0	0.0003762	2.17222	0	0	55	4	631.368	2522.45	-2.66829	60.6267	23896	23896	MS2	0/0	ZP8b.raw		33479.3	44328.3	38020.7	43885.5	27294.9
High	sDLDIVSNAScTTNcLAPLAk	Unambiguous	3	1	P25858	N-Term(iTRAQ8plex); C11(iodoTMT6plex); C15(Nethylmaleimide); K21(iTRAQ8plex)	HCD	1	0	1	1		2.18921e+08	1059968	Unique	Used	0.713684	0.988188	0.224646	1.3196	1.28705	85628.3	61111.5	84616.9	19236.1	112995	110208	0	0.0001136	2.1701	0	0	55	3	1066.91	3198.71	-0.783773	64.9057	25507	25507	MS2	0/0	ZP7b.raw		85628.3	69517.7	111369	67411.4	81024.3
High	vLSVLNEATck	Unambiguous	2	1	A0A090MHY5	N-Term(iTRAQ8plex); C10(iodoTMT6plex); K11(iTRAQ8plex)	HCD	1	0	1	1		78251751	1109714	Unique	Used	0.733366	0.563407	0.210912	1.15619	1.14761	174340	127855	98224	36770.3	201569	200073	0	0.0006322	2.16939	0	35.6656	55	3	705.424	2114.26	-3.73375	59.5152	24209	24209	MS2	0/0	ZP9b.raw		174340	145442	129278	128859	144537
High	eGDQcAPQILHVEPNk	Unambiguous	6	1	Q0WN00	N-Term(iTRAQ8plex); C5(iodoTMT6plex); K16(iTRAQ8plex)	HCD	1	0	1	1		273085220	750206	Unique	Used	0.783384	0.755405	0.134101	0.978456	1.58184	31539.4	24707.5	23825.1	4229.48	30860	49890.3	0	6.706e-06	2.15668	0	26.1282	55	4	679.625	2715.48	-5.32173	43.1512	15510	15510	MS2	0/0	ZP10b.raw		31539.4	28106.1	31357.4	14821.9	22128.4
High	gILAIDESNATcGk	Unambiguous	1	1	Q9ZU52	N-Term(iTRAQ8plex); C12(iodoTMT6plex); K14(iTRAQ8plex)	HCD	1	0	1	1		23721401	1078659	Unique	Used	0.505465	0.669306	0.297464	1.11205	0.992046	30111.9	15220.5	20154.1	8957.21	33486	29872.4	0	0.0002337	2.13678	0	55.9641	55	4	583.087	2329.32	1.59246	49.2426	17811	17811	MS2	0/0	ZP8b.raw		30111.9	17314.2	26525.9	31389.9	24011.4
High	aLGYEIVGFEVVPcSVk	Unambiguous	2	1	F4JRE0	N-Term(iTRAQ8plex); C14(iodoTMT6plex); K17(iTRAQ8plex)	HCD	1	0	1	1		272747387	1088003	Unique	Used	0.840468	0.591025	0.0783812	1.03939	1.69474	28304	23788.6	16728.4	2218.5	29419	47968	0	3.15e-06	2.13619	0	54.7321	55	4	687.652	2747.58	0.699987	70.1058	28884	28884	MS2	0/0	ZP8b.raw		28304	27060.9	22017.1	7774.58	21095.2
High	fPVMPAEck	Unambiguous	2	1	Q39099	N-Term(iTRAQ8plex); C8(iodoTMT6plex); K9(iTRAQ8plex)	HCD	1	0	1	1		2122105624	1103689	Unique	Used	1.06155	0.77787	0.231496	1.20371	1.26998	257147	272974	200027	59528.3	309529	326570	0	0.000192	2.13599	0	4.75827	55	3	653.71	1959.12	-3.3621	46.8481	17222	17222	MS2	0/0	ZP9b.raw		257147	310523	263266	208613	221950
High	aLVTIPAPAVcLFR	Unambiguous	1	1	Q94EH2	N-Term(iTRAQ8plex); C11(iodoTMT6plex)	HCD	1	0	1	1			1114467	Unique	Used	1.2395	0.692767	0.416994	1.69004	1.84276	18908.6	23437.1	13099.2	7884.76	31956.2	34843.9	0	0.0003332	2.11693	0	38.0757	55	3	702.096	2104.27	-3.51803	70.0652	29831	29831	MS2	0/0	ZP9b.raw		18908.6	26661	17240.6	27631.6	22914.5
High	iYDAGVQITDIAQEGcDPcDAHIWN	Unambiguous	2	1	Q8LC65	N-Term(iTRAQ8plex); C16(iodoTMT6plex); C19(iodoTMT6plex)	HCD	1	0	1	1		4.07028e+08	1115042	Unique	Used	1.20744	0.553051	0.174133	1.30762	1.44753	24063.9	29055.7	13308.6	4190.31	31466.5	34833.2	0	0.001177	2.1117	0	35.8035	55	4	928.221	3709.86	-0.896409	71.4183	30526	30526	MS2	0/0	ZP9b.raw		24063.9	33052.5	17516.1	14684.6	22563.3
High	dVTmFSDPcASVTGER	Unambiguous	1	1	O64879	N-Term(iTRAQ8plex); M4(Oxidation); C9(iodoTMT6plex)	HCD	1	0	1	1		93648845	1052474	Unique	Used	1.03509	0.767385	0.220547	1.00466	1.78743	48932.7	50649.6	37550.2	10791.9	49160.6	87463.9	0	0.00128	2.09118	0	53.5455	55	4	591.797	2364.17	-1.01143	48.3519	16660	16660	MS2	0/0	ZP7b.raw		48932.7	57616.8	49421.8	37819.6	35251
High	tTSQDVDESIck	Unambiguous	1	1	P59224	N-Term(iTRAQ8plex); C11(iodoTMT6plex); K12(iTRAQ8plex)	HCD	1	0	1	1		1.09726e+08	1074688	Unique	Used	0.856489	0.92857	0.14926	2.18932	1.48998	24724.1	21175.9	22958.1	3690.32	54129.1	36838.3	0	0.00031	2.05018	0	74.0393	55	4	566.561	2263.22	-2.15132	40.2629	13076	13085	MS2	0/0	ZP8b.raw		24724.1	24088.8	30216.3	12932.5	38813.8
High	tEFGHPDNVLycGALSk	Unambiguous	1	1	Q9SU40	N-Term(iTRAQ8plex); Y11(iTRAQ8plex); C12(iodoTMT6plex); K17(iTRAQ8plex)	HCD	1	0	1	1		2.3495e+08	857271	Unique	Used	0.908885	0.751661	0.288683	1.19201	1.49268	50013	45456	37592.8	14437.9	59616	74653.2	0	5.259e-05	2.04402	0	11.9993	55	5	619.347	3092.71	-3.58537	49.2259	18268	18268	MS2	0/0	ZP16b.raw		50013	51708.8	49477.9	50596.5	42748.2
High	eHSAPLAEmVGTcLk	Unambiguous	1	1	Q93XX5	N-Term(iTRAQ8plex); M9(Oxidation); C13(iodoTMT6plex); K15(iTRAQ8plex)	HCD	1	0	1	1		6.48354e+07	789129	Unique	Used	0.865987	0.59391	0.253692	1.34418	1.12308	44537.7	38569.1	26451.4	11298.9	59866.6	50019.4	0	0.001276	2.00541	0	68.2247	55	4	635.606	2539.4	0.141793	43.8908	15719	15719	MS2	0/0	ZP12b.raw		44537.7	43874.5	34814.1	39596	42927.9
High	aFDLLHEGTcLR	Unambiguous	3	1	Q96533	N-Term(iTRAQ8plex); C10(iodoTMT6plex)	HCD	1	0	1	1		172268666	793534	Unique	Used	0.897675	0.860395	0.275892	1.082	1.295	52179.2	46840	44894.7	14395.8	56458.1	67571.9	0	9.795e-06	1.9539	0	16.6286	55	3	670.044	2008.12	0.266244	55.1792	21233	21233	MS2	0/0	ZP12b.raw		52179.2	53283.1	59088.4	50449.1	40483.7
High	gcPQSPMVIGGDSk	Unambiguous	5	1	Q683B7	N-Term(iTRAQ8plex); C2(iodoTMT6plex); K14(iTRAQ8plex)	HCD	1	0	1	1		71134120	1100576	Unique	Used	0.67796	0.56638	0.309972	0.992463	1.50133	30105.8	20410.5	17051.3	9331.95	29878.9	45198.8	0	0.0002897	1.91826	0	65.0691	55	3	771.761	2313.27	-2.0414	40.4219	13632	13632	MS2	0/0	ZP9b.raw		30105.8	23218.1	22442.2	32703.2	21424.9
High	tcAQDEVLR	Unambiguous	2	1	Q9C6U3	N-Term(iTRAQ8plex); C2(iodoTMT6plex)	HCD	1	0	1	1		140063634	1097403	Unique	Used	0.279045	0.785897	0.0792764	0.992263	1.0904	167860	46840.5	131921	13307.3	166561	183035	0	0.0003403	1.90824	0	0	55	2	834.465	1667.92	-1.42872	33.7703	9951	9951	MS2	0/0	ZP9b.raw		167860	53283.6	173628	46634.6	119434
High	acDLGLEVkPWIk	Unambiguous	2	1	Q42560	N-Term(iTRAQ8plex); C2(iodoTMT6plex); K9(iTRAQ8plex); K13(iTRAQ8plex)	HCD	1	0	1	1			793756	Unique	Used	0.813196	1.06219	0.155432	1.12991	1.66187	22443.1	18250.6	23838.8	3488.39	25358.7	37297.5	0	0.001544	1.90041	0	77.5188	55	4	679.166	2713.64	0.276292	55.746	21510	21510	MS2	0/0	ZP12b.raw		22443.1	20761.1	31375.5	12224.8	18183.7
High	cALVyGQMNEPPGAR	Unambiguous	4	1	P83483	C1(iodoTMT6plex); Y5(iTRAQ8plex)	HCD	1	0	1	1			1103180	Unique	Used	0.781432	0.689774	0.220174	1.13551	1.00883	57632.6	45036	39753.5	12689.2	65442.6	58141.5	0	0.00105	1.8961	0	0	55	3	747.065	2239.18	-0.674571	45.7928	16634	16634	MS2	0/0	ZP9b.raw		57632.6	51230.9	52321.6	44468.4	46926.2
High	sFNPPPSDWSSTTDFck	Unambiguous	2	1	C0LGN6	N-Term(iTRAQ8plex); C16(iodoTMT6plex); K17(iTRAQ8plex)	HCD	1	0	1	1		95181519	1082264	Unique	Used	0.937902	0.695936	0.271843	1.40452	1.26159	28408.4	26644.3	19770.5	7722.63	39900.3	35839.7	0	0.0011	1.86887	0	0	55	3	951.82	2853.44	-3.28025	57.333	22092	22092	MS2	0/0	ZP8b.raw		28408.4	30309.4	26021	27063.4	28610.9
High	eAQMcNVLGR	Unambiguous	2	1	Q9C5N2	N-Term(iTRAQ8plex); C5(iodoTMT6plex)	HCD	1	0	1	1		6.37689e+08	1100728	Unique	Used	1.00816	0.87035	0.231721	0.955761	1.83127	356755	359667	310502	82667.5	340973	653316	0	0.001291	1.86245	0	80.9301	43	3	585.324	1753.96	0.37558	40.734	13807	13807	MS2	0/0	ZP9b.raw		356755	409141	408668	289702	244498
High	lAWHSAGTFDcQSR	Unambiguous	2	1	Q05431	N-Term(iTRAQ8plex); C11(iodoTMT6plex)	HCD	1	0	1	1		8.70458e+07	825226	Unique	Used	0.917169	0.742854	0.452664	2.32193	1.3283	23805.5	21833.7	17684	10775.9	55274.6	31620.7	0	0.0001862	1.77651	0	55.3502	55	3	738.052	2212.14	-0.981214	44.5657	15685	15685	MS2	0/0	ZP14b.raw		23805.5	24837	23274.9	37763.4	39635.2
High	qEQNPASDYcEPSATWPcASGk	Unambiguous	1	1	P19171	N-Term(iTRAQ8plex); C10(iodoTMT6plex); C18(iodoTMT6plex); K22(iTRAQ8plex)	HCD	1	0	1	1			751878	Unique	Used	1.07922	0.749778	0.210626	1.61897	1.26296	50195.8	54172.3	37635.7	10572.6	81265.6	63395.4	0	1.878e-05	1.73221	0	38.007	55	4	909.715	3635.84	-1.70914	46.982	17477	17538	MS2	0/0	ZP10b.raw		50195.8	61624	49534.4	37050.8	58272.2
High	hAFDNLcNADLNDLk	Unambiguous	3	1	O04509	N-Term(iTRAQ8plex); C7(iodoTMT6plex); K15(iTRAQ8plex)	HCD	1	0	1	1			773465	Unique	Used	0.623006		0.322243	1.23443	0.507779	10413.5	6487.68		3355.68	12854.8	5287.75	0	0.001187	1.71346	0	54.9792	55	5	528.889	2640.42	-2.51944	53.4534	20553	20553	MS2	0/0	ZP11b.raw		10413.5	7380.09	0	11759.8	9217.63
High	vNGIPScADPNLLTR	Unambiguous	1	1	Q9SGZ5	N-Term(iTRAQ8plex); C7(iodoTMT6plex)	HCD	1	0	1	1			1080513	Unique	Used	1.03832	0.813185	0.223252	1.10029	1.59813	100213	104053	81491.9	22372.8	110263	160154	0	6.28e-06	1.70119	0	0	55	3	735.083	2203.23	-1.90531	53.2552	19985	19985	MS2	0/0	ZP8b.raw		100213	118366	107256	78404	79065.4
High	ySNSDAVVyVGcGER	Unambiguous	2	1	O23654	N-Term(iTRAQ8plex); Y9(iTRAQ8plex); C12(iodoTMT6plex)	HCD	1	0	1	1		2.1566e+08	788489	Unique	Used	0.89614	0.822644	0.162	0.934144	1.41803	120756	108214	99339	19562.5	112803	171235	0	0.0007735	1.66624	0	23.2542	55	4	639.841	2556.34	-4.32262	42.3322	14932	14932	MS2	0/0	ZP12b.raw		120756	123100	130745	68555.3	80886.6
High	fEEcSDEVEDVLR	Unambiguous	1	1	Q9M9Q6	N-Term(iTRAQ8plex); C4(iodoTMT6plex)	HCD	1	0	1	1		57293813	1056522	Unique	Used	0.933179	0.848164	0.22899	1.11492	1.38716	40596.4	37883.7	34432.4	9296.18	45261.9	56313.8	0	0.001071	1.66584	0	84.7609	55	3	735.038	2203.1	-2.41901	57.4693	21474	21474	MS2	0/0	ZP7b.raw		40596.4	43094.8	45318.3	32577.8	32455.5
High	yTDYTPcQDQR	Unambiguous	2	1	B9DFI7	Y1(iTRAQ8plex); C7(iodoTMT6plex)	HCD	1	0	1	1		4.18045e+08	1073971	Unique	Used	1.27411	0.923806	0.156812	1.24603	1.77346	65793	83827.7	60779.9	10317.1	81980.1	116681	0	0.0006059	1.64615	0	19.9162	55	3	675.005	2023	-2.34428	38.5796	12207	12207	MS2	0/0	ZP8b.raw		65793	95358.7	79995.7	36155.6	58784.6
High	fPVMPAEck	Unambiguous	2	1	Q39099	N-Term(iTRAQ8plex); C8(iodoTMT6plex); K9(iTRAQ8plex)	HCD	1	0	1	1		15338589	1103763	Unique	Used	1.06762	0.758012	0.184447	1.15182	1.15818	48587	51872.4	36829.6	8961.73	55963.3	56272.4	0	0.0006926	1.63184	0	0	55	2	980.061	1959.11	-3.88486	47.0136	17310	17310	MS2	0/0	ZP9b.raw		48587	59007.7	48473.3	31405.7	40129
High	gVDGTcDQIR	Unambiguous	3	1	Q56XI5	N-Term(iTRAQ8plex); C6(iodoTMT6plex)	HCD	1	0	1	1		4.94526e+08	1096777	Unique	Used	0.90254	0.595259	0.654897	1.73381	1.07759	52282.4	47187	31121.6	34239.6	90647.6	56339.3	0	0.001229	1.62078	0	0	55	2	848.96	1696.91	-2.22962	32.3736	9206	9206	MS2	0/0	ZP9b.raw		52282.4	53677.8	40960.8	119990	64999.7
High	aSAEAAPASGDcDVNMQDAk	Unambiguous	1	1	Q9S7C0	N-Term(iTRAQ8plex); C12(iodoTMT6plex); K20(iTRAQ8plex)	HCD	1	0	1	1		5.82376e+07	1049132	Unique	Used	0.904906	0.92727	0.227471	0.751371	2.00347	15963.6	14445.6	14802.6	3631.27	11994.6	31982.7	0	4.745e-06	1.61065	0	44.161	55	3	963.486	2888.44	-3.3877	40.6474	12642	12642	MS2	0/0	ZP7b.raw		15963.6	16432.6	19482.5	12725.5	8600.83
High	aFDMAQcSR	Unambiguous	1	1	Q94EJ6	N-Term(iTRAQ8plex); C7(iodoTMT6plex)	HCD	1	0	1	1		73763496	1099840	Unique	Used	0.927966	0.827109	0.120984	0.854747	1.3935	37577.3	34870.5	31080.5	4546.23	32119.1	52363.8	0	0.00152	1.48705	0	0	55	2	831.433	1661.86	-1.65265	38.9095	12785	12785	MS2	0/0	ZP9b.raw		37577.3	39667.1	40906.7	15932	23031.3
High	sDDGGADTATDDPcPcA	Unambiguous	1	1	Q93VM8	N-Term(iTRAQ8plex); C14(iodoTMT6plex); C16(Nethylmaleimide)	HCD	1	0	1	1		1.63277e+07	953064	Unique	Used	0.848194	0.788159	0.179943	0.996051	1.68045	11611.5	9848.81	9151.71	2089.42	11565.6	19512.5	0	0.0005131	1.43046	0	19.9833	55	3	790.349	2369.03	-2.19852	47.2858	15318	15318	MS2	0/0	ZP3b.raw		11611.5	11203.6	12045.1	7322.21	8293.25
High	tDYEGcIADHPIR	Unambiguous	1	1	Q39131	N-Term(iTRAQ8plex); C6(iodoTMT6plex)	HCD	1	0	1	1		366407314	768167	Unique	Used	0.975706	0.742351	0.289368	1.58473	1.69553	47527.1	46372.5	35281.8	13752.8	75317.6	80583.5	0	0.0006557	1.39986	0	27.9339	55	3	708.374	2123.11	1.37497	40.368	14009	14219	MS2	0/0	ZP11b.raw		47527.1	52751.3	46436.3	48195.8	54007.2
High	cyFSLAcLLHPk	Unambiguous	2	1	O65390	C1(iodoTMT6plex); Y2(iTRAQ8plex); C7(iodoTMT6plex); K12(iTRAQ8plex)	HCD	1	0	1	1		33469440	873215	Unique	Used	0.818581	0.736039	0.135788	1.89234	2.16237	20294.8	16612.9	14937.7	2755.77	38404.6	43884.8	0	0.0001147	1.37946	0	8.25325	55	5	533.117	2661.55	-2.06335	56.5789	21620	21620	MS2	0/0	ZP17b.raw		20294.8	18898.1	19660.3	9657.42	27538.4
High	lQSLLTSMcFk	Unambiguous	1	1	Q9C6S7	N-Term(iTRAQ8plex); C9(iodoTMT6plex); K11(iTRAQ8plex)	HCD	1	0	1	1		2.25918e+07	1115482	Unique	Used	0.791509	0.719931	0.102165	1.13104	1.60055	13637.4	10794.1	9818.01	1393.26	15424.5	21827.4	0	0.0006148	1.2053	0	19.4407	55	4	552.825	2208.28	-5.5714	72.4665	31060	31060	MS2	0/0	ZP9b.raw		13637.4	12278.9	12922	4882.59	11060.3
High	tDyEGcIADHPIR	Unambiguous	1	1	Q39131	N-Term(iTRAQ8plex); Y3(iTRAQ8plex); C6(iodoTMT6plex)	HCD	1	0	1	1		1.61032e+09	853494	Unique	Used	0.818522	0.564931	0.281835	1.424	1.16554	145491	119088	82192.5	41004.6	207179	169576	0.001	0.001965	3.12524	0	31.4389	55	5	486.266	2427.3	-4.0225	38.6279	13353	13353	MS2	0/0	ZP16b.raw		145491	135469	108178	143698	148559
High	lPGFHTcVGGGGER	Unambiguous	4	1	F4I576	N-Term(iTRAQ8plex); C7(iodoTMT6plex)	HCD	1	0	1	1		3.04478e+08	840606	Unique	Used	0.762448	0.719452	0.252338	1.22488	1.16837	203233	154955	146217	51283.4	248937	237453	0.001	0.005932	2.87152	0	43.7831	55	4	505.778	2020.09	-1.01419	41.462	14233	14233	MS2	0/0	ZP15b.raw		203233	176270	192443	179719	178502
High	iPATAPcIPSIR	Unambiguous	1	1	Q9LYR4	N-Term(iTRAQ8plex); C7(iodoTMT6plex)	HCD	1	0	1	1		137925542	1105986	Unique	Used	1.0619	0.900765	0.404332	1.20522	1.23828	60407.2	64146.6	54412.7	24424.6	72803.9	74801.1	0.001	0.01381	2.77004	0		55	3	624.71	1872.12	-4.12699	51.6386	19879	19879	MS2	0/0	ZP9b.raw		60407.2	72970.3	71615.5	85594.2	52204.7
High	ecPNATcGAGTFMASHFDR	Unambiguous	2	1	P59232	N-Term(iTRAQ8plex); C2(iodoTMT6plex); C7(Nethylmaleimide)	HCD	1	0	1	1		3.99229e+07	773014	Unique	Used	0.993905	0.872776		0.902182	1.26126	15010	14918.5	13100.4		13541.8	18931.5	0.001	0.005424	2.70382	0	67.9944	55	4	694.079	2773.29	-2.3674	52.3398	19997	19997	MS2	0/0	ZP11b.raw		15010	16970.6	17242.1	0	9710.24
High	tNPADEEck	Unambiguous	1	1	P25857	N-Term(iTRAQ8plex); C8(iodoTMT6plex); K9(iTRAQ8plex)	HCD	1	0	1	1		1.15746e+08	1096090	Unique	Used	0.845415	0.678759	0.153336	1.17413	1.36718	133502	112864	90615.4	20470.6	156749	182521	0.001	0.008546	2.68268	0	38.8166	55	4	486.768	1944.05	-1.5408	30.8229	8384	8384	MS2	0/0	ZP9b.raw		133502	128389	119264	71737.8	112398
High	aAcPVPFDEAk	Unambiguous	4	1	Q56Y10	N-Term(iTRAQ8plex); C3(iodoTMT6plex); K11(iTRAQ8plex)	HCD	1	0	1	1		181606140	1101575	Unique	Used	0.871161	0.63788	0.350737	1.21002	1.35052	114469	99720.7	73017.3	40148.4	138509	154592	0.001	0.00859	2.63963	0	36.8576	55	4	522.052	2085.19	1.47869	42.4837	14785	14785	MS2	0/0	ZP9b.raw		114469	113438	96102	140697	99319.1
High	qLDQEHIDGDGEck	Unambiguous	1	1	Q9SWH5	N-Term(iTRAQ8plex); C13(iodoTMT6plex); K14(iTRAQ8plex)	HCD	1	0	1	1		1.09878e+08	1098680	Unique	Used	0.760057	0.624879	0.260524	1.25585	1.21188	73915.6	56180	46188.3	19256.8	92826.6	89576.6	0.001	0.00576	2.6076	0	26.5299	55	4	631.833	2524.31	-0.723623	36.5354	11452	11452	MS2	0/0	ZP9b.raw		73915.6	63907.9	60790.9	67484.1	66562.2
High	tRFPVMPAEck	Unambiguous	2	1	Q39099	N-Term(iTRAQ8plex); C10(iodoTMT6plex); K11(iTRAQ8plex)	HCD	1	0	1	1		4.15129e+07	824459	Unique	Used	0.9955	1.19262	0.236751	1.02732	1.38714	34137.8	33984.2	40713.5	8082.18	35070.3	47353.9	0.001	0.003487	2.60654	1	10.0275	55	5	444.059	2216.26	-2.74837	42.6095	14726	14726	MS2	0/0	ZP14b.raw		34137.8	38658.9	53585.2	28323.4	25147.5
High	dcGVESFGADR	Unambiguous	1	1	Q8H1Y0	N-Term(iTRAQ8plex); C2(iodoTMT6plex)	HCD	1	0	1	1		2.21428e+08	1073979	Unique	Used	0.822119	0.689736	0.301638	0.965167	1.10609	70903.5	58291.1	48904.7	21387.2	68433.7	78425.7	0.001	0.00309	2.57233	0	39.3902	55	3	596.972	1788.9	-2.72088	38.5994	12217	12217	MS2	0/0	ZP8b.raw		70903.5	66309.4	64366	74950	49071
High	vEGcDGVYALGDTATINQR	Unambiguous	1	1	Q9SKT7	N-Term(iTRAQ8plex); C4(iodoTMT6plex)	HCD	1	0	1	1			1054091	Unique	Used	1.57898	1.67851		1.45692	1.66416	12967.4	20475.3	21766		18892.5	21579.9	0.001	0.005253	2.48196	0		55	3	872.452	2615.34	-7.36679	51.9778	18580	18580	MS2	0/0	ZP7b.raw		12967.4	23291.8	28647.4	0	13547
High	lkDYTPcQEQDR	Unambiguous	1	1	Q94EJ6	N-Term(iTRAQ8plex); K2(iTRAQ8plex); C7(iodoTMT6plex)	HCD	1	0	1	1		1.26486e+09	767265	Unique	Used	0.992916	1.0338	0.250192	1.23238	1.59304	64672.6	64214.5	66858.7	16180.6	79701.2	103026	0.001	0.002265	2.39275	1	9.02499	55	4	609.086	2433.32	-0.508311	38.1822	12903	12903	MS2	0/0	ZP11b.raw		64672.6	73047.5	87996.3	56703.6	57150.4
High	nISVVAVcPk	Unambiguous	2	1	Q05758	N-Term(iTRAQ8plex); C8(iodoTMT6plex); K10(iTRAQ8plex)	HCD	1	0	1	1		6.68735e+07	1102206	Unique	Used	0.69979	0.846218	0.273367	1.40634	1.66361	75374.1	52746	63782.9	20604.8	106001	125393	0.001	0.00368	2.34077	0	41.5736	55	3	656.409	1967.21	-1.09721	43.7626	15507	15507	MS2	0/0	ZP9b.raw		75374.1	60001.5	83948.1	72208.1	76009.3
High	lHcLIPAPk	Unambiguous	2	1	B9DFI7	N-Term(iTRAQ8plex); C3(iodoTMT6plex); K9(iTRAQ8plex)	HCD	1	0	1	1		215878266	869678	Unique	Used	0.817755	0.650192	0.12696	1.05131	1.70469	30817.5	25201.2	20037.3	3912.6	32398.7	52534.3	0.001	0.001942	2.30332	0	71.5622	55	4	483.058	1929.21	-2.43705	45.4279	16786	16786	MS2	0/0	ZP17b.raw		30817.5	28667.7	26372.2	13711.4	23231.8
High	rPPLGPGScYAQ	Unambiguous	1	1	A7WM73	N-Term(iTRAQ8plex); C9(iodoTMT6plex)	HCD	1	0	1	1		135414526	748770	Unique	Used	1.03643	1.23904	0.359613	1.27615	1.49054	11065	11468.1	13710	3979.13	14120.6	16492.9	0.001	0.008381	2.27992	0	56.6602	55	3	627.013	1879.02	-6.40124	38.7083	13234	13764	MS2	0/0	ZP10b.raw		11065	13045.6	18044.4	13944.6	10125.3
High	lAWHSAGTFDcQSR	Unambiguous	2	1	Q05431	N-Term(iTRAQ8plex); C11(iodoTMT6plex)	HCD	1	0	1	1		1.47718e+08	825215	Unique	Used	0.748949	0.692816	0.363917	1.81875	1.28554	72907.9	54604.3	50511.7	26532.4	132602	93725.9	0.001	0.003401	2.27055	0	39.1468	55	4	553.79	2212.14	-2.03575	44.5264	15669	15669	MS2	0/0	ZP14b.raw		72907.9	62115.4	66481.2	92981	95083.1
High	vAcIGAWHPAR	Unambiguous	6	1	P17094	N-Term(iTRAQ8plex); C3(iodoTMT6plex)	HCD	1	0	1	1		14816540	868379	Unique	Used	0.86793	1.00759	0.421876	1.56455	1.7167	47075.5	40858.3	47432.9	19860	73652.2	80814.8	0.001	0.002667	2.24735	0	43.7817	55	4	454.266	1814.04	3.01235	41.641	15069	15069	MS2	0/0	ZP17b.raw		47075.5	46478.6	62429	69598	52813
High	tVIQNWLVSDIcQk	Unambiguous	1	1	A7WM73	N-Term(iTRAQ8plex); C12(iodoTMT6plex); K14(iTRAQ8plex)	HCD	1	0	1	1		2.91121e+07	1113046	Unique	Used	0.913838	0.554637	0.099081	0.947939	1.06506	47209.7	43142	26184.2	4677.58	44751.9	50280.9	0.001	0.002216	2.24687	0	16.746	55	4	646.881	2584.5	2.96367	66.8341	28135	28135	MS2	0/0	ZP9b.raw		47209.7	49076.4	34462.4	16392.2	32089.7
High	tILFAVPGAFTPTcSQk	Unambiguous	1	1	Q949U7	N-Term(iTRAQ8plex); C14(iodoTMT6plex); K17(iTRAQ8plex)	HCD	1	0	1	1			1112234	Unique	Used	1.09511	1.01354	0.604912	2.05471	2.00513	20547.1	22501.3	20825.2	12429.2	42218.2	41199.5	0.001	0.004382	2.23903	0	62.3043	55	3	906.861	2718.57	0.73492	65.059	27181	27181	MS2	0/0	ZP9b.raw		20547.1	25596.5	27409.1	43557.1	30273
High	fPVMPAEck	Unambiguous	2	1	Q39099	N-Term(iTRAQ8plex); C8(iodoTMT6plex); K9(iTRAQ8plex)	HCD	1	0	1	1		172527859	1103840	Unique	Used	0.935373	0.662674	0.229768	1.17982	1.23405	198239	185428	131368	45549	233887	244637	0.001	0.005255	2.23631	0	51.8323	55	4	490.534	1959.11	-3.89859	47.1693	17398	17398	MS2	0/0	ZP9b.raw		198239	210934	172901	159623	167711
High	vEGTDNIYALGDcATINQR	Unambiguous	2	1	Q94BV7	N-Term(iTRAQ8plex); C13(iodoTMT6plex)	HCD	1	0	1	1		8645461	1055541	Unique	Used	0.478828	0.799414	0.117861	0.932432	1.19469	25491.2	12205.9	20378.1	3004.43	23768.9	30454.3	0.001	0.01099	2.23447	0	36.5132	55	3	896.133	2686.38	-5.21826	55.3893	20333	20333	MS2	0/0	ZP7b.raw		25491.2	13884.9	26820.7	10528.8	17043.7
High	gAYPSIVDSSDcVDGPQAk	Unambiguous	1	1	Q8GZ17	N-Term(iTRAQ8plex); C12(iodoTMT6plex); K19(iTRAQ8plex)	HCD	1	0	1	1		46195496	1052804	Unique	Used	0.740341	0.283398	0.124128	1.05401	1.09717	13399.7	9920.35	3797.46	1663.28	14123.5	14701.8	0.001	0.002132	2.20633	0	0	55	4	712.378	2846.49	-3.5793	49.103	17055	17055	MS2	0/0	ZP7b.raw		13399.7	11284.9	4998.04	5828.86	10127.4
High	fHPDGcLEVIDR	Unambiguous	1	1	Q9SJD4	N-Term(iTRAQ8plex); C6(iodoTMT6plex)	HCD	1	0	1	1			771078	Unique	Used	0.81507	0.989617	0.33828	1.34061	1.39603	32767.4	26707.7	32427.2	11084.5	43928.2	45744.3	0.001	0.007643	2.10139	0		55	4	509.279	2034.09	-1.07483	47.395	17575	17575	MS2	0/0	ZP11b.raw		32767.4	30381.5	42679.1	38845	31499.1
High	sIPEGAVVcNVEHHVGDR	Unambiguous	1	1	P46286	N-Term(iTRAQ8plex); C9(iodoTMT6plex)	HCD	1	0	1	1		249424702	855537	Unique	Used	0.769542	0.755527	0.113737	1.05868	1.19393	36604.6	28168.8	27655.8	4163.28	38752.5	43703.2	0.001	0.001625	2.08985	0	50.2609	55	5	511.077	2551.36	0.0407039	44.1367	15970	15970	MS2	0/0	ZP16b.raw		36604.6	32043.5	36399.2	14589.9	27787.8
High	sIPEGAVIcNVEHHVGDR	Unambiguous	1	1	Q42064	N-Term(iTRAQ8plex); C9(iodoTMT6plex)	HCD	1	0	1	1			856676	Unique	Used	0.620295	0.799899	0.12376	1.13775	1.26405	27122.6	16824	21695.3	3356.71	30858.8	34284.3	0.001	0.005822	2.08688	0	55.8412	55	5	513.878	2565.36	-3.22877	47.4795	17480	17480	MS2	0/0	ZP16b.raw		27122.6	19138.2	28554.4	11763.3	22127.6
High	aLcADHEVR	Unambiguous	1	1	Q9S9P1	N-Term(iTRAQ8plex); C3(iodoTMT6plex)	HCD	1	0	1	1		3.36118e+07	819493	Unique	Used	0.98046	0.796613	0.637319	2.15542	1.43371	38523.5	37770.7	30688.3	24551.7	83034.5	55231.6	0.001	0.001721	2.08042	0	92.508	55	4	412.482	1646.91	-4.96148	29.6942	8464	8464	MS2	0/0	ZP14b.raw		38523.5	42966.3	40390.5	86039.8	59540.6
High	vVTITDcGQLS	Unambiguous	1	1	Q42406	N-Term(iTRAQ8plex); C7(iodoTMT6plex)	HCD	1	0	1	1		7.08976e+08	973884	Unique	Used	0.94487	0.819243	0.314955	2.29603	1.95071	67909	64165.2	55634	21388.3	155921	132471	0.001	0.01297	2.0674	0	47.8511	55	3	590.336	1768.99	-3.50238	54.6261	20519	20519	MS2	0/0	ZP4b.raw		67909	72991.5	73222.9	74953.8	111805
High	aFDMAQcSR	Unambiguous	1	1	Q94EJ6	N-Term(iTRAQ8plex); C7(iodoTMT6plex)	HCD	1	0	1	1		4.7515e+08	1099847	Unique	Used	0.776245	0.652213	0.152722	0.864287	1.16702	377816	293277	246416	57700.8	326541	440920	0.001	0.00356	2.04625	0	61.3398	55	3	554.625	1661.86	-0.118208	38.9235	12793	12793	MS2	0/0	ZP9b.raw		377816	333619	324322	202208	234149
High	iLDVGcGVGGPMR	Unambiguous	1	1	Q39227	N-Term(iTRAQ8plex); C6(iodoTMT6plex)	HCD	1	0	1	1		129582472	1106758	Unique	Used	0.865299	1.02264	0.242434	1.23351	1.33475	99379.1	85992.6	101629	24092.9	122585	132646	0.001	0.006118	2.0366	0	33.8285	55	3	636.363	1907.08	2.34412	53.2429	20770	20770	MS2	0/0	ZP9b.raw		99379.1	97821.4	133759	84431.7	87900.9
High	aAGmALAQHPVVNASck	Unambiguous	2	1	Q9SQI8	N-Term(iTRAQ8plex); M4(Oxidation); C16(iodoTMT6plex); K17(iTRAQ8plex)	HCD	1	0	1	1		38610893	806286	Unique	Used	1.04204	0.867191	0.416809	1.57376	1.48267	16754.6	17459	14529.4	6983.46	26367.7	24841.5	0.001	0.003903	2.02467	0	58.9971	55	4	656.122	2621.47	-0.00575489	39.3058	13103	13103	MS2	0/0	ZP13b.raw		16754.6	19860.6	19122.9	24473	18907.2
High	gEcESGSDFDSk	Unambiguous	1	1	Q9ZUF6	N-Term(iTRAQ8plex); C3(iodoTMT6plex); K12(iTRAQ8plex)	HCD	1	0	1	1		4.39159e+07	1097777	Unique	Used	0.947069	0.80206	0.250862	1.18472	2.29446	35993.4	34088.2	28868.9	9029.38	42642.1	82585.3	0.001	0.004285	2.016	0	51.5851	55	3	733.373	2198.11	-0.0820216	34.5829	10392	10392	MS2	0/0	ZP9b.raw		35993.4	38777.2	37995.8	31642.8	30576.9
High	lLPTVGcEADAATR	Unambiguous	5	1	Q9SZM2	N-Term(iTRAQ8plex); C7(iodoTMT6plex)	HCD	1	0	1	1		41447394	1079157	Unique	Used	1.11963	0.980096	0.394563	1.2825	1.3634	24632.8	27579.7	24142.5	9719.18	31591.5	33584.3	0.001	0.004607	2.01246	0	56.0018	55	3	684.053	2050.14	-1.63077	50.2829	18387	18387	MS2	0/0	ZP8b.raw		24632.8	31373.4	31775.2	34060.2	22653
High	lELELAEVEmPGLmAcR	Unambiguous	7	1	O23255	N-Term(iTRAQ8plex); M10(Oxidation); M14(Oxidation); C16(iodoTMT6plex)	HCD	1	0	1	1		6.92952e+07	1086685	Unique	Used	0.960384	0.812918		0.948857	1.59585	19978.7	19187.2	16241		18956.9	31883	0.001	0.006566	1.95083	0	25.6229	55	4	643.092	2569.35	-3.5646	67.1778	27325	27325	MS2	0/0	ZP8b.raw		19978.7	21826.5	21375.7	0	13593.2
High	lAVEAVcA	Unambiguous	3	1	Q9SCW1	N-Term(iTRAQ8plex); C7(iodoTMT6plex)	HCD	1	0	1	1		173603844	1000473	Unique	Used	1.18078	0.87854	0.212105	1.11214	2.32011	121354	143292	106614	25739.8	134963	281554	0.001	0.003619	1.93146	0	45.9552	55	2	704.918	1408.83	-3.08123	49.4977	17084	17084	MS2	0/0	ZP5b.raw		121354	163003	140321	90203.4	96776.5
High	lcDLkDEDLDSTyVAR	Unambiguous	1	1	F4ITY5	N-Term(iTRAQ8plex); C2(iodoTMT6plex); K5(iTRAQ8plex); Y13(iTRAQ8plex)	HCD	1	0	1	1		3.5286e+08	811011	Unique	Used	0.751042	0.772461	0.187575	0.963914	1.06763	58236.5	43738.1	44985.5	10923.7	56135	62175.1	0.001	0.002781	1.90401	1	20.3221	55	5	620.348	3097.71	-2.61701	51.5639	19056	19056	MS2	0/0	ZP13b.raw		58236.5	49754.5	59207.8	38281.3	40252.1
High	ycAPDPEQDFSSGYDGk	Unambiguous	3	1	Q56ZQ3	Y1(iTRAQ8plex); C2(iodoTMT6plex); K17(iTRAQ8plex)	HCD	1	0	1	1		3.89454e+07	1053452	Unique	Used	1.98412	0.558634	0.487342	3.25862	2.07151	4676.57	9278.88	2612.49	2279.09	15239.2	9687.58	0.001	0.003811	1.90023	0	27.0267	55	4	704.853	2816.39	0.889157	50.6209	17835	17835	MS2	0/0	ZP7b.raw		4676.57	10555.2	3438.44	7986.9	10927.4
High	iWAFGPDTTGPNmVVDMck	Unambiguous	2	1	F4JB05	N-Term(iTRAQ8plex); M13(Oxidation); C18(iodoTMT6plex); K19(iTRAQ8plex)	HCD	1	0	1	1		3.51816e+07	1089256	Unique	Used	0.614817	0.886681	0.362868	1.1453	1.32436	18483.7	11364.1	16389.1	6707.15	21169.4	24479	0.001	0.00733	1.89457	0	28.572	55	3	1012.54	3035.6	6.42314	73.0668	30399	30399	MS2	0/0	ZP8b.raw		18483.7	12927.3	21570.6	23504.7	15179.7
High	vTGDyScTAEVQR	Unambiguous	1	1	Q9M2Y6	N-Term(iTRAQ8plex); Y5(iTRAQ8plex); C7(iodoTMT6plex)	HCD	1	0	1	1		4.18261e+08	766685	Unique	Used	1.1	0.745249	0.251485	1.54372	1.2892	40926.5	45018.9	30500.4	10292.4	63179.1	52762.3	0.001	0.01241	1.86638	0	24.7533	55	4	592.326	2366.28	0.390509	36.7692	12189	12189	MS2	0/0	ZP11b.raw		40926.5	51211.5	40143.2	36069	45303.1
High	gLIGTNHNWcEAFSTYPR	Unambiguous	1	1	Q940J9	N-Term(iTRAQ8plex); C10(iodoTMT6plex)	HCD	1	0	1	1			829956	Unique	Used	1.12108	0.961308	0.256364	1.33356	1.53585	10236.4	11475.9	9840.35	2624.25	13650.9	15721.6	0.001	0.002946	1.84634	0	48.0544	55	4	675.599	2699.38	-4.25537	57.2128	21713	21835	MS2	0/0	ZP14b.raw		10236.4	13054.4	12951.4	9196.49	9788.51
High	aLcADHEVR	Unambiguous	1	1	Q9S9P1	N-Term(iTRAQ8plex); C3(iodoTMT6plex)	HCD	1	0	1	1		89972842	819485	Unique	Used	0.881616	0.743742	0.57842	2.06514	1.19497	93393.7	82337.4	69460.9	54020.8	192871	111603	0.001	0.003611	1.82852	0	32.211	55	3	549.641	1646.91	-3.39677	29.6689	8453	8453	MS2	0/0	ZP14b.raw		93393.7	93663.3	91421.2	189312	138300
High	hFEGGDWDQGGTcQR	Unambiguous	1	1	Q9ZQR5	N-Term(iTRAQ8plex); C13(iodoTMT6plex)	HCD	1	0	1	1		3.93394e+07	786430	Unique	Used	0.764277	0.680959	0.215126	1.03999	1.03876	41031.5	31359.4	27940.7	8826.92	42672.1	42621.9	0.001	0.001946	1.82002	0	16.5174	55	3	776.042	2326.11	-1.56984	37.1485	12368	12368	MS2	0/0	ZP12b.raw		41031.5	35673.1	36774.3	30933.3	30598.4
High	iRPEAVNEmEScVHk	Unambiguous	1	1	Q8RV68	N-Term(iTRAQ8plex); M9(Oxidation); C12(iodoTMT6plex); K15(iTRAQ8plex)	HCD	1	0	1	1		3.86902e+07	852694	Unique	Used	1.293	1.54289	0.756156	2.33176	2.20881	17197.6	22236.5	26534	13004	40100.7	37986.2	0.001	0.004407	1.79229	0	31.5162	55	5	539.899	2695.46	-1.49125	36.5516	12345	12345	MS2	0/0	ZP16b.raw		17197.6	25295.3	34922.8	45571.7	28754.5
High	aGSPVAVLyGAVGTDcFR	Unambiguous	2	1	Q0WL80	N-Term(iTRAQ8plex); Y9(iTRAQ8plex); C16(iodoTMT6plex)	HCD	1	0	1	1		2.47313e+06	776505	Unique	Used	1.18439	0.825286		0.784941	2.27383	2348.14	2781.12	1937.89		1843.15	5339.27	0.001	0.007101	1.77682	0	22.8961	55	5	544.909	2720.51	-3.05137	61.7904	24466	24466	MS2	0/0	ZP11b.raw		2348.14	3163.68	2550.56	0	1321.65
High	nTGSPTck	Unambiguous	4	1	Q9ASR1	N-Term(iTRAQ8plex); C7(iodoTMT6plex); K8(iTRAQ8plex)	HCD	1	0	1	1		1.31467e+07	743363	Unique	Used	0.719528	0.814926	0.221885	1.37701	1.51385	28387.6	20425.7	23133.8	6298.78	39090	42974.7	0.001	0.0114	1.77033	0	0	55	2	873.002	1745	-3.7331	26.2033	7039	7039	MS2	0/0	ZP10b.raw		28387.6	23235.4	30447.6	22073.6	28029.8
High	nEcPHIVVGTPGR	Unambiguous	4	1	Q56XG6	N-Term(iTRAQ8plex); C3(iodoTMT6plex)	HCD	1	0	1	1		1.28016e+08	821843	Unique	Used	0.955858	0.881231	0.169403	1.23155	1.62297	20353.3	19454.9	17936	3447.92	25066.1	33032.9	0.001	0.00171	1.73258	0	53.2886	55	3	671.379	2012.12	0.818952	35.96	11458	11458	MS2	0/0	ZP14b.raw		20353.3	22131	23606.5	12083	17973.9
High	sEAAAAFGNDGcYLEk	Unambiguous	3	1	O04983	N-Term(iTRAQ8plex); C12(iodoTMT6plex); K16(iTRAQ8plex)	HCD	1	0	1	1		1.30102e+07	1106156	Unique	Used	0.515607	0.772533	0.133486	1.45984	1.02811	20244.9	10438.4	15639.9	2702.41	29554.3	20813.9	0.001	0.007213	1.7301	0		55	3	861.789	2583.35	-0.891783	51.9902	20075	20075	MS2	0/0	ZP9b.raw		20244.9	11874.3	20584.5	9470.4	21192.2
High	fMcQGGDFTAGNGTGGESIyGSk	Unambiguous	1	1	Q38900	N-Term(iTRAQ8plex); C3(iodoTMT6plex); Y20(iTRAQ8plex); K23(iTRAQ8plex)	HCD	1	0	1	1		1.76993e+07	773337	Unique	Used	0.644592	0.956773	0.281412	2.05485	1.34134	12462.2	8033.03	11923.5	3507.01	25608	16716.1	0.001	0.00997	1.72978	0	0	55	4	882.204	3525.79	-4.09239	53.1467	20398	20398	MS2	0/0	ZP11b.raw		12462.2	9138.01	15693.1	12290.1	18362.4
High	fPVPASQIDNHGcAIPR	Unambiguous	1	1	Q9LIN2	N-Term(iTRAQ8plex); C13(iodoTMT6plex)	HCD	1	0	1	1		1.24757e+08	771645	Unique	Used	1.17466	0.751913	0.189999	1.31737	1.76946	22068.6	25923.1	16593.7	4193	29072.4	39049.6	0.001	0.001748	1.72142	0	42.968	55	4	614.591	2455.34	1.10002	48.8601	18287	18287	MS2	0/0	ZP11b.raw		22068.6	29489	21839.8	14694.1	20846.6
High	tDYEGcIADHPIR	Unambiguous	1	1	Q39131	N-Term(iTRAQ8plex); C6(iodoTMT6plex)	HCD	1	0	1	1		4.85558e+07	854164	Unique	Used	0.691802	0.753549	0.328891	1.32144	1.18266	47027.2	32533.5	35437.3	15466.8	62143.8	55616.9	0.001	0.01114	1.71176	0	87.0285	55	4	531.532	2123.11	-0.248075	40.3812	14201	14241	MS2	0/0	ZP16b.raw		47027.2	37008.6	46640.9	54202.3	44560.7
High	aLGyEIVGFEVVPcSVk	Unambiguous	2	1	F4JRE0	N-Term(iTRAQ8plex); Y4(iTRAQ8plex); C14(iodoTMT6plex); K17(iTRAQ8plex)	HCD	1	0	1	1		7.4267e+07	777314	Unique	Used	0.443738	0.571865		1.02615	1.25287	5946.62	2638.74	3400.67		6102.11	7450.33	0.001	0.002184	1.70836	0	57.4049	55	5	611.163	3051.79	-0.446549	64.1107	25527	25527	MS2	0/0	ZP11b.raw		5946.62	3001.71	4475.8	0	4375.58
High	hVDyDLEFVQAcNFGL	Unambiguous	1	1	Q9LSG3	N-Term(iTRAQ8plex); Y4(iTRAQ8plex); C12(iodoTMT6plex)	HCD	1	0	1	1			778105	Unique	Used	1.05608				1.42455	1575.47	1663.82				2244.34	0.001	0.003323	1.69265	0	84.2905	55	4	702.626	2807.48	-1.10441	67.2808	26738	26790	MS2	0/0	ZP11b.raw		1575.47	1892.69	0	0	0
High	dQALAWkPcADQR	Unambiguous	3	1	F4HYR4	N-Term(iTRAQ8plex); K7(iTRAQ8plex); C9(iodoTMT6plex)	HCD	1	0	1	1			769440	Unique	Used	0.925887	0.569016	0.114444	1.1542	1.1139	21551.7	19954.4	12263.2	2466.45	24874.9	24006.4	0.001	0.00164	1.68449	0	18.3911	55	3	813.788	2439.35	-3.89237	43.3019	15541	15541	MS2	0/0	ZP11b.raw		21551.7	22699.2	16140.3	8643.51	17836.8
High	tIAEcLADELINAAk	Unambiguous	2	1	P51427	N-Term(iTRAQ8plex); C5(iodoTMT6plex); K15(iTRAQ8plex)	HCD	1	0	1	1		5.063e+06	1116664	Unique	Used	0.993678	1.07579	0.15788	1.85075	1.69122	13784	13696.8	14828.6	2176.21	25510.7	23311.8	0.001	0.00591	1.64869	0	7.69331	55	3	838.151	2512.44	-3.04652	75.4947	32536	32536	MS2	0/0	ZP9b.raw		13784	15580.9	19516.8	7626.37	18292.7
High	gILAIDESNATcGk	Unambiguous	1	1	Q9ZU52	N-Term(iTRAQ8plex); C12(iodoTMT6plex); K14(iTRAQ8plex)	HCD	1	0	1	1		83939437	1078647	Unique	Used	0.780481	0.725055	0.357879	1.14483	1.20729	26051.8	20333	18889	9323.42	29825	31452.1	0.001	0.01189	1.64468	0	54.1615	55	3	777.11	2329.32	-1.88676	49.2171	17797	17797	MS2	0/0	ZP8b.raw		26051.8	23129.9	24860.8	32673.2	21386.3
High	qLcDNAGFDATDVLNk	Unambiguous	1	1	Q9SF16	N-Term(iTRAQ8plex); C3(iodoTMT6plex); K16(iTRAQ8plex)	HCD	1	0	1	1		3.15582e+07	1082134	Unique	Used	0.727297	0.674068	0.146894	1.22213	1.12183	23917.8	17395.3	16122.2	3513.39	29230.6	26831.7	0.001	0.003702	1.62735	0	0	55	3	887.812	2661.42	-3.83729	57.0631	21942	21942	MS2	0/0	ZP8b.raw		23917.8	19788.2	21219.3	12312.4	20960.1
High	lAWHSAGTFDcQSR	Unambiguous	2	1	Q05431	N-Term(iTRAQ8plex); C11(iodoTMT6plex)	HCD	1	0	1	1			807726	Unique	Used	2.07076	1.82727		3.24199	4.34264	3249.33	6728.57	5937.38		10534.3	14110.7	0.001	0.0136	1.62594	0		55	3	738.055	2212.15	2.3297	42.9476	14901	15410	MS2	0/0	ZP13b.raw		3249.33	7654.12	7814.51	0	7553.69
High	vSNIAYNVVNGIcTPVk	Unambiguous	2	1	Q9SIV9	N-Term(iTRAQ8plex); C13(iodoTMT6plex); K17(iTRAQ8plex)	HCD	1	0	1	1		265605481	1111799	Unique	Used	0.840058	0.712351	0.156744	1.16858	1.34029	29990.8	25194.1	21364	4700.88	35046.8	40196.4	0.001	0.00219	1.6169	0	0	55	3	910.196	2728.57	-3.46446	64.1018	26667	26667	MS2	0/0	ZP9b.raw		29990.8	28659.6	28118.3	16473.9	25130.6
High	aDWHScLDSk	Unambiguous	1	1	Q9SIB9	N-Term(iTRAQ8plex); C6(iodoTMT6plex); K10(iTRAQ8plex)	HCD	1	0	1	1		8.76488e+07	787639	Unique	Used	0.727491	0.754735	0.209886	1.0738	1.24145	54617.7	39733.9	41221.9	11463.5	58648.5	67805	0.001	0.003509	1.58128	0	0	55	3	700.382	2099.13	-2.64806	40.1554	13868	13868	MS2	0/0	ZP12b.raw		54617.7	45199.5	54254.3	40172.9	42054.5
High	mmcAAEVHLGTk	Unambiguous	2	1	B9DG17	N-Term(iTRAQ8plex); M2(Oxidation); C3(iodoTMT6plex); K12(iTRAQ8plex)	HCD	1	0	1	1		33841992	823614	Unique	Used	0.759544	0.702462	0.290541	0.953918	1.47318	26885	20420.4	18885.7	7811.21	25646.1	39606.4	0.001	0.006847	1.54388	0	48.2895	55	4	561.811	2244.22	-4.37669	40.4835	13675	13675	MS2	0/0	ZP14b.raw		26885	23229.3	24856.5	27373.8	18389.8
High	iEQDIEcGGAyIk	Unambiguous	4	1	F4HW29	N-Term(iTRAQ8plex); C7(iodoTMT6plex); Y11(iTRAQ8plex); K13(iTRAQ8plex)	HCD	1	0	1	2		29068916	773013	Unique	Used	0.993248	0.753105	0.355646	0.912359	1.36187	21677.8	21531.4	16325.6	7709.61	19777.9	29522.3	0.001	0.001681	1.50097	0	37.14	55	5	536.911	2680.53	-2.11132	52.3384	19996	19996	MS2	0/0	ZP11b.raw		21677.8	24493.2	21487	27017.8	14181.9
High	vHLAGcyIR	Unambiguous	1	1	Q8GXV7	N-Term(iTRAQ8plex); C6(iodoTMT6plex); Y7(iTRAQ8plex)	HCD	1	0	1	1		166214968	883278	Unique	Used	0.76963	0.769319	0.208071	1.39562	1.50139	88523.9	68130.6	68103.2	18419.3	123546	132909	0.001	0.006673	1.48334	0	75.1352	55	4	493.051	1969.18	-1.15967	37.8268	13030	13030	MS2	0/0	ZP18b.raw		88523.9	77502.4	89634.2	64549	88589.4
High	lHcLIPAPk	Unambiguous	2	1	B9DFI7	N-Term(iTRAQ8plex); C3(iodoTMT6plex); K9(iTRAQ8plex)	HCD	1	0	1	1			856460	Unique	Used	0.852295	0.964767		1.09194	1.43172	10329.6	8803.9	9965.7		11279.3	14789.2	0.001	0.007411	1.46983	0	60.9238	55	4	483.058	1929.21	-1.36137	46.7847	17182	17182	MS2	0/0	ZP16b.raw		10329.6	10014.9	13116.4	0	8087.95
High	hELcNAYTELNDPVVQR	Unambiguous	1	1	Q9ZPI1	N-Term(iTRAQ8plex); C4(iodoTMT6plex)	HCD	1	0	1	1			790618	Unique	Used	0.675617	0.962489	0.107978	1.18099	1.17776	22412.3	15142.1	21571.6	2420.04	26468.7	26396.3	0.001	0.008863	1.46961	0	36.9746	55	3	878.798	2634.38	-0.939448	47.691	17580	17580	MS2	0/0	ZP12b.raw		22412.3	17225	28391.6	8480.84	18979.7
High	eNVTcFEENDFQILR	Unambiguous	3	1	B9DHN8	N-Term(iTRAQ8plex); C5(iodoTMT6plex)	HCD	1	0	1	1			1084356	Unique	Used	0.938139	0.922127	0.299604	1.0484	1.48173	36217.6	33977.1	33397.2	10851	37970.7	53664.6	0.001	0.01328	1.44337	0	61.0848	55	3	830.762	2490.27	-3.26284	61.8053	24533	24533	MS2	0/0	ZP8b.raw		36217.6	38650.9	43955.9	38026.4	27227.2
High	nVNGAVETcmETFHR	Unambiguous	1	1	Q9SKT6	N-Term(iTRAQ8plex); C9(iodoTMT6plex); M10(Oxidation)	HCD	1	0	1	1		43492464	786675	Unique	Used	1.112	0.912299	0.286009	1.23492	1.81157	52796.7	58710	48166.4	15100.3	65199.9	95644.7	0.001	0.01171	1.43842	0	67.0492	55	4	590.05	2357.18	-3.20577	37.7455	12670	12670	MS2	0/0	ZP12b.raw		52796.7	66785.8	63394.4	52918	46752.1
High	vAQLVVLAEDcNQPDYVk	Unambiguous	1	1	Q9S9P1	N-Term(iTRAQ8plex); C11(iodoTMT6plex); K18(iTRAQ8plex)	HCD	1	0	1	1		58548384	1087678	Unique	Used	1.01106	0.84278	0.556958	2.42819	1.27052	7480.79	7563.55	6304.66	4166.49	18164.8	9504.46	0.001	0.00276	1.42779	0		55	3	981.221	2941.65	0.514672	69.3648	28496	28496	MS2	0/0	ZP8b.raw		7480.79	8603.95	8297.9	14601.2	13025.2
High	lLEcGEVSQQDIDR	Unambiguous	4	1	Q9M2T8	N-Term(iTRAQ8plex); C4(iodoTMT6plex)	HCD	1	0	1	3		1.09225e+07	1079080	Unique	Used	0.838536	0.78869	0.237397	0.959034	1.12005	49583.9	41577.9	39106.3	11771.1	47552.6	55536.3	0.001	0.002904	1.42281	0	26.4122	55	3	746.731	2238.18	-5.1958	50.1187	18297	18297	MS2	0/0	ZP8b.raw		49583.9	47297.2	51469.9	41250.9	34098
High	tDyEGcIADHPIR	Unambiguous	1	1	Q39131	N-Term(iTRAQ8plex); Y3(iTRAQ8plex); C6(iodoTMT6plex)	HCD	1	0	1	1		1.0323e+09	853475	Unique	Used	0.837838	0.587517	0.332384	1.21222	1.04867	33172.8	27793.5	19489.6	11026.1	40212.9	34787.4	0.001	0.008419	1.34391	0	28.8837	55	4	607.583	2427.31	-0.886369	38.5787	13329	13329	MS2	0/0	ZP16b.raw		33172.8	31616.6	25651.3	38640.2	28835
High	tVIQNWLVSDIcQk	Unambiguous	1	1	A7WM73	N-Term(iTRAQ8plex); C12(iodoTMT6plex); K14(iTRAQ8plex)	HCD	1	0	1	1		6.53074e+07	1113010	Unique	Used	0.987783	0.762772	0.115096	1.00917	1.74904	26332.1	26010.4	20085.4	3030.73	26573.7	46056	0.001	0.00542	1.318	0		55	3	862.169	2584.49	-1.04583	66.7436	28090	28090	MS2	0/0	ZP9b.raw		26332.1	29588.3	26435.5	10621	19054.9
High	cyEcGETGHFAR	Unambiguous	1	1	O81126	C1(iodoTMT6plex); Y2(iTRAQ8plex); C4(Nethylmaleimide)	HCD	1	0	1	1		1.86609e+08	823093	Unique	Used	0.8364	0.969707	1.0532	2.37037	1.67183	60992.3	51014	59144.7	64237.3	144574	101969	0.001	0.00547	1.29753	0	59.2786	55	4	533.511	2131.02	1.18567	39.187	13029	13029	MS2	0/0	ZP14b.raw		60992.3	58031.2	77843.5	225115	103668
High	lDDSSEcVTR	Unambiguous	2	1	Q9M356	N-Term(iTRAQ8plex); C7(iodoTMT6plex)	HCD	1	0	1	1		126029750	1073126	Unique	Used	0.841049	0.616283	0.217298	1.32187	1.38019	33036.2	27785	20359.6	7178.7	43669.6	45596.3	0.001	0.009378	1.29267	0	15.6184	55	2	879.465	1757.92	1.52067	36.677	11200	11200	MS2	0/0	ZP8b.raw		33036.2	31607	26796.4	25157.3	31313.7
High	lADcVGLTLGPR	Unambiguous	1	1	P21238	N-Term(iTRAQ8plex); C4(iodoTMT6plex)	HCD	1	0	1	2		1.83368e+08	1107844	Unique	Used	0.72499	0.699292	0.452075	1.23974	1.09365	183030	132695	127992	82743.3	226910	200171	0.001	0.004991	1.14962	0	52.0642	55	3	616.702	1848.09	1.90069	55.492	22022	22022	MS2	0/0	ZP9b.raw		183030	150948	168457	289968	162708
High	dLVGSVFTQGGWSNFLcSEk	Unambiguous	2	1	Q8H7I0	N-Term(iTRAQ8plex); C17(iodoTMT6plex); K20(iTRAQ8plex)	HCD	1	0	1	1			1091031	Unique	Used	0.43125	0.210541		1.62513	0.889977	8122.67	3502.9	1710.16		13200.4	7228.99	0.001	0.008724	1.13936	0	15.8593	55	4	778.668	3111.65	-2.63087	77.5451	32603	32603	MS2	0/0	ZP8b.raw		8122.67	3984.75	2250.83	0	9465.49
High	tILFAVPGAFTPTcSQk	Unambiguous	1	1	Q949U7	N-Term(iTRAQ8plex); C14(iodoTMT6plex); K17(iTRAQ8plex)	HCD	1	0	1	1		8.18179e+08	1112219	Unique	Used	1.14945	0.706615	0.622968	2.202	1.78853	22428.8	25780.8	15848.5	13972.4	49388	40114.5	0.002	0.02217	3.04819	0	48.9408	55	4	680.401	2718.58	5.89372	65.0251	27163	27163	MS2	0/0	ZP9b.raw		22428.8	29327.1	20859.1	48965.3	35414.1
High	aVYEFPEFDQQIGESAGPEck	Unambiguous	5	1	Q683B7	N-Term(iTRAQ8plex); C20(iodoTMT6plex); K21(iTRAQ8plex)	HCD	1	0	1	1		59035679	1059177	Unique	Used	1.01071	0.782582	0.172671	1.26215	1.47376	20331.4	20549.2	15911	3510.66	25661.4	29963.7	0.002	0.01774	2.57606	0	75.2049	55	5	657.139	3281.67	-4.52124	63.1955	24580	24580	MS2	0/0	ZP7b.raw		20331.4	23375.9	20941.3	12302.8	18400.7
High	gLLGWDETck	Unambiguous	2	1	Q8H153	N-Term(iTRAQ8plex); C9(iodoTMT6plex); K10(iTRAQ8plex)	HCD	1	0	1	1		1.60057e+09	1105513	Unique	Used	0.900965	0.79395	0.266652	1.20303	2.04847	120745	108787	95865.1	32196.8	145260	247341	0.002	0.02079	2.34763	0	63.9912	55	3	687.06	2059.16	-1.26532	50.6461	19330	19330	MS2	0/0	ZP9b.raw		120745	123751	126173	112831	104160
High	vVTITDcGQLS	Unambiguous	1	1	Q42406	N-Term(iTRAQ8plex); C7(iodoTMT6plex)	HCD	1	0	1	1		1567634542	973855	Unique	Used	0.898124	0.676741	0.319852	2.25711	1.60706	116682	104795	78963.4	37320.9	263364	187514	0.002	0.01927	2.29026	0	0	55	2	885.003	1769	0.61105	54.5635	20485	20485	MS2	0/0	ZP4b.raw		116682	119210	103928	130788	188847
High	dGHAFSAcVDk	Unambiguous	3	1	Q56ZQ3	N-Term(iTRAQ8plex); C8(iodoTMT6plex); K11(iTRAQ8plex)	HCD	1	0	1	1		65065845	786102	Unique	Used	0.84587	0.689977	0.16792	1.44899	1.17967	28305	23942.3	19529.8	4752.96	41013.6	33390.6	0.002	0.02186	2.11392	0	53.9525	55	4	522.539	2087.14	-0.44496	36.3718	11970	12020	MS2	0/0	ZP12b.raw		28305	27235.7	25704.2	16656.4	29409.2
High	ncAPIMVR	Unambiguous	2	1	Q05431	N-Term(iTRAQ8plex); C2(iodoTMT6plex)	HCD	1	0	1	1		798758114	746836	Unique	Used	0.88606	0.70544	0.569324	2.02793	1.21886	488714	433030	344758	278237	991077	595675	0.002	0.01711	2.05691	0	56.0572	29	3	512.966	1536.88	-2.31503	34.9938	11378	11378	MS2	0/0	ZP10b.raw		488714	492595	453755	975060	710661
High	iVPLcELSIk	Unambiguous	1	1	P32826	N-Term(iTRAQ8plex); C5(iodoTMT6plex); K10(iTRAQ8plex)	HCD	1	0	1	1		75815088	1109289	Unique	Used	1.00595	0.620246	0.283459	1.24275	1.25738	43737.1	43997.4	27127.7	12397.7	54354	54994.1	0.002	0.01852	1.99916	0	28.8185	55	4	513.827	2052.29	-1.79111	58.5951	23711	23711	MS2	0/0	ZP9b.raw		43737.1	50049.5	35704.2	43446.7	38975
High	acDLGLEVkPWIk	Unambiguous	2	1	Q42560	N-Term(iTRAQ8plex); C2(iodoTMT6plex); K9(iTRAQ8plex); K13(iTRAQ8plex)	HCD	1	0	1	1			812867	Unique	Used	0.491823	0.880558	0.163075	1.07679	1.66869	19917.4	9795.84	17538.4	3248.04	21446.9	33236	0.002	0.02158	1.92582	0	86.5698	55	4	679.163	2713.63	-4.22212	56.5045	21418	21418	MS2	0/0	ZP13b.raw		19917.4	11143.3	23083.3	11382.5	15378.7
High	dcVDISENR	Unambiguous	1	1	Q9LZA4	N-Term(iTRAQ8plex); C2(iodoTMT6plex)	HCD	1	0	1	1		5.80887e+07	1072359	Unique	Used	1.09616	0.644705	0.241857	1.0098	1.24821	51468.6	56417.8	33182	12448	51973	64243.7	0.002	0.02198	1.79184	0	30.7178	55	3	561.964	1683.88	-3.29189	34.9147	10279	10279	MS2	0/0	ZP8b.raw		51468.6	64178.4	43672.6	43623.2	37267.7
High	vTIDHNVFcTTk	Unambiguous	2	1	C0LGN6	N-Term(iTRAQ8plex); C9(iodoTMT6plex); K12(iTRAQ8plex)	HCD	1	0	1	1		292069501	789594	Unique	Used	0.68244	0.551617	0.248976	1.21509	1.33693	35685	24352.9	19684.5	8884.71	43360.3	47708.5	0.002	0.02177	1.56757	0	0	55	3	772.442	2315.31	-3.48299	45.0156	16289	16289	MS2	0/0	ZP12b.raw		35685	27702.7	25907.8	31135.8	31091.9
High	lDDSSEcVTR	Unambiguous	2	1	Q9M356	N-Term(iTRAQ8plex); C7(iodoTMT6plex)	HCD	1	0	1	1		1193909618	1073079	Unique	Used	0.842126	0.588728	0.154524	1.12107	1.2313	54893.1	46226.9	32317.1	8482.29	61538.8	67589.7	0.002	0.01854	1.4422	0	28.1059	55	3	586.646	1757.92	1.9991	36.5752	11145	11145	MS2	0/0	ZP8b.raw		54893.1	52585.7	42534.2	29725.6	44126.9
High	vTGDyScTAEVQR	Unambiguous	1	1	Q9M2Y6	N-Term(iTRAQ8plex); Y5(iTRAQ8plex); C7(iodoTMT6plex)	HCD	1	0	1	3		240560759	785578	Unique	Used	0.844345	0.645057	0.249565	1.2308	1.13157	52265.2	44129.9	33714	13043.6	64327.8	59141.5	0.002	0.0201	1.19081	0	35.2954	55	4	592.323	2366.27	-3.83968	35.1864	11344	11344	MS2	0/0	ZP12b.raw		52265.2	50200.2	44372.9	45710.3	46126.8
High	aLGyEIVGFEVVPcSVk	Unambiguous	2	1	F4JRE0	N-Term(iTRAQ8plex); Y4(iTRAQ8plex); C14(iodoTMT6plex); K17(iTRAQ8plex)	HCD	1	0	1	1		1.44076e+08	777306	Unique	Used	0.716725	0.940844		0.825481	1.71251	8393.64	6015.93	7897.11		6928.79	14374.2	0.002	0.02149	1.17091	0	40.0872	55	4	763.701	3051.78	-2.42213	64.0856	25516	25516	MS2	0/0	ZP11b.raw		8393.64	6843.46	10393.8	0	4968.35
High	eIETcVTPFPk	Unambiguous	1	1	Q94EJ6	N-Term(iTRAQ8plex); C5(iodoTMT6plex); K11(iTRAQ8plex)	HCD	1	0	1	1		41826300	1105015	Unique	Used	0.954591	0.70478	0.136101	1.21176	1.5457	23102.9	22053.9	16282.5	3144.34	27995.2	35710.1	0.002	0.01675	0.953961	0	0	55	2	1101.13	2201.26	-3.95698	49.6085	18755	18755	MS2	0/0	ZP9b.raw		23102.9	25087.5	21430.2	11019.1	20074.2
High	dGIVLNcPHVk	Unambiguous	1	1	Q9LIN9	N-Term(iTRAQ8plex); C7(iodoTMT6plex); K11(iTRAQ8plex)	HCD	1	0	1	1		194982881	807091	Unique	Used	0.724839	0.67607	0.231739	1.34012	1.16766	142829	103528	96562.4	33099	191408	166775	0.003	0.02718	2.65424	0	64.2734	55	4	533.824	2132.27	3.162	41.3194	14105	14105	MS2	0/0	ZP13b.raw		142829	117769	127091	115993	137251
High	lcEcPTVQGVk	Unambiguous	1	1	P93026	N-Term(iTRAQ8plex); C2(iodoTMT6plex); C4(iodoTMT6plex); K11(iTRAQ8plex)	HCD	1	0	1	1		5.87786e+08	823932	Unique	Used	0.681443	0.655024	0.21437	1.15641	1.18886	124376	84754.8	81469	26662.3	143829	147865	0.003	0.03235	2.03276	0	37.3952	55	4	611.617	2443.45	3.19582	41.3248	14079	14079	MS2	0/0	ZP14b.raw		124376	96413.3	107226	93436.3	103134
High	tcQEQk	Unambiguous	2	1	I1VCA3	N-Term(iTRAQ8plex); C2(iodoTMT6plex); K6(iTRAQ8plex)	HCD	1	0	1	1		5354707400	742722	Unique	Used	0.625966	0.555237	0.818808	1.97116	0.79606	254213	159129	141148	208152	501094	202369	0.003	0.02459	2.02079	0	11.6661	55	3	558.659	1673.96	-2.4712	24.5549	6233	6233	MS2	0/0	ZP10b.raw		254213	181018	185773	729453	359314
High	iNWIcNPVHk	Unambiguous	2	1	O23515	N-Term(iTRAQ8plex); C5(iodoTMT6plex); K10(iTRAQ8plex)	HCD	1	0	1	1		4.57649e+07	827849	Unique	Used	0.622366	0.780131	0.162018	0.948995	1.32505	22445.1	13969.1	17510.1	3636.52	21300.3	29740.9	0.003	0.02928	1.99565	0	50.8561	55	4	541.075	2161.28	2.76268	51.3288	18980	18980	MS2	0/0	ZP14b.raw		22445.1	15890.6	23046	12743.9	15273.6
High	iVcLINFEHk	Unambiguous	2	1	Q84VY4	N-Term(iTRAQ8plex); C3(iodoTMT6plex); K10(iTRAQ8plex)	HCD	1	0	1	1		6.687e+06	813506	Unique	Used	0.394237	0.916642	0.330305	1.401	1.52069	8340.8	3288.26	7645.53	2755.01	11685.5	12683.8	0.003	0.03196	1.98405	0	10.0181	55	4	539.077	2153.29	-2.23924	58.3298	22254	22254	MS2	0/0	ZP13b.raw		8340.8	3740.57	10062.7	9654.74	8379.18
High	fNcLVPPPVGyk	Unambiguous	1	1	Q8VZV7	N-Term(iTRAQ8plex); C3(iodoTMT6plex); Y11(iTRAQ8plex); K12(iTRAQ8plex)	HCD	1	0	1	1		2.20608e+06	829033	Unique	Used	1.64697	2.79763		3.04221	4.15848	2020.64	3327.92	5653.01		6147.21	8402.79	0.003	0.02486	1.97416	0	62.1381	55	5	515.913	2575.54	-0.967728	54.6726	20524	20524	MS2	0/0	ZP14b.raw		2020.64	3785.7	7440.23	0	4407.91
High	lLGGLLASGFDEDScLSR	Unambiguous	1	1	Q9SWH5	N-Term(iTRAQ8plex); C15(iodoTMT6plex)	HCD	1	0	1	1		7964741	1065057	Unique	Used	1.03169	0.551071		0.929319	1.1879	16059.2	16568.2	8849.76		14924.1	19076.7	0.003	0.02559	1.89145	0	25.5394	55	3	829.453	2486.34	0.513257	76.8518	31647	31647	MS2	0/0	ZP7b.raw		16059.2	18847.2	11647.6	0	10701.5
High	vFFNGEEcSLPTILPMR	Unambiguous	1	1	Q8GZ17	N-Term(iTRAQ8plex); C8(iodoTMT6plex)	HCD	1	0	1	1		2.78557e+07	1089217	Unique	Used	0.953396	0.748721	0.188747	1.66438	1.3491	10044.2	9576.07	7520.28	1895.81	16717.3	13550.5	0.003	0.02396	1.88593	0	16.2439	55	4	647.356	2586.4	3.50755	72.9858	30354	30354	MS2	0/0	ZP8b.raw		10044.2	10893.3	9897.84	6643.72	11987.3
High	mmcAAEVHLGTk	Unambiguous	2	1	B9DG17	N-Term(iTRAQ8plex); M2(Oxidation); C3(iodoTMT6plex); K12(iTRAQ8plex)	HCD	1	0	1	1		6.8627e+07	806927	Unique	Used	0.811692	0.851099	0.252071	1.159	1.81457	37100.5	30114.2	31576.2	9351.96	42999.3	67321.4	0.003	0.03304	1.86624	0	61.7562	55	4	561.812	2244.23	-2.09218	40.9495	13909	13909	MS2	0/0	ZP13b.raw		37100.5	34256.6	41559.1	32773.3	30833.1
High	gFHIDGcQASVEAk	Unambiguous	2	1	Q39099	N-Term(iTRAQ8plex); C7(iodoTMT6plex); K14(iTRAQ8plex)	HCD	1	0	1	1		1.02433e+07	806522	Unique	Used	1.09025	0.845577		1.46958	1.7879	14471.8	15777.9	12237.1		21267.6	25874.3	0.003	0.02918	1.7937	0	49.422	55	4	600.582	2399.3	-4.90487	39.8891	13395	13888	MS2	0/0	ZP13b.raw		14471.8	17948.3	16105.9	0	15250.1
High	scSFALQGSyQLDYk	Unambiguous	2	1	Q9SRX5	N-Term(iTRAQ8plex); C2(iodoTMT6plex); Y10(iTRAQ8plex); K15(iTRAQ8plex)	HCD	1	0	1	1		1.81774e+07	811146	Unique	Used	0.890123	0.647338	0.228839	1.04931	1.23586	13110.7	11670.1	8487.05	3000.23	13757.1	16203	0.003	0.02606	1.7888	0	41.3485	55	5	591.13	2951.62	-1.1204	51.8933	19222	19222	MS2	0/0	ZP13b.raw		13110.7	13275.4	11170.3	10514.1	9864.67
High	aTGIPYAFAPcIAVcR	Unambiguous	1	1	Q8W112	N-Term(iTRAQ8plex); C11(Nethylmaleimide); C15(iodoTMT6plex)	HCD	1	0	1	1		5.8303e+07	1087987	Unique	Used	1.06322	0.842485		1.01141	1.87794	16990.5	18064.6	14314.2		17184.3	31907.1	0.003	0.03127	1.67283	0	10.1457	55	3	804.438	2411.3	-4.3539	70.0746	28866	28866	MS2	0/0	ZP8b.raw		16990.5	20549.5	18839.7	0	12322.2
High	vDcTQEGDLcR	Unambiguous	2	1	Q9T042	N-Term(iTRAQ8plex); C3(iodoTMT6plex); C10(iodoTMT6plex)	HCD	1	0	1	1		102640108	747027	Unique	Used	0.99941	0.945809	0.238006	1.30598	1.5336	52220	52189.2	49390.1	12428.7	68198.2	80084.3	0.003	0.0329	1.31481	0	17.1106	55	3	734.395	2201.17	-1.03993	35.452	11611	11611	MS2	0/0	ZP10b.raw		52220	59368.1	65005	43555.3	48902.1
High	qFNVEILNGGcHEk	Unambiguous	1	1	Q7G192	N-Term(iTRAQ8plex); C11(iodoTMT6plex); K14(iTRAQ8plex)	HCD	1	0	1	1		1.35778e+07	809360	Unique	Used	1.06357	0.934773	0.190215	1.18719	1.86664	18047.1	19194.4	16870	3432.83	21425.3	33687.5	0.003	0.02717	1.31301	0	27.3473	55	4	632.106	2525.4	2.74981	47.0645	16936	16936	MS2	0/0	ZP13b.raw		18047.1	21834.7	22203.5	12030.1	15363.2
High	eGTDScTSk	Unambiguous	3	1	C0Z3I9	N-Term(iTRAQ8plex); C6(iodoTMT6plex); K9(iTRAQ8plex)	HCD	1	0	1	1		55381387	1094738	Unique	Used	0.818571	0.625544	0.478403	1.77717	1.17649	43960.6	35984.9	27499.3	21030.9	78125.3	51719.2	0.003	0.0261	1.11426	0	7.66666	55	3	622.339	1865	-3.15116	27.7209	6759	6759	MS2	0/0	ZP9b.raw		43960.6	40934.8	36193.3	73701.2	56020.5
High	vAVcNIVVVAR	Unambiguous	5	1	F4HYR4	N-Term(iTRAQ8plex); C4(iodoTMT6plex)	HCD	1	0	1	1		5.35148e+07	1104420	Unique	Used	0.89492	0.747782	0.240317	0.932883	1.37002	81474.5	72913.1	60925.1	19579.7	76006.1	111622	0.003	0.02291	1.11304	0	71.4607	55	3	592.706	1776.1	-0.629032	48.3674	18067	18067	MS2	0/0	ZP9b.raw		81474.5	82942.7	80186.8	68615.8	54500.9
High	fGkPVTGEEGVNScDMAWR	Unambiguous	1	1	Q9SI07	N-Term(iTRAQ8plex); K3(iTRAQ8plex); C14(iodoTMT6plex)	HCD	1	0	1	3		39596159	753624	Unique	Used	0.712	0.74815	0.212081	1.12857	1.02255	18902.1	13458.3	14141.6	4008.77	21332.2	19328.2	0.003	0.02717	1.07193	0	0	55	4	755.896	3020.56	-3.96069	51.2988	19676	19676	MS2	0/0	ZP10b.raw		18902.1	15309.5	18612.5	14048.5	15296.5
High	sDDGGADTATDDPcPcA	Unambiguous	1	1	Q93VM8	N-Term(iTRAQ8plex); C14(Nethylmaleimide); C16(iodoTMT6plex)	HCD	1	0	1	1		1.65869e+07	954037	Unique	Used	0.857983	0.743106	0.148093	0.899987	1.54707	12687.6	10885.7	9428.22	1878.95	11418.7	19628.6	0.003	0.03287	0.944366	0	0	55	3	790.349	2369.03	-2.81686	49.4964	16479	16479	MS2	0/0	ZP3b.raw		12687.6	12383.1	12409	6584.63	8187.86
High	nGTcPWLRPDGk	Unambiguous	1	1	Q9LUT2	N-Term(iTRAQ8plex); C4(iodoTMT6plex); K12(iTRAQ8plex)	HCD	1	0	1	1		987693043	806480	Unique	Used	0.575955	0.852356	0.370984	1.52142	1.01326	190508	109724	162381	70675.5	289843	193035	0.004	0.04433	2.82876	0	24.153	55	4	571.08	2281.3	3.02781	39.8045	13347	13347	MS2	0/0	ZP13b.raw		190508	124817	213718	247677	207835
High	tcAQDEVLR	Unambiguous	2	1	Q9C6U3	N-Term(iTRAQ8plex); C2(iodoTMT6plex)	HCD	1	0	1	1		9.07008e+08	1097370	Unique	Used	0.374301	0.914316	0.127991	1.23743	1.24768	148205	55473.4	135506	18969	183394	184912	0.004	0.03851	2.24772	0	53.2058	54	3	556.646	1667.92	-0.375571	33.6929	9911	9911	MS2	0/0	ZP9b.raw		148205	63104	178347	66475.5	131505
High	nTGSPTck	Unambiguous	4	1	Q9ASR1	N-Term(iTRAQ8plex); C7(iodoTMT6plex); K8(iTRAQ8plex)	HCD	1	0	1	1		7.18238e+07	1094678	Unique	Used	0.683576	0.783267	0.250066	1.37517	1.3645	84556.4	57800.8	66230.2	21144.7	116279	115377	0.004	0.03484	2.11605	0	27.7272	55	4	437.005	1745	-3.74851	27.5581	6682	6682	MS2	0/0	ZP9b.raw		84556.4	65751.6	87169.2	74100.1	83379.2
High	vPDEALGcGLTk	Unambiguous	5	1	Q0WN00	N-Term(iTRAQ8plex); C8(iodoTMT6plex); K12(iTRAQ8plex)	HCD	1	0	1	1		4.63674e+07	1078955	Unique	Used	0.734953	0.605732	0.250822	1.02431	1.67739	29120.1	21401.9	17639	7303.98	29828	48845.9	0.004	0.04359	1.91125	0	77.0422	55	4	535.815	2140.24	-3.05373	49.8648	18154	18154	MS2	0/0	ZP8b.raw		29120.1	24345.9	23215.6	25596.3	21388.4
High	aTPGHTAGcVTYVTGEGADQPQPR	Unambiguous	2	1	Q9C8L4	N-Term(iTRAQ8plex); C9(iodoTMT6plex)	HCD	1	0	1	1		2.81972e+07	767330	Unique	Used	0.730242	0.6956		2.39204	2.04465	3702.29	2703.57	2575.32		8856.03	7569.89	0.004	0.03548	1.89543	0	51.9127	55	4	762.394	3046.55	0.717432	38.3477	12984	12984	MS2	0/0	ZP11b.raw		3702.29	3075.46	3389.51	0	6350.29
High	tALHFAcGYGEVR	Unambiguous	1	1	Q29Q26	N-Term(iTRAQ8plex); C7(iodoTMT6plex)	HCD	1	0	1	1		1.56875e+07	841539	Unique	Used	0.793161	0.957662	0.807466	2.28499	1.86575	35275.2	27978.9	33781.8	28483.6	80603.5	65814.7	0.004	0.03378	1.88844	0	69.6148	55	4	515.032	2057.11	-1.40853	44.0091	15435	15435	MS2	0/0	ZP15b.raw		35275.2	31827.6	44462	99818.6	57797.5
High	tYcAEIAHNVSTk	Unambiguous	1	1	P49211	N-Term(iTRAQ8plex); C3(iodoTMT6plex); K13(iTRAQ8plex)	HCD	1	0	1	1		36755550	823291	Unique	Used	0.680045	0.876783	0.141831	1.19277	1.66828	21625.4	14706.3	18960.8	3067.16	25794.2	36077.2	0.004	0.0345	1.8497	0	77.0357	55	4	594.338	2374.33	3.08113	39.6628	13271	13271	MS2	0/0	ZP14b.raw		21625.4	16729.2	24955.3	10748.7	18495.9
High	cHTILNcAR	Unambiguous	3	1	Q8LBZ7	C1(Nethylmaleimide); C7(iodoTMT6plex)	HCD	1	0	1	1		2.49045e+08	748132	Unique	Used	1.04508	0.742274	0.26824	1.35349	1.30664	173266	181077	128611	46476.9	234514	226396	0.004	0.0411	1.75908	0	57.9314	55	3	495.594	1484.77	0.572996	38.1579	12970	12970	MS2	0/0	ZP10b.raw		173266	205985	169272	162875	168160
High	vDHPcWERPEDMk	Unambiguous	1	1	Q8LCP6	N-Term(iTRAQ8plex); C5(iodoTMT6plex); K13(iTRAQ8plex)	HCD	1	0	1	1		5.38837e+07	840384	Unique	Used	0.947771	1.08113	0.125577	1.25935	1.90128	36130.5	34243.4	39061.7	4537.14	45501	68694	0.004	0.03837	1.61649	0	49.5573	55	5	516.674	2579.34	-3.42539	40.8792	13952	13952	MS2	0/0	ZP15b.raw		36130.5	38953.8	51411.2	15900.1	32626.9
High	fEcVVANAETk	Unambiguous	1	1	Q9M2F8	N-Term(iTRAQ8plex); C3(iodoTMT6plex); K11(iTRAQ8plex)	HCD	1	0	1	1		294670332	804561	Unique	Used	0.878999	0.765555	0.18695	0.929932	1.75572	39156.6	34418.6	29976.5	7320.3	36412.9	68748	0.004	0.0399	1.20882	0	14.0421	55	3	716.743	2148.21	-0.365883	34.8855	10939	10939	MS2	0/0	ZP13b.raw		39156.6	39153	39453.7	25653.5	26110.2
High	lQELLSSMcFk	Unambiguous	1	1	Q94II3	N-Term(iTRAQ8plex); C9(iodoTMT6plex); K11(iTRAQ8plex)	HCD	1	0	1	1		2.05629e+07	1117028	Unique	Used	1.93545	0.888263		2.04291	1.59787	3341.97	6468.22	2968.55		6827.33	5340.01	0.004	0.04145	1.16338	0	56.2205	55	4	559.826	2236.28	-1.48325	76.3843	32983	32983	MS2	0/0	ZP9b.raw		3341.97	7357.95	3907.06	0	4895.6
High	lScSSEVcTATER	Unambiguous	2	1	Q9LP81	N-Term(iTRAQ8plex); C3(iodoTMT6plex); C8(iodoTMT6plex)	HCD	1	0	1	2		2.59011e+08	805037	Unique	Used	0.863647	0.85082	0.190937	1.15337	1.35163	107240	92617.6	91242	20476.1	123687	144949	0.004	0.04513	1.14253	0	0	55	3	783.426	2348.26	0.973974	36.0959	11534	11534	MS2	0/0	ZP13b.raw		107240	105358	120088	71756.9	88691.1
High	fWHPVDDSPScNS	Unambiguous	2	1	Q9SIV9	N-Term(iTRAQ8plex); C11(iodoTMT6plex)	HCD	1	0	1	1		3.58635e+07	1078568	Unique	Used	0.964602	0.607777		0.648925	1.4535	23801.1	22958.6	14465.8		15445.1	34594.8	0.004	0.03362	1.09767	0	0	55	2	1062.52	2124.02	-4.59676	49.0487	17705	17705	MS2	0/0	ZP8b.raw		23801.1	26116.7	19039.2	0	11075.1
High	aLQVVLAEckPk	Unambiguous	5	1	F4J4J3	N-Term(iTRAQ8plex); C9(iodoTMT6plex); K10(iTRAQ8plex); K12(iTRAQ8plex)	HCD	1	0	1	1		9.64835e+07	811070	Unique	Used	0.780024	0.890197	0.24849	1.41073	1.575	85607.7	66776	76207.7	21272.6	120769	134832	0.004	0.03762	1.0951	0	34.7798	55	4	635.902	2540.59	-2.55527	51.7144	19130	19130	MS2	0/0	ZP13b.raw		85607.7	75961.4	100301	74548.4	86598.7
High	lWLFEcR	Unambiguous	1	1	Q9ZV57	N-Term(iTRAQ8plex); C6(iodoTMT6plex)	HCD	1	0	1	1		2.82502e+07	1110701	Unique	Used	0.880148	0.642162	0.165333	1.13522	1.60736	90651.4	79786.7	58212.9	14987.7	102909	145709	0.005	0.05306	2.15801	0	67.6005	55	3	533.977	1599.92	-1.35652	61.6992	25375	25375	MS2	0/0	ZP9b.raw		90651.4	90761.7	76617.1	52523.3	73791.8
High	tFEQQcVGPSk	Unambiguous	2	1	F4ITY5	N-Term(iTRAQ8plex); C6(iodoTMT6plex); K11(iTRAQ8plex)	HCD	1	0	1	1		1.00092e+08	1099540	Unique	Used	0.94442	0.741738	0.211309	1.2534	1.36501	75440	71247	55956.7	15941.2	94556.7	102976	0.005	0.05447	2.07331	0	70.6102	55	4	541.06	2161.22	3.15989	38.3103	12444	12444	MS2	0/0	ZP9b.raw		75440	81047.4	73647.7	55864.7	67802.8
High	aDWHScLDNR	Unambiguous	2	1	Q42560	N-Term(iTRAQ8plex); C6(iodoTMT6plex)	HCD	1	0	1	1		108684683	786611	Unique	Used	0.81584	0.775789	0.236593	1.03932	1.34738	62355.2	50871.9	48374.5	14752.8	64807	84016	0.005	0.05566	1.99228	0	61.6332	55	4	463.241	1849.94	-3.10206	37.5954	12592	12592	MS2	0/0	ZP12b.raw		62355.2	57869.6	63668.2	51700.1	46470.4
High	fEPDMLAFSGcDFGGGEk	Unambiguous	2	1	O23508	N-Term(iTRAQ8plex); C11(iodoTMT6plex); K18(iTRAQ8plex)	HCD	1	0	1	1		23945599	1061418	Unique	Used	0.862158	0.604151		0.853596	1.01061	14332.9	12357.2	8659.23		12234.5	14484.9	0.005	0.0482	1.75603	0	45.2316	55	4	711.863	2844.43	-1.49868	68.1037	27216	27216	MS2	0/0	ZP7b.raw		14332.9	14057	11396.9	0	8772.86
High	gcDASLLIDSTNSEk	Unambiguous	1	1	Q43729	N-Term(iTRAQ8plex); C2(iodoTMT6plex); K15(iTRAQ8plex)	HCD	1	0	1	2		2.91903e+07	1078538	Unique	Used	1.30363	1.05819		1.37353	1.3175	7629.39	9945.93	8073.37		10479.2	10051.8	0.005	0.0484	1.44548	0	0	55	4	623.342	2490.35	-3.19581	48.9849	17670	17670	MS2	0/0	ZP8b.raw		7629.39	11314	10625.8	0	7514.2
High	vIPGFMcQGGDFTAk	Unambiguous	1	1	Q42406	N-Term(iTRAQ8plex); C7(iodoTMT6plex); K15(iTRAQ8plex)	HCD	1	0	1	1		345840906	1109594	Unique	Used	0.831924	0.749301	0.390223	2.39943	1.51282	114071	94898.1	85473.2	44512.9	273704	172568	0.005	0.0559	1.27157	0	17.8192	55	3	836.795	2508.37	-2.49597	59.2434	24066	24066	MS2	0/0	ZP9b.raw		114071	107952	112496	155992	196262
High	tDFFDWScSDESPAR	Unambiguous	1	1	Q9FM97	N-Term(iTRAQ8plex); C8(iodoTMT6plex)	HCD	1	0	1	1		34992640	1058495	Unique	Used	0.752957	0.680199	0.0850302	0.851237	0.872578	41747.4	31434	28396.6	3549.79	35537	36427.9	0.005	0.04745	1.23521	0	76.1351	55	3	799.38	2396.13	-2.99754	61.6591	23769	23769	MS2	0/0	ZP7b.raw		41747.4	35757.9	37374.3	12440	25482.1
High	lGcQVIARPELDGVR	Unambiguous	1	1	Q9M0V0	N-Term(iTRAQ8plex); C3(iodoTMT6plex)	HCD	1	0	1	1		2.01613e+07	790573	Unique	Used	0.572642	0.557825	0.349384	1.65595	1.19192	44332.3	25386.5	24729.7	15489	73411.9	52840.4	0.006	0.06297	2.38208	0	33.1237	55	4	565.584	2259.31	0.946703	47.5782	17524	17524	MS2	0/0	ZP12b.raw		44332.3	28878.6	32548	54280.1	52640.6
High	dHDTcISk	Unambiguous	3	1	Q56ZQ3	N-Term(iTRAQ8plex); C5(iodoTMT6plex); K8(iTRAQ8plex)	HCD	1	0	1	1		9.68032e+07	782988	Unique	Used	1.06385	0.672372	0.185687	1.61378	1.23619	42145	44836.1	28337.1	7825.78	68012.8	52099.4	0.006	0.06309	2.14366	0	76.1614	55	4	464.765	1856.04	0.396274	28.6011	8108	8108	MS2	0/0	ZP12b.raw		42145	51003.5	37296	27424.9	48769.2
High	sTPVDTck	Unambiguous	1	1	Q94EJ6	N-Term(iTRAQ8plex); C7(iodoTMT6plex); K8(iTRAQ8plex)	HCD	1	0	1	1		5.18599e+08	1096491	Unique	Used	1.01377	0.832818	0.234533	1.12397	1.6669	241394	244719	201037	56614.8	271320	402380	0.006	0.05967	2.03362	0	52.9926	38	3	596.683	1788.03	-0.763343	31.7263	8863	8863	MS2	0/0	ZP9b.raw		241394	278381	264596	198402	194553
High	yycTVIDAPGHR	Unambiguous	5	1	P0DH99	N-Term(iTRAQ8plex); Y2(iTRAQ8plex); C3(iodoTMT6plex)	HCD	1	0	1	1		1.34526e+08	867158	Unique	Used	0.934413	1.08217	0.351144	1.2215	2.27081	104361	97516.3	112936	36645.7	127477	236984	0.006	0.06275	1.84173	0	43.9493	55	4	583.827	2332.29	-1.59028	38.4018	13516	13516	MS2	0/0	ZP17b.raw		104361	110930	148641	128422	91408.7
High	vHLAGcYIR	Unambiguous	1	1	Q8GXV7	N-Term(iTRAQ8plex); C6(iodoTMT6plex)	HCD	1	0	1	1		8.8899e+07	867688	Unique	Used	0.911887	0.787855	0.244576	1.3829	1.29454	70970.5	64717.1	55914.4	17357.7	98145.3	91874.2	0.006	0.06646	1.70199	0	28.7008	55	4	416.999	1664.98	-0.908989	39.7403	14177	14177	MS2	0/0	ZP17b.raw		70970.5	73619.2	73592	60828.7	70376
High	mmcAAEVHLGTk	Unambiguous	2	1	B9DG17	N-Term(iTRAQ8plex); M2(Oxidation); C3(iodoTMT6plex); K12(iTRAQ8plex)	HCD	1	0	1	3		1.10171e+08	806469	Unique	Used	0.853457	1.05115	0.366687	1.23929	1.9556	42607.7	36363.9	44787.3	15623.7	52803.4	83323.9	0.006	0.06434	1.45606	0	58.1097	55	4	561.812	2244.22	-3.72397	39.775	13333	13333	MS2	0/0	ZP13b.raw		42607.7	41365.9	58947	54752.2	37863.2
High	iSDPFEEGcR	Unambiguous	1	1	Q9STS1	N-Term(iTRAQ8plex); C9(iodoTMT6plex)	HCD	1	0	1	1		2.45043e+08	1077898	Unique	Used	0.779385	0.78451	0.237431	1.20775	1.10532	111904	87216.2	87789.7	26569.4	135152	123689	0.006	0.05997	1.43589	0	25.7605	55	3	595.981	1785.93	-1.61348	47.5298	16906	16906	MS2	0/0	ZP8b.raw		111904	99213.3	115545	93110.7	96912.2
High	qIETFNDLTNDck	Unambiguous	1	1	Q9SI07	N-Term(iTRAQ8plex); C12(iodoTMT6plex); K13(iTRAQ8plex)	HCD	1	0	1	1		74974080	1080202	Unique	Used	0.993294	0.892988	0.302744	1.17309	1.28215	25006.1	24838.4	22330.2	7570.45	29334.5	32061.6	0.006	0.06329	1.11373	0	8.48124	55	3	826.78	2478.33	-2.82766	52.5747	19619	19619	MS2	0/0	ZP8b.raw		25006.1	28255.1	29389.9	26530.1	21034.6
High	gLLGWDETck	Unambiguous	2	1	Q8H153	N-Term(iTRAQ8plex); C9(iodoTMT6plex); K10(iTRAQ8plex)	HCD	1	0	1	1		2.45522e+08	1105559	Unique	Used	0.999688	0.783859	0.23401	1.16218	2.36936	115327	115291	90400.2	26987.7	134031	273251	0.007	0.07551	2.39768	0	47.6436	55	4	515.546	2059.16	-1.56826	50.7455	19384	19384	MS2	0/0	ZP9b.raw		115327	131150	118981	94576.5	96108.4
High	lLEDVANVDcSYNMTPEELNIk	Unambiguous	1	1	O49485	N-Term(iTRAQ8plex); C10(iodoTMT6plex); K22(iTRAQ8plex)	HCD	1	0	1	1		2.11662e+06	1064128	Unique	Used	0.502155	0.777721		0.287119	0.900226	7948.05	3991.15	6181.36		2282.04	7155.04	0.007	0.08207	1.57091	0	74.4688	55	4	862.707	3447.81	-2.84443	74.6768	30527	30527	MS2	0/0	ZP7b.raw		7948.05	4540.16	8135.62	0	1636.35
High	vSWQDGVLGTNcPIPPk	Unambiguous	1	1	Q9SU40	N-Term(iTRAQ8plex); C12(iodoTMT6plex); K17(iTRAQ8plex)	HCD	1	0	1	1		287139028	1108629	Unique	Used	0.883088	0.708214	0.107025	0.937805	1.16461	45210	39924.4	32018.4	4838.62	42398.2	52651.8	0.007	0.07791	1.41667	0		55	3	916.855	2748.55	-0.630374	57.1745	22939	22939	MS2	0/0	ZP9b.raw		45210	45416.3	42141.1	16956.6	30402
High	lNGcPIELFQPEILR	Unambiguous	4	1	Q9SK22	N-Term(iTRAQ8plex); C4(iodoTMT6plex)	HCD	1	0	1	1			1063489	Unique	Used	1.10507	0.712754	0.21908	1.56631	1.45965	16691.3	18445	11896.8	3656.72	26143.7	24363.4	0.007	0.06857	1.29951	0	47.1207	55	3	792.456	2375.35	-3.7828	72.9306	29707	29707	MS2	0/0	ZP7b.raw		16691.3	20982.2	15658	12814.7	18746.6
High	gDDAPEcDk	Unambiguous	1	1	Q9S7L9	N-Term(iTRAQ8plex); C7(iodoTMT6plex); K9(iTRAQ8plex)	HCD	1	0	1	1		4.24005e+07	1070773	Unique	Used	0.906675	0.787972	0.500113	2.8891	1.67594	20511.5	18597.2	16162.5	10258	59259.6	34375.9	0.007	0.0751	1.15412	0	0	55	2	944.001	1886.99	0.420958	30.7613	8274	8274	MS2	0/0	ZP8b.raw		20511.5	21155.4	21272.3	35948.6	42492.6
High	tcYQAAGQR	Unambiguous	1	1	Q9FXA0	N-Term(iTRAQ8plex); C2(iodoTMT6plex)	HCD	1	0	1	1		2.95952e+07	743504	Unique	Used	0.751712	0.727692	0.391415	1.33351	1.2172	74191.4	55770.5	53988.5	29039.6	98935.1	90305.9	0.008	0.09254	1.98519	0	77.3052	55	3	544.297	1630.88	-4.84681	26.547	7213	7213	MS2	0/0	ZP10b.raw		74191.4	63442.1	71057.2	101767	70942.3
High	nALLcGR	Unambiguous	11	1	Q8L790	N-Term(iTRAQ8plex); C5(iodoTMT6plex)	HCD	1	0	1	1		1527373979	746916	Unique	Used	0.916822	0.961273	0.232858	1.20005	2.66626	641943	588548	617083	149482	770361	1.71159e+06	0.008	0.08287	1.80237	0	40.4352	19	3	460.613	1379.82	-3.97361	35.1873	11476	11476	MS2	0/0	ZP10b.raw		641943	669506	812176	523848	552395
High	yFPISEGPNNcyNIVR	Unambiguous	2	1	F4HWL3	Y1(iTRAQ8plex); C11(iodoTMT6plex); Y12(iTRAQ8plex)	HCD	1	0	1	1		2.95881e+07	811763	Unique	Used	1.22781	0.843872	0.116591	0.948392	1.81618	21892.7	26880	18474.6	2552.49	20762.8	39761.1	0.008	0.09231	1.56792	0	27.032	55	4	706.639	2823.53	1.80525	53.5591	20012	20012	MS2	0/0	ZP13b.raw		21892.7	30577.5	24315.4	8945.02	14888.2
High	iNWIcNPVHk	Unambiguous	2	1	O23515	N-Term(iTRAQ8plex); C5(iodoTMT6plex); K10(iTRAQ8plex)	HCD	1	0	1	1		9.77774e+06	844096	Unique	Used	0.725623	0.850373	0.178994	1.10291	1.98717	13352.4	9688.79	11354.5	2389.99	14726.5	26533.5	0.008	0.08428	1.47623	0	86.605	55	4	541.072	2161.27	-2.32058	51.1687	18760	18760	MS2	0/0	ZP15b.raw		13352.4	11021.5	14944.3	8375.56	10559.8
High	lHFNDMcLSVk	Unambiguous	1	1	Q9ZU40	N-Term(iTRAQ8plex); C7(iodoTMT6plex); K11(iTRAQ8plex)	HCD	1	0	1	3		3.18202e+07	828492	Unique	Used	0.963161	0.592351	0.144842	1.61389	1.36284	20518.2	19762.3	12154	2971.9	33114.1	27963	0.008	0.08708	1.16771	0	71.8975	55	4	561.82	2244.26	-3.41361	53.0564	19801	19801	MS2	0/0	ZP14b.raw		20518.2	22480.7	15996.5	10414.8	23744.8
High	gLcPGLTHAQk	Unambiguous	1	1	Q9FG93	N-Term(iTRAQ8plex); C3(iodoTMT6plex); K11(iTRAQ8plex)	HCD	1	0	1	1		7.5005e+06	852080	Unique	Used	1.35732	0.812138	0.400265	1.15311	1.57342	30884.5	41920.2	25082.5	12362	35613.3	48594.4	0.009	0.09964	2.17565	0	60.2222	55	4	516.31	2062.22	-3.41244	34.833	11547	11579	MS2	0/0	ZP16b.raw		30884.5	47686.5	33012.4	43321.7	25536.8
High	nGTcPWLRPDGk	Unambiguous	1	1	Q9LUT2	N-Term(iTRAQ8plex); C4(iodoTMT6plex); K12(iTRAQ8plex)	HCD	1	0	1	1		77551564	806507	Unique	Used	0.535913	0.696607	0.242399	1.27063	0.973136	41044	21996	28591.5	9949.03	52152	39941.4	0.009	0.0989	1.6661	0	0	55	3	761.103	2281.29	2.20431	39.8594	13378	13378	MS2	0/0	ZP13b.raw		41044	25021.7	37630.9	34865.7	37396
High	lScFFNk	Unambiguous	12	1	Q8L456	N-Term(iTRAQ8plex); C3(iodoTMT6plex); K7(iTRAQ8plex)	HCD	1	0	1	1		18936486	755754	Unique	Used	0.945397	0.643613	0.233932	1.6446	1.45294	10642.8	10061.6	6849.82	2489.68	17503.1	15463.3	0.009	0.1023	1.66153	0	21.7707	55	4	449.768	1796.05	-3.0528	56.4078	22278	22278	MS2	0/0	ZP10b.raw		10642.8	11445.7	9015.42	8724.91	12550.7
High	gIGDcFGR	Unambiguous	3	1	P31167	N-Term(iTRAQ8plex); C5(iodoTMT6plex)	HCD	1	0	1	1		4.44772e+07	1099492	Unique	Used	0.836364	0.917571	0.280774	1.20558	1.3922	60942.7	50970.3	55919.2	17111.1	73471.1	84844.4	0.009	0.1013	1.47705	0	63.012	55	2	729.407	1457.81	2.29267	38.1937	12385	12385	MS2	0/0	ZP9b.raw		60942.7	57981.5	73598.3	59964.7	52683.1
High	tAPLEAGSAcTGVYGk	Unambiguous	1	1	Q9C6E4	N-Term(iTRAQ8plex); C10(iodoTMT6plex); K16(iTRAQ8plex)	HCD	1	0	1	1		5.0218e+07	1102296	Unique	Used	1.12194	0.888376	0.128144	1.74025	1.71365	36291.3	40716.6	32240.3	4650.51	63155.8	62190.7	0.009	0.09637	1.47314	0	43.2165	55	3	821.462	2462.37	-0.555858	43.9468	15610	15610	MS2	0/0	ZP9b.raw		36291.3	46317.4	42433.2	16297.4	45286.5
High	aLLGGcQIHsNk	Unambiguous	1	1	Q9FIH2	N-Term(iTRAQ8plex); C6(iodoTMT6plex); S10(Phospho); K12(iTRAQ8plex)	HCD	1	0	1	1		2.74521e+06	858865	Unique	Used	0.913157			1.08395	0.901791	2632.81	2404.17			2853.82	2374.24	0.009	0.09616	1.07423	0	68.5097	55	4	565.316	2258.24	-3.66708	54.2883	20456	20456	MS2	0/0	ZP16b.raw		2632.81	2734.87	0	0	2046.36
[truncated: 1 more columns]

## Sheet: iodoTMT-protein
Accession	Description	Score	Coverage	# Proteins	# Unique Peptides	# Peptides	# PSMs	Molecular Function	Cellular Component	Biological Process	Pfam IDs	Gene IDs	GO Terms	Area	127/126	127/126 Count	127/126 Variability [%]	128/126	128/126 Count	128/126 Variability [%]	129/126	129/126 Count	129/126 Variability [%]	130/126	130/126 Count	130/126 Variability [%]	131/126	131/126 Count	131/126 Variability [%]	# AAs	MW [kDa]	calc. pI
Q9ASR1	At1g56070/T6H22_13 OS=Arabidopsis thaliana GN=T6H22.13 PE=1 SV=1 - [Q9ASR1_ARATH]	313.963	49.82	8	28	43	186	nucleotide binding; RNA binding; catalytic activity; metal ion binding	cytoplasm; membrane; Golgi; cytosol; extracellular	metabolic process; response to stimulus	Pf00009; Pf00679; Pf03144; Pf03764; Pf14492	842058	[GO:0000166]; GO:0036094; GO:1901265; GO:0005488; GO:0097159; GO:1901363; GO:0003674 [GO:0003746]; GO:0008135; GO:0003723; GO:0003676; GO:0097159; GO:1901363; GO:0005488; GO:0003674 [GO:0003924]; GO:0017111; GO:0016462; GO:0016818; GO:0016817; GO:0016787; GO:0003824; GO:0003674 [GO:0005507]; GO:0046914; GO:0046872; GO:0043169; GO:0043167; GO:0005488; GO:0003674 [GO:0005525]; GO:0032550; GO:003256…	3.03806e+10	0.719528	3	7.61048	0.814926	3	5.87975	0.221885	3	17.8671	1.37517	3	0.198085	1.3645	3	15.4915	843	93.8302	6.25244
P22953	Probable mediator of RNA polymerase II transcription subunit 37e OS=Arabidopsis thaliana GN=MED37E PE=1 SV=3 - [MD37E_ARATH]	313.607	52.53	4	7	29	189	nucleotide binding; protein binding	nucleus; cytoplasm; membrane; Golgi; cytosol; ribosome; extracellular	cell organization and biogenesis; metabolic process; regulation of biological process; response to stimulus; defense response	Pf00012; Pf06723	831020	[GO:0000166]; GO:0036094; GO:1901265; GO:0005488; GO:0097159; GO:1901363; GO:0003674 [GO:0000902]; GO:0032989; GO:0009653; GO:0016043; GO:0048869; GO:0032502; GO:0048856; GO:0009987; GO:0071840; GO:0044763; GO:0044767; GO:0008150; GO:0044699 [GO:0002020]; GO:0019899; GO:0005515; GO:0005488; GO:0003674 [GO:0005515]; GO:0005488; GO:0003674 [GO:0005524]; GO:0032550; GO:0032559; GO:0035639; GO:000188…	2.13602e+10																651	71.3131	5.12256
O65719	Heat shock 70 kDa protein 3 OS=Arabidopsis thaliana GN=HSP70-3 PE=1 SV=1 - [HSP7C_ARATH]	292.057	56.86	1	13	34	178	nucleotide binding; protein binding	nucleus; cytoplasm; vacuole; membrane; Golgi; cytosol; ribosome; extracellular	cell organization and biogenesis; metabolic process; response to stimulus	Pf00012; Pf06723	820102	[GO:0000166]; GO:0036094; GO:1901265; GO:0005488; GO:0097159; GO:1901363; GO:0003674 [GO:0000902]; GO:0032989; GO:0009653; GO:0016043; GO:0048869; GO:0032502; GO:0048856; GO:0009987; GO:0071840; GO:0044763; GO:0044767; GO:0008150; GO:0044699 [GO:0002020]; GO:0019899; GO:0005515; GO:0005488; GO:0003674 [GO:0005515]; GO:0005488; GO:0003674 [GO:0005524]; GO:0032550; GO:0032559; GO:0035639; GO:000188…	2.28877e+10																649	71.1032	5.07178
P83483	ATP synthase subunit beta-1, mitochondrial OS=Arabidopsis thaliana GN=At5g08670 PE=1 SV=1 - [ATPBM_ARATH]	278.955	60.61	6	23	24	138	nucleotide binding; catalytic activity; transporter activity	mitochondrion; membrane	metabolic process; transport	Pf00006; Pf00306; Pf02874; Pf11421		[GO:0000166]; GO:0036094; GO:1901265; GO:0005488; GO:0097159; GO:1901363; GO:0003674 [GO:0000275]; GO:0005739; GO:0005753; GO:0045261; GO:0098800; GO:0043231; GO:0044444; GO:0005743; GO:0045259; GO:0033178; GO:0044424; GO:0044455; GO:0098796; GO:0098798; GO:0043227; GO:0043229; GO:0005737; GO:0019866; GO:0031966; GO:0016469; GO:0005622; GO:0044464; GO:0044425; GO:0044429; GO:0016020; GO:0043234; …	1.43552e+10	0.771161	2	1.96177	0.666473	2	5.09819	0.231354	2	7.35332	1.18051	2	5.76574	1.0261	2	2.51682	556	59.634	6.62451
P29197	Chaperonin CPN60, mitochondrial OS=Arabidopsis thaliana GN=CPN60 PE=2 SV=2 - [CH60A_ARATH]	216.012	66.55	1	19	33	119	nucleotide binding; metal ion binding	cytoplasm; mitochondrion; organelle lumen; membrane; Golgi; cytosol; ribosome	metabolic process; transport; response to stimulus; cell organization and biogenesis	Pf00118	821983	[GO:0000166]; GO:0036094; GO:1901265; GO:0005488; GO:0097159; GO:1901363; GO:0003674 [GO:0005507]; GO:0046914; GO:0046872; GO:0043169; GO:0043167; GO:0005488; GO:0003674 [GO:0005524]; GO:0032550; GO:0032559; GO:0035639; GO:0001883; GO:0032549; GO:0030554; GO:0032555; GO:0043168; GO:1901265; GO:0001882; GO:0017076; GO:0032553; GO:0043167; GO:0097159; GO:1901363; GO:0036094; GO:0097367; GO:0000166;…	6.26203e+09																577	61.2422	5.78271
P25858	Glyceraldehyde-3-phosphate dehydrogenase GAPC1, cytosolic OS=Arabidopsis thaliana GN=GAPC1 PE=1 SV=2 - [G3PC1_ARATH]	215.269	72.49	4	10	22	128	nucleotide binding; DNA binding; catalytic activity; metal ion binding	nucleus; cytoplasm; mitochondrion; membrane; Golgi; cytosol; extracellular	metabolic process; transport; response to stimulus; cell organization and biogenesis	Pf00044; Pf02800	819567	[GO:0000166]; GO:0036094; GO:1901265; GO:0005488; GO:0097159; GO:1901363; GO:0003674 [GO:0003677]; GO:0003676; GO:0097159; GO:1901363; GO:0005488; GO:0003674 [GO:0004365]; GO:0016620; GO:0016903; GO:0016491; GO:0003824; GO:0003674 [GO:0005507]; GO:0046914; GO:0046872; GO:0043169; GO:0043167; GO:0005488; GO:0003674 [GO:0005634]; GO:0043231; GO:0043227; GO:0043229; GO:0043226; GO:0044424; GO:000557…	20000480922	0.749764	2	7.3218	0.925779	2	9.69464	0.16437	2	48.9165	1.32195	2	0.263565	1.33053	2	4.92904	338	36.8911	7.12256
Q8GUM2	Heat shock 70 kDa protein 9, mitochondrial OS=Arabidopsis thaliana GN=HSP70-9 PE=2 SV=1 - [HSP7I_ARATH]	214.648	50.44	1	23	29	117	nucleotide binding; metal ion binding; protein binding	mitochondrion; organelle lumen; membrane; Golgi; cytosol	cell organization and biogenesis; metabolic process; response to stimulus	Pf00012; Pf06723	829947	[GO:0000166]; GO:0036094; GO:1901265; GO:0005488; GO:0097159; GO:1901363; GO:0003674 [GO:0000902]; GO:0032989; GO:0009653; GO:0016043; GO:0048869; GO:0032502; GO:0048856; GO:0009987; GO:0071840; GO:0044763; GO:0044767; GO:0008150; GO:0044699 [GO:0005524]; GO:0032550; GO:0032559; GO:0035639; GO:0001883; GO:0032549; GO:0030554; GO:0032555; GO:0043168; GO:1901265; GO:0001882; GO:0017076; GO:0032553;…	18402576780																682	73.0296	5.61768
P54609	Cell division control protein 48 homolog A OS=Arabidopsis thaliana GN=CDC48A PE=1 SV=1 - [CD48A_ARATH]	212.614	59.46	2	14	34	129	nucleotide binding; catalytic activity; RNA binding; protein binding	nucleus; cytoplasm; Golgi; cytosol; cytoskeleton; membrane; ribosome; extracellular	metabolic process; response to stimulus; transport; cell growth; cell organization and biogenesis; defense response; cell division	Pf00004; Pf00910; Pf01057; Pf01078; Pf02359; Pf02933; Pf05496; Pf06068; Pf07724; Pf07728; Pf13191; Pf13207; Pf13238; Pf13401	820142	[GO:0000166]; GO:0036094; GO:1901265; GO:0005488; GO:0097159; GO:1901363; GO:0003674 [GO:0003678]; GO:0004386; GO:0017111; GO:0016462; GO:0016818; GO:0016817; GO:0016787; GO:0003824; GO:0003674 [GO:0003723]; GO:0003676; GO:0097159; GO:1901363; GO:0005488; GO:0003674 [GO:0003724]; GO:0004386; GO:0017111; GO:0016462; GO:0016818; GO:0016817; GO:0016787; GO:0003824; GO:0003674 [GO:0005515]; GO:000548…	1.14752e+10	0.926399	1		0.734714	1		0.188676	1		1.61538	1		1.8304	1		809	89.3374	5.24951
P22954	Probable mediator of RNA polymerase II transcription subunit 37c OS=Arabidopsis thaliana GN=MED37D PE=1 SV=2 - [MD37D_ARATH]	210.467	38.28	3	5	23	127	nucleotide binding; protein binding	nucleus; cytoplasm; Golgi; cytosol; membrane	cell organization and biogenesis; metabolic process; regulation of biological process; response to stimulus; defense response	Pf00012; Pf06723	831856	[GO:0000166]; GO:0036094; GO:1901265; GO:0005488; GO:0097159; GO:1901363; GO:0003674 [GO:0000902]; GO:0032989; GO:0009653; GO:0016043; GO:0048869; GO:0032502; GO:0048856; GO:0009987; GO:0071840; GO:0044763; GO:0044767; GO:0008150; GO:0044699 [GO:0005515]; GO:0005488; GO:0003674 [GO:0005524]; GO:0032550; GO:0032559; GO:0035639; GO:0001883; GO:0032549; GO:0030554; GO:0032555; GO:0043168; GO:1901265…	2.13602e+10																653	71.3422	5.12256
Q9LKR3	Mediator of RNA polymerase II transcription subunit 37a OS=Arabidopsis thaliana GN=MED37A PE=1 SV=1 - [MD37A_ARATH]	205.19	50.37	2	4	31	110	nucleotide binding; catalytic activity	nucleus; vacuole; membrane; endoplasmic reticulum; organelle lumen; Golgi; cytosol	cell organization and biogenesis; metabolic process; regulation of biological process; response to stimulus	Pf00012; Pf01968; Pf06723	832950	[GO:0000166]; GO:0036094; GO:1901265; GO:0005488; GO:0097159; GO:1901363; GO:0003674 [GO:0000902]; GO:0032989; GO:0009653; GO:0016043; GO:0048869; GO:0032502; GO:0048856; GO:0009987; GO:0071840; GO:0044763; GO:0044767; GO:0008150; GO:0044699 [GO:0005524]; GO:0032550; GO:0032559; GO:0035639; GO:0001883; GO:0032549; GO:0030554; GO:0032555; GO:0043168; GO:1901265; GO:0001882; GO:0017076; GO:0032553;…	8.77701e+09																669	73.584	5.17334
P0DH99	Elongation factor 1-alpha 1 OS=Arabidopsis thaliana GN=A1 PE=1 SV=1 - [EF1A1_ARATH]	203.435	49.67	16	19	19	143	nucleotide binding; RNA binding; catalytic activity; protein binding	nucleus; cytoplasm; mitochondrion; vacuole; membrane; Golgi; cytosol	metabolic process; response to stimulus	Pf00009; Pf03143; Pf03144	837309	[GO:0000166]; GO:0036094; GO:1901265; GO:0005488; GO:0097159; GO:1901363; GO:0003674 [GO:0003746]; GO:0008135; GO:0003723; GO:0003676; GO:0097159; GO:1901363; GO:0005488; GO:0003674 [GO:0003924]; GO:0017111; GO:0016462; GO:0016818; GO:0016817; GO:0016787; GO:0003824; GO:0003674 [GO:0005516]; GO:0005515; GO:0005488; GO:0003674 [GO:0005525]; GO:0032550; GO:0032561; GO:0035639; GO:0001883; GO:003254…	78363380848	0.934413	1		1.08217	1		0.351144	1		1.2215	1		2.27081	1		449	49.4708	9.11475
P55737	Heat shock protein 90-2 OS=Arabidopsis thaliana GN=HSP90-2 PE=1 SV=1 - [HS902_ARATH]	202.526	49.93	6	4	36	115	nucleotide binding; protein binding; catalytic activity	nucleus; cytoplasm; mitochondrion; Golgi; cytosol	metabolic process; response to stimulus; defense response; regulation of biological process; cell organization and biogenesis	Pf00183; Pf02518; Pf13589	835701	[GO:0000166]; GO:0036094; GO:1901265; GO:0005488; GO:0097159; GO:1901363; GO:0003674 [GO:0002376]; GO:0008150 [GO:0005515]; GO:0005488; GO:0003674 [GO:0005524]; GO:0032550; GO:0032559; GO:0035639; GO:0001883; GO:0032549; GO:0030554; GO:0032555; GO:0043168; GO:1901265; GO:0001882; GO:0017076; GO:0032553; GO:0043167; GO:0097159; GO:1901363; GO:0036094; GO:0097367; GO:0000166; GO:0005488; GO:0003674…	1.52441e+10																699	80.0139	5.04639
Q39043	Mediator of RNA polymerase II transcription subunit 37f OS=Arabidopsis thaliana GN=MED37F PE=1 SV=2 - [MD37F_ARATH]	202.479	48.8	2	4	31	107	nucleotide binding; catalytic activity	nucleus; vacuole; membrane; endoplasmic reticulum; organelle lumen; Golgi; cytosol	cell organization and biogenesis; metabolic process; regulation of biological process; response to stimulus	Pf00012; Pf01968; Pf06723	834207	[GO:0000166]; GO:0036094; GO:1901265; GO:0005488; GO:0097159; GO:1901363; GO:0003674 [GO:0000902]; GO:0032989; GO:0009653; GO:0016043; GO:0048869; GO:0032502; GO:0048856; GO:0009987; GO:0071840; GO:0044763; GO:0044767; GO:0008150; GO:0044699 [GO:0005524]; GO:0032550; GO:0032559; GO:0035639; GO:0001883; GO:0032549; GO:0030554; GO:0032555; GO:0043168; GO:1901265; GO:0001882; GO:0017076; GO:0032553;…	8.77701e+09																668	73.5159	5.21143
P19456	ATPase 2, plasma membrane-type OS=Arabidopsis thaliana GN=AHA2 PE=1 SV=2 - [PMA2_ARATH]	197.61	43.88	12	10	39	106	nucleotide binding; metal ion binding; catalytic activity; protein binding; transporter activity	membrane; Golgi; cytosol	metabolic process; transport; response to stimulus	Pf00122; Pf00690; Pf00702; Pf12710; Pf13246	829142	[GO:0000166]; GO:0036094; GO:1901265; GO:0005488; GO:0097159; GO:1901363; GO:0003674 [GO:0000287]; GO:0046872; GO:0043169; GO:0043167; GO:0005488; GO:0003674 [GO:0003824]; GO:0003674 [GO:0005515]; GO:0005488; GO:0003674 [GO:0005524]; GO:0032550; GO:0032559; GO:0035639; GO:0001883; GO:0032549; GO:0030554; GO:0032555; GO:0043168; GO:1901265; GO:0001882; GO:0017076; GO:0032553; GO:0043167; GO:009715…	6.37613e+09																948	104.335	6.99072
P51818	Heat shock protein 90-3 OS=Arabidopsis thaliana GN=HSP90-3 PE=1 SV=2 - [HS903_ARATH]	196.019	49.93	5	2	36	115	nucleotide binding; protein binding	cytoplasm; Golgi; cytosol; membrane	metabolic process; response to stimulus; cell organization and biogenesis	Pf00183; Pf02518; Pf13589	835699	[GO:0000166]; GO:0036094; GO:1901265; GO:0005488; GO:0097159; GO:1901363; GO:0003674 [GO:0005515]; GO:0005488; GO:0003674 [GO:0005524]; GO:0032550; GO:0032559; GO:0035639; GO:0001883; GO:0032549; GO:0030554; GO:0032555; GO:0043168; GO:1901265; GO:0001882; GO:0017076; GO:0032553; GO:0043167; GO:0097159; GO:1901363; GO:0036094; GO:0097367; GO:0000166; GO:0005488; GO:0003674 [GO:0005730]; GO:0031981…	1.33571e+10																699	80.0018	5.04639
Q0WLB5	Clathrin heavy chain 2 OS=Arabidopsis thaliana GN=CHC2 PE=1 SV=1 - [CLAH2_ARATH]	188.99	36.47	5	8	54	112	structural molecule activity; protein binding	Golgi; cytosol; membrane	transport	Pf00637; Pf01394; Pf09268; Pf13838	820001	[GO:0005198]; GO:0003674 [GO:0005488]; GO:0003674 [GO:0005515]; GO:0005488; GO:0003674 [GO:0005794]; GO:0012505; GO:0043231; GO:0044444; GO:0044464; GO:0043227; GO:0043229; GO:0005737; GO:0044424; GO:0005575; GO:0005623; GO:0043226; GO:0005622 [GO:0005829]; GO:0044444; GO:0005737; GO:0044424; GO:0005622; GO:0044464; GO:0005575; GO:0005623 [GO:0005886]; GO:0016020; GO:0044464; GO:0071944; GO:00055…	2.66707e+09	1.16394	1		0.862855	1		0.374048	1		1.13697	1		1.77591	1		1703	193.148	5.37646
P46645	Aspartate aminotransferase, cytoplasmic isozyme 1 OS=Arabidopsis thaliana GN=ASP2 PE=1 SV=2 - [AAT2_ARATH]	187.415	66.67	5	17	23	90	catalytic activity; metal ion binding	cytoplasm; membrane; Golgi; cytosol	metabolic process	Pf00155	832075	[GO:0003824]; GO:0003674 [GO:0004069]; GO:0008483; GO:0016769; GO:0016740; GO:0003824; GO:0003674 [GO:0005507]; GO:0046914; GO:0046872; GO:0043169; GO:0043167; GO:0005488; GO:0003674 [GO:0005618]; GO:0030312; GO:0044464; GO:0071944; GO:0005575; GO:0005623 [GO:0005737]; GO:0044424; GO:0005622; GO:0044464; GO:0005575; GO:0005623 [GO:0005774]; GO:0044437; GO:0098588; GO:0098805; GO:0005773; GO:00444…	1.3851e+10																405	44.2386	7.28369
Q9LHA8	Probable mediator of RNA polymerase II transcription subunit 37c OS=Arabidopsis thaliana GN=MED37C PE=1 SV=1 - [MD37C_ARATH]	186.279	35.69	1	5	21	119	nucleotide binding; protein binding	nucleus; cytoplasm; mitochondrion; membrane; Golgi; cytosol; extracellular	cell organization and biogenesis; metabolic process; regulation of biological process; response to stimulus	Pf00012; Pf06723	820438	[GO:0000166]; GO:0036094; GO:1901265; GO:0005488; GO:0097159; GO:1901363; GO:0003674 [GO:0000902]; GO:0032989; GO:0009653; GO:0016043; GO:0048869; GO:0032502; GO:0048856; GO:0009987; GO:0071840; GO:0044763; GO:0044767; GO:0008150; GO:0044699 [GO:0005524]; GO:0032550; GO:0032559; GO:0035639; GO:0001883; GO:0032549; GO:0030554; GO:0032555; GO:0043168; GO:1901265; GO:0001882; GO:0017076; GO:0032553;…	2.13422e+10																650	71.057	5.24951
Q9LF98	AT3G52930 protein OS=Arabidopsis thaliana GN=F8J2_100 PE=1 SV=1 - [Q9LF98_ARATH]	186.225	60.61	3	8	21	104	catalytic activity; metal ion binding	cytoplasm; mitochondrion; membrane; Golgi; cytosol; extracellular	metabolic process; transport; response to stimulus; cell organization and biogenesis	Pf00274	824459	[GO:0003824]; GO:0003674 [GO:0004332]; GO:0016832; GO:0016830; GO:0016829; GO:0003824; GO:0003674 [GO:0005507]; GO:0046914; GO:0046872; GO:0043169; GO:0043167; GO:0005488; GO:0003674 [GO:0005618]; GO:0030312; GO:0044464; GO:0071944; GO:0005575; GO:0005623 [GO:0005730]; GO:0031981; GO:0043232; GO:0044428; GO:0070013; GO:0043228; GO:0043229; GO:0005634; GO:0044446; GO:0043233; GO:0043226; GO:004442…	1.41874e+10																358	38.5159	6.45557
O50008	5-methyltetrahydropteroyltriglutamate--homocysteine methyltransferase 1 OS=Arabidopsis thaliana GN=MS1 PE=1 SV=1 - [METE1_ARATH]	181.964	42.22	3	14	27	134	catalytic activity; metal ion binding	cytoplasm; membrane; Golgi; cytosol; extracellular	cell organization and biogenesis; metabolic process; response to stimulus	Pf01717; Pf08267	831660	[GO:0000226]; GO:0007010; GO:0007017; GO:1902589; GO:0006996; GO:0044763; GO:0016043; GO:0009987; GO:0044699; GO:0071840; GO:0008150 [GO:0003871]; GO:0008172; GO:0042085; GO:0008168; GO:0016741; GO:0016740; GO:0003824; GO:0003674 [GO:0005507]; GO:0046914; GO:0046872; GO:0043169; GO:0043167; GO:0005488; GO:0003674 [GO:0005737]; GO:0044424; GO:0005622; GO:0044464; GO:0005575; GO:0005623 [GO:0005774…	1.82229e+10																765	84.3035	6.50732
Q0WNJ6	Clathrin heavy chain 1 OS=Arabidopsis thaliana GN=CHC1 PE=1 SV=1 - [CLAH1_ARATH]	181.057	37.07	5	8	54	108	structural molecule activity; protein binding	vacuole; membrane; Golgi; cytosol	transport	Pf00637; Pf01394; Pf09268; Pf13838	820284	[GO:0005198]; GO:0003674 [GO:0005488]; GO:0003674 [GO:0005515]; GO:0005488; GO:0003674 [GO:0005773]; GO:0043231; GO:0044444; GO:0043227; GO:0043229; GO:0005737; GO:0044424; GO:0043226; GO:0005622; GO:0044464; GO:0005575; GO:0005623 [GO:0005774]; GO:0044437; GO:0098588; GO:0098805; GO:0005773; GO:0044444; GO:0044446; GO:0031090; GO:0016020; GO:0043231; GO:0005737; GO:0044424; GO:0043229; GO:004442…	2.80449e+09																1705	193.122	5.40186
Q9LUT2	S-adenosylmethionine synthase 4 OS=Arabidopsis thaliana GN=METK4 PE=1 SV=1 - [METK4_ARATH]	166.857	72.52	3	7	20	79	nucleotide binding; catalytic activity; metal ion binding	cytoplasm; cytosol; membrane	metabolic process; response to stimulus	Pf00438; Pf02772; Pf02773	821003	[GO:0000166]; GO:0036094; GO:1901265; GO:0005488; GO:0097159; GO:1901363; GO:0003674 [GO:0004478]; GO:0016765; GO:0016740; GO:0003824; GO:0003674 [GO:0005524]; GO:0032550; GO:0032559; GO:0035639; GO:0001883; GO:0032549; GO:0030554; GO:0032555; GO:0043168; GO:1901265; GO:0001882; GO:0017076; GO:0032553; GO:0043167; GO:0097159; GO:1901363; GO:0036094; GO:0097367; GO:0000166; GO:0005488; GO:0003674 …	1.67964e+10	0.555573	2	5.3454	0.770557	2	15.0423	0.299877	2	32.3493	1.39039	2	13.4127	0.992997	2	2.99612	393	42.7687	5.80811
O03986	Heat shock protein 90-4 OS=Arabidopsis thaliana GN=HSP90-4 PE=2 SV=1 - [HS904_ARATH]	166.517	41.49	3	3	28	95	nucleotide binding; protein binding	nucleus; cytoplasm; membrane; Golgi; cytosol; extracellular	metabolic process; response to stimulus	Pf00183; Pf02518; Pf13589	835698	[GO:0000166]; GO:0036094; GO:1901265; GO:0005488; GO:0097159; GO:1901363; GO:0003674 [GO:0005524]; GO:0032550; GO:0032559; GO:0035639; GO:0001883; GO:0032549; GO:0030554; GO:0032555; GO:0043168; GO:1901265; GO:0001882; GO:0017076; GO:0032553; GO:0043167; GO:0097159; GO:1901363; GO:0036094; GO:0097367; GO:0000166; GO:0005488; GO:0003674 [GO:0005618]; GO:0030312; GO:0044464; GO:0071944; GO:0005575;…	1.31755e+10																699	80.0909	5.04639
P20649	ATPase 1, plasma membrane-type OS=Arabidopsis thaliana GN=AHA1 PE=1 SV=3 - [PMA1_ARATH]	165.522	36.56	7	5	32	90	nucleotide binding; metal ion binding; catalytic activity; protein binding; transporter activity	nucleus; vacuole; Golgi; membrane	metabolic process; transport; response to stimulus; regulation of biological process	Pf00122; Pf00690; Pf00702; Pf12710; Pf13246	816413	[GO:0000166]; GO:0036094; GO:1901265; GO:0005488; GO:0097159; GO:1901363; GO:0003674 [GO:0000287]; GO:0046872; GO:0043169; GO:0043167; GO:0005488; GO:0003674 [GO:0003824]; GO:0003674 [GO:0005515]; GO:0005488; GO:0003674 [GO:0005524]; GO:0032550; GO:0032559; GO:0035639; GO:0001883; GO:0032549; GO:0030554; GO:0032555; GO:0043168; GO:1901265; GO:0001882; GO:0017076; GO:0032553; GO:0043167; GO:009715…	6.37613e+09																949	104.158	6.69775
Q9SIB9	Aconitate hydratase 2, mitochondrial OS=Arabidopsis thaliana GN=ACO2 PE=1 SV=2 - [ACO2M_ARATH]	164.445	34.04	3	19	27	106	catalytic activity; metal ion binding; nucleotide binding	mitochondrion; membrane; Golgi; cytosol	response to stimulus; metabolic process; transport; cell organization and biogenesis; regulation of biological process	Pf00330; Pf00694	815120	[GO:0000302]; GO:0006979; GO:1901700; GO:0006950; GO:0042221; GO:0050896; GO:0008150 [GO:0000303]; GO:0000305; GO:0000302; GO:0010035; GO:0006979; GO:1901700; GO:0042221; GO:0006950; GO:0050896; GO:0008150 [GO:0003994]; GO:0016836; GO:0016835; GO:0016829; GO:0003824; GO:0003674 [GO:0005507]; GO:0046914; GO:0046872; GO:0043169; GO:0043167; GO:0005488; GO:0003674 [GO:0005524]; GO:0032550; GO:003255…	1.4236e+10	0.727491	1		0.754735	1		0.209886	1		1.0738	1		1.24145	1		990	108.133	7.1665
Q9FI56	Chaperone protein ClpC1, chloroplastic OS=Arabidopsis thaliana GN=CLPC1 PE=1 SV=1 - [CLPC1_ARATH]	163.636	44.24	4	12	36	83	nucleotide binding; DNA binding; catalytic activity; protein binding	mitochondrion; cytosol; membrane	metabolic process; response to stimulus; transport; cell organization and biogenesis; regulation of biological process	Pf00004; Pf00910; Pf02151; Pf02861; Pf06309; Pf07724; Pf07728; Pf10431; Pf13177; Pf13191; Pf13401	835165	[GO:0000166]; GO:0036094; GO:1901265; GO:0005488; GO:0097159; GO:1901363; GO:0003674 [GO:0003677]; GO:0003676; GO:0097159; GO:1901363; GO:0005488; GO:0003674 [GO:0004176]; GO:0042623; GO:0070011; GO:0016887; GO:0008233; GO:0017111; GO:0016787; GO:0016462; GO:0003824; GO:0016818; GO:0003674; GO:0016817 [GO:0004518]; GO:0016788; GO:0016787; GO:0003824; GO:0003674 [GO:0005515]; GO:0005488; GO:000367…	7.16856e+09																929	103.388	6.771
Q9SIF2	At2g04030/F3C11.14 OS=Arabidopsis thaliana GN=CR88 PE=1 SV=1 - [Q9SIF2_ARATH]	154.086	49.49	6	27	32	86	nucleotide binding; protein binding	mitochondrion; membrane; cytosol	metabolic process; response to stimulus; cell organization and biogenesis; transport	Pf00183	814930	[GO:0005524]; GO:0032550; GO:0032559; GO:0035639; GO:0001883; GO:0032549; GO:0030554; GO:0032555; GO:0043168; GO:1901265; GO:0001882; GO:0017076; GO:0032553; GO:0043167; GO:0097159; GO:1901363; GO:0036094; GO:0097367; GO:0000166; GO:0005488; GO:0003674 [GO:0005622]; GO:0044464; GO:0005575; GO:0005623 [GO:0005623]; GO:0005575 [GO:0005739]; GO:0043231; GO:0044444; GO:0043227; GO:0043229; GO:0005737…	6.22779e+09																780	88.6078	5.0083
O04983	Biotin carboxylase, chloroplastic OS=Arabidopsis thaliana GN=CAC2 PE=1 SV=1 - [ACCC_ARATH]	153.701	53.26	3	23	24	82	nucleotide binding; catalytic activity; metal ion binding	cytosol	metabolic process; response to stimulus; cell growth; cell organization and biogenesis	Pf00289; Pf01071; Pf02222; Pf02785; Pf02786; Pf07478; Pf08442; Pf08443; Pf13535; Pf13549; Pf15632	833497	[GO:0000166]; GO:0036094; GO:1901265; GO:0005488; GO:0097159; GO:1901363; GO:0003674 [GO:0000271]; GO:0005976; GO:0009059; GO:0016051; GO:0005975; GO:0043170; GO:1901576; GO:0044711; GO:0044723; GO:0044238; GO:0071704; GO:0009058; GO:0044710; GO:0008152; GO:0044699; GO:0008150 [GO:0003824]; GO:0003674 [GO:0003989]; GO:0016421; GO:0016885; GO:0016874; GO:0003824; GO:0003674 [GO:0004075]; GO:001687…	7.30506e+09	0.515607	1		0.772533	1		0.133486	1		1.45984	1		1.02811	1		537	58.3499	7.25439
F4IVR2	Heat shock protein 60-2 OS=Arabidopsis thaliana GN=HSP60-2 PE=3 SV=1 - [F4IVR2_ARATH]	149.51	48.79	2	10	24	75	nucleotide binding; metal ion binding	cytoplasm; mitochondrion; membrane	metabolic process; response to stimulus; defense response; cell organization and biogenesis	Pf00118	817883	[GO:0000166]; GO:0036094; GO:1901265; GO:0005488; GO:0097159; GO:1901363; GO:0003674 [GO:0005507]; GO:0046914; GO:0046872; GO:0043169; GO:0043167; GO:0005488; GO:0003674 [GO:0005524]; GO:0032550; GO:0032559; GO:0035639; GO:0001883; GO:0032549; GO:0030554; GO:0032555; GO:0043168; GO:1901265; GO:0001882; GO:0017076; GO:0032553; GO:0043167; GO:0097159; GO:1901363; GO:0036094; GO:0097367; GO:0000166;…	5.81502e+09																580	61.4392	6.32861
Q9SCN8	Cell division control protein 48 homolog D OS=Arabidopsis thaliana GN=CDC48D PE=1 SV=1 - [CD48D_ARATH]	149.139	39.51	1	5	25	84	nucleotide binding; catalytic activity; RNA binding; protein binding	nucleus; cytoplasm; Golgi; cytosol; cytoskeleton; membrane	metabolic process; response to stimulus; transport; regulation of biological process; cell division	Pf00004; Pf00910; Pf01057; Pf01078; Pf02359; Pf02933; Pf05496; Pf06068; Pf07724; Pf07728; Pf13191; Pf13207; Pf13238; Pf13401	824489	[GO:0000166]; GO:0036094; GO:1901265; GO:0005488; GO:0097159; GO:1901363; GO:0003674 [GO:0003678]; GO:0004386; GO:0017111; GO:0016462; GO:0016818; GO:0016817; GO:0016787; GO:0003824; GO:0003674 [GO:0003723]; GO:0003676; GO:0097159; GO:1901363; GO:0005488; GO:0003674 [GO:0003724]; GO:0004386; GO:0017111; GO:0016462; GO:0016818; GO:0016817; GO:0016787; GO:0003824; GO:0003674 [GO:0005515]; GO:000548…	1.14752e+10																815	90.2838	5.16064
Q8VZG7	AT5g07350/T2I1_60 OS=Arabidopsis thaliana GN=Tudor1 PE=1 SV=1 - [Q8VZG7_ARATH]	146.726	53.68	3	30	40	87	RNA binding; catalytic activity	endoplasmic reticulum; cytosol; membrane	metabolic process; response to stimulus; transport; regulation of biological process	Pf00565; Pf00567	830626	[GO:0000932]; GO:0036464; GO:0005737; GO:0035770; GO:0044444; GO:0044424; GO:0030529; GO:0043232; GO:0005622; GO:0044464; GO:0032991; GO:0043228; GO:0043229; GO:0005575; GO:0005623; GO:0043226 [GO:0003676]; GO:0097159; GO:1901363; GO:0005488; GO:0003674 [GO:0003712]; GO:0000989; GO:0000988; GO:0003674 [GO:0003723]; GO:0003676; GO:0097159; GO:1901363; GO:0005488; GO:0003674 [GO:0004518]; GO:001678…	3.48827e+09																991	108.168	7.29834
F4JF64	Clp ATPase OS=Arabidopsis thaliana GN=HSP93-III PE=3 SV=1 - [F4JF64_ARATH]	143.633	39.52	6	8	32	75	nucleotide binding; DNA binding; catalytic activity; protein binding	mitochondrion; membrane	metabolic process; response to stimulus; cell organization and biogenesis; transport	Pf00004; Pf02151; Pf02861; Pf07724; Pf07728; Pf10431; Pf13177; Pf13191; Pf13401	824048	[GO:0000166]; GO:0036094; GO:1901265; GO:0005488; GO:0097159; GO:1901363; GO:0003674 [GO:0003677]; GO:0003676; GO:0097159; GO:1901363; GO:0005488; GO:0003674 [GO:0004518]; GO:0016788; GO:0016787; GO:0003824; GO:0003674 [GO:0005515]; GO:0005488; GO:0003674 [GO:0005524]; GO:0032550; GO:0032559; GO:0035639; GO:0001883; GO:0032549; GO:0030554; GO:0032555; GO:0043168; GO:1901265; GO:0001882; GO:001707…	7.16856e+09																921	102.179	6.21436
Q9SRV5	5-methyltetrahydropteroyltriglutamate--homocysteine methyltransferase 2 OS=Arabidopsis thaliana GN=MS2 PE=1 SV=1 - [METE2_ARATH]	141.707	32.16	4	7	21	109	catalytic activity; metal ion binding	cytoplasm; cytosol; membrane; extracellular	metabolic process; response to stimulus	Pf01717; Pf08267	821147	[GO:0003871]; GO:0008172; GO:0042085; GO:0008168; GO:0016741; GO:0016740; GO:0003824; GO:0003674 [GO:0005737]; GO:0044424; GO:0005622; GO:0044464; GO:0005575; GO:0005623 [GO:0005829]; GO:0044444; GO:0005737; GO:0044424; GO:0005622; GO:0044464; GO:0005575; GO:0005623 [GO:0005886]; GO:0016020; GO:0044464; GO:0071944; GO:0005575; GO:0005623 [GO:0008168]; GO:0016741; GO:0016740; GO:0003824; GO:000367…	1.47305e+10																765	84.5306	6.50732
Q8LFV7	Phosphoglycerate kinase OS=Arabidopsis thaliana PE=2 SV=1 - [Q8LFV7_ARATH]	137.995	70.57	4	18	22	89	nucleotide binding; catalytic activity		metabolic process	Pf00162		[GO:0000166]; GO:0036094; GO:1901265; GO:0005488; GO:0097159; GO:1901363; GO:0003674 [GO:0004618]; GO:0016301; GO:0016774; GO:0016772; GO:0016740; GO:0003824; GO:0003674 [GO:0005524]; GO:0032550; GO:0032559; GO:0035639; GO:0001883; GO:0032549; GO:0030554; GO:0032555; GO:0043168; GO:1901265; GO:0001882; GO:0017076; GO:0032553; GO:0043167; GO:0097159; GO:1901363; GO:0036094; GO:0097367; GO:0000166;…	1.11785e+10																401	42.1214	5.68115
Q9LV03	Glutamate synthase 1 [NADH], chloroplastic OS=Arabidopsis thaliana GN=GLT1 PE=2 SV=2 - [GLUT1_ARATH]	134.279	27.08	1	47	47	83	nucleotide binding; catalytic activity; metal ion binding	cytoplasm; mitochondrion; cytosol	metabolic process; response to stimulus	Pf00070; Pf00310; Pf00743; Pf00890; Pf01262; Pf01493; Pf01593; Pf01645; Pf01946; Pf03486; Pf04898; Pf07992; Pf13450; Pf13738; Pf14691	835427	[GO:0000166]; GO:0036094; GO:1901265; GO:0005488; GO:0097159; GO:1901363; GO:0003674 [GO:0003824]; GO:0003674 [GO:0004499]; GO:0016709; GO:0004497; GO:0016705; GO:0016491; GO:0003824; GO:0003674 [GO:0005506]; GO:0046914; GO:0046872; GO:0043169; GO:0043167; GO:0005488; GO:0003674 [GO:0005737]; GO:0044424; GO:0005622; GO:0044464; GO:0005575; GO:0005623 [GO:0005739]; GO:0043231; GO:0044444; GO:00432…	1.85752e+09	1.03244	1		0.967682	1		0.278177	1		1.22088	1		1.89319	1		2208	241.745	6.3667
O23255	Adenosylhomocysteinase 1 OS=Arabidopsis thaliana GN=SAHH1 PE=1 SV=1 - [SAHH1_ARATH]	131.367	47.63	12	8	21	83	nucleotide binding; catalytic activity; metal ion binding	cytoplasm; vacuole; membrane; Golgi; cytosol; extracellular	metabolic process; cell organization and biogenesis; regulation of biological process; transport; response to stimulus; cell growth	Pf00670; Pf02254; Pf02826; Pf05221	827028	[GO:0000166]; GO:0036094; GO:1901265; GO:0005488; GO:0097159; GO:1901363; GO:0003674 [GO:0004013]; GO:0016802; GO:0016801; GO:0016787; GO:0003824; GO:0003674 [GO:0005507]; GO:0046914; GO:0046872; GO:0043169; GO:0043167; GO:0005488; GO:0003674 [GO:0005737]; GO:0044424; GO:0005622; GO:0044464; GO:0005575; GO:0005623 [GO:0005773]; GO:0043231; GO:0044444; GO:0043227; GO:0043229; GO:0005737; GO:004442…	1.1623e+10	0.960384	3	1.49913	0.783991	3	0.595285	0.0790602	1		1.03677	3	13.1941	1.53551	3	5.71935	485	53.3441	5.97314
P19366	ATP synthase subunit beta, chloroplastic OS=Arabidopsis thaliana GN=atpB PE=1 SV=2 - [ATPB_ARATH]	130.917	56.22	4	20	21	84	nucleotide binding; catalytic activity; transporter activity	membrane	metabolic process; transport	Pf00006; Pf00306; Pf02874	844757	[GO:0000166]; GO:0036094; GO:1901265; GO:0005488; GO:0097159; GO:1901363; GO:0003674 [GO:0005524]; GO:0032550; GO:0032559; GO:0035639; GO:0001883; GO:0032549; GO:0030554; GO:0032555; GO:0043168; GO:1901265; GO:0001882; GO:0017076; GO:0032553; GO:0043167; GO:0097159; GO:1901363; GO:0036094; GO:0097367; GO:0000166; GO:0005488; GO:0003674 [GO:0006754]; GO:0009152; GO:0009168; GO:0009206; GO:0046034;…	4.28339e+09																498	53.9001	5.50342
Q9LDZ0	Heat shock 70 kDa protein 10, mitochondrial OS=Arabidopsis thaliana GN=HSP70-10 PE=2 SV=1 - [HSP7J_ARATH]	129.781	30.94	2	12	18	69	nucleotide binding; protein binding	mitochondrion; organelle lumen; membrane; Golgi	cell organization and biogenesis; metabolic process; response to stimulus	Pf00012; Pf06723	830818	[GO:0000166]; GO:0036094; GO:1901265; GO:0005488; GO:0097159; GO:1901363; GO:0003674 [GO:0000902]; GO:0032989; GO:0009653; GO:0016043; GO:0048869; GO:0032502; GO:0048856; GO:0009987; GO:0071840; GO:0044763; GO:0044767; GO:0008150; GO:0044699 [GO:0005524]; GO:0032550; GO:0032559; GO:0035639; GO:0001883; GO:0032549; GO:0030554; GO:0032555; GO:0043168; GO:1901265; GO:0001882; GO:0017076; GO:0032553;…	1.069e+10																682	72.9457	5.78271
P17562	S-adenosylmethionine synthase 2 OS=Arabidopsis thaliana GN=SAM2 PE=1 SV=1 - [METK2_ARATH]	129.636	57.51	2	6	16	65	nucleotide binding; catalytic activity; metal ion binding; protein binding	cytoplasm; cytosol	metabolic process; response to stimulus	Pf00438; Pf02772; Pf02773	826987	[GO:0000166]; GO:0036094; GO:1901265; GO:0005488; GO:0097159; GO:1901363; GO:0003674 [GO:0004478]; GO:0016765; GO:0016740; GO:0003824; GO:0003674 [GO:0005507]; GO:0046914; GO:0046872; GO:0043169; GO:0043167; GO:0005488; GO:0003674 [GO:0005515]; GO:0005488; GO:0003674 [GO:0005524]; GO:0032550; GO:0032559; GO:0035639; GO:0001883; GO:0032549; GO:0030554; GO:0032555; GO:0043168; GO:1901265; GO:000188…	7.39617e+09																393	43.2278	6.06201
O23654	V-type proton ATPase catalytic subunit A OS=Arabidopsis thaliana GN=VHA-A PE=1 SV=1 - [VATA_ARATH]	126.998	52.33	5	28	28	86	nucleotide binding; protein binding; catalytic activity; transporter activity	vacuole; mitochondrion; membrane; Golgi; cytosol; extracellular	cell organization and biogenesis; metabolic process; transport; response to stimulus; development; cell growth	Pf00006; Pf00306; Pf02874	844228	[GO:0000166]; GO:0036094; GO:1901265; GO:0005488; GO:0097159; GO:1901363; GO:0003674 [GO:0000325]; GO:0005773; GO:0043231; GO:0044444; GO:0043227; GO:0043229; GO:0005737; GO:0044424; GO:0043226; GO:0005622; GO:0044464; GO:0005575; GO:0005623 [GO:0000902]; GO:0032989; GO:0009653; GO:0016043; GO:0048869; GO:0032502; GO:0048856; GO:0009987; GO:0071840; GO:0044763; GO:0044767; GO:0008150; GO:0044699 …	7.63617e+09	0.89614	1		0.822644	1		0.162	1		0.934144	1		1.41803	1		623	68.7688	5.23682
P21238	Chaperonin 60 subunit alpha 1, chloroplastic OS=Arabidopsis thaliana GN=CPN60A1 PE=1 SV=2 - [CPNA1_ARATH]	125.228	46.93	2	22	23	62	nucleotide binding	cytoplasm; mitochondrion; cytosol; membrane; ribosome; extracellular	metabolic process; cell organization and biogenesis	Pf00118; Pf13723	817344	[GO:0000166]; GO:0036094; GO:1901265; GO:0005488; GO:0097159; GO:1901363; GO:0003674 [GO:0005524]; GO:0032550; GO:0032559; GO:0035639; GO:0001883; GO:0032549; GO:0030554; GO:0032555; GO:0043168; GO:1901265; GO:0001882; GO:0017076; GO:0032553; GO:0043167; GO:0097159; GO:1901363; GO:0036094; GO:0097367; GO:0000166; GO:0005488; GO:0003674 [GO:0005737]; GO:0044424; GO:0005622; GO:0044464; GO:0005575;…	7.18923e+09	0.72499	1		0.699292	1		0.452075	1		1.23974	1		1.09365	1		586	62.0338	5.18604
I1VCA3	ACC oxidase 2 (Fragment) OS=Arabidopsis thaliana GN=ACO2 PE=2 SV=1 - [I1VCA3_ARATH]	124.738	42.81	3	9	11	81	catalytic activity; metal ion binding		metabolic process	Pf03171; Pf14226		[GO:0016491]; GO:0003824; GO:0003674 [GO:0016706]; GO:0016705; GO:0051213; GO:0016491; GO:0003824; GO:0003674 [GO:0046872]; GO:0043169; GO:0043167; GO:0005488; GO:0003674 [GO:0055114]; GO:0044710; GO:0008152; GO:0044699; GO:0008150	25981038364	0.625966	1		0.555237	1		0.818808	1		1.97116	1		0.79606	1		320	36.1329	5.12256
Q9LTX9	Heat shock 70 kDa protein 7, chloroplastic OS=Arabidopsis thaliana GN=HSP70-7 PE=1 SV=1 - [HSP7G_ARATH]	124.381	39.14	2	7	24	61	nucleotide binding; protein binding	extracellular	cell organization and biogenesis; metabolic process; transport; response to stimulus	Pf00012; Pf03980; Pf06406; Pf06723	835054	[GO:0000166]; GO:0036094; GO:1901265; GO:0005488; GO:0097159; GO:1901363; GO:0003674 [GO:0000902]; GO:0032989; GO:0009653; GO:0016043; GO:0048869; GO:0032502; GO:0048856; GO:0009987; GO:0071840; GO:0044763; GO:0044767; GO:0008150; GO:0044699 [GO:0005515]; GO:0005488; GO:0003674 [GO:0005524]; GO:0032550; GO:0032559; GO:0035639; GO:0001883; GO:0032549; GO:0030554; GO:0032555; GO:0043168; GO:1901265…	5.82873e+09																718	76.9497	5.30029
Q39161	Ferredoxin--nitrite reductase, chloroplastic OS=Arabidopsis thaliana GN=NIR1 PE=1 SV=1 - [NIR_ARATH]	123.693	43.34	4	23	23	79	catalytic activity; metal ion binding	mitochondrion; cytosol; membrane; extracellular	transport; response to stimulus; metabolic process	Pf01077; Pf03460	816055	[GO:0005739]; GO:0043231; GO:0044444; GO:0043227; GO:0043229; GO:0005737; GO:0044424; GO:0043226; GO:0005622; GO:0044464; GO:0005575; GO:0005623 [GO:0005829]; GO:0044444; GO:0005737; GO:0044424; GO:0005622; GO:0044464; GO:0005575; GO:0005623 [GO:0006810]; GO:0051234; GO:0051179; GO:0008150 [GO:0009507]; GO:0009536; GO:0043231; GO:0044444; GO:0043227; GO:0043229; GO:0005737; GO:0044424; GO:0043226…	6918694714																586	65.4636	6.27783
Q9ZPI1	Lysine--tRNA ligase OS=Arabidopsis thaliana GN=At3g11710 PE=1 SV=1 - [SYK_ARATH]	123.659	47.6	2	28	28	78	nucleotide binding; catalytic activity	cytoplasm; cytosol	metabolic process; response to stimulus	Pf00152; Pf01336	820343	[GO:0000085]; GO:0051319; GO:0051329; GO:0098763; GO:0022403; GO:0051325; GO:0000278; GO:0044848; GO:0007049; GO:0008150; GO:0044763; GO:0009987; GO:0044699 [GO:0000166]; GO:0036094; GO:1901265; GO:0005488; GO:0097159; GO:1901363; GO:0003674 [GO:0003676]; GO:0097159; GO:1901363; GO:0005488; GO:0003674 [GO:0004812]; GO:0016876; GO:0016875; GO:0016874; GO:0003824; GO:0003674 [GO:0004824]; GO:000481…	4.61015e+09	0.741118	2	13.7838	0.838671	2	20.6305	0.100871	2	10.1206	1.14587	2	4.4777	1.16297	2	1.87382	626	70.8426	6.23975
P42644	14-3-3-like protein GF14 psi OS=Arabidopsis thaliana GN=GRF3 PE=1 SV=2 - [14333_ARATH]	121.886	58.43	5	7	14	72	protein binding; nucleotide binding	nucleus; cytoplasm; mitochondrion; vacuole; Golgi; cytosol; membrane	response to stimulus; cell communication; metabolic process; regulation of biological process	Pf00244	833836	[GO:0005515]; GO:0005488; GO:0003674 [GO:0005524]; GO:0032550; GO:0032559; GO:0035639; GO:0001883; GO:0032549; GO:0030554; GO:0032555; GO:0043168; GO:1901265; GO:0001882; GO:0017076; GO:0032553; GO:0043167; GO:0097159; GO:1901363; GO:0036094; GO:0097367; GO:0000166; GO:0005488; GO:0003674 [GO:0005618]; GO:0030312; GO:0044464; GO:0071944; GO:0005575; GO:0005623 [GO:0005634]; GO:0043231; GO:0043227…	1.20772e+10																255	28.5883	4.79248
P53492	Actin-7 OS=Arabidopsis thaliana GN=ACT7 PE=1 SV=1 - [ACT7_ARATH]	120.872	59.95	17	6	17	93	nucleotide binding; structural molecule activity; protein binding	cytoplasm; mitochondrion; cytosol; cytoskeleton; membrane	metabolic process; cell organization and biogenesis; response to stimulus; cell differentiation; regulation of biological process; cell growth; cell division	Pf00022	830841	[GO:0000166]; GO:0036094; GO:1901265; GO:0005488; GO:0097159; GO:1901363; GO:0003674 [GO:0005200]; GO:0005198; GO:0003674 [GO:0005515]; GO:0005488; GO:0003674 [GO:0005524]; GO:0032550; GO:0032559; GO:0035639; GO:0001883; GO:0032549; GO:0030554; GO:0032555; GO:0043168; GO:1901265; GO:0001882; GO:0017076; GO:0032553; GO:0043167; GO:0097159; GO:1901363; GO:0036094; GO:0097367; GO:0000166; GO:0005488…	1.01825e+10																377	41.709	5.49072
Q9SRZ6	Cytosolic isocitrate dehydrogenase [NADP] OS=Arabidopsis thaliana GN=CICDH PE=2 SV=1 - [ICDHC_ARATH]	120.221	64.15	2	18	25	77	metal ion binding; catalytic activity; nucleotide binding	cytoplasm; cytosol; membrane; extracellular	metabolic process; transport; response to stimulus; defense response; cell organization and biogenesis; regulation of biological process	Pf00180	842905	[GO:0000287]; GO:0046872; GO:0043169; GO:0043167; GO:0005488; GO:0003674 [GO:0004450]; GO:0004448; GO:0016616; GO:0016614; GO:0016491; GO:0003824; GO:0003674 [GO:0005507]; GO:0046914; GO:0046872; GO:0043169; GO:0043167; GO:0005488; GO:0003674 [GO:0005737]; GO:0044424; GO:0005622; GO:0044464; GO:0005575; GO:0005623 [GO:0005829]; GO:0044444; GO:0005737; GO:0044424; GO:0005622; GO:0044464; GO:000557…	8.4423e+09																410	45.7171	6.56592
Q05431	L-ascorbate peroxidase 1, cytosolic OS=Arabidopsis thaliana GN=APX1 PE=1 SV=2 - [APX1_ARATH]	119.67	66.4	3	13	14	67	antioxidant activity; catalytic activity; metal ion binding	cytoplasm; Golgi; cytosol; membrane	response to stimulus; metabolic process; transport; cell organization and biogenesis	Pf00141	837304	[GO:0000302]; GO:0006979; GO:1901700; GO:0006950; GO:0042221; GO:0050896; GO:0008150 [GO:0004601]; GO:0016209; GO:0016684; GO:0003674; GO:0016491; GO:0003824 [GO:0005618]; GO:0030312; GO:0044464; GO:0071944; GO:0005575; GO:0005623 [GO:0005737]; GO:0044424; GO:0005622; GO:0044464; GO:0005575; GO:0005623 [GO:0005794]; GO:0012505; GO:0043231; GO:0044444; GO:0044464; GO:0043227; GO:0043229; GO:000573…	9.90438e+09	0.90148	4	15.1054	0.723905	4	5.17296	0.452664	3	33.2196	2.16995	4	18.2553	1.30674	4	6.3801	250	27.5438	6.12549
P23686	S-adenosylmethionine synthase 1 OS=Arabidopsis thaliana GN=SAM1 PE=1 SV=2 - [METK1_ARATH]	119.504	44.78	1	2	13	59	nucleotide binding; catalytic activity; protein binding; metal ion binding	cytoplasm; cytosol; membrane	metabolic process; transport; response to stimulus; cell organization and biogenesis	Pf00438; Pf02772; Pf02773	839501	[GO:0000166]; GO:0036094; GO:1901265; GO:0005488; GO:0097159; GO:1901363; GO:0003674 [GO:0004478]; GO:0016765; GO:0016740; GO:0003824; GO:0003674 [GO:0005515]; GO:0005488; GO:0003674 [GO:0005524]; GO:0032550; GO:0032559; GO:0035639; GO:0001883; GO:0032549; GO:0030554; GO:0032555; GO:0043168; GO:1901265; GO:0001882; GO:0017076; GO:0032553; GO:0043167; GO:0097159; GO:1901363; GO:0036094; GO:0097367…	1.6105e+10																393	43.1307	5.8208
Q9S7C0	Heat shock 70 kDa protein 14 OS=Arabidopsis thaliana GN=HSP70-14 PE=2 SV=1 - [HSP7O_ARATH]	118.875	48.01	1	7	31	83	nucleotide binding	nucleus; cytoplasm; cytosol; membrane	metabolic process; response to stimulus	Pf00012; Pf02801	844333	[GO:0000166]; GO:0036094; GO:1901265; GO:0005488; GO:0097159; GO:1901363; GO:0003674 [GO:0005524]; GO:0032550; GO:0032559; GO:0035639; GO:0001883; GO:0032549; GO:0030554; GO:0032555; GO:0043168; GO:1901265; GO:0001882; GO:0017076; GO:0032553; GO:0043167; GO:0097159; GO:1901363; GO:0036094; GO:0097367; GO:0000166; GO:0005488; GO:0003674 [GO:0005634]; GO:0043231; GO:0043227; GO:0043229; GO:0043226;…	5.92184e+09	0.904906	1		0.92727	1		0.227471	1		0.751371	1		2.00347	1		831	91.6923	5.24951
Q940P8	T-complex protein 1 subunit beta OS=Arabidopsis thaliana GN=CCT2 PE=1 SV=1 - [TCPB_ARATH]	118.422	60.91	1	27	27	55	nucleotide binding; protein binding	cytoplasm; cytosol	metabolic process; cell organization and biogenesis	Pf00118	832213	[GO:0000166]; GO:0036094; GO:1901265; GO:0005488; GO:0097159; GO:1901363; GO:0003674 [GO:0005524]; GO:0032550; GO:0032559; GO:0035639; GO:0001883; GO:0032549; GO:0030554; GO:0032555; GO:0043168; GO:1901265; GO:0001882; GO:0017076; GO:0032553; GO:0043167; GO:0097159; GO:1901363; GO:0036094; GO:0097367; GO:0000166; GO:0005488; GO:0003674 [GO:0005618]; GO:0030312; GO:0044464; GO:0071944; GO:0005575;…	1.80692e+09																527	57.2496	5.87158
Q9SJQ9	Fructose-bisphosphate aldolase 6 OS=Arabidopsis thaliana GN=At2g36460 PE=2 SV=1 - [Q9SJQ9_ARATH]	116.03	52.23	4	7	16	56	catalytic activity; metal ion binding	cytoplasm; mitochondrion; cytosol; membrane	metabolic process; response to stimulus	Pf00274	818220	[GO:0003824]; GO:0003674 [GO:0004332]; GO:0016832; GO:0016830; GO:0016829; GO:0003824; GO:0003674 [GO:0005507]; GO:0046914; GO:0046872; GO:0043169; GO:0043167; GO:0005488; GO:0003674 [GO:0005737]; GO:0044424; GO:0005622; GO:0044464; GO:0005575; GO:0005623 [GO:0005739]; GO:0043231; GO:0044444; GO:0043227; GO:0043229; GO:0005737; GO:0044424; GO:0043226; GO:0005622; GO:0044464; GO:0005575; GO:000562…	1.19022e+10																358	38.3629	7.38623
Q42601	Carbamoyl-phosphate synthase large chain, chloroplastic OS=Arabidopsis thaliana GN=CARB PE=1 SV=1 - [CARB_ARATH]	116.029	29.65	3	32	32	68	nucleotide binding; catalytic activity; metal ion binding	cytoplasm; mitochondrion; cytosol; membrane	metabolic process; regulation of biological process; cell organization and biogenesis; cell communication; response to stimulus	Pf00289; Pf01071; Pf02142; Pf02222; Pf02655; Pf02786; Pf02787; Pf07478; Pf08442; Pf08443; Pf13535	839868	[GO:0000050]; GO:0019627; GO:0043604; GO:0044711; GO:1901566; GO:0043603; GO:0044281; GO:0044763; GO:0071941; GO:1901564; GO:0044271; GO:0009058; GO:0044710; GO:1901576; GO:0034641; GO:0009987; GO:0044699; GO:0006807; GO:0071704; GO:0044249; GO:0008152; GO:0044237; GO:0008150 [GO:0000166]; GO:0036094; GO:1901265; GO:0005488; GO:0097159; GO:1901363; GO:0003674 [GO:0003824]; GO:0003674 [GO:0004087]…	1675983801																1187	129.874	5.73193
Q56WJ4	Putative glyceraldehyde-3-phosphate dehydrogenase OS=Arabidopsis thaliana GN=At1g13440 PE=2 SV=1 - [Q56WJ4_ARATH]	115.371	85.63	3	2	14	70	catalytic activity		metabolic process	Pf02800		[GO:0016491]; GO:0003824; GO:0003674 [GO:0016620]; GO:0016903; GO:0016491; GO:0003824; GO:0003674 [GO:0055114]; GO:0044710; GO:0008152; GO:0044699; GO:0008150	1.9203e+10																160	17.2979	8.29443
Q9LJE4	Chaperonin 60 subunit beta 2, chloroplastic OS=Arabidopsis thaliana GN=CPN60B2 PE=1 SV=1 - [CPNB2_ARATH]	114.622	52.18	7	6	30	70	nucleotide binding	nucleus; cytoplasm; mitochondrion; Golgi; cytosol; ribosome	metabolic process; cell organization and biogenesis	Pf00118	820549	[GO:0000166]; GO:0036094; GO:1901265; GO:0005488; GO:0097159; GO:1901363; GO:0003674 [GO:0005524]; GO:0032550; GO:0032559; GO:0035639; GO:0001883; GO:0032549; GO:0030554; GO:0032555; GO:0043168; GO:1901265; GO:0001882; GO:0017076; GO:0032553; GO:0043167; GO:0097159; GO:1901363; GO:0036094; GO:0097367; GO:0000166; GO:0005488; GO:0003674 [GO:0005634]; GO:0043231; GO:0043227; GO:0043229; GO:0043226;…	3.79897e+09																596	63.3024	5.73193
Q9SJL8	S-adenosylmethionine synthase 3 OS=Arabidopsis thaliana GN=METK3 PE=1 SV=1 - [METK3_ARATH]	114.551	64.62	1	11	18	55	nucleotide binding; catalytic activity; metal ion binding; protein binding	cytoplasm; cytosol; membrane	metabolic process; transport; response to stimulus; cell organization and biogenesis	Pf00438; Pf02772; Pf02773	818260	[GO:0000166]; GO:0036094; GO:1901265; GO:0005488; GO:0097159; GO:1901363; GO:0003674 [GO:0004478]; GO:0016765; GO:0016740; GO:0003824; GO:0003674 [GO:0005507]; GO:0046914; GO:0046872; GO:0043169; GO:0043167; GO:0005488; GO:0003674 [GO:0005515]; GO:0005488; GO:0003674 [GO:0005524]; GO:0032550; GO:0032559; GO:0035639; GO:0001883; GO:0032549; GO:0030554; GO:0032555; GO:0043168; GO:1901265; GO:000188…	3.88044e+09																390	42.4706	6.17627
P92549	ATP synthase subunit alpha, mitochondrial OS=Arabidopsis thaliana GN=ATPA PE=1 SV=2 - [ATPAM_ARATH]	112.589	38.86	2	16	17	58	nucleotide binding; catalytic activity; transporter activity	mitochondrion; membrane	metabolic process; transport	Pf00006; Pf00306; Pf02874; Pf09378		[GO:0000166]; GO:0036094; GO:1901265; GO:0005488; GO:0097159; GO:1901363; GO:0003674 [GO:0005524]; GO:0032550; GO:0032559; GO:0035639; GO:0001883; GO:0032549; GO:0030554; GO:0032555; GO:0043168; GO:1901265; GO:0001882; GO:0017076; GO:0032553; GO:0043167; GO:0097159; GO:1901363; GO:0036094; GO:0097367; GO:0000166; GO:0005488; GO:0003674 [GO:0005739]; GO:0043231; GO:0044444; GO:0043227; GO:0043229;…	1.23244e+10																507	55.0108	6.60986
Q9STW6	Heat shock 70 kDa protein 6, chloroplastic OS=Arabidopsis thaliana GN=HSP70-6 PE=1 SV=1 - [HSP7F_ARATH]	112.559	41.5	1	9	25	58	nucleotide binding; protein binding	nucleus; mitochondrion	cell organization and biogenesis; metabolic process; transport; response to stimulus	Pf00012; Pf03980; Pf06723	828531	[GO:0000166]; GO:0036094; GO:1901265; GO:0005488; GO:0097159; GO:1901363; GO:0003674 [GO:0000902]; GO:0032989; GO:0009653; GO:0016043; GO:0048869; GO:0032502; GO:0048856; GO:0009987; GO:0071840; GO:0044763; GO:0044767; GO:0008150; GO:0044699 [GO:0005515]; GO:0005488; GO:0003674 [GO:0005524]; GO:0032550; GO:0032559; GO:0035639; GO:0001883; GO:0032549; GO:0030554; GO:0032555; GO:0043168; GO:1901265…	5.82873e+09																718	76.4614	5.19873
C0Z361	Chaperonin 60 subunit beta 3, chloroplastic OS=Arabidopsis thaliana GN=CPN60B3 PE=1 SV=1 - [CPNB3_ARATH]	111.581	53.27	2	13	26	59	nucleotide binding	cytoplasm; mitochondrion; cytosol; membrane	metabolic process	Pf00118	835751	[GO:0000166]; GO:0036094; GO:1901265; GO:0005488; GO:0097159; GO:1901363; GO:0003674 [GO:0005524]; GO:0032550; GO:0032559; GO:0035639; GO:0001883; GO:0032549; GO:0030554; GO:0032555; GO:0043168; GO:1901265; GO:0001882; GO:0017076; GO:0032553; GO:0043167; GO:0097159; GO:1901363; GO:0036094; GO:0097367; GO:0000166; GO:0005488; GO:0003674 [GO:0005737]; GO:0044424; GO:0005622; GO:0044464; GO:0005575;…	3.79897e+09																597	63.2853	5.87158
P25696	Bifunctional enolase 2/transcriptional activator OS=Arabidopsis thaliana GN=ENO2 PE=1 SV=1 - [ENO2_ARATH]	111.27	45.05	3	15	15	60	metal ion binding; DNA binding; catalytic activity	nucleus; cytoplasm; mitochondrion; cytosol; membrane; extracellular	metabolic process; regulation of biological process; response to stimulus	Pf00113; Pf03952	818226	[GO:0000015]; GO:0044445; GO:1902494; GO:0005829; GO:0044444; GO:0043234; GO:0005737; GO:0044424; GO:0032991; GO:0005622; GO:0044464; GO:0005575; GO:0005623 [GO:0000287]; GO:0046872; GO:0043169; GO:0043167; GO:0005488; GO:0003674 [GO:0003677]; GO:0003676; GO:0097159; GO:1901363; GO:0005488; GO:0003674 [GO:0004634]; GO:0016836; GO:0016835; GO:0016829; GO:0003824; GO:0003674 [GO:0005507]; GO:004691…	6.17007e+09																444	47.6893	5.77002
O49485	D-3-phosphoglycerate dehydrogenase 1, chloroplastic OS=Arabidopsis thaliana GN=PGDH1 PE=1 SV=1 - [SERA1_ARATH]	110.819	37.65	3	18	20	60	nucleotide binding; catalytic activity	mitochondrion; cytosol; membrane	metabolic process; development	Pf00389; Pf00670; Pf01262; Pf01842; Pf02826; Pf05221; Pf13478	829568	[GO:0000166]; GO:0036094; GO:1901265; GO:0005488; GO:0097159; GO:1901363; GO:0003674 [GO:0004013]; GO:0016802; GO:0016801; GO:0016787; GO:0003824; GO:0003674 [GO:0004617]; GO:0016616; GO:0016614; GO:0016491; GO:0003824; GO:0003674 [GO:0005524]; GO:0032550; GO:0032559; GO:0035639; GO:0001883; GO:0032549; GO:0030554; GO:0032555; GO:0043168; GO:1901265; GO:0001882; GO:0017076; GO:0032553; GO:0043167…	1.66823e+10	0.502155	1		0.777721	1					0.287119	1		0.900226	1		603	63.2856	6.58057
Q9ZT91	Elongation factor Tu, mitochondrial OS=Arabidopsis thaliana GN=TUFA PE=1 SV=1 - [EFTM_ARATH]	110.137	55.29	1	18	19	60	nucleotide binding; RNA binding; catalytic activity; metal ion binding	mitochondrion; cytosol	metabolic process; response to stimulus	Pf00009; Pf03143; Pf03144	828134	[GO:0000166]; GO:0036094; GO:1901265; GO:0005488; GO:0097159; GO:1901363; GO:0003674 [GO:0003746]; GO:0008135; GO:0003723; GO:0003676; GO:0097159; GO:1901363; GO:0005488; GO:0003674 [GO:0003924]; GO:0017111; GO:0016462; GO:0016818; GO:0016817; GO:0016787; GO:0003824; GO:0003674 [GO:0005524]; GO:0032550; GO:0032559; GO:0035639; GO:0001883; GO:0032549; GO:0030554; GO:0032555; GO:0043168; GO:1901265…	5.18906e+09																454	49.3786	6.69775
P21240	Chaperonin 60 subunit beta 1, chloroplastic OS=Arabidopsis thaliana GN=CPN60B1 PE=1 SV=3 - [CPNB1_ARATH]	110.005	48.33	8	2	26	63	nucleotide binding; protein binding	cytoplasm; Golgi; cytosol; membrane; ribosome; extracellular	metabolic process; cell death; response to stimulus; defense response	Pf00118	841996	[GO:0000166]; GO:0036094; GO:1901265; GO:0005488; GO:0097159; GO:1901363; GO:0003674 [GO:0005515]; GO:0005488; GO:0003674 [GO:0005524]; GO:0032550; GO:0032559; GO:0035639; GO:0001883; GO:0032549; GO:0030554; GO:0032555; GO:0043168; GO:1901265; GO:0001882; GO:0017076; GO:0032553; GO:0043167; GO:0097159; GO:1901363; GO:0036094; GO:0097367; GO:0000166; GO:0005488; GO:0003674 [GO:0005737]; GO:0044424…	3.79897e+09																600	63.7696	6.50732
P93819	Malate dehydrogenase, cytoplasmic 1 OS=Arabidopsis thaliana GN=MDH1 PE=1 SV=2 - [MDHC1_ARATH]	109.736	62.35	4	9	17	49	nucleotide binding; catalytic activity; protein binding	nucleus; cytoplasm; vacuole; membrane; Golgi; cytosol; extracellular	metabolic process; transport; response to stimulus; cell organization and biogenesis	Pf00056; Pf02866	839527	[GO:0000166]; GO:0036094; GO:1901265; GO:0005488; GO:0097159; GO:1901363; GO:0003674 [GO:0003824]; GO:0003674 [GO:0005515]; GO:0005488; GO:0003674 [GO:0005634]; GO:0043231; GO:0043227; GO:0043229; GO:0043226; GO:0044424; GO:0005575; GO:0005622; GO:0044464; GO:0005623 [GO:0005737]; GO:0044424; GO:0005622; GO:0044464; GO:0005575; GO:0005623 [GO:0005773]; GO:0043231; GO:0044444; GO:0043227; GO:00432…	1.47382e+10	0.786035	1		0.748446	1		0.372025	1		1.74442	1		1.03874	1		332	35.5483	6.55127
A8MRZ7	Translational initiation factor 4A-1 OS=Arabidopsis thaliana GN=EIF4A1 PE=3 SV=1 - [A8MRZ7_ARATH]	108.77	49.5	6	2	17	64	nucleotide binding; RNA binding; catalytic activity; protein binding	nucleus; cytoplasm; Golgi; cytosol; membrane; extracellular	metabolic process; response to stimulus; regulation of biological process	Pf00270; Pf00271	820605	[GO:0000166]; GO:0036094; GO:1901265; GO:0005488; GO:0097159; GO:1901363; GO:0003674 [GO:0003676]; GO:0097159; GO:1901363; GO:0005488; GO:0003674 [GO:0003743]; GO:0008135; GO:0003723; GO:0003676; GO:0097159; GO:1901363; GO:0005488; GO:0003674 [GO:0004004]; GO:0003724; GO:0008026; GO:0008186; GO:0004386; GO:0042623; GO:0070035; GO:0017111; GO:0016887; GO:0016462; GO:0016818; GO:0016817; GO:0016787…	5.87021e+09																402	45.6715	6.27783
P20115	Citrate synthase 4, mitochondrial OS=Arabidopsis thaliana GN=CSY4 PE=1 SV=3 - [CISY4_ARATH]	108.368	49.79	2	20	20	59	catalytic activity; nucleotide binding; metal ion binding	mitochondrion; organelle lumen; Golgi	metabolic process; response to stimulus	Pf00285	819042	[GO:0004108]; GO:0036440; GO:0046912; GO:0016746; GO:0016740; GO:0003824; GO:0003674 [GO:0005524]; GO:0032550; GO:0032559; GO:0035639; GO:0001883; GO:0032549; GO:0030554; GO:0032555; GO:0043168; GO:1901265; GO:0001882; GO:0017076; GO:0032553; GO:0043167; GO:0097159; GO:1901363; GO:0036094; GO:0097367; GO:0000166; GO:0005488; GO:0003674 [GO:0005618]; GO:0030312; GO:0044464; GO:0071944; GO:0005575;…	5.65861e+09																474	52.7491	6.88818
F4HQD4	Heat shock 70 kDa protein 15 OS=Arabidopsis thaliana GN=HSP70-15 PE=1 SV=1 - [HSP7P_ARATH]	107.155	39.47	2	3	27	78	nucleotide binding	nucleus; cytoplasm; cytosol; membrane	response to stimulus	Pf00012; Pf02801	844332	[GO:0000166]; GO:0036094; GO:1901265; GO:0005488; GO:0097159; GO:1901363; GO:0003674 [GO:0005524]; GO:0032550; GO:0032559; GO:0035639; GO:0001883; GO:0032549; GO:0030554; GO:0032555; GO:0043168; GO:1901265; GO:0001882; GO:0017076; GO:0032553; GO:0043167; GO:0097159; GO:1901363; GO:0036094; GO:0097367; GO:0000166; GO:0005488; GO:0003674 [GO:0005618]; GO:0030312; GO:0044464; GO:0071944; GO:0005575;…	5.92184e+09																831	91.6233	5.18604
Q8H0S9	Puromycin-sensitive aminopeptidase OS=Arabidopsis thaliana GN=MPA1 PE=1 SV=1 - [PSA_ARATH]	106.759	45.98	5	31	31	74	catalytic activity; metal ion binding		metabolic process	Pf01433; Pf11940; Pf13485		[GO:0004177]; GO:0008238; GO:0070011; GO:0008233; GO:0016787; GO:0003824; GO:0003674 [GO:0006508]; GO:0019538; GO:0043170; GO:0044238; GO:0071704; GO:0008152; GO:0008150 [GO:0008233]; GO:0016787; GO:0003824; GO:0003674 [GO:0008237]; GO:0070011; GO:0008233; GO:0016787; GO:0003824; GO:0003674 [GO:0008270]; GO:0046914; GO:0046872; GO:0043169; GO:0043167; GO:0005488; GO:0003674 [GO:0016787]; GO:00038…	3.63108e+09																883	99.0961	5.66846
Q9FXA2	Polyadenylate-binding protein 8 OS=Arabidopsis thaliana GN=PAB8 PE=1 SV=1 - [PABP8_ARATH]	105.091	43.67	2	22	24	54	nucleotide binding; RNA binding; protein binding	nucleus; cytoplasm; cytosol	metabolic process; regulation of biological process; response to stimulus	Pf00076; Pf00658; Pf08777; Pf13893; Pf14259	841399	[GO:0000166]; GO:0036094; GO:1901265; GO:0005488; GO:0097159; GO:1901363; GO:0003674 [GO:0003676]; GO:0097159; GO:1901363; GO:0005488; GO:0003674 [GO:0003723]; GO:0003676; GO:0097159; GO:1901363; GO:0005488; GO:0003674 [GO:0003743]; GO:0008135; GO:0003723; GO:0003676; GO:0097159; GO:1901363; GO:0005488; GO:0003674 [GO:0005515]; GO:0005488; GO:0003674 [GO:0005634]; GO:0043231; GO:0043227; GO:00432…	2.9819e+09																671	72.7332	7.53271
Q9LD57	Phosphoglycerate kinase 1, chloroplastic OS=Arabidopsis thaliana GN=PGK1 PE=1 SV=1 - [PGKH1_ARATH]	104.136	55.72	1	11	22	65	nucleotide binding; catalytic activity	nucleus; cytoplasm; mitochondrion; cytosol; membrane; extracellular	metabolic process; response to stimulus; cell organization and biogenesis; defense response; cellular homeostasis; transport	Pf00162; Pf08282	820461	[GO:0000023]; GO:0005984; GO:0009311; GO:0044262; GO:0044763; GO:0044723; GO:0005975; GO:0044237; GO:0009987; GO:0044699; GO:0044710; GO:0044238; GO:0071704; GO:0008152; GO:0008150 [GO:0000166]; GO:0036094; GO:1901265; GO:0005488; GO:0097159; GO:1901363; GO:0003674 [GO:0004618]; GO:0016301; GO:0016774; GO:0016772; GO:0016740; GO:0003824; GO:0003674 [GO:0005524]; GO:0032550; GO:0032559; GO:0035639…	8.30135e+09																481	50.0807	6.23975
Q9FLT0	100 kDa coactivator-like protein OS=Arabidopsis thaliana GN=Tudor2 PE=1 SV=1 - [Q9FLT0_ARATH]	104.074	37.16	4	19	29	60	RNA binding; catalytic activity	endoplasmic reticulum; cytosol	metabolic process; response to stimulus; transport; regulation of biological process	Pf00565; Pf00567	836300	[GO:0000932]; GO:0036464; GO:0005737; GO:0035770; GO:0044444; GO:0044424; GO:0030529; GO:0043232; GO:0005622; GO:0044464; GO:0032991; GO:0043228; GO:0043229; GO:0005575; GO:0005623; GO:0043226 [GO:0003676]; GO:0097159; GO:1901363; GO:0005488; GO:0003674 [GO:0003712]; GO:0000989; GO:0000988; GO:0003674 [GO:0003723]; GO:0003676; GO:0097159; GO:1901363; GO:0005488; GO:0003674 [GO:0004518]; GO:001678…	3234120502																985	107.675	6.55127
F4JBY2	Transketolase OS=Arabidopsis thaliana GN=At3g60750 PE=1 SV=1 - [F4JBY2_ARATH]	103.644	33.24	3	12	20	59	catalytic activity; metal ion binding	cytosol; membrane	metabolic process; transport; response to stimulus; cell organization and biogenesis; regulation of biological process; cell growth	Pf00456; Pf02775; Pf02779; Pf02780	825246	[GO:0003824]; GO:0003674 [GO:0004802]; GO:0016744; GO:0016740; GO:0003824; GO:0003674 [GO:0005829]; GO:0044444; GO:0005737; GO:0044424; GO:0005622; GO:0044464; GO:0005575; GO:0005623 [GO:0006007]; GO:0006006; GO:0019320; GO:0019318; GO:0046365; GO:0005996; GO:0044724; GO:0044723; GO:0016052; GO:0044712; GO:0005975; GO:0044710; GO:1901575; GO:0009056; GO:0044238; GO:0071704; GO:0008152; GO:0044699…	7.86187e+09																740	79.7892	6.43018
Q9M2T8	2-oxoglutarate dehydrogenase, E1 subunit-like protein OS=Arabidopsis thaliana GN=T22E16.70 PE=1 SV=1 - [Q9M2T8_ARATH]	103.277	35.28	5	18	27	58	catalytic activity		metabolic process	Pf00676; Pf02779		[GO:0004591]; GO:0016624; GO:0016903; GO:0016491; GO:0003824; GO:0003674 [GO:0006099]; GO:0006101; GO:0009060; GO:0044238; GO:0072350; GO:0045333; GO:0008152; GO:0019752; GO:0015980; GO:0008150; GO:0043436; GO:0006091; GO:0044763; GO:0055114; GO:0006082; GO:0044237; GO:0009987; GO:0044699; GO:0044710; GO:0044281; GO:0071704 [GO:0008152]; GO:0008150 [GO:0016624]; GO:0016903; GO:0016491; GO:0003824…	1.98216e+09	0.838536	1		0.78869	1		0.237397	1		0.959034	1		1.12005	1		1009	114.147	7.13721
Q42560	Aconitate hydratase 1 OS=Arabidopsis thaliana GN=ACO1 PE=1 SV=2 - [ACO1_ARATH]	102.184	35.97	2	19	27	81	catalytic activity; metal ion binding; RNA binding	cytoplasm; mitochondrion; vacuole; cytosol; membrane; extracellular	response to stimulus; metabolic process; transport; cell organization and biogenesis	Pf00330; Pf00694	829737	[GO:0000302]; GO:0006979; GO:1901700; GO:0006950; GO:0042221; GO:0050896; GO:0008150 [GO:0003994]; GO:0016836; GO:0016835; GO:0016829; GO:0003824; GO:0003674 [GO:0005507]; GO:0046914; GO:0046872; GO:0043169; GO:0043167; GO:0005488; GO:0003674 [GO:0005737]; GO:0044424; GO:0005622; GO:0044464; GO:0005575; GO:0005623 [GO:0005739]; GO:0043231; GO:0044444; GO:0043227; GO:0043229; GO:0005737; GO:004442…	9.33625e+09	0.813196	3	0.481256	0.880558	3	18.9478	0.163075	3	7.12546	1.07679	3	5.25478	1.66187	3	0.607138	898	98.0897	6.40479
Q8L5Y4	Embryo defective 2765 OS=Arabidopsis thaliana GN=EMB2765 PE=1 SV=1 - [Q8L5Y4_ARATH]	101.876	22.8	2	26	26	51		nucleus; spliceosomal complex; cytosol; membrane	metabolic process	Pf13086; Pf13087; Pf13245; Pf13538	818459	[GO:0000398]; GO:0000377; GO:0006397; GO:0000375; GO:0006396; GO:0016071; GO:0008380; GO:0010467; GO:0016070; GO:0043170; GO:0044260; GO:0090304; GO:0071704; GO:0044237; GO:0006139; GO:0008152; GO:0009987; GO:0006725; GO:0034641; GO:0044238; GO:0046483; GO:1901360; GO:0008150; GO:0006807 [GO:0005634]; GO:0043231; GO:0043227; GO:0043229; GO:0043226; GO:0044424; GO:0005575; GO:0005622; GO:0044464; …	1.62211e+09																1509	172.913	5.60498
F4JB05	Ribosomal protein S5/Elongation factor G/III/V family protein OS=Arabidopsis thaliana GN=At3g12915 PE=4 SV=1 - [F4JB05_ARATH]	101.25	22.56	2	2	17	68	nucleotide binding; RNA binding; catalytic activity	cytoplasm; ribosome	metabolic process	Pf00009; Pf00679; Pf03144; Pf03764; Pf14492	3768815	[GO:0000166]; GO:0036094; GO:1901265; GO:0005488; GO:0097159; GO:1901363; GO:0003674 [GO:0003746]; GO:0008135; GO:0003723; GO:0003676; GO:0097159; GO:1901363; GO:0005488; GO:0003674 [GO:0003924]; GO:0017111; GO:0016462; GO:0016818; GO:0016817; GO:0016787; GO:0003824; GO:0003674 [GO:0005525]; GO:0032550; GO:0032561; GO:0035639; GO:0001883; GO:0032549; GO:0019001; GO:0032555; GO:0043168; GO:1901265…	2.54724e+10	0.705095	2	20.5243	0.823202	2	11.0467	0.309038	2	24.1484	1.3017	2	19.1502	1.39324	2	7.52829	820	90.9357	6.1001
Q5XEP2	Hsp70-Hsp90 organizing protein 2 OS=Arabidopsis thaliana GN=HOP2 PE=1 SV=1 - [HSOP2_ARATH]	98.4506	42.38	1	14	20	54	protein binding	nucleus; cytoplasm; cytosol; membrane	response to stimulus; metabolic process; cell organization and biogenesis	Pf00515; Pf07719; Pf13414; Pf13424; Pf13432	842572	[GO:0005515]; GO:0005488; GO:0003674 [GO:0005634]; GO:0043231; GO:0043227; GO:0043229; GO:0043226; GO:0044424; GO:0005575; GO:0005622; GO:0044464; GO:0005623 [GO:0005737]; GO:0044424; GO:0005622; GO:0044464; GO:0005575; GO:0005623 [GO:0005829]; GO:0044444; GO:0005737; GO:0044424; GO:0005622; GO:0044464; GO:0005575; GO:0005623 [GO:0005886]; GO:0016020; GO:0044464; GO:0071944; GO:0005575; GO:000562…	1.75623e+09																571	64.4792	6.17627
P41377	Eukaryotic initiation factor 4A-2 OS=Arabidopsis thaliana GN=TIF4A-2 PE=1 SV=1 - [IF4A2_ARATH]	98.4021	48.3	3	2	16	57	nucleotide binding; RNA binding; catalytic activity	cytoplasm; membrane; Golgi; cytosol	metabolic process; response to stimulus; regulation of biological process	Pf00270; Pf00271	841868	[GO:0000166]; GO:0036094; GO:1901265; GO:0005488; GO:0097159; GO:1901363; GO:0003674 [GO:0003676]; GO:0097159; GO:1901363; GO:0005488; GO:0003674 [GO:0003723]; GO:0003676; GO:0097159; GO:1901363; GO:0005488; GO:0003674 [GO:0003743]; GO:0008135; GO:0003723; GO:0003676; GO:0097159; GO:1901363; GO:0005488; GO:0003674 [GO:0004004]; GO:0003724; GO:0008026; GO:0008186; GO:0004386; GO:0042623; GO:007003…	5.87021e+09																412	46.7329	5.68115
P48491	Triosephosphate isomerase, cytosolic OS=Arabidopsis thaliana GN=CTIMC PE=1 SV=2 - [TPIS_ARATH]	98.3562	55.51	2	11	12	53	catalytic activity; metal ion binding	cytoplasm; mitochondrion; vacuole; membrane; Golgi; cytosol; extracellular	metabolic process; transport; response to stimulus; cell organization and biogenesis	Pf00121	824710	[GO:0003824]; GO:0003674 [GO:0004807]; GO:0016861; GO:0016860; GO:0016853; GO:0003824; GO:0003674 [GO:0005507]; GO:0046914; GO:0046872; GO:0043169; GO:0043167; GO:0005488; GO:0003674 [GO:0005618]; GO:0030312; GO:0044464; GO:0071944; GO:0005575; GO:0005623 [GO:0005737]; GO:0044424; GO:0005622; GO:0044464; GO:0005575; GO:0005623 [GO:0005739]; GO:0043231; GO:0044444; GO:0043227; GO:0043229; GO:00057…	1.75072e+10																254	27.1521	5.50342
Q9FJA6	40S ribosomal protein S3-3 OS=Arabidopsis thaliana GN=RPS3C PE=1 SV=1 - [RS33_ARATH]	97.8487	69.76	2	4	16	54	DNA binding; RNA binding; structural molecule activity; catalytic activity	cytoplasm; Golgi; cytosol; ribosome; membrane	metabolic process; response to stimulus	Pf00189; Pf07650	833518	[GO:0001510]; GO:0009451; GO:0043414; GO:0016070; GO:0043412; GO:0032259; GO:0044260; GO:0090304; GO:0043170; GO:0008152; GO:0044237; GO:0006139; GO:0071704; GO:0008150; GO:0009987; GO:0006725; GO:0034641; GO:0044238; GO:0046483; GO:1901360; GO:0006807 [GO:0002181]; GO:0006412; GO:0010467; GO:0034645; GO:0044267; GO:0043170; GO:0009059; GO:0044249; GO:0044260; GO:0019538; GO:0071704; GO:1901576; …	8.341e+09																248	27.4406	9.53955
P31167	ADP,ATP carrier protein 1, mitochondrial OS=Arabidopsis thaliana GN=AAC1 PE=1 SV=2 - [ADT1_ARATH]	95.1975	33.6	8	9	14	61	transporter activity; metal ion binding	mitochondrion; membrane; vacuole; Golgi	metabolic process; transport; cell organization and biogenesis; response to stimulus	Pf00153	820005	[GO:0005215]; GO:0003674 [GO:0005471]; GO:0005347; GO:0015217; GO:0015301; GO:0000295; GO:0005346; GO:0008514; GO:0015211; GO:0008509; GO:0015297; GO:0015216; GO:1901505; GO:0005337; GO:0015075; GO:0015291; GO:0015215; GO:0005215; GO:0015932; GO:0022891; GO:0022804; GO:0015605; GO:0003674; GO:0022857; GO:0022892; GO:1901677 [GO:0005507]; GO:0046914; GO:0046872; GO:0043169; GO:0043167; GO:0005488;…	1.08992e+10	0.836364	1		0.917571	1		0.280774	1		1.20558	1		1.3922	1		381	41.4494	9.83252
Q9SIP7	40S ribosomal protein S3-1 OS=Arabidopsis thaliana GN=RPS3A PE=1 SV=1 - [RS31_ARATH]	94.6903	54.8	1	2	16	51	DNA binding; RNA binding; structural molecule activity; catalytic activity	nucleus; cytoplasm; vacuole; membrane; Golgi; cytosol; ribosome	metabolic process; response to stimulus	Pf00189; Pf07650	817719	[GO:0002181]; GO:0006412; GO:0010467; GO:0034645; GO:0044267; GO:0043170; GO:0009059; GO:0044249; GO:0044260; GO:0019538; GO:0071704; GO:1901576; GO:0009058; GO:0044237; GO:0044238; GO:0008152; GO:0009987; GO:0008150 [GO:0003684]; GO:0003677; GO:0003676; GO:0097159; GO:1901363; GO:0005488; GO:0003674 [GO:0003723]; GO:0003676; GO:0097159; GO:1901363; GO:0005488; GO:0003674 [GO:0003735]; GO:0005198…	8.03191e+09																250	27.5017	9.53955
Q96300	14-3-3-like protein GF14 nu OS=Arabidopsis thaliana GN=GRF7 PE=1 SV=1 - [14337_ARATH]	93.1138	56.98	4	3	13	64	protein binding	cytoplasm; Golgi; cytosol; membrane	metabolic process; transport	Pf00244	821060	[GO:0005635]; GO:0012505; GO:0031967; GO:0044428; GO:0044464; GO:0031975; GO:0043227; GO:0044446; GO:0005634; GO:0005575; GO:0005623; GO:0043226; GO:0043229; GO:0044422; GO:0044424; GO:0043231; GO:0005622 [GO:0005737]; GO:0044424; GO:0005622; GO:0044464; GO:0005575; GO:0005623 [GO:0005794]; GO:0012505; GO:0043231; GO:0044444; GO:0044464; GO:0043227; GO:0043229; GO:0005737; GO:0044424; GO:0005575;…	1.07587e+10																265	29.806	4.81787
Q9ZU25	Probable mitochondrial-processing peptidase subunit alpha-1 OS=Arabidopsis thaliana GN=At1g51980 PE=2 SV=1 - [MPPA1_ARATH]	92.5444	46.32	5	12	18	48	catalytic activity; nucleotide binding; metal ion binding	mitochondrion; membrane	metabolic process; transport; response to stimulus	Pf00675; Pf05193	841627	[GO:0003824]; GO:0003674 [GO:0004222]; GO:0004175; GO:0008237; GO:0070011; GO:0008233; GO:0016787; GO:0003824; GO:0003674 [GO:0005524]; GO:0032550; GO:0032559; GO:0035639; GO:0001883; GO:0032549; GO:0030554; GO:0032555; GO:0043168; GO:1901265; GO:0001882; GO:0017076; GO:0032553; GO:0043167; GO:0097159; GO:1901363; GO:0036094; GO:0097367; GO:0000166; GO:0005488; GO:0003674 [GO:0005739]; GO:0043231…	1.12043e+09																503	54.3677	6.32861
Q38882	Phospholipase D alpha 1 OS=Arabidopsis thaliana GN=PLDALPHA1 PE=1 SV=2 - [PLDA1_ARATH]	90.686	27.53	3	18	18	44	catalytic activity; metal ion binding; protein binding	nucleus; cytoplasm; mitochondrion; vacuole; cytosol; membrane	metabolic process; transport; response to stimulus; cell organization and biogenesis; regulation of biological process; cell growth	Pf00168; Pf00614; Pf12357; Pf13091	820816	[GO:0003824]; GO:0003674 [GO:0004630]; GO:0004620; GO:0008081; GO:0016298; GO:0042578; GO:0016788; GO:0016787; GO:0003824; GO:0003674 [GO:0005509]; GO:0046872; GO:0043169; GO:0043167; GO:0005488; GO:0003674 [GO:0005515]; GO:0005488; GO:0003674 [GO:0005546]; GO:1902936; GO:1901981; GO:0035091; GO:0005543; GO:0008289; GO:0043168; GO:0005488; GO:0043167; GO:0003674 [GO:0005634]; GO:0043231; GO:00432…	3.96695e+09																810	91.7901	5.87158
Q0WW26	Coatomer subunit gamma OS=Arabidopsis thaliana GN=At4g34450 PE=1 SV=2 - [COPG_ARATH]	90.3607	41.08	3	31	31	64	structural molecule activity; protein binding	membrane; nucleus; cytoplasm; Golgi; cytosol	metabolic process; transport; cell organization and biogenesis	Pf01602; Pf08752	829596	[GO:0000139]; GO:0044431; GO:0098588; GO:0005794; GO:0044444; GO:0044446; GO:0031090; GO:0012505; GO:0043231; GO:0005737; GO:0044424; GO:0043229; GO:0044422; GO:0016020; GO:0043227; GO:0044464; GO:0005622; GO:0043226; GO:0005575; GO:0005623 [GO:0005198]; GO:0003674 [GO:0005488]; GO:0003674 [GO:0005634]; GO:0043231; GO:0043227; GO:0043229; GO:0043226; GO:0044424; GO:0005575; GO:0005622; GO:0044464…	2.71552e+09																886	98.4285	5.16064
O82662	Succinyl-CoA ligase [ADP-forming] subunit beta, mitochondrial OS=Arabidopsis thaliana GN=At2g20420 PE=1 SV=1 - [SUCB_ARATH]	89.1327	55.58	3	20	20	46	nucleotide binding; catalytic activity; metal ion binding	mitochondrion; Golgi	metabolic process; response to stimulus; cell organization and biogenesis	Pf00549; Pf01071; Pf08442	816561	[GO:0000166]; GO:0036094; GO:1901265; GO:0005488; GO:0097159; GO:1901363; GO:0003674 [GO:0003824]; GO:0003674 [GO:0004775]; GO:0004774; GO:0016405; GO:0016878; GO:0016877; GO:0016874; GO:0003824; GO:0003674 [GO:0004776]; GO:0004774; GO:0016405; GO:0016878; GO:0016877; GO:0016874; GO:0003824; GO:0003674 [GO:0005507]; GO:0046914; GO:0046872; GO:0043169; GO:0043167; GO:0005488; GO:0003674 [GO:000552…	5.28203e+09	0.477173	1		1.18937	1					0.443366	1		1.08847	1		421	45.3169	6.7124
Q56WD9	3-ketoacyl-CoA thiolase 2, peroxisomal OS=Arabidopsis thaliana GN=PED1 PE=1 SV=2 - [THIK2_ARATH]	88.978	52.81	3	12	15	42	catalytic activity	mitochondrion; membrane; cytosol	metabolic process; response to stimulus; regulation of biological process; cell organization and biogenesis	Pf00108; Pf02803	817876	[GO:0003824]; GO:0003674 [GO:0003988]; GO:0016408; GO:0016747; GO:0016746; GO:0016740; GO:0003824; GO:0003674 [GO:0005730]; GO:0031981; GO:0043232; GO:0044428; GO:0070013; GO:0043228; GO:0043229; GO:0005634; GO:0044446; GO:0043233; GO:0043226; GO:0044424; GO:0043231; GO:0044422; GO:0031974; GO:0005575; GO:0005622; GO:0044464; GO:0043227; GO:0005623 [GO:0005739]; GO:0043231; GO:0044444; GO:0043227…	4.43821e+09	0.970588	2	2.66171	0.954667	2	22.9713	0.151921	1		1.12229	2	0.282648	1.38503	2	27.1645	462	48.548	8.33838
P29976	Phospho-2-dehydro-3-deoxyheptonate aldolase 1, chloroplastic OS=Arabidopsis thaliana GN=DHS1 PE=2 SV=2 - [AROF_ARATH]	88.9498	36.38	1	13	16	43	catalytic activity; protein binding	mitochondrion	metabolic process; response to stimulus	Pf01474	830159	[GO:0003849]; GO:0016765; GO:0016740; GO:0003824; GO:0003674 [GO:0005515]; GO:0005488; GO:0003674 [GO:0005739]; GO:0043231; GO:0044444; GO:0043227; GO:0043229; GO:0005737; GO:0044424; GO:0043226; GO:0005622; GO:0044464; GO:0005575; GO:0005623 [GO:0008652]; GO:0006520; GO:0046394; GO:1901566; GO:0019752; GO:0044238; GO:1901564; GO:0016053; GO:1901576; GO:0043436; GO:0008152; GO:0006807; GO:0071704…	4.98375e+09																525	57.9424	8.06006
Q9T074	Phosphoenolpyruvate carboxykinase [ATP] OS=Arabidopsis thaliana GN=PCKA PE=1 SV=1 - [PCKA_ARATH]	87.6352	36.36	6	18	18	50	nucleotide binding; catalytic activity	nucleus; cytoplasm; cytosol; membrane	metabolic process; defense response; response to stimulus; cell communication	Pf01293	829943	[GO:0000166]; GO:0036094; GO:1901265; GO:0005488; GO:0097159; GO:1901363; GO:0003674 [GO:0004611]; GO:0016831; GO:0016830; GO:0016829; GO:0003824; GO:0003674 [GO:0004612]; GO:0004611; GO:0016831; GO:0016830; GO:0016829; GO:0003824; GO:0003674 [GO:0005524]; GO:0032550; GO:0032559; GO:0035639; GO:0001883; GO:0032549; GO:0030554; GO:0032555; GO:0043168; GO:1901265; GO:0001882; GO:0017076; GO:0032553…	4.44322e+09																671	73.3587	7.07861
P42645	14-3-3-like protein GF14 upsilon OS=Arabidopsis thaliana GN=GRF5 PE=1 SV=2 - [14335_ARATH]	87.3757	48.13	5	2	12	57	nucleotide binding; protein binding	nucleus; cytoplasm; mitochondrion; Golgi; cytosol; membrane	metabolic process; response to stimulus	Pf00244	831462	[GO:0005524]; GO:0032550; GO:0032559; GO:0035639; GO:0001883; GO:0032549; GO:0030554; GO:0032555; GO:0043168; GO:1901265; GO:0001882; GO:0017076; GO:0032553; GO:0043167; GO:0097159; GO:1901363; GO:0036094; GO:0097367; GO:0000166; GO:0005488; GO:0003674 [GO:0005618]; GO:0030312; GO:0044464; GO:0071944; GO:0005575; GO:0005623 [GO:0005634]; GO:0043231; GO:0043227; GO:0043229; GO:0043226; GO:0044424;…	1.07587e+10																268	30.1632	4.80518
Q9SF40	60S ribosomal protein L4-1 OS=Arabidopsis thaliana GN=RPL4A PE=2 SV=1 - [RL4A_ARATH]	86.5743	45.81	5	5	17	50	structural molecule activity; RNA binding	cytoplasm; vacuole; cytosol; ribosome; membrane	metabolic process; cell organization and biogenesis	Pf00573; Pf14374	820120	[GO:0001510]; GO:0009451; GO:0043414; GO:0016070; GO:0043412; GO:0032259; GO:0044260; GO:0090304; GO:0043170; GO:0008152; GO:0044237; GO:0006139; GO:0071704; GO:0008150; GO:0009987; GO:0006725; GO:0034641; GO:0044238; GO:0046483; GO:1901360; GO:0006807 [GO:0002181]; GO:0006412; GO:0010467; GO:0034645; GO:0044267; GO:0043170; GO:0009059; GO:0044249; GO:0044260; GO:0019538; GO:0071704; GO:1901576; …	7.31126e+09																406	44.674	10.3452
P29402	Calnexin homolog 1 OS=Arabidopsis thaliana GN=CNX1 PE=1 SV=1 - [CALX1_ARATH]	86.5634	35.47	1	11	19	57	metal ion binding; protein binding	mitochondrion; vacuole; membrane; endoplasmic reticulum; Golgi	metabolic process; response to stimulus; defense response	Pf00262	836301	[GO:0005509]; GO:0046872; GO:0043169; GO:0043167; GO:0005488; GO:0003674 [GO:0005515]; GO:0005488; GO:0003674 [GO:0005739]; GO:0043231; GO:0044444; GO:0043227; GO:0043229; GO:0005737; GO:0044424; GO:0043226; GO:0005622; GO:0044464; GO:0005575; GO:0005623 [GO:0005773]; GO:0043231; GO:0044444; GO:0043227; GO:0043229; GO:0005737; GO:0044424; GO:0043226; GO:0005622; GO:0044464; GO:0005575; GO:0005623…	5.14476e+09																530	60.4484	4.90674
P57106	Malate dehydrogenase, cytoplasmic 2 OS=Arabidopsis thaliana GN=MDH2 PE=1 SV=1 - [MDHC2_ARATH]	86.0205	44.28	3	5	13	35	nucleotide binding; catalytic activity; protein binding	cytoplasm; cytosol; membrane; extracellular	metabolic process	Pf00056; Pf02866	834351	[GO:0000166]; GO:0036094; GO:1901265; GO:0005488; GO:0097159; GO:1901363; GO:0003674 [GO:0003824]; GO:0003674 [GO:0005515]; GO:0005488; GO:0003674 [GO:0005737]; GO:0044424; GO:0005622; GO:0044464; GO:0005575; GO:0005623 [GO:0005829]; GO:0044444; GO:0005737; GO:0044424; GO:0005622; GO:0044464; GO:0005575; GO:0005623 [GO:0005886]; GO:0016020; GO:0044464; GO:0071944; GO:0005575; GO:0005623 [GO:00059…	1.47382e+10																332	35.6524	6.78564
F4I576	Monodehydroascorbate reductase OS=Arabidopsis thaliana GN=MDAR6 PE=4 SV=1 - [F4I576_ARATH]	85.6404	43.36	5	16	17	50	nucleotide binding; catalytic activity	mitochondrion; cytosol	response to stimulus; metabolic process	Pf00070; Pf01266; Pf07992	842697	[GO:0005524]; GO:0032550; GO:0032559; GO:0035639; GO:0001883; GO:0032549; GO:0030554; GO:0032555; GO:0043168; GO:1901265; GO:0001882; GO:0017076; GO:0032553; GO:0043167; GO:0097159; GO:1901363; GO:0036094; GO:0097367; GO:0000166; GO:0005488; GO:0003674 [GO:0005739]; GO:0043231; GO:0044444; GO:0043227; GO:0043229; GO:0005737; GO:0044424; GO:0043226; GO:0005622; GO:0044464; GO:0005575; GO:0005623 […	2559735152	0.762448	1		0.719452	1		0.252338	1		1.22488	1		1.16837	1		482	52.0829	7.75244
Q9SCX3	Elongation factor 1-beta 2 OS=Arabidopsis thaliana GN=At5g19510 PE=1 SV=1 - [EF1B2_ARATH]	85.1222	40.63	1	5	7	50	RNA binding	vacuole; Golgi; cytosol; membrane; extracellular	metabolic process; defense response; response to stimulus	Pf00043; Pf00736; Pf13410	832071	[GO:0003746]; GO:0008135; GO:0003723; GO:0003676; GO:0097159; GO:1901363; GO:0005488; GO:0003674 [GO:0005773]; GO:0043231; GO:0044444; GO:0043227; GO:0043229; GO:0005737; GO:0044424; GO:0043226; GO:0005622; GO:0044464; GO:0005575; GO:0005623 [GO:0005794]; GO:0012505; GO:0043231; GO:0044444; GO:0044464; GO:0043227; GO:0043229; GO:0005737; GO:0044424; GO:0005575; GO:0005623; GO:0043226; GO:0005622 …	6.15739e+09																224	24.1859	4.56396
Q9LK36	Adenosylhomocysteinase 2 OS=Arabidopsis thaliana GN=SAHH2 PE=1 SV=1 - [SAHH2_ARATH]	85.0767	31.13	1	1	14	47	nucleotide binding; catalytic activity	cytoplasm; vacuole; cytosol; membrane	metabolic process; transport; cell organization and biogenesis; response to stimulus	Pf00670; Pf02254; Pf02826; Pf05221	821964	[GO:0000166]; GO:0036094; GO:1901265; GO:0005488; GO:0097159; GO:1901363; GO:0003674 [GO:0004013]; GO:0016802; GO:0016801; GO:0016787; GO:0003824; GO:0003674 [GO:0005737]; GO:0044424; GO:0005622; GO:0044464; GO:0005575; GO:0005623 [GO:0005773]; GO:0043231; GO:0044444; GO:0043227; GO:0043229; GO:0005737; GO:0044424; GO:0043226; GO:0005622; GO:0044464; GO:0005575; GO:0005623 [GO:0005829]; GO:004444…	10432450831																485	53.1249	5.74463
O04630	Threonine--tRNA ligase, mitochondrial OS=Arabidopsis thaliana GN=THRRS PE=2 SV=3 - [SYTM_ARATH]	84.0155	47.25	2	32	32	66	nucleotide binding; catalytic activity	cytoplasm; mitochondrion; Golgi; cytosol; membrane	metabolic process; cell organization and biogenesis	Pf00587; Pf02824; Pf03129; Pf07973	832741	[GO:0000166]; GO:0036094; GO:1901265; GO:0005488; GO:0097159; GO:1901363; GO:0003674 [GO:0004812]; GO:0016876; GO:0016875; GO:0016874; GO:0003824; GO:0003674 [GO:0004829]; GO:0004812; GO:0016876; GO:0016875; GO:0016874; GO:0003824; GO:0003674 [GO:0005524]; GO:0032550; GO:0032559; GO:0035639; GO:0001883; GO:0032549; GO:0030554; GO:0032555; GO:0043168; GO:1901265; GO:0001882; GO:0017076; GO:0032553…	3.14489e+09	0.69016	1		0.620864	1		0.299447	1		0.86913	1		1.19902	1		709	80.885	6.97607
O04499	2,3-bisphosphoglycerate-independent phosphoglycerate mutase 1 OS=Arabidopsis thaliana GN=PGM1 PE=2 SV=3 - [PMG1_ARATH]	83.9302	44.17	4	15	23	51	catalytic activity; metal ion binding	cytoplasm; cytosol; membrane; extracellular	metabolic process; response to stimulus; development	Pf01676; Pf06415	837507	[GO:0003824]; GO:0003674 [GO:0004619]; GO:0016868; GO:0016866; GO:0016853; GO:0003824; GO:0003674 [GO:0005737]; GO:0044424; GO:0005622; GO:0044464; GO:0005575; GO:0005623 [GO:0005740]; GO:0031967; GO:0044429; GO:0031975; GO:0043227; GO:0044446; GO:0005739; GO:0044444; GO:0044464; GO:0043226; GO:0043229; GO:0044422; GO:0044424; GO:0043231; GO:0005737; GO:0005575; GO:0005623; GO:0005622 [GO:0005829…	3.18217e+09																557	60.5417	5.52881
Q38900	Peptidyl-prolyl cis-trans isomerase CYP19-1 OS=Arabidopsis thaliana GN=CYP19-1 PE=1 SV=1 - [CP19A_ARATH]	83.5717	79.19	2	8	10	52	catalytic activity	cytoplasm; Golgi; cytosol; membrane	metabolic process; regulation of biological process; response to stimulus	Pf00160	816161	[GO:0000413]; GO:0018208; GO:0018193; GO:0006464; GO:0036211; GO:0044267; GO:0019538; GO:0043412; GO:0044260; GO:0043170; GO:0044238; GO:0044237; GO:0071704; GO:0008152; GO:0009987; GO:0008150 [GO:0003755]; GO:0016859; GO:0016853; GO:0003824; GO:0003674 [GO:0005737]; GO:0044424; GO:0005622; GO:0044464; GO:0005575; GO:0005623 [GO:0005794]; GO:0012505; GO:0043231; GO:0044444; GO:0044464; GO:0043227…	7.13387e+09	0.77027	4	13.9655	0.840131	4	22.9085	0.337261	4	27.048	2.10967	4	9.35144	1.42761	4	6.99993	173	18.4801	8.42627
Q9M339	40S ribosomal protein S3-2 OS=Arabidopsis thaliana GN=RPS3B PE=1 SV=1 - [RS32_ARATH]	83.1786	51	1	2	15	45	DNA binding; RNA binding; structural molecule activity; catalytic activity	nucleus; cytoplasm; Golgi; ribosome; membrane	metabolic process; response to stimulus	Pf00189; Pf07650	824554	[GO:0002181]; GO:0006412; GO:0010467; GO:0034645; GO:0044267; GO:0043170; GO:0009059; GO:0044249; GO:0044260; GO:0019538; GO:0071704; GO:1901576; GO:0009058; GO:0044237; GO:0044238; GO:0008152; GO:0009987; GO:0008150 [GO:0003684]; GO:0003677; GO:0003676; GO:0097159; GO:1901363; GO:0005488; GO:0003674 [GO:0003723]; GO:0003676; GO:0097159; GO:1901363; GO:0005488; GO:0003674 [GO:0003735]; GO:0005198…	7.04259e+09																249	27.3317	9.53955
P20431	ATPase 3, plasma membrane-type OS=Arabidopsis thaliana GN=AHA3 PE=1 SV=2 - [PMA3_ARATH]	82.6378	19.6	6	1	15	46	nucleotide binding; metal ion binding; catalytic activity; transporter activity	membrane	metabolic process; transport	Pf00122; Pf00690; Pf00702; Pf12710; Pf13246	835841	[GO:0000166]; GO:0036094; GO:1901265; GO:0005488; GO:0097159; GO:1901363; GO:0003674 [GO:0000287]; GO:0046872; GO:0043169; GO:0043167; GO:0005488; GO:0003674 [GO:0003824]; GO:0003674 [GO:0005524]; GO:0032550; GO:0032559; GO:0035639; GO:0001883; GO:0032549; GO:0030554; GO:0032555; GO:0043168; GO:1901265; GO:0001882; GO:0017076; GO:0032553; GO:0043167; GO:0097159; GO:1901363; GO:0036094; GO:0097367…	3755223074																949	104.384	7.18115
F1LIM0	Actin 1 OS=Arabidopsis thaliana PE=3 SV=1 - [F1LIM0_ARATH]	82.4239	49.6	17	5	14	62	nucleotide binding	cytoplasm; cytoskeleton		Pf00022		[GO:0000166]; GO:0036094; GO:1901265; GO:0005488; GO:0097159; GO:1901363; GO:0003674 [GO:0005524]; GO:0032550; GO:0032559; GO:0035639; GO:0001883; GO:0032549; GO:0030554; GO:0032555; GO:0043168; GO:1901265; GO:0001882; GO:0017076; GO:0032553; GO:0043167; GO:0097159; GO:1901363; GO:0036094; GO:0097367; GO:0000166; GO:0005488; GO:0003674 [GO:0005737]; GO:0044424; GO:0005622; GO:0044464; GO:0005575;…	5.1473e+09																377	41.737	5.49072
P42643	14-3-3-like protein GF14 chi OS=Arabidopsis thaliana GN=GRF1 PE=1 SV=3 - [14331_ARATH]	81.9716	58.43	6	7	14	61	protein binding	nucleus; cytoplasm; vacuole; Golgi; cytosol; membrane; extracellular	regulation of biological process; response to stimulus	Pf00244	826479	[GO:0005515]; GO:0005488; GO:0003674 [GO:0005634]; GO:0043231; GO:0043227; GO:0043229; GO:0043226; GO:0044424; GO:0005575; GO:0005622; GO:0044464; GO:0005623 [GO:0005737]; GO:0044424; GO:0005622; GO:0044464; GO:0005575; GO:0005623 [GO:0005773]; GO:0043231; GO:0044444; GO:0043227; GO:0043229; GO:0005737; GO:0044424; GO:0043226; GO:0005622; GO:0044464; GO:0005575; GO:0005623 [GO:0005794]; GO:001250…	11343913067																267	29.9129	4.80518
F4J5S1	Clustered mitochondria protein OS=Arabidopsis thaliana GN=FMT PE=2 SV=1 - [CLU_ARATH]	81.9365	22.03	3	25	25	41	RNA binding; protein binding	nucleus; cytoplasm; cytosol; membrane	metabolic process; cell organization and biogenesis; regulation of biological process	Pf05303; Pf12807; Pf13236; Pf13374; Pf13424; Pf15044	824378	[GO:0003723]; GO:0003676; GO:0097159; GO:1901363; GO:0005488; GO:0003674 [GO:0005515]; GO:0005488; GO:0003674 [GO:0005622]; GO:0044464; GO:0005575; GO:0005623 [GO:0005634]; GO:0043231; GO:0043227; GO:0043229; GO:0043226; GO:0044424; GO:0005575; GO:0005622; GO:0044464; GO:0005623 [GO:0005737]; GO:0044424; GO:0005622; GO:0044464; GO:0005575; GO:0005623 [GO:0005829]; GO:0044444; GO:0005737; GO:00444…	2.00241e+09																1407	153.592	6.3667
P31414	Pyrophosphate-energized vacuolar membrane proton pump 1 OS=Arabidopsis thaliana GN=AVP1 PE=1 SV=1 - [AVP1_ARATH]	81.9174	24.81	3	16	16	51	catalytic activity; transporter activity; metal ion binding	vacuole; mitochondrion; endosome; membrane; Golgi; cytosol	transport; metabolic process; response to stimulus	Pf03030	838138	[GO:0000325]; GO:0005773; GO:0043231; GO:0044444; GO:0043227; GO:0043229; GO:0005737; GO:0044424; GO:0043226; GO:0005622; GO:0044464; GO:0005575; GO:0005623 [GO:0004427]; GO:0016462; GO:0016818; GO:0016817; GO:0016787; GO:0003824; GO:0003674 [GO:0005739]; GO:0043231; GO:0044444; GO:0043227; GO:0043229; GO:0005737; GO:0044424; GO:0043226; GO:0005622; GO:0044464; GO:0005575; GO:0005623 [GO:0005768]…	14272402745	0.582502	1		0.743161	1		0.15476	1		1.38103	1		1.53507	1		770	80.7677	5.26221
P46077	14-3-3-like protein GF14 phi OS=Arabidopsis thaliana GN=GRF4 PE=1 SV=2 - [14334_ARATH]	81.5925	48.31	7	4	12	55	protein binding	nucleus; cytoplasm; Golgi; cytosol; membrane	regulation of biological process; response to stimulus	Pf00244	840403	[GO:0005515]; GO:0005488; GO:0003674 [GO:0005634]; GO:0043231; GO:0043227; GO:0043229; GO:0043226; GO:0044424; GO:0005575; GO:0005622; GO:0044464; GO:0005623 [GO:0005635]; GO:0012505; GO:0031967; GO:0044428; GO:0044464; GO:0031975; GO:0043227; GO:0044446; GO:0005634; GO:0005575; GO:0005623; GO:0043226; GO:0043229; GO:0044422; GO:0044424; GO:0043231; GO:0005622 [GO:0005737]; GO:0044424; GO:0005622…	1.03465e+10																267	30.1752	4.86865
Q39227	24-methylenesterol C-methyltransferase 2 OS=Arabidopsis thaliana GN=SMT2 PE=1 SV=2 - [SMT2_ARATH]	81.0762	50.69	2	17	17	35	catalytic activity	cytoplasm; endoplasmic reticulum; Golgi; cytosol	metabolic process; cell growth; regulation of biological process	Pf01170; Pf01209; Pf02353; Pf05175; Pf05724; Pf06325; Pf08241; Pf08242; Pf08498; Pf12847; Pf13489; Pf13649; Pf13659; Pf13847	838621	[GO:0005737]; GO:0044424; GO:0005622; GO:0044464; GO:0005575; GO:0005623 [GO:0005783]; GO:0012505; GO:0043231; GO:0044444; GO:0044464; GO:0043227; GO:0043229; GO:0005737; GO:0044424; GO:0005575; GO:0005623; GO:0043226; GO:0005622 [GO:0005794]; GO:0012505; GO:0043231; GO:0044444; GO:0044464; GO:0043227; GO:0043229; GO:0005737; GO:0044424; GO:0005575; GO:0005623; GO:0043226; GO:0005622 [GO:0005829]…	2.51559e+09	0.865299	1		1.02264	1		0.242434	1		1.23351	1		1.33475	1		361	40.4244	6.11279
Q9SI61	Amidophosphoribosyltransferase 1, chloroplastic OS=Arabidopsis thaliana GN=ASE1 PE=2 SV=1 - [ASE1_ARATH]	79.7483	33.39	2	8	15	52	catalytic activity; metal ion binding	cytosol	metabolic process; cell differentiation	Pf00156; Pf00310; Pf13230; Pf13522; Pf13537	816156	[GO:0004044]; GO:0016763; GO:0016757; GO:0016740; GO:0003824; GO:0003674 [GO:0005618]; GO:0030312; GO:0044464; GO:0071944; GO:0005575; GO:0005623 [GO:0005829]; GO:0044444; GO:0005737; GO:0044424; GO:0005622; GO:0044464; GO:0005575; GO:0005623 [GO:0006164]; GO:0006163; GO:0009165; GO:0072522; GO:0009117; GO:0072521; GO:1901293; GO:0018130; GO:0019438; GO:0044271; GO:1901362; GO:1901566; GO:0006753…	1.15234e+10																566	61.8035	6.22705
Q9FVT2	Probable elongation factor 1-gamma 2 OS=Arabidopsis thaliana GN=At1g57720 PE=2 SV=1 - [EF1G2_ARATH]	78.9114	43.1	5	7	15	52	RNA binding; metal ion binding; protein binding	vacuole; Golgi; cytosol; membrane	metabolic process; response to stimulus	Pf00043; Pf00647; Pf02798; Pf13409; Pf13410; Pf13417; Pf14497	842147	[GO:0003746]; GO:0008135; GO:0003723; GO:0003676; GO:0097159; GO:1901363; GO:0005488; GO:0003674 [GO:0005507]; GO:0046914; GO:0046872; GO:0043169; GO:0043167; GO:0005488; GO:0003674 [GO:0005515]; GO:0005488; GO:0003674 [GO:0005618]; GO:0030312; GO:0044464; GO:0071944; GO:0005575; GO:0005623 [GO:0005773]; GO:0043231; GO:0044444; GO:0043227; GO:0043229; GO:0005737; GO:0044424; GO:0043226; GO:000562…	6382655982																413	46.3704	5.70654
C0Z325	AT3G02090 protein OS=Arabidopsis thaliana GN=At3g02090 PE=2 SV=1 - [C0Z325_ARATH]	78.7156	39.79	4	18	18	39	catalytic activity; metal ion binding		metabolic process	Pf00675; Pf05193		[GO:0003824]; GO:0003674 [GO:0004222]; GO:0004175; GO:0008237; GO:0070011; GO:0008233; GO:0016787; GO:0003824; GO:0003674 [GO:0006508]; GO:0019538; GO:0043170; GO:0044238; GO:0071704; GO:0008152; GO:0008150 [GO:0008270]; GO:0046914; GO:0046872; GO:0043169; GO:0043167; GO:0005488; GO:0003674 [GO:0046872]; GO:0043169; GO:0043167; GO:0005488; GO:0003674	3.69889e+09																480	53.6924	6.16357
Q9CAI7	Eukaryotic initiation factor 4A-3 OS=Arabidopsis thaliana GN=TIF4A-3 PE=1 SV=1 - [IF4A3_ARATH]	78.645	31.88	1	2	11	44	nucleotide binding; RNA binding; catalytic activity	cytoplasm; membrane; Golgi; cytosol	metabolic process; response to stimulus	Pf00270; Pf00271	843605	[GO:0000166]; GO:0036094; GO:1901265; GO:0005488; GO:0097159; GO:1901363; GO:0003674 [GO:0003676]; GO:0097159; GO:1901363; GO:0005488; GO:0003674 [GO:0003723]; GO:0003676; GO:0097159; GO:1901363; GO:0005488; GO:0003674 [GO:0003743]; GO:0008135; GO:0003723; GO:0003676; GO:0097159; GO:1901363; GO:0005488; GO:0003674 [GO:0004386]; GO:0017111; GO:0016462; GO:0016818; GO:0016817; GO:0016787; GO:000382…	5.87021e+09																414	46.7408	5.32568
Q01525	14-3-3-like protein GF14 omega OS=Arabidopsis thaliana GN=GRF2 PE=2 SV=2 - [14332_ARATH]	78.6003	57.92	4	7	13	56	protein binding	cytoplasm; vacuole; membrane; Golgi; cytosol	regulation of biological process; response to stimulus	Pf00244	844165	[GO:0005737]; GO:0044424; GO:0005622; GO:0044464; GO:0005575; GO:0005623 [GO:0005773]; GO:0043231; GO:0044444; GO:0043227; GO:0043229; GO:0005737; GO:0044424; GO:0043226; GO:0005622; GO:0044464; GO:0005575; GO:0005623 [GO:0005774]; GO:0044437; GO:0098588; GO:0098805; GO:0005773; GO:0044444; GO:0044446; GO:0031090; GO:0016020; GO:0043231; GO:0005737; GO:0044424; GO:0043229; GO:0044422; GO:0043227;…	1.03465e+10																259	29.1435	4.79248
Q8H118	Probable methyltransferase PMT1 OS=Arabidopsis thaliana GN=At3g23300 PE=2 SV=2 - [PMT1_ARATH]	78.4356	41.9	1	8	24	53	catalytic activity	membrane; nucleus; endosome; Golgi	metabolic process	Pf03141; Pf08241; Pf08242; Pf13847	821910	[GO:0000139]; GO:0044431; GO:0098588; GO:0005794; GO:0044444; GO:0044446; GO:0031090; GO:0012505; GO:0043231; GO:0005737; GO:0044424; GO:0043229; GO:0044422; GO:0016020; GO:0043227; GO:0044464; GO:0005622; GO:0043226; GO:0005575; GO:0005623 [GO:0000179]; GO:0008170; GO:0016433; GO:0008168; GO:0008649; GO:0016741; GO:0008173; GO:0008757; GO:0016740; GO:0003824; GO:0003674 [GO:0003880]; GO:0051998;…	1.58163e+09	0.851608	4	7.13682	0.66357	4	3.81663	0.199384	3	16.5953	1.11553	4	3.08391	1.30577	4	6.77285	611	69.3118	6.72705
Q96292	Actin-2 OS=Arabidopsis thaliana GN=ACT2 PE=1 SV=1 - [ACT2_ARATH]	78.4126	42.44	21	4	13	53	nucleotide binding; structural molecule activity; protein binding	nucleus; cytoplasm; cytosol; cytoskeleton; membrane	metabolic process; cell organization and biogenesis; transport; response to stimulus; cell growth; cell differentiation	Pf00022	821411	[GO:0000166]; GO:0036094; GO:1901265; GO:0005488; GO:0097159; GO:1901363; GO:0003674 [GO:0000271]; GO:0005976; GO:0009059; GO:0016051; GO:0005975; GO:0043170; GO:1901576; GO:0044711; GO:0044723; GO:0044238; GO:0071704; GO:0009058; GO:0044710; GO:0008152; GO:0044699; GO:0008150 [GO:0000902]; GO:0032989; GO:0009653; GO:0016043; GO:0048869; GO:0032502; GO:0048856; GO:0009987; GO:0071840; GO:0044763;…	5.37106e+09																377	41.8499	5.57959
Q9LD55	Eukaryotic translation initiation factor 3 subunit A OS=Arabidopsis thaliana GN=TIF3A1 PE=1 SV=1 - [EIF3A_ARATH]	78.3601	27.86	4	27	27	43	RNA binding; protein binding	cytoplasm; cytosol; membrane	cell organization and biogenesis; metabolic process; regulation of biological process	Pf01399	826746	[GO:0001731]; GO:0006413; GO:0022618; GO:0006412; GO:0044237; GO:0022613; GO:0034622; GO:0071826; GO:0010467; GO:0034645; GO:0044267; GO:0008152; GO:0009987; GO:0044085; GO:0065003; GO:0043933; GO:0043170; GO:0009059; GO:0044249; GO:0044260; GO:0019538; GO:0008150; GO:0071840; GO:0022607; GO:0016043; GO:0071704; GO:1901576; GO:0009058; GO:0044238 [GO:0003743]; GO:0008135; GO:0003723; GO:0003676; …	8.26486e+08																987	114.229	9.17334
Q29Q34	Alcohol dehydrogenase-like protein OS=Arabidopsis thaliana GN=At5g19440 PE=2 SV=1 - [Q29Q34_ARATH]	78.3302	53.37	8	12	13	42	nucleotide binding; catalytic activity	Golgi; cytosol; membrane	metabolic process	Pf00106; Pf01073; Pf01370; Pf02719; Pf05368; Pf07993; Pf08659; Pf13460	832064	[GO:0000166]; GO:0036094; GO:1901265; GO:0005488; GO:0097159; GO:1901363; GO:0003674 [GO:0003824]; GO:0003674 [GO:0003854]; GO:0033764; GO:0016229; GO:0016616; GO:0016491; GO:0016614; GO:0003824; GO:0003674 [GO:0004022]; GO:0016616; GO:0016614; GO:0016491; GO:0003824; GO:0003674 [GO:0005794]; GO:0012505; GO:0043231; GO:0044444; GO:0044464; GO:0043227; GO:0043229; GO:0005737; GO:0044424; GO:000557…	3.89354e+09	0.905515	1		0.94497	1		0.156093	1		1.40696	1		1.3732	1		326	35.5714	7.12256
P17094	60S ribosomal protein L3-1 OS=Arabidopsis thaliana GN=ARP1 PE=2 SV=5 - [RL31_ARATH]	78.0998	53.98	6	21	21	67	structural molecule activity; RNA binding	cytoplasm; vacuole; membrane; Golgi; cytosol; ribosome	cell organization and biogenesis; metabolic process	Pf00297	840916	[GO:0000027]; GO:0022618; GO:0042255; GO:0042273; GO:0022613; GO:0034622; GO:0071826; GO:0042254; GO:0070925; GO:0044085; GO:0065003; GO:0043933; GO:0006996; GO:0022607; GO:0071840; GO:0016043; GO:0008150; GO:0009987 [GO:0001510]; GO:0009451; GO:0043414; GO:0016070; GO:0043412; GO:0032259; GO:0044260; GO:0090304; GO:0043170; GO:0008152; GO:0044237; GO:0006139; GO:0071704; GO:0008150; GO:0009987; …	9.64593e+09	0.86793	1		1.00759	1		0.421876	1		1.56455	1		1.7167	1		389	44.5307	10.1694
Q93VH9	40S ribosomal protein S4-1 OS=Arabidopsis thaliana GN=RPS4A PE=2 SV=1 - [RS41_ARATH]	77.912	63.22	5	1	17	56	RNA binding; structural molecule activity	cytoplasm; membrane; Golgi; cytosol; ribosome	metabolic process	Pf00900; Pf01479; Pf08071	816243	[GO:0001510]; GO:0009451; GO:0043414; GO:0016070; GO:0043412; GO:0032259; GO:0044260; GO:0090304; GO:0043170; GO:0008152; GO:0044237; GO:0006139; GO:0071704; GO:0008150; GO:0009987; GO:0006725; GO:0034641; GO:0044238; GO:0046483; GO:1901360; GO:0006807 [GO:0003723]; GO:0003676; GO:0097159; GO:1901363; GO:0005488; GO:0003674 [GO:0003735]; GO:0005198; GO:0003674 [GO:0005622]; GO:0044464; GO:0005575…	8.43679e+09																261	29.7842	10.1694
B9DHU0	AT1G20620 protein (Fragment) OS=Arabidopsis thaliana GN=At1g20620 PE=2 SV=1 - [B9DHU0_ARATH]	77.6644	52.18	11	13	19	53	antioxidant activity; catalytic activity; metal ion binding		response to stimulus; metabolic process	Pf00199; Pf06628		[GO:0004096]; GO:0004601; GO:0016209; GO:0016684; GO:0003674; GO:0016491; GO:0003824 [GO:0006979]; GO:0006950; GO:0050896; GO:0008150 [GO:0020037]; GO:0046906; GO:0097159; GO:1901363; GO:0005488; GO:0003674 [GO:0046872]; GO:0043169; GO:0043167; GO:0005488; GO:0003674 [GO:0055114]; GO:0044710; GO:0008152; GO:0044699; GO:0008150	6066530976																458	52.9818	7.45947
F4JFN3	HEAT SHOCK PROTEIN 89.1 OS=Arabidopsis thaliana GN=Hsp89.1 PE=3 SV=1 - [F4JFN3_ARATH]	77.3727	36.67	3	21	27	47	nucleotide binding; protein binding	mitochondrion	metabolic process; response to stimulus	Pf00183; Pf02518; Pf13589	819968	[GO:0005524]; GO:0032550; GO:0032559; GO:0035639; GO:0001883; GO:0032549; GO:0030554; GO:0032555; GO:0043168; GO:1901265; GO:0001882; GO:0017076; GO:0032553; GO:0043167; GO:0097159; GO:1901363; GO:0036094; GO:0097367; GO:0000166; GO:0005488; GO:0003674 [GO:0005618]; GO:0030312; GO:0044464; GO:0071944; GO:0005575; GO:0005623 [GO:0005739]; GO:0043231; GO:0044444; GO:0043227; GO:0043229; GO:0005737;…	2.53312e+09																799	90.5105	5.38916
Q94CE5	Gamma-aminobutyrate transaminase POP2, mitochondrial OS=Arabidopsis thaliana GN=POP2 PE=1 SV=1 - [GATP_ARATH]	77.2922	39.88	1	16	16	49	catalytic activity; metal ion binding	cytoplasm; mitochondrion; membrane; Golgi; cytosol	metabolic process; transport; response to stimulus; cell organization and biogenesis; cell growth	Pf00155; Pf00202	821784	[GO:0003824]; GO:0003674 [GO:0003867]; GO:0008483; GO:0016769; GO:0016740; GO:0003824; GO:0003674 [GO:0005737]; GO:0044424; GO:0005622; GO:0044464; GO:0005575; GO:0005623 [GO:0005739]; GO:0043231; GO:0044444; GO:0043227; GO:0043229; GO:0005737; GO:0044424; GO:0043226; GO:0005622; GO:0044464; GO:0005575; GO:0005623 [GO:0005774]; GO:0044437; GO:0098588; GO:0098805; GO:0005773; GO:0044444; GO:004444…	4.47479e+09																504	55.1524	7.94287
Q9FLW9	Plastidial pyruvate kinase 2 OS=Arabidopsis thaliana GN=PKP2 PE=1 SV=1 - [PKP2_ARATH]	77.1073	38.51	1	17	19	45	nucleotide binding; metal ion binding; catalytic activity	mitochondrion; cytosol	metabolic process; response to stimulus	Pf00224; Pf02887	835369	[GO:0000166]; GO:0036094; GO:1901265; GO:0005488; GO:0097159; GO:1901363; GO:0003674 [GO:0000287]; GO:0046872; GO:0043169; GO:0043167; GO:0005488; GO:0003674 [GO:0003824]; GO:0003674 [GO:0004743]; GO:0016301; GO:0016773; GO:0016772; GO:0016740; GO:0003824; GO:0003674 [GO:0005524]; GO:0032550; GO:0032559; GO:0035639; GO:0001883; GO:0032549; GO:0030554; GO:0032555; GO:0043168; GO:1901265; GO:000188…	1.08772e+09																579	63.4813	7.03467
P56757	ATP synthase subunit alpha, chloroplastic OS=Arabidopsis thaliana GN=atpA PE=1 SV=1 - [ATPA_ARATH]	76.9873	33.73	4	13	14	35	nucleotide binding; catalytic activity; transporter activity	membrane	metabolic process; transport	Pf00006; Pf00306; Pf02874; Pf09378	844790	[GO:0000166]; GO:0036094; GO:1901265; GO:0005488; GO:0097159; GO:1901363; GO:0003674 [GO:0005524]; GO:0032550; GO:0032559; GO:0035639; GO:0001883; GO:0032549; GO:0030554; GO:0032555; GO:0043168; GO:1901265; GO:0001882; GO:0017076; GO:0032553; GO:0043167; GO:0097159; GO:1901363; GO:0036094; GO:0097367; GO:0000166; GO:0005488; GO:0003674 [GO:0006754]; GO:0009152; GO:0009168; GO:0009206; GO:0046034;…	12092336181																507	55.294	5.24951
Q9LTT8	Enhancer of mRNA-decapping protein 4 OS=Arabidopsis thaliana GN=VCS PE=1 SV=1 - [VCS_ARATH]	76.7655	20.98	1	18	22	49	nucleotide binding; protein binding	nucleus; cytoplasm; cytosol	metabolic process; response to stimulus	Pf00400	820530	[GO:0000166]; GO:0036094; GO:1901265; GO:0005488; GO:0097159; GO:1901363; GO:0003674 [GO:0000932]; GO:0036464; GO:0005737; GO:0035770; GO:0044444; GO:0044424; GO:0030529; GO:0043232; GO:0005622; GO:0044464; GO:0032991; GO:0043228; GO:0043229; GO:0005575; GO:0005623; GO:0043226 [GO:0005515]; GO:0005488; GO:0003674 [GO:0005634]; GO:0043231; GO:0043227; GO:0043229; GO:0043226; GO:0044424; GO:0005575…	8.51785e+08																1344	145.63	6.1001
P46644	Aspartate aminotransferase 3, chloroplastic OS=Arabidopsis thaliana GN=ASP3 PE=1 SV=1 - [AAT3_ARATH]	75.9992	40.31	2	11	17	38	catalytic activity	mitochondrion; cytosol; membrane	metabolic process; response to stimulus; cell organization and biogenesis; cell growth	Pf00155	831024	[GO:0003824]; GO:0003674 [GO:0004069]; GO:0008483; GO:0016769; GO:0016740; GO:0003824; GO:0003674 [GO:0005739]; GO:0043231; GO:0044444; GO:0043227; GO:0043229; GO:0005737; GO:0044424; GO:0043226; GO:0005622; GO:0044464; GO:0005575; GO:0005623 [GO:0005777]; GO:0042579; GO:0043231; GO:0044444; GO:0043227; GO:0043229; GO:0005737; GO:0044424; GO:0043226; GO:0005622; GO:0044464; GO:0005575; GO:0005623…	9.77328e+09																449	48.9234	9.29053
Q9SH69	6-phosphogluconate dehydrogenase, decarboxylating 1, chloroplastic OS=Arabidopsis thaliana GN=At1g64190 PE=1 SV=1 - [6PGD1_ARATH]	75.9235	46.41	1	7	18	51	nucleotide binding; catalytic activity	cytoplasm; cytosol; membrane	metabolic process; response to stimulus	Pf00393; Pf03446	842724	[GO:0000166]; GO:0036094; GO:1901265; GO:0005488; GO:0097159; GO:1901363; GO:0003674 [GO:0004616]; GO:0016616; GO:0016614; GO:0016491; GO:0003824; GO:0003674 [GO:0005737]; GO:0044424; GO:0005622; GO:0044464; GO:0005575; GO:0005623 [GO:0005829]; GO:0044444; GO:0005737; GO:0044424; GO:0005622; GO:0044464; GO:0005575; GO:0005623 [GO:0006098]; GO:0006739; GO:0019682; GO:0019693; GO:0051156; GO:004649…	7.01103e+09																487	53.3441	5.45264
P59232	Ubiquitin-40S ribosomal protein S27a-2 OS=Arabidopsis thaliana GN=RPS27AB PE=1 SV=2 - [R27AB_ARATH]	75.8483	58.6	43	4	9	43	structural molecule activity; protein binding; metal ion binding	nucleus; cytoplasm; Golgi; ribosome	metabolic process	Pf00240; Pf01599; Pf11976; Pf13019; Pf13881; Pf14560	819323	[GO:0003735]; GO:0005198; GO:0003674 [GO:0005515]; GO:0005488; GO:0003674 [GO:0005622]; GO:0044464; GO:0005575; GO:0005623 [GO:0005634]; GO:0043231; GO:0043227; GO:0043229; GO:0043226; GO:0044424; GO:0005575; GO:0005622; GO:0044464; GO:0005623 [GO:0005737]; GO:0044424; GO:0005622; GO:0044464; GO:0005575; GO:0005623 [GO:0005794]; GO:0012505; GO:0043231; GO:0044444; GO:0044464; GO:0043227; GO:00432…	8.47276e+09	0.985987	2	1.1859	0.872259	2	0.0877917	0.15957	1		0.917145	2	2.4391	1.32154	2	6.93056	157	17.8005	9.80322
Q8VYK6	40S ribosomal protein S4-3 OS=Arabidopsis thaliana GN=RPS4D PE=2 SV=2 - [RS43_ARATH]	75.811	62.98	1	1	17	56	RNA binding; structural molecule activity	cytoplasm; Golgi; cytosol; ribosome; membrane	metabolic process	Pf00900; Pf01479; Pf08071	835955	[GO:0001510]; GO:0009451; GO:0043414; GO:0016070; GO:0043412; GO:0032259; GO:0044260; GO:0090304; GO:0043170; GO:0008152; GO:0044237; GO:0006139; GO:0071704; GO:0008150; GO:0009987; GO:0006725; GO:0034641; GO:0044238; GO:0046483; GO:1901360; GO:0006807 [GO:0003723]; GO:0003676; GO:0097159; GO:1901363; GO:0005488; GO:0003674 [GO:0003735]; GO:0005198; GO:0003674 [GO:0005622]; GO:0044464; GO:0005575…	8.3522e+09																262	29.7972	10.2134
Q9SV21	Coatomer subunit beta-1 OS=Arabidopsis thaliana GN=At4g31480 PE=2 SV=2 - [COPB1_ARATH]	75.5746	30.7	1	1	23	41	structural molecule activity; protein binding	membrane; nucleus; cytoplasm; Golgi; cytosol	transport	Pf01602; Pf07718; Pf13646; Pf14806	829275	[GO:0000139]; GO:0044431; GO:0098588; GO:0005794; GO:0044444; GO:0044446; GO:0031090; GO:0012505; GO:0043231; GO:0005737; GO:0044424; GO:0043229; GO:0044422; GO:0016020; GO:0043227; GO:0044464; GO:0005622; GO:0043226; GO:0005575; GO:0005623 [GO:0005198]; GO:0003674 [GO:0005488]; GO:0003674 [GO:0005634]; GO:0043231; GO:0043227; GO:0043229; GO:0043226; GO:0044424; GO:0005575; GO:0005622; GO:0044464…	1.88007e+09																948	106.077	5.8335
Q96255	Phosphoserine aminotransferase 1, chloroplastic OS=Arabidopsis thaliana GN=PSAT1 PE=1 SV=1 - [SERB1_ARATH]	75.3469	41.63	2	8	15	41	catalytic activity	cytosol	metabolic process; defense response; response to stimulus	Pf00266	829715	[GO:0003824]; GO:0003674 [GO:0004648]; GO:0008483; GO:0016769; GO:0016740; GO:0003824; GO:0003674 [GO:0005829]; GO:0044444; GO:0005737; GO:0044424; GO:0005622; GO:0044464; GO:0005575; GO:0005623 [GO:0006564]; GO:0006563; GO:0009070; GO:0009069; GO:1901607; GO:1901605; GO:0008652; GO:0006520; GO:0046394; GO:1901566; GO:0019752; GO:0044238; GO:1901564; GO:0016053; GO:1901576; GO:0043436; GO:0008152…	3.00859e+09																430	47.3291	8.06006
Q42586	Uridine 5'-monophosphate synthase OS=Arabidopsis thaliana GN=PYRE-F PE=2 SV=2 - [UMPS_ARATH]	75.2433	36.97	3	14	14	39	catalytic activity	cytoplasm; cytosol	metabolic process; cell communication; response to stimulus	Pf00156; Pf00215	824612	[GO:0003824]; GO:0003674 [GO:0004588]; GO:0016763; GO:0016757; GO:0016740; GO:0003824; GO:0003674 [GO:0004590]; GO:0016831; GO:0016830; GO:0016829; GO:0003824; GO:0003674 [GO:0005737]; GO:0044424; GO:0005622; GO:0044464; GO:0005575; GO:0005623 [GO:0005829]; GO:0044444; GO:0005737; GO:0044424; GO:0005622; GO:0044464; GO:0005575; GO:0005623 [GO:0006207]; GO:0019856; GO:0006206; GO:0046112; GO:00725…	4.06638e+09																476	51.8173	7.2251
Q9SSB5	26S protease regulatory subunit 7 homolog A OS=Arabidopsis thaliana GN=RPT1A PE=1 SV=1 - [PRS7A_ARATH]	75.1401	56.57	4	21	21	49	nucleotide binding; protein binding; catalytic activity	proteasome; nucleus; cytoplasm; cytosol; membrane	regulation of biological process; metabolic process	Pf00004; Pf00158; Pf07724; Pf07726; Pf07728; Pf13191; Pf13401	841812	[GO:0000166]; GO:0036094; GO:1901265; GO:0005488; GO:0097159; GO:1901363; GO:0003674 [GO:0000502]; GO:0043234; GO:0044424; GO:0032991; GO:0005622; GO:0044464; GO:0005575; GO:0005623 [GO:0005524]; GO:0032550; GO:0032559; GO:0035639; GO:0001883; GO:0032549; GO:0030554; GO:0032555; GO:0043168; GO:1901265; GO:0001882; GO:0017076; GO:0032553; GO:0043167; GO:0097159; GO:1901363; GO:0036094; GO:0097367;…	2.5061e+09																426	47.7727	6.65381
Q9LIR4	Dihydroxy-acid dehydratase, chloroplastic OS=Arabidopsis thaliana GN=DHAD PE=2 SV=1 - [ILVD_ARATH]	74.8923	30.92	1	18	18	50	catalytic activity; metal ion binding	cytosol	metabolic process; development; response to stimulus	Pf00920; Pf04023	821977	[GO:0003824]; GO:0003674 [GO:0004160]; GO:0016836; GO:0016835; GO:0016829; GO:0003824; GO:0003674 [GO:0005507]; GO:0046914; GO:0046872; GO:0043169; GO:0043167; GO:0005488; GO:0003674 [GO:0005829]; GO:0044444; GO:0005737; GO:0044424; GO:0005622; GO:0044464; GO:0005575; GO:0005623 [GO:0008152]; GO:0008150 [GO:0008652]; GO:0006520; GO:0046394; GO:1901566; GO:0019752; GO:0044238; GO:1901564; GO:00160…	3.16824e+09																608	64.8717	6.22705
Q56XG6	DEAD-box ATP-dependent RNA helicase 15 OS=Arabidopsis thaliana GN=RH15 PE=1 SV=3 - [RH15_ARATH]	74.6238	43.56	6	17	17	52	nucleotide binding; DNA binding; RNA binding; catalytic activity; protein binding	nucleus; spliceosomal complex; cytoplasm; cytosol	metabolic process; transport; response to stimulus; regulation of biological process	Pf00270; Pf00271	830986	[GO:0000166]; GO:0036094; GO:1901265; GO:0005488; GO:0097159; GO:1901363; GO:0003674 [GO:0000398]; GO:0000377; GO:0006397; GO:0000375; GO:0006396; GO:0016071; GO:0008380; GO:0010467; GO:0016070; GO:0043170; GO:0044260; GO:0090304; GO:0071704; GO:0044237; GO:0006139; GO:0008152; GO:0009987; GO:0006725; GO:0034641; GO:0044238; GO:0046483; GO:1901360; GO:0008150; GO:0006807 [GO:0003676]; GO:0097159;…	5.8219e+09	0.955858	1		0.881231	1		0.169403	1		1.23155	1		1.62297	1		427	48.3065	5.64307
Q8VZM1	Putative N-terminal acetyltransferase OS=Arabidopsis thaliana GN=EMB2753 PE=2 SV=1 - [Q8VZM1_ARATH]	74.5409	28.09	3	21	21	36	protein binding; catalytic activity	nucleus; cytosol; membrane	metabolic process	Pf00515; Pf07719; Pf12569; Pf13371; Pf13414; Pf13432	844381	[GO:0005515]; GO:0005488; GO:0003674 [GO:0005634]; GO:0043231; GO:0043227; GO:0043229; GO:0043226; GO:0044424; GO:0005575; GO:0005622; GO:0044464; GO:0005623 [GO:0005829]; GO:0044444; GO:0005737; GO:0044424; GO:0005622; GO:0044464; GO:0005575; GO:0005623 [GO:0008152]; GO:0008150 [GO:0009506]; GO:0005911; GO:0055044; GO:0030054; GO:0005575 [GO:0009793]; GO:0003006; GO:0009790; GO:0044702; GO:00483…	1.62139e+09																897	102.082	7.7085
Q93ZM7	Chaperonin CPN60-like 2, mitochondrial OS=Arabidopsis thaliana GN=At3g13860 PE=2 SV=2 - [CH60C_ARATH]	74.5361	42.48	1	20	21	33	nucleotide binding	cytoplasm; mitochondrion; membrane	metabolic process; response to stimulus	Pf00118	820599	[GO:0000166]; GO:0036094; GO:1901265; GO:0005488; GO:0097159; GO:1901363; GO:0003674 [GO:0005524]; GO:0032550; GO:0032559; GO:0035639; GO:0001883; GO:0032549; GO:0030554; GO:0032555; GO:0043168; GO:1901265; GO:0001882; GO:0017076; GO:0032553; GO:0043167; GO:0097159; GO:1901363; GO:0036094; GO:0097367; GO:0000166; GO:0005488; GO:0003674 [GO:0005737]; GO:0044424; GO:0005622; GO:0044464; GO:0005575;…	2.69292e+09																572	60.4288	6.1001
F4I3L1	Phosphoglycerate kinase OS=Arabidopsis thaliana GN=At1g56190 PE=3 SV=1 - [F4I3L1_ARATH]	74.5038	50.12	2	3	16	46	nucleotide binding; catalytic activity	cytoplasm; mitochondrion; cytosol; membrane	metabolic process; cellular homeostasis; response to stimulus; transport	Pf00162	842072	[GO:0000023]; GO:0005984; GO:0009311; GO:0044262; GO:0044763; GO:0044723; GO:0005975; GO:0044237; GO:0009987; GO:0044699; GO:0044710; GO:0044238; GO:0071704; GO:0008152; GO:0008150 [GO:0000166]; GO:0036094; GO:1901265; GO:0005488; GO:0097159; GO:1901363; GO:0003674 [GO:0004618]; GO:0016301; GO:0016774; GO:0016772; GO:0016740; GO:0003824; GO:0003674 [GO:0005524]; GO:0032550; GO:0032559; GO:0035639…	1.10785e+10																405	42.5888	5.5415
P49040	Sucrose synthase 1 OS=Arabidopsis thaliana GN=SUS1 PE=1 SV=3 - [SUSY1_ARATH]	74.3803	32.43	3	19	25	51	catalytic activity	cytosol	response to stimulus; metabolic process; regulation of biological process	Pf00534; Pf00862; Pf13524	832206	[GO:0001666]; GO:0006950; GO:0036293; GO:0050896; GO:0070482; GO:0008150; GO:0009628 [GO:0005829]; GO:0044444; GO:0005737; GO:0044424; GO:0005622; GO:0044464; GO:0005575; GO:0005623 [GO:0005985]; GO:0005984; GO:0009311; GO:0044262; GO:0044763; GO:0044723; GO:0005975; GO:0044237; GO:0009987; GO:0044699; GO:0044710; GO:0044238; GO:0071704; GO:0008152; GO:0008150 [GO:0005986]; GO:0005985; GO:0046351…	3.83516e+09	0.723001	1		0.651469	1		0.131486	1		1.02368	1		1.03029	1		808	92.939	6.20166
O64530	Thiosulfate/3-mercaptopyruvate sulfurtransferase 1, mitochondrial OS=Arabidopsis thaliana GN=STR1 PE=1 SV=1 - [STR1_ARATH]	74.264	34.04	3	11	11	33	catalytic activity	mitochondrion; cytosol	metabolic process	Pf00581	844264	[GO:0000394]; GO:0008380; GO:0006396; GO:0010467; GO:0016070; GO:0043170; GO:0044260; GO:0090304; GO:0071704; GO:0044237; GO:0006139; GO:0008152; GO:0009987; GO:0006725; GO:0034641; GO:0044238; GO:0046483; GO:1901360; GO:0008150; GO:0006807 [GO:0004792]; GO:0016783; GO:0016782; GO:0016740; GO:0003824; GO:0003674 [GO:0005739]; GO:0043231; GO:0044444; GO:0043227; GO:0043229; GO:0005737; GO:0044424;…	4.36631e+09																379	41.8669	6.39209
A8MQR4	60S acidic ribosomal protein P0-2 OS=Arabidopsis thaliana GN=At3g09200 PE=1 SV=1 - [A8MQR4_ARATH]	73.6075	40.42	6	4	8	28	structural molecule activity; metal ion binding	nucleus; cytoplasm; Golgi; cytosol; ribosome; membrane; extracellular	metabolic process; response to stimulus; cell organization and biogenesis	Pf00428; Pf00466	820076	[GO:0001510]; GO:0009451; GO:0043414; GO:0016070; GO:0043412; GO:0032259; GO:0044260; GO:0090304; GO:0043170; GO:0008152; GO:0044237; GO:0006139; GO:0071704; GO:0008150; GO:0009987; GO:0006725; GO:0034641; GO:0044238; GO:0046483; GO:1901360; GO:0006807 [GO:0003735]; GO:0005198; GO:0003674 [GO:0005507]; GO:0046914; GO:0046872; GO:0043169; GO:0043167; GO:0005488; GO:0003674 [GO:0005622]; GO:0044464…	8801574157																287	30.599	4.84326
O23254	Serine hydroxymethyltransferase 4 OS=Arabidopsis thaliana GN=SHM4 PE=1 SV=1 - [GLYC4_ARATH]	73.5341	36.52	1	14	15	42	catalytic activity; protein binding	cytoplasm; cytosol; membrane	metabolic process; response to stimulus	Pf00155; Pf00464	827027	[GO:0003824]; GO:0003674 [GO:0004372]; GO:0016742; GO:0016741; GO:0016740; GO:0003824; GO:0003674 [GO:0005515]; GO:0005488; GO:0003674 [GO:0005737]; GO:0044424; GO:0005622; GO:0044464; GO:0005575; GO:0005623 [GO:0005829]; GO:0044444; GO:0005737; GO:0044424; GO:0005622; GO:0044464; GO:0005575; GO:0005623 [GO:0005886]; GO:0016020; GO:0044464; GO:0071944; GO:0005575; GO:0005623 [GO:0006544]; GO:0009…	4.72354e+09																471	51.6852	7.2251
Q9SJT9	Coatomer subunit alpha-2 OS=Arabidopsis thaliana GN=At2g21390 PE=2 SV=1 - [COPA2_ARATH]	73.3036	32.92	2	11	32	48	structural molecule activity; transporter activity; protein binding	membrane; cytoplasm; Golgi; cytosol	cell organization and biogenesis; metabolic process; transport; response to stimulus	Pf00400; Pf04053; Pf06957	816678	[GO:0000139]; GO:0044431; GO:0098588; GO:0005794; GO:0044444; GO:0044446; GO:0031090; GO:0012505; GO:0043231; GO:0005737; GO:0044424; GO:0043229; GO:0044422; GO:0016020; GO:0043227; GO:0044464; GO:0005622; GO:0043226; GO:0005575; GO:0005623 [GO:0000226]; GO:0007010; GO:0007017; GO:1902589; GO:0006996; GO:0044763; GO:0016043; GO:0009987; GO:0044699; GO:0071840; GO:0008150 [GO:0000911]; GO:1902410;…	1.33159e+09																1218	136.381	6.91748
P42697	Dynamin-related protein 1A OS=Arabidopsis thaliana GN=DRP1A PE=1 SV=3 - [DRP1A_ARATH]	73.1363	37.21	2	17	20	33	nucleotide binding; catalytic activity; protein binding	cytoplasm; vacuole; membrane; cytosol; cytoskeleton	metabolic process; cell organization and biogenesis; regulation of biological process; cell division; transport	Pf00350; Pf01031; Pf02212	834213	[GO:0000166]; GO:0036094; GO:1901265; GO:0005488; GO:0097159; GO:1901363; GO:0003674 [GO:0000911]; GO:1902410; GO:0000278; GO:0000281; GO:0032506; GO:0061640; GO:1903047; GO:0007049; GO:0000910; GO:0022402; GO:0044763; GO:0051301; GO:0009987; GO:0044699; GO:0008150 [GO:0003924]; GO:0017111; GO:0016462; GO:0016818; GO:0016817; GO:0016787; GO:0003824; GO:0003674 [GO:0005515]; GO:0005488; GO:0003674…	2.40663e+09																610	68.1297	8.30908
Q9SV20	Coatomer subunit beta-2 OS=Arabidopsis thaliana GN=At4g31490 PE=2 SV=2 - [COPB2_ARATH]	72.9612	31.86	1	2	24	41	structural molecule activity; protein binding	membrane; cytoplasm; Golgi; cytosol	transport	Pf01602; Pf07718; Pf13646; Pf14806	829276	[GO:0000139]; GO:0044431; GO:0098588; GO:0005794; GO:0044444; GO:0044446; GO:0031090; GO:0012505; GO:0043231; GO:0005737; GO:0044424; GO:0043229; GO:0044422; GO:0016020; GO:0043227; GO:0044464; GO:0005622; GO:0043226; GO:0005575; GO:0005623 [GO:0005198]; GO:0003674 [GO:0005488]; GO:0003674 [GO:0005737]; GO:0044424; GO:0005622; GO:0044464; GO:0005575; GO:0005623 [GO:0005794]; GO:0012505; GO:004323…	1.88007e+09																948	106.01	6.01123
Q9SF85	Adenosine kinase 1 OS=Arabidopsis thaliana GN=ADK1 PE=1 SV=1 - [ADK1_ARATH]	72.5625	52.91	2	6	14	53	nucleotide binding; catalytic activity; metal ion binding	cytoplasm; cytosol; membrane; extracellular	metabolic process; response to stimulus	Pf00294	820140	[GO:0000166]; GO:0036094; GO:1901265; GO:0005488; GO:0097159; GO:1901363; GO:0003674 [GO:0004001]; GO:0019206; GO:0019205; GO:0016301; GO:0016772; GO:0016740; GO:0003824; GO:0003674 [GO:0005507]; GO:0046914; GO:0046872; GO:0043169; GO:0043167; GO:0005488; GO:0003674 [GO:0005524]; GO:0032550; GO:0032559; GO:0035639; GO:0001883; GO:0032549; GO:0030554; GO:0032555; GO:0043168; GO:1901265; GO:0001882…	6.52365e+09																344	37.8118	5.45264
B9DGT6	AT1G53310 protein OS=Arabidopsis thaliana GN=At1g53310 PE=2 SV=1 - [B9DGT6_ARATH]	72.454	33.3	5	10	28	45	catalytic activity		metabolic process	Pf00311		[GO:0003824]; GO:0003674 [GO:0006099]; GO:0006101; GO:0009060; GO:0044238; GO:0072350; GO:0045333; GO:0008152; GO:0019752; GO:0015980; GO:0008150; GO:0043436; GO:0006091; GO:0044763; GO:0055114; GO:0006082; GO:0044237; GO:0009987; GO:0044699; GO:0044710; GO:0044281; GO:0071704 [GO:0008964]; GO:0004611; GO:0016831; GO:0016830; GO:0016829; GO:0003824; GO:0003674 [GO:0015977]; GO:0044710; GO:0071704…	2.5439e+09																967	110.199	6.06201
Q9LQ55	Dynamin-2B OS=Arabidopsis thaliana GN=DRP2B PE=1 SV=2 - [DRP2B_ARATH]	72.4513	38.59	1	12	29	43	nucleotide binding; catalytic activity; protein binding	cytoplasm; vacuole; cytosol; cytoskeleton; membrane	metabolic process; response to stimulus; transport	Pf00169; Pf00350; Pf01031; Pf02212; Pf15413	842251	[GO:0000166]; GO:0036094; GO:1901265; GO:0005488; GO:0097159; GO:1901363; GO:0003674 [GO:0003924]; GO:0017111; GO:0016462; GO:0016818; GO:0016817; GO:0016787; GO:0003824; GO:0003674 [GO:0005515]; GO:0005488; GO:0003674 [GO:0005525]; GO:0032550; GO:0032561; GO:0035639; GO:0001883; GO:0032549; GO:0019001; GO:0032555; GO:0043168; GO:1901265; GO:0001882; GO:0017076; GO:0032553; GO:0043167; GO:0097159…	1.62766e+09																920	100.167	9.0415
Q05758	Ketol-acid reductoisomerase, chloroplastic OS=Arabidopsis thaliana GN=At3g58610 PE=2 SV=2 - [ILV5_ARATH]	72.2602	32.15	3	15	15	45	nucleotide binding; catalytic activity; metal ion binding	mitochondrion; cytosol; extracellular	metabolic process; response to stimulus	Pf01450; Pf07991	825030	[GO:0000166]; GO:0036094; GO:1901265; GO:0005488; GO:0097159; GO:1901363; GO:0003674 [GO:0004455]; GO:0016616; GO:0016614; GO:0016491; GO:0003824; GO:0003674 [GO:0005507]; GO:0046914; GO:0046872; GO:0043169; GO:0043167; GO:0005488; GO:0003674 [GO:0005618]; GO:0030312; GO:0044464; GO:0071944; GO:0005575; GO:0005623 [GO:0005739]; GO:0043231; GO:0044444; GO:0043227; GO:0043229; GO:0005737; GO:004442…	6068288922	0.69979	1		0.846218	1		0.273367	1		1.40634	1		1.66361	1		591	63.7724	6.80029
Q38931	Peptidyl-prolyl cis-trans isomerase FKBP62 OS=Arabidopsis thaliana GN=FKBP62 PE=1 SV=2 - [FKB62_ARATH]	72.1063	33.58	2	18	18	42	catalytic activity; protein binding	nucleus; cytoplasm; membrane; cytosol	metabolic process; response to stimulus	Pf00254; Pf00515; Pf07719; Pf12895; Pf13181; Pf13414; Pf13424; Pf13428; Pf13431; Pf13432; Pf14559	822117	[GO:0000413]; GO:0018208; GO:0018193; GO:0006464; GO:0036211; GO:0044267; GO:0019538; GO:0043412; GO:0044260; GO:0043170; GO:0044238; GO:0044237; GO:0071704; GO:0008152; GO:0009987; GO:0008150 [GO:0003755]; GO:0016859; GO:0016853; GO:0003824; GO:0003674 [GO:0005515]; GO:0005488; GO:0003674 [GO:0005516]; GO:0005515; GO:0005488; GO:0003674 [GO:0005528]; GO:0005527; GO:0008144; GO:0097159; GO:190136…	2.62123e+09	0.721571	1		0.679696	1		0.594838	1		1.57128	1		1.02365	1		551	61.4144	5.31299
P49688	40S ribosomal protein S2-3 OS=Arabidopsis thaliana GN=RPS2C PE=1 SV=2 - [RS23_ARATH]	72.0443	53.33	2	5	14	36	RNA binding; structural molecule activity	Golgi; cytosol; ribosome; membrane	metabolic process	Pf00333; Pf03719	818784	[GO:0001510]; GO:0009451; GO:0043414; GO:0016070; GO:0043412; GO:0032259; GO:0044260; GO:0090304; GO:0043170; GO:0008152; GO:0044237; GO:0006139; GO:0071704; GO:0008150; GO:0009987; GO:0006725; GO:0034641; GO:0044238; GO:0046483; GO:1901360; GO:0006807 [GO:0003723]; GO:0003676; GO:0097159; GO:1901363; GO:0005488; GO:0003674 [GO:0003735]; GO:0005198; GO:0003674 [GO:0005622]; GO:0044464; GO:0005575…	6.23991e+09																285	30.8593	10.2866
Q949P2	Probable cytosolic oligopeptidase A OS=Arabidopsis thaliana GN=CYOP PE=1 SV=1 - [COPDA_ARATH]	71.9037	34.38	1	13	22	42	catalytic activity; metal ion binding	cytoplasm; cytosol; extracellular	metabolic process; response to stimulus	Pf01432	830919	[GO:0004222]; GO:0004175; GO:0008237; GO:0070011; GO:0008233; GO:0016787; GO:0003824; GO:0003674 [GO:0005737]; GO:0044424; GO:0005622; GO:0044464; GO:0005575; GO:0005623 [GO:0005829]; GO:0044444; GO:0005737; GO:0044424; GO:0005622; GO:0044464; GO:0005575; GO:0005623 [GO:0006508]; GO:0019538; GO:0043170; GO:0044238; GO:0071704; GO:0008152; GO:0008150 [GO:0008233]; GO:0016787; GO:0003824; GO:000367…	2.03013e+09																701	78.9944	5.63037
Q9LYR4	Aldolase-type TIM barrel family protein OS=Arabidopsis thaliana GN=T22N19_70 PE=1 SV=1 - [Q9LYR4_ARATH]	71.7952	39.5	1	16	16	39	catalytic activity	cytoplasm; mitochondrion; cytosol	metabolic process; response to stimulus	Pf00923	831183	[GO:0003824]; GO:0003674 [GO:0004801]; GO:0016744; GO:0016740; GO:0003824; GO:0003674 [GO:0005737]; GO:0044424; GO:0005622; GO:0044464; GO:0005575; GO:0005623 [GO:0005739]; GO:0043231; GO:0044444; GO:0043227; GO:0043229; GO:0005737; GO:0044424; GO:0043226; GO:0005622; GO:0044464; GO:0005575; GO:0005623 [GO:0005829]; GO:0044444; GO:0005737; GO:0044424; GO:0005622; GO:0044464; GO:0005575; GO:000562…	3.73667e+09	1.0619	1		0.900765	1		0.404332	1		1.20522	1		1.23828	1		438	47.6696	6.43018
P11574	V-type proton ATPase subunit B1 OS=Arabidopsis thaliana GN=VHA-B1 PE=2 SV=2 - [VATB1_ARATH]	71.4471	44.44	5	4	16	49	nucleotide binding; catalytic activity; transporter activity; protein binding	vacuole; membrane; Golgi; cytosol	transport; cellular homeostasis; regulation of biological process; response to stimulus; cell organization and biogenesis; metabolic process	Pf00006; Pf00306; Pf02874	843934	[GO:0005524]; GO:0032550; GO:0032559; GO:0035639; GO:0001883; GO:0032549; GO:0030554; GO:0032555; GO:0043168; GO:1901265; GO:0001882; GO:0017076; GO:0032553; GO:0043167; GO:0097159; GO:1901363; GO:0036094; GO:0097367; GO:0000166; GO:0005488; GO:0003674 [GO:0005773]; GO:0043231; GO:0044444; GO:0043227; GO:0043229; GO:0005737; GO:0044424; GO:0043226; GO:0005622; GO:0044464; GO:0005575; GO:0005623 […	3.08025e+09																486	54.0736	5.09717
Q9FFR3	6-phosphogluconate dehydrogenase, decarboxylating 2, chloroplastic OS=Arabidopsis thaliana GN=At5g41670 PE=1 SV=1 - [6PGD2_ARATH]	70.7732	39.63	1	6	16	48	nucleotide binding; catalytic activity	cytoplasm; mitochondrion; cytosol	metabolic process; response to stimulus	Pf00393; Pf03446	834169	[GO:0000166]; GO:0036094; GO:1901265; GO:0005488; GO:0097159; GO:1901363; GO:0003674 [GO:0004616]; GO:0016616; GO:0016614; GO:0016491; GO:0003824; GO:0003674 [GO:0005737]; GO:0044424; GO:0005622; GO:0044464; GO:0005575; GO:0005623 [GO:0005739]; GO:0043231; GO:0044444; GO:0043227; GO:0043229; GO:0005737; GO:0044424; GO:0043226; GO:0005622; GO:0044464; GO:0005575; GO:0005623 [GO:0005829]; GO:004444…	7.01103e+09																487	53.2842	5.79541
Q9CAV0	40S ribosomal protein S3a-1 OS=Arabidopsis thaliana GN=RPS3AA PE=1 SV=3 - [RS3A1_ARATH]	70.2874	50.38	3	7	12	41	structural molecule activity	cytoplasm; Golgi; cytosol; ribosome; membrane	metabolic process	Pf01015	819644	[GO:0001510]; GO:0009451; GO:0043414; GO:0016070; GO:0043412; GO:0032259; GO:0044260; GO:0090304; GO:0043170; GO:0008152; GO:0044237; GO:0006139; GO:0071704; GO:0008150; GO:0009987; GO:0006725; GO:0034641; GO:0044238; GO:0046483; GO:1901360; GO:0006807 [GO:0002181]; GO:0006412; GO:0010467; GO:0034645; GO:0044267; GO:0043170; GO:0009059; GO:0044249; GO:0044260; GO:0019538; GO:0071704; GO:1901576; …	7.15471e+09																262	29.8318	9.75928
Q9SW96	Asparagine--tRNA ligase, cytoplasmic 1 OS=Arabidopsis thaliana GN=SYNC1 PE=1 SV=1 - [SYNC1_ARATH]	70.1799	31.99	1	13	17	31	nucleotide binding; catalytic activity	cytoplasm; mitochondrion; cytosol	metabolic process; response to stimulus	Pf00152; Pf01336	835769	[GO:0000166]; GO:0036094; GO:1901265; GO:0005488; GO:0097159; GO:1901363; GO:0003674 [GO:0003676]; GO:0097159; GO:1901363; GO:0005488; GO:0003674 [GO:0004812]; GO:0016876; GO:0016875; GO:0016874; GO:0003824; GO:0003674 [GO:0004816]; GO:0004812; GO:0016876; GO:0016875; GO:0016874; GO:0003824; GO:0003674 [GO:0005524]; GO:0032550; GO:0032559; GO:0035639; GO:0001883; GO:0032549; GO:0030554; GO:003255…	4.63926e+09																572	63.7426	5.57959
O49650	Cytochrome P450 like protein OS=Arabidopsis thaliana GN=T12H17.80 PE=3 SV=1 - [O49650_ARATH]	70.0931	38.36	21	18	20	35	catalytic activity; metal ion binding		metabolic process	Pf00067		[GO:0004497]; GO:0016491; GO:0003824; GO:0003674 [GO:0005506]; GO:0046914; GO:0046872; GO:0043169; GO:0043167; GO:0005488; GO:0003674 [GO:0009055]; GO:0003674 [GO:0016491]; GO:0003824; GO:0003674 [GO:0016705]; GO:0016491; GO:0003824; GO:0003674 [GO:0020037]; GO:0046906; GO:0097159; GO:1901363; GO:0005488; GO:0003674 [GO:0046872]; GO:0043169; GO:0043167; GO:0005488; GO:0003674 [GO:0055114]; GO:004…	1.98345e+09																524	59.1997	6.69775
P93028	Ubiquitin-activating enzyme E1 1 OS=Arabidopsis thaliana GN=UBA1 PE=1 SV=1 - [UBE11_ARATH]	69.8901	25.28	2	17	23	40	nucleotide binding; catalytic activity	nucleus; cytoplasm; cytosol; membrane	metabolic process; transport; response to stimulus; cell organization and biogenesis	Pf00899; Pf02134; Pf09358; Pf10585	817562	[GO:0000166]; GO:0036094; GO:1901265; GO:0005488; GO:0097159; GO:1901363; GO:0003674 [GO:0003824]; GO:0003674 [GO:0004839]; GO:0008641; GO:0016877; GO:0016874; GO:0003824; GO:0003674 [GO:0004842]; GO:0019787; GO:0016740; GO:0003824; GO:0003674 [GO:0005524]; GO:0032550; GO:0032559; GO:0035639; GO:0001883; GO:0032549; GO:0030554; GO:0032555; GO:0043168; GO:1901265; GO:0001882; GO:0017076; GO:003255…	1.83703e+09																1080	120.175	5.2749
Q9M1R2	Class II aaRS and biotin synthetases superfamily protein OS=Arabidopsis thaliana GN=T17J13.80 PE=2 SV=1 - [Q9M1R2_ARATH]	69.8369	39.43	1	18	18	43	nucleotide binding; catalytic activity	cytoplasm; cytosol; membrane	metabolic process	Pf00587; Pf03129; Pf09180	825385	[GO:0000166]; GO:0036094; GO:1901265; GO:0005488; GO:0097159; GO:1901363; GO:0003674 [GO:0004812]; GO:0016876; GO:0016875; GO:0016874; GO:0003824; GO:0003674 [GO:0004827]; GO:0004812; GO:0016876; GO:0016875; GO:0016874; GO:0003824; GO:0003674 [GO:0005524]; GO:0032550; GO:0032559; GO:0035639; GO:0001883; GO:0032549; GO:0030554; GO:0032555; GO:0043168; GO:1901265; GO:0001882; GO:0017076; GO:0032553…	2.03495e+09																530	60.7167	6.40479
Q93ZV7	La protein 1 OS=Arabidopsis thaliana GN=LA1 PE=1 SV=1 - [LA1_ARATH]	69.7349	34.41	1	14	14	35	nucleotide binding; RNA binding	nucleus; cytosol	metabolic process; transport; response to stimulus; cell division	Pf00076; Pf05383; Pf08777; Pf13893; Pf14259	829408	[GO:0000085]; GO:0051319; GO:0051329; GO:0098763; GO:0022403; GO:0051325; GO:0000278; GO:0044848; GO:0007049; GO:0008150; GO:0044763; GO:0009987; GO:0044699 [GO:0000166]; GO:0036094; GO:1901265; GO:0005488; GO:0097159; GO:1901363; GO:0003674 [GO:0000478]; GO:0000469; GO:0006364; GO:0090502; GO:0090501; GO:0016072; GO:0034470; GO:0042254; GO:0016070; GO:0090305; GO:0034660; GO:0006396; GO:0022613;…	1.54764e+09																433	48.0661	5.17334
P25856	Glyceraldehyde-3-phosphate dehydrogenase GAPA1, chloroplastic OS=Arabidopsis thaliana GN=GAPA1 PE=1 SV=3 - [G3PA1_ARATH]	69.3857	41.16	4	5	14	47	nucleotide binding; protein binding; catalytic activity	cytosol; membrane; extracellular	metabolic process; response to stimulus; cell organization and biogenesis; regulation of biological process; defense response	Pf00044; Pf02800	822277	[GO:0000166]; GO:0036094; GO:1901265; GO:0005488; GO:0097159; GO:1901363; GO:0003674 [GO:0005515]; GO:0005488; GO:0003674 [GO:0005829]; GO:0044444; GO:0005737; GO:0044424; GO:0005622; GO:0044464; GO:0005575; GO:0005623 [GO:0006006]; GO:0019318; GO:0005996; GO:0044723; GO:0005975; GO:0044710; GO:0044238; GO:0071704; GO:0008152; GO:0044699; GO:0008150 [GO:0006096]; GO:0006090; GO:0006091; GO:000915…	4.84437e+09																396	42.463	7.75244
Q9M5K2	Dihydrolipoyl dehydrogenase 2, mitochondrial OS=Arabidopsis thaliana GN=LPD2 PE=1 SV=1 - [DLDH2_ARATH]	69.1123	44.58	1	10	17	41	catalytic activity; metal ion binding; nucleotide binding	cytoplasm; mitochondrion; organelle lumen; Golgi; extracellular	metabolic process; defense response; response to stimulus; cellular homeostasis; regulation of biological process	Pf00070; Pf02852; Pf07992	820984	[GO:0004148]; GO:0016668; GO:0016651; GO:0016667; GO:0016491; GO:0003824; GO:0003674 [GO:0005507]; GO:0046914; GO:0046872; GO:0043169; GO:0043167; GO:0005488; GO:0003674 [GO:0005524]; GO:0032550; GO:0032559; GO:0035639; GO:0001883; GO:0032549; GO:0030554; GO:0032555; GO:0043168; GO:1901265; GO:0001882; GO:0017076; GO:0032553; GO:0043167; GO:0097159; GO:1901363; GO:0036094; GO:0097367; GO:0000166;…	4.05966e+09																507	53.9519	7.03467
F4KDU5	60S ribosomal protein L4-2 OS=Arabidopsis thaliana GN=At5g02870 PE=4 SV=1 - [F4KDU5_ARATH]	69.0197	40.64	4	2	14	38	structural molecule activity; RNA binding	cytoplasm; vacuole; membrane; cytosol; ribosome	metabolic process; cell organization and biogenesis; response to stimulus	Pf00573; Pf14374	831756	[GO:0001510]; GO:0009451; GO:0043414; GO:0016070; GO:0043412; GO:0032259; GO:0044260; GO:0090304; GO:0043170; GO:0008152; GO:0044237; GO:0006139; GO:0071704; GO:0008150; GO:0009987; GO:0006725; GO:0034641; GO:0044238; GO:0046483; GO:1901360; GO:0006807 [GO:0002181]; GO:0006412; GO:0010467; GO:0034645; GO:0044267; GO:0043170; GO:0009059; GO:0044249; GO:0044260; GO:0019538; GO:0071704; GO:1901576; …	7.31126e+09																406	44.5648	10.3452
Q56WH1	Tubulin alpha-3 chain OS=Arabidopsis thaliana GN=TUBA3 PE=1 SV=2 - [TBA3_ARATH]	68.5794	44.22	3	5	15	35	nucleotide binding; catalytic activity; structural molecule activity	cytoplasm; cytosol; cytoskeleton; membrane; extracellular	metabolic process; cellular component movement; response to stimulus; cell organization and biogenesis	Pf00091; Pf03953	832098	[GO:0000166]; GO:0036094; GO:1901265; GO:0005488; GO:0097159; GO:1901363; GO:0003674 [GO:0003924]; GO:0017111; GO:0016462; GO:0016818; GO:0016817; GO:0016787; GO:0003824; GO:0003674 [GO:0005198]; GO:0003674 [GO:0005200]; GO:0005198; GO:0003674 [GO:0005525]; GO:0032550; GO:0032561; GO:0035639; GO:0001883; GO:0032549; GO:0019001; GO:0032555; GO:0043168; GO:1901265; GO:0001882; GO:0017076; GO:003255…	5.98587e+09																450	49.6225	5.09717
Q9LFW1	UDP-arabinopyranose mutase 2 OS=Arabidopsis thaliana GN=RGP2 PE=1 SV=1 - [RGP2_ARATH]	68.1472	61.11	2	7	17	64	protein binding; catalytic activity	nucleus; cytoplasm; Golgi; cytosol; membrane; ribosome	development; response to stimulus; metabolic process; cell organization and biogenesis	Pf03214	831419	[GO:0005515]; GO:0005488; GO:0003674 [GO:0005618]; GO:0030312; GO:0044464; GO:0071944; GO:0005575; GO:0005623 [GO:0005634]; GO:0043231; GO:0043227; GO:0043229; GO:0043226; GO:0044424; GO:0005575; GO:0005622; GO:0044464; GO:0005623 [GO:0005737]; GO:0044424; GO:0005622; GO:0044464; GO:0005575; GO:0005623 [GO:0005794]; GO:0012505; GO:0043231; GO:0044444; GO:0044464; GO:0043227; GO:0043229; GO:000573…	3.69582e+09																360	40.8635	6.12549
O23627	Glycine--tRNA ligase 1, mitochondrial OS=Arabidopsis thaliana GN=GLYRS-1 PE=2 SV=1 - [SYGM1_ARATH]	67.9701	37.31	4	24	24	43	nucleotide binding; catalytic activity; protein binding	cytoplasm; mitochondrion; endosome; Golgi; cytosol	metabolic process; cell organization and biogenesis; response to stimulus	Pf00458; Pf00587; Pf03129	839866	[GO:0000166]; GO:0036094; GO:1901265; GO:0005488; GO:0097159; GO:1901363; GO:0003674 [GO:0004812]; GO:0016876; GO:0016875; GO:0016874; GO:0003824; GO:0003674 [GO:0004820]; GO:0004812; GO:0016876; GO:0016875; GO:0016874; GO:0003824; GO:0003674 [GO:0005524]; GO:0032550; GO:0032559; GO:0035639; GO:0001883; GO:0032549; GO:0030554; GO:0032555; GO:0043168; GO:1901265; GO:0001882; GO:0017076; GO:0032553…	2.30504e+09																729	81.892	7.00537
G1JSH2	At1g58380 OS=Arabidopsis thaliana GN=At1g58380 PE=3 SV=1 - [G1JSH2_ARATH]	67.7222	48.24	4	3	13	42	RNA binding; structural molecule activity	ribosome	metabolic process	Pf00333; Pf03719		[GO:0003723]; GO:0003676; GO:0097159; GO:1901363; GO:0005488; GO:0003674 [GO:0003735]; GO:0005198; GO:0003674 [GO:0005622]; GO:0044464; GO:0005575; GO:0005623 [GO:0005840]; GO:0030529; GO:0043232; GO:0044444; GO:0032991; GO:0044424; GO:0043228; GO:0043229; GO:0005737; GO:0005575; GO:0005622; GO:0044464; GO:0043226; GO:0005623 [GO:0006412]; GO:0010467; GO:0034645; GO:0044267; GO:0043170; GO:000905…	5.79491e+09																284	30.7523	10.2573
Q9SIH0	40S ribosomal protein S14-1 OS=Arabidopsis thaliana GN=RPS14A PE=1 SV=1 - [RS141_ARATH]	67.6586	44	1	1	6	25	structural molecule activity; protein binding; RNA binding	cytoplasm; membrane; cytosol; ribosome	cell organization and biogenesis; metabolic process	Pf00411	818188	[GO:0000028]; GO:0022618; GO:0042255; GO:0042274; GO:0022613; GO:0034622; GO:0071826; GO:0042254; GO:0070925; GO:0044085; GO:0065003; GO:0043933; GO:0006996; GO:0022607; GO:0071840; GO:0016043; GO:0008150; GO:0009987 [GO:0000462]; GO:0030490; GO:0006364; GO:0042274; GO:0016072; GO:0034470; GO:0042254; GO:0022613; GO:0034660; GO:0006396; GO:0044085; GO:0016070; GO:0010467; GO:0071840; GO:0044260; …	2.7952e+09																150	16.2467	10.5942
P60040	60S ribosomal protein L7-2 OS=Arabidopsis thaliana GN=RPL7B PE=2 SV=1 - [RL72_ARATH]	67.5098	53.31	5	8	16	46	structural molecule activity; RNA binding	cytoplasm; vacuole; membrane; Golgi; cytosol; ribosome	metabolic process	Pf00327; Pf08079	814652	[GO:0000463]; GO:0000470; GO:0006364; GO:0042273; GO:0016072; GO:0034470; GO:0042254; GO:0022613; GO:0034660; GO:0006396; GO:0044085; GO:0016070; GO:0010467; GO:0071840; GO:0044260; GO:0090304; GO:0043170; GO:0008150; GO:0044237; GO:0006139; GO:0071704; GO:0008152; GO:0009987; GO:0006725; GO:0034641; GO:0044238; GO:0046483; GO:1901360; GO:0006807 [GO:0002181]; GO:0006412; GO:0010467; GO:0034645; …	9.8151e+09																242	28.1535	9.93506
Q9SID0	Probable fructokinase-1 OS=Arabidopsis thaliana GN=At2g31390 PE=2 SV=1 - [SCRK1_ARATH]	67.0722	46.77	4	9	12	37	nucleotide binding; catalytic activity	Golgi; cytosol; membrane	transport; metabolic process; response to stimulus	Pf00294	817697	[GO:0000041]; GO:0030001; GO:0006812; GO:0006811; GO:0044765; GO:0006810; GO:1902578; GO:0051234; GO:0044699; GO:0051179; GO:0008150 [GO:0000166]; GO:0036094; GO:1901265; GO:0005488; GO:0097159; GO:1901363; GO:0003674 [GO:0004747]; GO:0016773; GO:0019200; GO:0016772; GO:0016301; GO:0016740; GO:0003824; GO:0003674 [GO:0005524]; GO:0032550; GO:0032559; GO:0035639; GO:0001883; GO:0032549; GO:0030554…	2.50341e+09																325	35.2532	5.49072
Q8H0U4	Transportin-1 OS=Arabidopsis thaliana GN=TRN1 PE=1 SV=1 - [TNPO1_ARATH]	66.8913	26.37	2	20	20	39	protein binding; transporter activity	nucleus; cytoplasm; cytosol	cell organization and biogenesis; metabolic process; transport	Pf03810; Pf13513	816198	[GO:0000059]; GO:0006606; GO:0043623; GO:0006886; GO:0017038; GO:0034504; GO:0044744; GO:0072594; GO:1902580; GO:1902593; GO:0006461; GO:0034622; GO:0015031; GO:0034613; GO:0046907; GO:0044765; GO:0033365; GO:0006605; GO:0051169; GO:0045184; GO:0051641; GO:1902578; GO:0051170; GO:1902582; GO:0065003; GO:0070271; GO:0071822; GO:0008104; GO:0071702; GO:0070727; GO:0006810; GO:0051649; GO:0051234; G…	1.26826e+09																891	99.0455	4.94482
Q9SZN1	V-type proton ATPase subunit B2 OS=Arabidopsis thaliana GN=VHA-B2 PE=1 SV=1 - [VATB2_ARATH]	66.8712	41.68	3	2	14	43	nucleotide binding; catalytic activity; transporter activity; protein binding	vacuole; membrane; Golgi	metabolic process; transport; cell organization and biogenesis; response to stimulus; regulation of biological process	Pf00006; Pf00306; Pf02874	830008	[GO:0005524]; GO:0032550; GO:0032559; GO:0035639; GO:0001883; GO:0032549; GO:0030554; GO:0032555; GO:0043168; GO:1901265; GO:0001882; GO:0017076; GO:0032553; GO:0043167; GO:0097159; GO:1901363; GO:0036094; GO:0097367; GO:0000166; GO:0005488; GO:0003674 [GO:0005773]; GO:0043231; GO:0044444; GO:0043227; GO:0043229; GO:0005737; GO:0044424; GO:0043226; GO:0005622; GO:0044464; GO:0005575; GO:0005623 […	2.97018e+09																487	54.2707	5.14795
Q9SA73	At1g30580 OS=Arabidopsis thaliana GN=T5I8.3 PE=2 SV=1 - [Q9SA73_ARATH]	66.7242	56.09	2	19	19	33	nucleotide binding; protein binding; transporter activity; catalytic activity; metal ion binding	cytoplasm; cytosol	metabolic process; transport; response to stimulus; regulation of biological process	Pf00005; Pf01926; Pf02421; Pf06071	839938	[GO:0000166]; GO:0036094; GO:1901265; GO:0005488; GO:0097159; GO:1901363; GO:0003674 [GO:0005515]; GO:0005488; GO:0003674 [GO:0005524]; GO:0032550; GO:0032559; GO:0035639; GO:0001883; GO:0032549; GO:0030554; GO:0032555; GO:0043168; GO:1901265; GO:0001882; GO:0017076; GO:0032553; GO:0043167; GO:0097159; GO:1901363; GO:0036094; GO:0097367; GO:0000166; GO:0005488; GO:0003674 [GO:0005525]; GO:0032550…	2.88689e+09																394	44.4432	6.81494
Q9SYT0	Annexin D1 OS=Arabidopsis thaliana GN=ANN1 PE=1 SV=1 - [ANXD1_ARATH]	66.5981	50.79	2	17	17	41	antioxidant activity; catalytic activity; metal ion binding; nucleotide binding; protein binding	nucleus; cytoplasm; mitochondrion; vacuole; membrane; cytosol; extracellular	cell organization and biogenesis; transport; response to stimulus; metabolic process; cellular homeostasis	Pf00191	840476	[GO:0004601]; GO:0016209; GO:0016684; GO:0003674; GO:0016491; GO:0003824 [GO:0005507]; GO:0046914; GO:0046872; GO:0043169; GO:0043167; GO:0005488; GO:0003674 [GO:0005509]; GO:0046872; GO:0043169; GO:0043167; GO:0005488; GO:0003674 [GO:0005524]; GO:0032550; GO:0032559; GO:0035639; GO:0001883; GO:0032549; GO:0030554; GO:0032555; GO:0043168; GO:1901265; GO:0001882; GO:0017076; GO:0032553; GO:0043167…	3.2165e+09																317	36.1815	5.37646
Q9LPW0	Glyceraldehyde-3-phosphate dehydrogenase GAPA2, chloroplastic OS=Arabidopsis thaliana GN=GAPA2 PE=1 SV=1 - [G3PA2_ARATH]	66.4788	36.84	5	3	12	44	nucleotide binding; catalytic activity	cytoplasm; cytosol; membrane; extracellular	metabolic process; cell organization and biogenesis; regulation of biological process	Pf00044; Pf02800	837848	[GO:0000166]; GO:0036094; GO:1901265; GO:0005488; GO:0097159; GO:1901363; GO:0003674 [GO:0005737]; GO:0044424; GO:0005622; GO:0044464; GO:0005575; GO:0005623 [GO:0005829]; GO:0044444; GO:0005737; GO:0044424; GO:0005622; GO:0044464; GO:0005575; GO:0005623 [GO:0006006]; GO:0019318; GO:0005996; GO:0044723; GO:0005975; GO:0044710; GO:0044238; GO:0071704; GO:0008152; GO:0044699; GO:0008150 [GO:0006096…	4.84437e+09																399	42.8201	8.04541
F4J110	Transport protein SEC31 OS=Arabidopsis thaliana GN=At3g63460 PE=1 SV=1 - [F4J110_ARATH]	66.4695	23.22	5	20	20	34	protein binding	nucleus; cytoplasm; endoplasmic reticulum; Golgi; cytosol; membrane	metabolic process; regulation of biological process; transport	Pf00400; Pf03153; Pf03154; Pf04487; Pf04652; Pf06583; Pf07223; Pf07271; Pf07304; Pf08347; Pf09606; Pf09770; Pf10349; Pf12868; Pf12931; Pf14179; Pf15279	825521	[GO:0001104]; GO:0001076; GO:0003712; GO:0000989; GO:0000988; GO:0003674 [GO:0003674] [GO:0005515]; GO:0005488; GO:0003674 [GO:0005634]; GO:0043231; GO:0043227; GO:0043229; GO:0043226; GO:0044424; GO:0005575; GO:0005622; GO:0044464; GO:0005623 [GO:0005672]; GO:0016591; GO:0044451; GO:0090575; GO:0055029; GO:0005654; GO:0044428; GO:0044798; GO:0000428; GO:0005634; GO:0031981; GO:0044446; GO:000566…	1.76567e+09																1094	118.646	5.12256
Q8H1Y0	Pyruvate dehydrogenase E1 component subunit alpha-2, mitochondrial OS=Arabidopsis thaliana GN=IAR4 PE=1 SV=2 - [ODPA2_ARATH]	66.2668	29.26	1	8	11	32	catalytic activity; metal ion binding	nucleus; mitochondrion; organelle lumen; cytosol	metabolic process; response to stimulus	Pf00676	839031	[GO:0003824]; GO:0003674 [GO:0004739]; GO:0004738; GO:0016624; GO:0016903; GO:0016491; GO:0003824; GO:0003674 [GO:0005634]; GO:0043231; GO:0043227; GO:0043229; GO:0043226; GO:0044424; GO:0005575; GO:0005622; GO:0044464; GO:0005623 [GO:0005739]; GO:0043231; GO:0044444; GO:0043227; GO:0043229; GO:0005737; GO:0044424; GO:0043226; GO:0005622; GO:0044464; GO:0005575; GO:0005623 [GO:0005759]; GO:004442…	1.16026e+09	0.822119	1		0.689736	1		0.301638	1		0.965167	1		1.10609	1		393	43.3308	7.91357
Q8LPJ5	Isocitrate dehydrogenase [NADP], chloroplastic/mitochondrial OS=Arabidopsis thaliana GN=At5g14590 PE=2 SV=1 - [ICDHP_ARATH]	65.6404	38.97	1	13	17	43	metal ion binding; catalytic activity; nucleotide binding	mitochondrion	metabolic process; response to stimulus	Pf00180	831311	[GO:0000287]; GO:0046872; GO:0043169; GO:0043167; GO:0005488; GO:0003674 [GO:0004450]; GO:0004448; GO:0016616; GO:0016614; GO:0016491; GO:0003824; GO:0003674 [GO:0005739]; GO:0043231; GO:0044444; GO:0043227; GO:0043229; GO:0005737; GO:0044424; GO:0043226; GO:0005622; GO:0044464; GO:0005575; GO:0005623 [GO:0006099]; GO:0006101; GO:0009060; GO:0044238; GO:0072350; GO:0045333; GO:0008152; GO:0019752…	8.6362e+09	0.712607	1		0.72069	1		0.48186	1		1.19603	1		1.44992	1		485	54.1616	7.97217
Q8L940	Pyridoxal 5'-phosphate synthase subunit PDX1.3 OS=Arabidopsis thaliana GN=PDX13 PE=1 SV=2 - [PDX13_ARATH]	65.4108	35.28	2	6	11	30	catalytic activity; protein binding; nucleotide binding	cytoplasm; cytosol; membrane	metabolic process; response to stimulus; regulation of biological process	Pf01207; Pf01680; Pf05690	831738	[GO:0000023]; GO:0005984; GO:0009311; GO:0044262; GO:0044763; GO:0044723; GO:0005975; GO:0044237; GO:0009987; GO:0044699; GO:0044710; GO:0044238; GO:0071704; GO:0008152; GO:0008150 [GO:0003824]; GO:0003674 [GO:0005515]; GO:0005488; GO:0003674 [GO:0005737]; GO:0044424; GO:0005622; GO:0044464; GO:0005575; GO:0005623 [GO:0005829]; GO:0044444; GO:0005737; GO:0044424; GO:0005622; GO:0044464; GO:000557…	2.74656e+09																309	33.195	6.11279
P30184	Leucine aminopeptidase 1 OS=Arabidopsis thaliana GN=PM25 PE=1 SV=1 - [AMPL1_ARATH]	65.2121	36.92	4	8	15	35	catalytic activity; metal ion binding	cytoplasm; vacuole; cytosol	metabolic process; transport; response to stimulus; cell organization and biogenesis	Pf00883; Pf02789	816954	[GO:0004177]; GO:0008238; GO:0070011; GO:0008233; GO:0016787; GO:0003824; GO:0003674 [GO:0005622]; GO:0044464; GO:0005575; GO:0005623 [GO:0005623]; GO:0005575 [GO:0005737]; GO:0044424; GO:0005622; GO:0044464; GO:0005575; GO:0005623 [GO:0005773]; GO:0043231; GO:0044444; GO:0043227; GO:0043229; GO:0005737; GO:0044424; GO:0043226; GO:0005622; GO:0044464; GO:0005575; GO:0005623 [GO:0005829]; GO:00444…	2.25893e+09																520	54.475	5.92236
B9DFI7	Probable methyltransferase PMT2 OS=Arabidopsis thaliana GN=At1g26850 PE=2 SV=2 - [PMT2_ARATH]	65.164	37.5	4	21	21	37	catalytic activity	membrane; endosome; Golgi	metabolic process	Pf03141; Pf08241	839229	[GO:0000139]; GO:0044431; GO:0098588; GO:0005794; GO:0044444; GO:0044446; GO:0031090; GO:0012505; GO:0043231; GO:0005737; GO:0044424; GO:0043229; GO:0044422; GO:0016020; GO:0043227; GO:0044464; GO:0005622; GO:0043226; GO:0005575; GO:0005623 [GO:0000179]; GO:0008170; GO:0016433; GO:0008168; GO:0008649; GO:0016741; GO:0008173; GO:0008757; GO:0016740; GO:0003824; GO:0003674 [GO:0003880]; GO:0051998;…	1.03177e+09	1.01932	5	27.0066	0.880252	5	13.6552	0.142103	4	15.7507	1.05131	5	10.7113	1.54878	5	14.2925	616	69.5786	6.96143
B9DG17	40S ribosomal protein Sa-1 OS=Arabidopsis thaliana GN=P40 PE=1 SV=1 - [B9DG17_ARATH]	65.0988	37.07	2	6	10	45	structural molecule activity	nucleus; cytoplasm; Golgi; cytosol; ribosome; membrane	cell organization and biogenesis; metabolic process; transport; response to stimulus	Pf00318	843569	[GO:0000028]; GO:0022618; GO:0042255; GO:0042274; GO:0022613; GO:0034622; GO:0071826; GO:0042254; GO:0070925; GO:0044085; GO:0065003; GO:0043933; GO:0006996; GO:0022607; GO:0071840; GO:0016043; GO:0008150; GO:0009987 [GO:0000447]; GO:0000462; GO:0000466; GO:0000479; GO:0030490; GO:0000460; GO:0000478; GO:0006364; GO:0042274; GO:0000469; GO:0090502; GO:0016072; GO:0034470; GO:0042254; GO:0022613; …	1.40462e+10	0.817574	4	3.7207	0.773217	4	17.4074	0.286226	4	10.5584	1.13349	4	8.27908	1.63499	4	21.2331	294	31.9606	5.14795
Q9CAX6	40S ribosomal protein S14-2 OS=Arabidopsis thaliana GN=RPS14B PE=1 SV=1 - [RS142_ARATH]	65.0763	44	1	1	6	24	structural molecule activity; RNA binding	cytoplasm; cytosol; ribosome	cell organization and biogenesis; metabolic process	Pf00411	820324	[GO:0000028]; GO:0022618; GO:0042255; GO:0042274; GO:0022613; GO:0034622; GO:0071826; GO:0042254; GO:0070925; GO:0044085; GO:0065003; GO:0043933; GO:0006996; GO:0022607; GO:0071840; GO:0016043; GO:0008150; GO:0009987 [GO:0000462]; GO:0030490; GO:0006364; GO:0042274; GO:0016072; GO:0034470; GO:0042254; GO:0022613; GO:0034660; GO:0006396; GO:0044085; GO:0016070; GO:0010467; GO:0071840; GO:0044260; …	2.7952e+09																150	16.2627	10.5942
Q9ZP06	Malate dehydrogenase 1, mitochondrial OS=Arabidopsis thaliana GN=At1g53240 PE=1 SV=1 - [MDHM1_ARATH]	64.7119	35.48	1	4	10	28	nucleotide binding; catalytic activity; metal ion binding	mitochondrion; organelle lumen; Golgi; cytosol; extracellular	metabolic process; transport; response to stimulus; cell organization and biogenesis; defense response	Pf00056; Pf01073; Pf02866	841757	[GO:0000166]; GO:0036094; GO:1901265; GO:0005488; GO:0097159; GO:1901363; GO:0003674 [GO:0003824]; GO:0003674 [GO:0003854]; GO:0033764; GO:0016229; GO:0016616; GO:0016491; GO:0016614; GO:0003824; GO:0003674 [GO:0005507]; GO:0046914; GO:0046872; GO:0043169; GO:0043167; GO:0005488; GO:0003674 [GO:0005618]; GO:0030312; GO:0044464; GO:0071944; GO:0005575; GO:0005623 [GO:0005739]; GO:0043231; GO:00444…	6.04277e+09																341	35.7819	8.35303
Q9LF93	Pyruvate kinase OS=Arabidopsis thaliana GN=F8J2_160 PE=3 SV=1 - [Q9LF93_ARATH]	64.6058	42.61	3	5	19	37	metal ion binding; catalytic activity		metabolic process	Pf00224; Pf02887		[GO:0000287]; GO:0046872; GO:0043169; GO:0043167; GO:0005488; GO:0003674 [GO:0003824]; GO:0003674 [GO:0004743]; GO:0016301; GO:0016773; GO:0016772; GO:0016740; GO:0003824; GO:0003674 [GO:0006096]; GO:0006090; GO:0006091; GO:0009150; GO:0009167; GO:0044724; GO:0046128; GO:0046496; GO:0032787; GO:0044237; GO:0006163; GO:0009259; GO:0009126; GO:0009161; GO:0016052; GO:0044712; GO:0044723; GO:0009119…	1.91884e+09																514	55.9163	7.23975
O65282	20 kDa chaperonin, chloroplastic OS=Arabidopsis thaliana GN=CPN21 PE=1 SV=2 - [CH10C_ARATH]	64.5817	60.47	2	11	11	40	metal ion binding; protein binding; nucleotide binding	cytoplasm; mitochondrion; cytosol; membrane; extracellular	metabolic process; response to stimulus; cell organization and biogenesis; regulation of biological process	Pf00166	832195	[GO:0005507]; GO:0046914; GO:0046872; GO:0043169; GO:0043167; GO:0005488; GO:0003674 [GO:0005515]; GO:0005488; GO:0003674 [GO:0005516]; GO:0005515; GO:0005488; GO:0003674 [GO:0005524]; GO:0032550; GO:0032559; GO:0035639; GO:0001883; GO:0032549; GO:0030554; GO:0032555; GO:0043168; GO:1901265; GO:0001882; GO:0017076; GO:0032553; GO:0043167; GO:0097159; GO:1901363; GO:0036094; GO:0097367; GO:0000166…	4.88872e+09																253	26.7855	8.88037
B9DFR1	AT1G22300 protein OS=Arabidopsis thaliana GN=At1g22300 PE=2 SV=1 - [B9DFR1_ARATH]	64.0726	50	9	8	10	40	nucleotide binding; protein binding	cytoplasm; mitochondrion; cytosol; membrane	response to stimulus; regulation of biological process	Pf00244	838837	[GO:0005524]; GO:0032550; GO:0032559; GO:0035639; GO:0001883; GO:0032549; GO:0030554; GO:0032555; GO:0043168; GO:1901265; GO:0001882; GO:0017076; GO:0032553; GO:0043167; GO:0097159; GO:1901363; GO:0036094; GO:0097367; GO:0000166; GO:0005488; GO:0003674 [GO:0005737]; GO:0044424; GO:0005622; GO:0044464; GO:0005575; GO:0005623 [GO:0005739]; GO:0043231; GO:0044444; GO:0043227; GO:0043229; GO:0005737;…	8.11024e+09																254	28.8824	4.80518
Q94EJ6	Probable methyltransferase PMT14 OS=Arabidopsis thaliana GN=At4g18030 PE=2 SV=1 - [PMTE_ARATH]	63.3634	36.39	1	20	21	34	catalytic activity	membrane; endosome; Golgi	metabolic process	Pf03141; Pf08241	827528	[GO:0000139]; GO:0044431; GO:0098588; GO:0005794; GO:0044444; GO:0044446; GO:0031090; GO:0012505; GO:0043231; GO:0005737; GO:0044424; GO:0043229; GO:0044422; GO:0016020; GO:0043227; GO:0044464; GO:0005622; GO:0043226; GO:0005575; GO:0005623 [GO:0000179]; GO:0008170; GO:0016433; GO:0008168; GO:0008649; GO:0016741; GO:0008173; GO:0008757; GO:0016740; GO:0003824; GO:0003674 [GO:0003880]; GO:0051998;…	2.44041e+09	0.941185	8	12.2882	0.793872	8	15.8894	0.155401	8	15.9045	1.05776	8	21.6497	1.46763	8	17.2225	621	70.2923	7.6792
Q9LIA8	UDP-glucose 6-dehydrogenase 2 OS=Arabidopsis thaliana GN=UGD2 PE=1 SV=1 - [UGDH2_ARATH]	63.2094	53.96	1	8	19	47	nucleotide binding; catalytic activity	nucleus; cytoplasm; cytosol	metabolic process; cell organization and biogenesis; cell growth	Pf00984; Pf03720; Pf03721	822594	[GO:0000166]; GO:0036094; GO:1901265; GO:0005488; GO:0097159; GO:1901363; GO:0003674 [GO:0003979]; GO:0016616; GO:0016614; GO:0016491; GO:0003824; GO:0003674 [GO:0005634]; GO:0043231; GO:0043227; GO:0043229; GO:0043226; GO:0044424; GO:0005575; GO:0005622; GO:0044464; GO:0005623 [GO:0005737]; GO:0044424; GO:0005622; GO:0044464; GO:0005575; GO:0005623 [GO:0005829]; GO:0044444; GO:0005737; GO:004442…	2.37451e+09																480	53.1391	5.99854
Q9ZRW8	Glutathione S-transferase U19 OS=Arabidopsis thaliana GN=GSTU19 PE=2 SV=1 - [GSTUJ_ARATH]	63.0439	40.18	5	10	11	36	catalytic activity; antioxidant activity; protein binding	cytoplasm; membrane; Golgi; cytosol	metabolic process; response to stimulus; cell communication; cell organization and biogenesis	Pf00043; Pf02798; Pf13409; Pf13410; Pf13417; Pf14497	844174	[GO:0004364]; GO:0016765; GO:0016740; GO:0003824; GO:0003674 [GO:0004601]; GO:0016209; GO:0016684; GO:0003674; GO:0016491; GO:0003824 [GO:0005515]; GO:0005488; GO:0003674 [GO:0005737]; GO:0044424; GO:0005622; GO:0044464; GO:0005575; GO:0005623 [GO:0005774]; GO:0044437; GO:0098588; GO:0098805; GO:0005773; GO:0044444; GO:0044446; GO:0031090; GO:0016020; GO:0043231; GO:0005737; GO:0044424; GO:004322…	8.46817e+09																219	25.6343	6.03662
Q9C8P0	Dihydrolipoyllysine-residue acetyltransferase component 5 of pyruvate dehydrogenase complex, chloroplastic OS=Arabidopsis thaliana GN=EMB3003 PE=2 SV=1 - [ODP25_ARATH]	62.9938	33.55	1	10	12	31	catalytic activity	mitochondrion; membrane; ribosome	metabolic process	Pf00198; Pf00364	840346	[GO:0004742]; GO:0016418; GO:0030523; GO:0016407; GO:0016417; GO:0016747; GO:0016746; GO:0016740; GO:0003824; GO:0003674 [GO:0005739]; GO:0043231; GO:0044444; GO:0043227; GO:0043229; GO:0005737; GO:0044424; GO:0043226; GO:0005622; GO:0044464; GO:0005575; GO:0005623 [GO:0005886]; GO:0016020; GO:0044464; GO:0071944; GO:0005575; GO:0005623 [GO:0006084]; GO:0006637; GO:0006732; GO:0006793; GO:0035383…	1.29261e+09																465	48.2765	8.77783
P48349	14-3-3-like protein GF14 lambda OS=Arabidopsis thaliana GN=GRF6 PE=1 SV=1 - [14336_ARATH]	62.9446	51.61	6	3	10	37	protein binding	nucleus; cytoplasm; cytosol; membrane	metabolic process; response to stimulus; regulation of biological process; defense response	Pf00244	830909	[GO:0005515]; GO:0005488; GO:0003674 [GO:0005618]; GO:0030312; GO:0044464; GO:0071944; GO:0005575; GO:0005623 [GO:0005634]; GO:0043231; GO:0043227; GO:0043229; GO:0043226; GO:0044424; GO:0005575; GO:0005622; GO:0044464; GO:0005623 [GO:0005737]; GO:0044424; GO:0005622; GO:0044464; GO:0005575; GO:0005623 [GO:0005829]; GO:0044444; GO:0005737; GO:0044424; GO:0005622; GO:0044464; GO:0005575; GO:000562…	9.49676e+09																248	27.9578	4.84326
Q93ZG7	DEAD-box ATP-dependent RNA helicase 38 OS=Arabidopsis thaliana GN=RH38 PE=1 SV=2 - [RH38_ARATH]	62.6863	37.9	2	15	15	36	nucleotide binding; RNA binding; catalytic activity	nucleus; cytoplasm; cytosol; membrane	metabolic process; transport; response to stimulus	Pf00270; Pf00271	824477	[GO:0000166]; GO:0036094; GO:1901265; GO:0005488; GO:0097159; GO:1901363; GO:0003674 [GO:0003676]; GO:0097159; GO:1901363; GO:0005488; GO:0003674 [GO:0003723]; GO:0003676; GO:0097159; GO:1901363; GO:0005488; GO:0003674 [GO:0003724]; GO:0004386; GO:0017111; GO:0016462; GO:0016818; GO:0016817; GO:0016787; GO:0003824; GO:0003674 [GO:0004004]; GO:0003724; GO:0008026; GO:0008186; GO:0004386; GO:004262…	9.06601e+08																496	55.3492	5.2876
Q94A40	Coatomer subunit alpha-1 OS=Arabidopsis thaliana GN=At1g62020 PE=2 SV=2 - [COPA1_ARATH]	62.6363	30.76	2	9	30	44	structural molecule activity; transporter activity; protein binding	membrane; cytoplasm; Golgi; cytosol	transport; response to stimulus; metabolic process	Pf00400; Pf04053; Pf06957	842497	[GO:0000139]; GO:0044431; GO:0098588; GO:0005794; GO:0044444; GO:0044446; GO:0031090; GO:0012505; GO:0043231; GO:0005737; GO:0044424; GO:0043229; GO:0044422; GO:0016020; GO:0043227; GO:0044464; GO:0005622; GO:0043226; GO:0005575; GO:0005623 [GO:0005198]; GO:0003674 [GO:0005215]; GO:0003674 [GO:0005515]; GO:0005488; GO:0003674 [GO:0005622]; GO:0044464; GO:0005575; GO:0005623 [GO:0005623]; GO:00055…	1.33159e+09																1216	136.48	6.97607
Q9S9P1	40S ribosomal protein S12-1 OS=Arabidopsis thaliana GN=RPS12A PE=2 SV=1 - [RS121_ARATH]	62.4969	57.64	1	5	8	36	structural molecule activity; RNA binding	cytoplasm; cytosol; ribosome	metabolic process; response to stimulus	Pf01248	838163	[GO:0003735]; GO:0005198; GO:0003674 [GO:0005622]; GO:0044464; GO:0005575; GO:0005623 [GO:0005737]; GO:0044424; GO:0005622; GO:0044464; GO:0005575; GO:0005623 [GO:0005829]; GO:0044444; GO:0005737; GO:0044424; GO:0005622; GO:0044464; GO:0005575; GO:0005623 [GO:0005840]; GO:0030529; GO:0043232; GO:0044444; GO:0032991; GO:0044424; GO:0043228; GO:0043229; GO:0005737; GO:0005575; GO:0005622; GO:004446…	4.78157e+09	0.98046	3	4.55916	0.796613	3	8.36711	0.57842	3	5.61002	2.15542	3	6.35029	1.27052	3	9.10681	144	15.367	5.5542
Q9S791	AT1G70770 protein OS=Arabidopsis thaliana GN=F5A18.5 PE=1 SV=1 - [Q9S791_ARATH]	62.4485	33.61	4	15	18	37		nucleus; membrane; endoplasmic reticulum; Golgi; cytosol	metabolic process; response to stimulus; regulation of biological process	Pf10151	843414	[GO:0003674] [GO:0005634]; GO:0043231; GO:0043227; GO:0043229; GO:0043226; GO:0044424; GO:0005575; GO:0005622; GO:0044464; GO:0005623 [GO:0005774]; GO:0044437; GO:0098588; GO:0098805; GO:0005773; GO:0044444; GO:0044446; GO:0031090; GO:0016020; GO:0043231; GO:0005737; GO:0044424; GO:0043229; GO:0044422; GO:0043227; GO:0005575; GO:0005622; GO:0044464; GO:0043226; GO:0005623 [GO:0005783]; GO:0012505…	1.67615e+09																610	66.8229	8.88037
Q9LF33	UDP-glucose 6-dehydrogenase 3 OS=Arabidopsis thaliana GN=UGD3 PE=1 SV=1 - [UGDH3_ARATH]	62.283	45.21	2	7	17	42	nucleotide binding; catalytic activity	nucleus; cytoplasm; cytosol	metabolic process	Pf00984; Pf03720; Pf03721	831402	[GO:0000166]; GO:0036094; GO:1901265; GO:0005488; GO:0097159; GO:1901363; GO:0003674 [GO:0003979]; GO:0016616; GO:0016614; GO:0016491; GO:0003824; GO:0003674 [GO:0005618]; GO:0030312; GO:0044464; GO:0071944; GO:0005575; GO:0005623 [GO:0005634]; GO:0043231; GO:0043227; GO:0043229; GO:0043226; GO:0044424; GO:0005575; GO:0005622; GO:0044464; GO:0005623 [GO:0005737]; GO:0044424; GO:0005622; GO:004446…	2106983030																480	53.0833	6.03662
Q38946	Glutamate dehydrogenase 2 OS=Arabidopsis thaliana GN=GDH2 PE=1 SV=1 - [DHE2_ARATH]	62.1018	39.9	6	10	13	35	nucleotide binding; catalytic activity; metal ion binding	cytoplasm; mitochondrion; membrane; Golgi	metabolic process; response to stimulus; transport; cell organization and biogenesis	Pf00208; Pf02812	830635	[GO:0000166]; GO:0036094; GO:1901265; GO:0005488; GO:0097159; GO:1901363; GO:0003674 [GO:0004352]; GO:0016639; GO:0016638; GO:0016491; GO:0003824; GO:0003674 [GO:0004353]; GO:0016639; GO:0016638; GO:0016491; GO:0003824; GO:0003674 [GO:0005507]; GO:0046914; GO:0046872; GO:0043169; GO:0043167; GO:0005488; GO:0003674 [GO:0005524]; GO:0032550; GO:0032559; GO:0035639; GO:0001883; GO:0032549; GO:003055…	3.84424e+09																411	44.6707	6.53662
O65202	Peroxisomal acyl-coenzyme A oxidase 1 OS=Arabidopsis thaliana GN=ACX1 PE=1 SV=1 - [ACOX1_ARATH]	62.0938	32.23	2	15	19	37	catalytic activity; nucleotide binding	cytoplasm; cytosol	metabolic process; defense response; response to stimulus; cell organization and biogenesis; transport; development; regulation of biological process	Pf01756; Pf02770; Pf14749	827381	[GO:0001676]; GO:0006631; GO:0032787; GO:0044255; GO:0019752; GO:0006629; GO:0044237; GO:0044763; GO:0043436; GO:0044238; GO:0044710; GO:0071704; GO:0008152; GO:0009987; GO:0044699; GO:0006082; GO:0008150; GO:0044281 [GO:0002213]; GO:0009625; GO:0098542; GO:0051707; GO:0006952; GO:0043207; GO:0051704; GO:0006950; GO:0009605; GO:0009607; GO:0008150; GO:0050896 [GO:0003995]; GO:0016627; GO:0016491;…	1.15011e+09																664	74.2549	7.66455
O82233	Eukaryotic translation initiation factor isoform 4G-2 OS=Arabidopsis thaliana GN=EIF(ISO)4G2 PE=1 SV=1 - [IF4G2_ARATH]	61.7186	25.97	2	15	16	32	DNA binding; RNA binding; protein binding	cytoplasm; cytosol	metabolic process; regulation of biological process	Pf02847; Pf02854	816939	[GO:0003677]; GO:0003676; GO:0097159; GO:1901363; GO:0005488; GO:0003674 [GO:0003723]; GO:0003676; GO:0097159; GO:1901363; GO:0005488; GO:0003674 [GO:0003743]; GO:0008135; GO:0003723; GO:0003676; GO:0097159; GO:1901363; GO:0005488; GO:0003674 [GO:0005488]; GO:0003674 [GO:0005515]; GO:0005488; GO:0003674 [GO:0005737]; GO:0044424; GO:0005622; GO:0044464; GO:0005575; GO:0005623 [GO:0005829]; GO:0044…	1.96509e+09																747	82.8377	7.66455
Q9SZX3	Argininosuccinate synthase, chloroplastic OS=Arabidopsis thaliana GN=At4g24830 PE=2 SV=3 - [ASSY_ARATH]	61.5783	29.96	2	14	14	30	nucleotide binding; catalytic activity		metabolic process	Pf00764	828586	[GO:0000050]; GO:0019627; GO:0043604; GO:0044711; GO:1901566; GO:0043603; GO:0044281; GO:0044763; GO:0071941; GO:1901564; GO:0044271; GO:0009058; GO:0044710; GO:1901576; GO:0034641; GO:0009987; GO:0044699; GO:0006807; GO:0071704; GO:0044249; GO:0008152; GO:0044237; GO:0008150 [GO:0000053]; GO:0006575; GO:0072350; GO:1901605; GO:0044237; GO:1901564; GO:0019752; GO:0006520; GO:0008152; GO:0009987; …	2.25669e+09																494	53.8116	6.66846
Q9SRT9	UDP-arabinopyranose mutase 1 OS=Arabidopsis thaliana GN=RGP1 PE=1 SV=1 - [RGP1_ARATH]	61.533	45.66	3	4	14	59	protein binding; catalytic activity	nucleus; cytoplasm; membrane; Golgi; cytosol; ribosome	development; response to stimulus; metabolic process; cell organization and biogenesis	Pf03214	821233	[GO:0000138]; GO:0031985; GO:0005795; GO:0098791; GO:0005794; GO:0031984; GO:0044431; GO:0012505; GO:0043231; GO:0044444; GO:0043227; GO:0044446; GO:0044464; GO:0043229; GO:0005737; GO:0044424; GO:0043226; GO:0044422; GO:0005575; GO:0005623; GO:0005622 [GO:0005515]; GO:0005488; GO:0003674 [GO:0005618]; GO:0030312; GO:0044464; GO:0071944; GO:0005575; GO:0005623 [GO:0005634]; GO:0043231; GO:0043227…	3.69582e+09																357	40.6025	5.92236
Q9SGC1	Probable phosphoglucomutase, cytoplasmic 2 OS=Arabidopsis thaliana GN=At1g70730 PE=2 SV=1 - [PGMC2_ARATH]	61.5205	43.59	3	11	19	43	metal ion binding; catalytic activity	nucleus; cytoplasm; cytosol; membrane; extracellular	metabolic process; cellular homeostasis; response to stimulus; development	Pf00408; Pf02878; Pf02879; Pf02880	843410	[GO:0000023]; GO:0005984; GO:0009311; GO:0044262; GO:0044763; GO:0044723; GO:0005975; GO:0044237; GO:0009987; GO:0044699; GO:0044710; GO:0044238; GO:0071704; GO:0008152; GO:0008150 [GO:0000287]; GO:0046872; GO:0043169; GO:0043167; GO:0005488; GO:0003674 [GO:0004614]; GO:0016868; GO:0016866; GO:0016853; GO:0003824; GO:0003674 [GO:0005634]; GO:0043231; GO:0043227; GO:0043229; GO:0043226; GO:0044424…	2.11748e+09																585	63.4423	5.8208
Q940J9	Probable methyltransferase PMT8 OS=Arabidopsis thaliana GN=At1g04430 PE=2 SV=1 - [PMT8_ARATH]	61.4969	32.26	1	7	18	35	catalytic activity	membrane; endosome; Golgi	metabolic process; cell growth; cell organization and biogenesis; response to stimulus	Pf03141	839522	[GO:0000139]; GO:0044431; GO:0098588; GO:0005794; GO:0044444; GO:0044446; GO:0031090; GO:0012505; GO:0043231; GO:0005737; GO:0044424; GO:0043229; GO:0044422; GO:0016020; GO:0043227; GO:0044464; GO:0005622; GO:0043226; GO:0005575; GO:0005623 [GO:0000179]; GO:0008170; GO:0016433; GO:0008168; GO:0008649; GO:0016741; GO:0008173; GO:0008757; GO:0016740; GO:0003824; GO:0003674 [GO:0000271]; GO:0005976;…	1.48196e+09	0.745257	3	4.98836	0.728438	3	22.3652	0.206483	3	1.87028	1.17637	3	18.7566	1.37169	3	16.8773	623	70.463	6.59521
Q94A28	Aconitate hydratase 3, mitochondrial OS=Arabidopsis thaliana GN=ACO3 PE=2 SV=3 - [ACO3M_ARATH]	61.3985	28.44	3	19	21	39	catalytic activity; metal ion binding	mitochondrion; cytosol	metabolic process; response to stimulus; cell organization and biogenesis; transport	Pf00330; Pf00694	828805	[GO:0003994]; GO:0016836; GO:0016835; GO:0016829; GO:0003824; GO:0003674 [GO:0005507]; GO:0046914; GO:0046872; GO:0043169; GO:0043167; GO:0005488; GO:0003674 [GO:0005739]; GO:0043231; GO:0044444; GO:0043227; GO:0043229; GO:0005737; GO:0044424; GO:0043226; GO:0005622; GO:0044464; GO:0005575; GO:0005623 [GO:0005829]; GO:0044444; GO:0005737; GO:0044424; GO:0005622; GO:0044464; GO:0005575; GO:0005623…	6.21022e+09																995	108.413	7.15186
Q42406	Peptidyl-prolyl cis-trans isomerase CYP18-4 OS=Arabidopsis thaliana GN=CYP18-4 PE=1 SV=1 - [CP18D_ARATH]	61.3306	75	1	8	10	39	catalytic activity	cytoplasm; membrane; Golgi; cytosol; extracellular	metabolic process; regulation of biological process; response to stimulus	Pf00160	829639	[GO:0000413]; GO:0018208; GO:0018193; GO:0006464; GO:0036211; GO:0044267; GO:0019538; GO:0043412; GO:0044260; GO:0043170; GO:0044238; GO:0044237; GO:0071704; GO:0008152; GO:0009987; GO:0008150 [GO:0003755]; GO:0016859; GO:0016853; GO:0003824; GO:0003674 [GO:0005737]; GO:0044424; GO:0005622; GO:0044464; GO:0005575; GO:0005623 [GO:0005774]; GO:0044437; GO:0098588; GO:0098805; GO:0005773; GO:0044444…	1.3278e+10	0.898124	3	7.53332	0.749301	3	13.2889	0.319852	3	2.28752	2.29603	3	2.53509	1.60706	3	8.97749	172	18.3662	8.68994
Q42064	60S ribosomal protein L8-3 OS=Arabidopsis thaliana GN=RPL8C PE=1 SV=2 - [RL83_ARATH]	61.2261	37.21	3	3	8	27	RNA binding; structural molecule activity	cytoplasm; vacuole; ribosome; membrane	metabolic process	Pf00181; Pf03947	829770	[GO:0003723]; GO:0003676; GO:0097159; GO:1901363; GO:0005488; GO:0003674 [GO:0003735]; GO:0005198; GO:0003674 [GO:0005622]; GO:0044464; GO:0005575; GO:0005623 [GO:0005737]; GO:0044424; GO:0005622; GO:0044464; GO:0005575; GO:0005623 [GO:0005773]; GO:0043231; GO:0044444; GO:0043227; GO:0043229; GO:0005737; GO:0044424; GO:0043226; GO:0005622; GO:0044464; GO:0005575; GO:0005623 [GO:0005840]; GO:00305…	12148300922	0.620295	1		0.799899	1		0.12376	1		1.13775	1		1.26405	1		258	27.9308	10.8286
P24636	Tubulin beta-4 chain OS=Arabidopsis thaliana GN=TUBB4 PE=2 SV=2 - [TBB4_ARATH]	60.989	40.09	11	4	14	39	nucleotide binding; catalytic activity; structural molecule activity; protein binding	cytoplasm; Golgi; cytosol; cytoskeleton; membrane; extracellular	metabolic process; cell organization and biogenesis; cellular component movement	Pf00091; Pf03953; Pf10644	834459	[GO:0000166]; GO:0036094; GO:1901265; GO:0005488; GO:0097159; GO:1901363; GO:0003674 [GO:0003924]; GO:0017111; GO:0016462; GO:0016818; GO:0016817; GO:0016787; GO:0003824; GO:0003674 [GO:0005198]; GO:0003674 [GO:0005200]; GO:0005198; GO:0003674 [GO:0005515]; GO:0005488; GO:0003674 [GO:0005525]; GO:0032550; GO:0032561; GO:0035639; GO:0001883; GO:0032549; GO:0019001; GO:0032555; GO:0043168; GO:19012…	3.96259e+09																444	49.7907	4.85596
Q8GUG5	Threonine dehydratase OS=Arabidopsis thaliana GN=At3g10050 PE=2 SV=1 - [Q8GUG5_ARATH]	60.9024	37.33	2	17	17	33	catalytic activity		metabolic process	Pf00291; Pf00585		[GO:0003824]; GO:0003674 [GO:0004794]; GO:0016841; GO:0016840; GO:0016829; GO:0003824; GO:0003674 [GO:0006520]; GO:0019752; GO:0044238; GO:1901564; GO:0043436; GO:0008152; GO:0006807; GO:0071704; GO:0006082; GO:0008150; GO:0044237; GO:0044281; GO:0044763; GO:0009987; GO:0044710; GO:0044699 [GO:0008152]; GO:0008150 [GO:0008652]; GO:0006520; GO:0046394; GO:1901566; GO:0019752; GO:0044238; GO:190156…	8.22781e+08																592	64.6484	7.75244
Q9SEI2	26S protease regulatory subunit 6A homolog A OS=Arabidopsis thaliana GN=RPT5A PE=1 SV=1 - [PS6AA_ARATH]	60.8537	53.54	2	5	18	39	nucleotide binding; protein binding; catalytic activity	proteasome; nucleus; cytoplasm; cytosol	cell organization and biogenesis; metabolic process; response to stimulus; development; cell differentiation; regulation of biological process	Pf00004; Pf01078; Pf05496; Pf05673; Pf07724; Pf07726; Pf07728; Pf13191; Pf13401; Pf14532	819718	[GO:0000166]; GO:0036094; GO:1901265; GO:0005488; GO:0097159; GO:1901363; GO:0003674 [GO:0000502]; GO:0043234; GO:0044424; GO:0032991; GO:0005622; GO:0044464; GO:0005575; GO:0005623 [GO:0000741]; GO:0006997; GO:0048284; GO:0006996; GO:0016043; GO:0009987; GO:0071840; GO:0008150 [GO:0005516]; GO:0005515; GO:0005488; GO:0003674 [GO:0005524]; GO:0032550; GO:0032559; GO:0035639; GO:0001883; GO:003254…	3.02363e+09																424	47.4503	5.03369
Q9M8D3	Probable phosphoribosylformylglycinamidine synthase, chloroplastic/mitochondrial OS=Arabidopsis thaliana GN=At1g74260 PE=2 SV=3 - [PUR4_ARATH]	60.8429	22.39	2	26	26	38	nucleotide binding; catalytic activity; metal ion binding	cytoplasm; mitochondrion	metabolic process; development	Pf00586; Pf02769; Pf13507	843766	[GO:0000166]; GO:0036094; GO:1901265; GO:0005488; GO:0097159; GO:1901363; GO:0003674 [GO:0003824]; GO:0003674 [GO:0004642]; GO:0016884; GO:0016879; GO:0016874; GO:0003824; GO:0003674 [GO:0005524]; GO:0032550; GO:0032559; GO:0035639; GO:0001883; GO:0032549; GO:0030554; GO:0032555; GO:0043168; GO:1901265; GO:0001882; GO:0017076; GO:0032553; GO:0043167; GO:0097159; GO:1901363; GO:0036094; GO:0097367…	8.56637e+08																1407	153.856	5.36377
P93832	3-isopropylmalate dehydrogenase 2, chloroplastic OS=Arabidopsis thaliana GN=IMDH2 PE=1 SV=1 - [LEU32_ARATH]	60.8408	44.2	2	9	14	26	metal ion binding; catalytic activity; nucleotide binding	cytoplasm	metabolic process	Pf00180	844395	[GO:0000287]; GO:0046872; GO:0043169; GO:0043167; GO:0005488; GO:0003674 [GO:0003862]; GO:0016616; GO:0016614; GO:0016491; GO:0003824; GO:0003674 [GO:0005737]; GO:0044424; GO:0005622; GO:0044464; GO:0005575; GO:0005623 [GO:0006744]; GO:0006743; GO:1901663; GO:0006733; GO:1901661; GO:0009108; GO:0042181; GO:0006732; GO:0042180; GO:0051186; GO:0051188; GO:0044249; GO:0044283; GO:1901576; GO:0044237…	1.05294e+09																405	43.3437	6.06201
Q9LZG0	Adenosine kinase 2 OS=Arabidopsis thaliana GN=ADK2 PE=1 SV=1 - [ADK2_ARATH]	60.4886	42.03	1	4	12	40	nucleotide binding; catalytic activity; metal ion binding	cytoplasm; cytosol; membrane	metabolic process	Pf00294	831882	[GO:0000166]; GO:0036094; GO:1901265; GO:0005488; GO:0097159; GO:1901363; GO:0003674 [GO:0004001]; GO:0019206; GO:0019205; GO:0016301; GO:0016772; GO:0016740; GO:0003824; GO:0003674 [GO:0005507]; GO:0046914; GO:0046872; GO:0043169; GO:0043167; GO:0005488; GO:0003674 [GO:0005524]; GO:0032550; GO:0032559; GO:0035639; GO:0001883; GO:0032549; GO:0030554; GO:0032555; GO:0043168; GO:1901265; GO:0001882…	5.84791e+09																345	37.8218	5.26221
B9DHP6	AT3G25520 protein (Fragment) OS=Arabidopsis thaliana GN=At3g25520 PE=2 SV=1 - [B9DHP6_ARATH]	60.1983	53.47	3	3	10	28	structural molecule activity; RNA binding	ribosome	metabolic process	Pf14204		[GO:0003735]; GO:0005198; GO:0003674 [GO:0005622]; GO:0044464; GO:0005575; GO:0005623 [GO:0005840]; GO:0030529; GO:0043232; GO:0044444; GO:0032991; GO:0044424; GO:0043228; GO:0043229; GO:0005737; GO:0005575; GO:0005622; GO:0044464; GO:0043226; GO:0005623 [GO:0006412]; GO:0010467; GO:0034645; GO:0044267; GO:0043170; GO:0009059; GO:0044249; GO:0044260; GO:0019538; GO:0071704; GO:1901576; GO:0009058…	1.03499e+10																202	22.8337	6.11279
Q43870	ATP sulfurylase 2 OS=Arabidopsis thaliana GN=APS2 PE=1 SV=1 - [APS2_ARATH]	60.1086	35.29	1	12	16	36	nucleotide binding; catalytic activity	cytoplasm; cytosol	metabolic process; cell communication; response to stimulus	Pf01747; Pf14306	838580	[GO:0000103]; GO:0006790; GO:0044237; GO:0008152; GO:0009987; GO:0008150 [GO:0000166]; GO:0036094; GO:1901265; GO:0005488; GO:0097159; GO:1901363; GO:0003674 [GO:0004020]; GO:0016301; GO:0016773; GO:0016772; GO:0016740; GO:0003824; GO:0003674 [GO:0004781]; GO:0004779; GO:0070566; GO:0016779; GO:0016772; GO:0016740; GO:0003824; GO:0003674 [GO:0005524]; GO:0032550; GO:0032559; GO:0035639; GO:000188…	1.72909e+09																476	53.6043	6.60986
Q39258	V-type proton ATPase subunit E1 OS=Arabidopsis thaliana GN=VHA-E1 PE=1 SV=2 - [VATE1_ARATH]	59.7231	36.52	3	10	10	25	catalytic activity; transporter activity	vacuole; membrane; Golgi; cytosol; ribosome	metabolic process; transport; response to stimulus; cell organization and biogenesis; defense response	Pf01991	826716	[GO:0000325]; GO:0005773; GO:0043231; GO:0044444; GO:0043227; GO:0043229; GO:0005737; GO:0044424; GO:0043226; GO:0005622; GO:0044464; GO:0005575; GO:0005623 [GO:0005753]; GO:0005739; GO:0005743; GO:0045259; GO:0098800; GO:0043231; GO:0044444; GO:0019866; GO:0031966; GO:0016469; GO:0044424; GO:0044455; GO:0098796; GO:0098798; GO:0043227; GO:0043229; GO:0005737; GO:0031090; GO:0031967; GO:0005740; …	3.38396e+09																230	26.0437	6.40479
P17745	Elongation factor Tu, chloroplastic OS=Arabidopsis thaliana GN=TUFA PE=1 SV=1 - [EFTU_ARATH]	59.5547	41.18	3	14	15	46	nucleotide binding; RNA binding; catalytic activity; protein binding	nucleus; cytosol; membrane; extracellular	metabolic process	Pf00009; Pf03143; Pf03144	827784	[GO:0000038]; GO:0006631; GO:0032787; GO:0044255; GO:0019752; GO:0006629; GO:0044237; GO:0044763; GO:0043436; GO:0044238; GO:0044710; GO:0071704; GO:0008152; GO:0009987; GO:0044699; GO:0006082; GO:0008150; GO:0044281 [GO:0000166]; GO:0036094; GO:1901265; GO:0005488; GO:0097159; GO:1901363; GO:0003674 [GO:0003746]; GO:0008135; GO:0003723; GO:0003676; GO:0097159; GO:1901363; GO:0005488; GO:0003674 …	4.13767e+09																476	51.5976	6.18896
F4J4J3	Putative nuclear DNA-binding protein G2p OS=Arabidopsis thaliana GN=ATG2 PE=4 SV=1 - [F4J4J3_ARATH]	59.3337	42.86	5	16	16	34	DNA binding; RNA binding; catalytic activity	nucleus; cytosol; membrane	metabolic process; regulation of biological process; transport; development; response to stimulus	Pf00557	824343	[GO:0000085]; GO:0051319; GO:0051329; GO:0098763; GO:0022403; GO:0051325; GO:0000278; GO:0044848; GO:0007049; GO:0008150; GO:0044763; GO:0009987; GO:0044699 [GO:0001510]; GO:0009451; GO:0043414; GO:0016070; GO:0043412; GO:0032259; GO:0044260; GO:0090304; GO:0043170; GO:0008152; GO:0044237; GO:0006139; GO:0071704; GO:0008150; GO:0009987; GO:0006725; GO:0034641; GO:0044238; GO:0046483; GO:1901360; …	4.16746e+09	0.728407	2	10.1768	0.773014	2	21.1573	0.280658	2	18.1965	1.34888	2	6.65388	1.22372	2	38.7624	385	42.2688	6.17627
Q9FPT1	Ubiquitin carboxyl-terminal hydrolase 12 OS=Arabidopsis thaliana GN=UBP12 PE=1 SV=2 - [UBP12_ARATH]	58.8797	23.66	3	15	26	45	catalytic activity; protein binding	nucleus; cytosol	metabolic process	Pf00443; Pf00917; Pf12436; Pf13423; Pf14533	830548	[GO:0004221] [GO:0004843]; GO:0019783; GO:0036459; GO:0008234; GO:0016787; GO:0070011; GO:0003824; GO:0008233; GO:0003674 [GO:0005515]; GO:0005488; GO:0003674 [GO:0005634]; GO:0043231; GO:0043227; GO:0043229; GO:0043226; GO:0044424; GO:0005575; GO:0005622; GO:0044464; GO:0005623 [GO:0005829]; GO:0044444; GO:0005737; GO:0044424; GO:0005622; GO:0044464; GO:0005575; GO:0005623 [GO:0006007]; GO:00060…	865029866																1116	130.525	5.77002
F4I4Z2	Alanine--tRNA ligase OS=Arabidopsis thaliana GN=ALATS PE=3 SV=1 - [F4I4Z2_ARATH]	58.8265	23.68	2	20	20	30	RNA binding; nucleotide binding; catalytic activity; metal ion binding	cytoplasm; mitochondrion; cytosol	metabolic process; transport; response to stimulus; regulation of biological process	Pf01411; Pf07973	841442	[GO:0000049]; GO:0003723; GO:0003676; GO:0097159; GO:1901363; GO:0005488; GO:0003674 [GO:0000166]; GO:0036094; GO:1901265; GO:0005488; GO:0097159; GO:1901363; GO:0003674 [GO:0003676]; GO:0097159; GO:1901363; GO:0005488; GO:0003674 [GO:0003723]; GO:0003676; GO:0097159; GO:1901363; GO:0005488; GO:0003674 [GO:0004812]; GO:0016876; GO:0016875; GO:0016874; GO:0003824; GO:0003674 [GO:0004813]; GO:00048…	1.14084e+09																963	105.941	5.88428
Q9SCT4	Probably inactive leucine-rich repeat receptor-like protein kinase IMK2 OS=Arabidopsis thaliana GN=IMK2 PE=1 SV=1 - [IMK2_ARATH]	58.536	19.86	1	14	15	24	nucleotide binding; catalytic activity; protein binding	membrane	metabolic process; regulation of biological process; response to stimulus; cell proliferation	Pf00069; Pf07714; Pf08263; Pf13855	824337	[GO:0000166]; GO:0036094; GO:1901265; GO:0005488; GO:0097159; GO:1901363; GO:0003674 [GO:0004672]; GO:0016301; GO:0016773; GO:0016772; GO:0016740; GO:0003824; GO:0003674 [GO:0004674]; GO:0004672; GO:0016301; GO:0016773; GO:0016772; GO:0016740; GO:0003824; GO:0003674 [GO:0005515]; GO:0005488; GO:0003674 [GO:0005524]; GO:0032550; GO:0032559; GO:0035639; GO:0001883; GO:0032549; GO:0030554; GO:003255…	1.08802e+09																836	90.2048	7.69385
Q93VP9	Putative uncharacterized protein At4g27585 OS=Arabidopsis thaliana GN=At4g27585 PE=1 SV=1 - [Q93VP9_ARATH]	58.4591	48.42	4	17	17	26	metal ion binding	mitochondrion; membrane	cell organization and biogenesis	Pf01145	828868	[GO:0005739]; GO:0043231; GO:0044444; GO:0043227; GO:0043229; GO:0005737; GO:0044424; GO:0043226; GO:0005622; GO:0044464; GO:0005575; GO:0005623 [GO:0008150] [GO:0008270]; GO:0046914; GO:0046872; GO:0043169; GO:0043167; GO:0005488; GO:0003674 [GO:0016020]; GO:0005575 [GO:0097250]; GO:0007005; GO:0043623; GO:0006996; GO:0006461; GO:0034622; GO:0016043; GO:0065003; GO:0070271; GO:0071822; GO:000998…	1.81719e+09																411	44.9922	6.81494
O03042	Ribulose bisphosphate carboxylase large chain OS=Arabidopsis thaliana GN=rbcL PE=1 SV=1 - [RBL_ARATH]	58.0851	34.66	10	17	17	31	metal ion binding; catalytic activity		metabolic process	Pf00016; Pf02788	844754	[GO:0000287]; GO:0046872; GO:0043169; GO:0043167; GO:0005488; GO:0003674 [GO:0004497]; GO:0016491; GO:0003824; GO:0003674 [GO:0009507]; GO:0009536; GO:0043231; GO:0044444; GO:0043227; GO:0043229; GO:0005737; GO:0044424; GO:0043226; GO:0005622; GO:0044464; GO:0005575; GO:0005623 [GO:0009536]; GO:0043231; GO:0044444; GO:0043227; GO:0043229; GO:0005737; GO:0044424; GO:0043226; GO:0005622; GO:0044464…	1.71632e+09																479	52.9216	6.29053
P46286	60S ribosomal protein L8-1 OS=Arabidopsis thaliana GN=RPL8A PE=1 SV=2 - [RL81_ARATH]	57.8274	36.82	4	3	8	27	RNA binding; structural molecule activity; protein binding	cytoplasm; vacuole; membrane; Golgi; cytosol; ribosome	metabolic process	Pf00181; Pf03947	816314	[GO:0003723]; GO:0003676; GO:0097159; GO:1901363; GO:0005488; GO:0003674 [GO:0003735]; GO:0005198; GO:0003674 [GO:0005515]; GO:0005488; GO:0003674 [GO:0005622]; GO:0044464; GO:0005575; GO:0005623 [GO:0005730]; GO:0031981; GO:0043232; GO:0044428; GO:0070013; GO:0043228; GO:0043229; GO:0005634; GO:0044446; GO:0043233; GO:0043226; GO:0044424; GO:0043231; GO:0044422; GO:0031974; GO:0005575; GO:000562…	12148300922	0.769542	1		0.755527	1		0.113737	1		1.05868	1		1.19393	1		258	27.8418	10.9019
Q8LB97	3-isopropylmalate dehydrogenase OS=Arabidopsis thaliana PE=2 SV=1 - [Q8LB97_ARATH]	57.7976	34.41	3	7	12	36	metal ion binding; catalytic activity; nucleotide binding	cytoplasm	metabolic process	Pf00180		[GO:0000287]; GO:0046872; GO:0043169; GO:0043167; GO:0005488; GO:0003674 [GO:0003862]; GO:0016616; GO:0016614; GO:0016491; GO:0003824; GO:0003674 [GO:0005737]; GO:0044424; GO:0005622; GO:0044464; GO:0005575; GO:0005623 [GO:0008652]; GO:0006520; GO:0046394; GO:1901566; GO:0019752; GO:0044238; GO:1901564; GO:0016053; GO:1901576; GO:0043436; GO:0008152; GO:0006807; GO:0071704; GO:0006082; GO:0044249…	1120293636																404	43.8587	5.8208
Q84WV1	T-complex protein 1 subunit gamma OS=Arabidopsis thaliana GN=CCT3 PE=1 SV=1 - [TCPG_ARATH]	57.7178	42.88	1	20	20	35	nucleotide binding; protein binding	cytoplasm; cytosol	metabolic process	Pf00118	832705	[GO:0000166]; GO:0036094; GO:1901265; GO:0005488; GO:0097159; GO:1901363; GO:0003674 [GO:0005515]; GO:0005488; GO:0003674 [GO:0005524]; GO:0032550; GO:0032559; GO:0035639; GO:0001883; GO:0032549; GO:0030554; GO:0032555; GO:0043168; GO:1901265; GO:0001882; GO:0017076; GO:0032553; GO:0043167; GO:0097159; GO:1901363; GO:0036094; GO:0097367; GO:0000166; GO:0005488; GO:0003674 [GO:0005737]; GO:0044424…	1.16214e+09																555	60.3014	5.77002
Q8LCW6	Similar to late embryogenesis abundant proteins OS=Arabidopsis thaliana PE=2 SV=1 - [Q8LCW6_ARATH]	57.6376	50.62	2	14	14	41			response to stimulus	Pf03168		[GO:0009269]; GO:0009414; GO:0006950; GO:0009415; GO:0050896; GO:0001101; GO:0009628; GO:0010035; GO:1901700; GO:0008150; GO:0042221	5.22562e+09																324	35.8847	4.86865
Q8L7S8	DEAD-box ATP-dependent RNA helicase 3, chloroplastic OS=Arabidopsis thaliana GN=RH3 PE=1 SV=2 - [RH3_ARATH]	57.6342	28.21	2	20	20	30	nucleotide binding; RNA binding; catalytic activity; metal ion binding	nucleus; membrane	metabolic process	Pf00098; Pf00270; Pf00271; Pf04851; Pf08152; Pf14617	832713	[GO:0000166]; GO:0036094; GO:1901265; GO:0005488; GO:0097159; GO:1901363; GO:0003674 [GO:0003676]; GO:0097159; GO:1901363; GO:0005488; GO:0003674 [GO:0003723]; GO:0003676; GO:0097159; GO:1901363; GO:0005488; GO:0003674 [GO:0004004]; GO:0003724; GO:0008026; GO:0008186; GO:0004386; GO:0042623; GO:0070035; GO:0017111; GO:0016887; GO:0016462; GO:0016818; GO:0016817; GO:0016787; GO:0003824; GO:0003674…	1.07677e+09																748	81.1068	7.79639
O04658	Probable nucleolar protein 5-1 OS=Arabidopsis thaliana GN=NOP5-1 PE=2 SV=2 - [NOP5A_ARATH]	57.5428	34.15	1	11	15	27	DNA binding	nucleus; cytosol	metabolic process	Pf01798; Pf08060; Pf08156	832770	[GO:0000154]; GO:0006364; GO:0009451; GO:0016072; GO:0034470; GO:0042254; GO:0016070; GO:0043412; GO:0034660; GO:0006396; GO:0022613; GO:0044260; GO:0090304; GO:0043170; GO:0010467; GO:0044085; GO:0044237; GO:0006139; GO:0071704; GO:0071840; GO:0008152; GO:0009987; GO:0006725; GO:0034641; GO:0044238; GO:0046483; GO:1901360; GO:0008150; GO:0006807 [GO:0003677]; GO:0003676; GO:0097159; GO:1901363; …	1091974161																533	58.7186	9.27588
Q9C9C5	60S ribosomal protein L6-3 OS=Arabidopsis thaliana GN=RPL6C PE=2 SV=1 - [RL63_ARATH]	57.3342	47.64	2	9	13	30	structural molecule activity; RNA binding	cytoplasm; cytosol; ribosome; membrane	cell organization and biogenesis; metabolic process	Pf01159; Pf03868	843744	[GO:0000027]; GO:0022618; GO:0042255; GO:0042273; GO:0022613; GO:0034622; GO:0071826; GO:0042254; GO:0070925; GO:0044085; GO:0065003; GO:0043933; GO:0006996; GO:0022607; GO:0071840; GO:0016043; GO:0008150; GO:0009987 [GO:0002181]; GO:0006412; GO:0010467; GO:0034645; GO:0044267; GO:0043170; GO:0009059; GO:0044249; GO:0044260; GO:0019538; GO:0071704; GO:1901576; GO:0009058; GO:0044237; GO:0044238; …	2.10323e+09																233	26.0905	10.1694
O82462	Glutamyl-tRNA synthetase OS=Arabidopsis thaliana GN=At5g26707 PE=2 SV=1 - [O82462_ARATH]	57.3324	30.6	4	22	22	34	nucleotide binding; catalytic activity	cytoplasm; cytosol	metabolic process; cell organization and biogenesis	Pf00749; Pf01406; Pf03950; Pf13410; Pf14497	832718	[GO:0000166]; GO:0036094; GO:1901265; GO:0005488; GO:0097159; GO:1901363; GO:0003674 [GO:0004812]; GO:0016876; GO:0016875; GO:0016874; GO:0003824; GO:0003674 [GO:0004818]; GO:0004812; GO:0016876; GO:0016875; GO:0016874; GO:0003824; GO:0003674 [GO:0005524]; GO:0032550; GO:0032559; GO:0035639; GO:0001883; GO:0032549; GO:0030554; GO:0032555; GO:0043168; GO:1901265; GO:0001882; GO:0017076; GO:0032553…	2.37723e+09																719	81.0134	7.03467
Q8L4R9	Putative uncharacterized protein At2g15860 OS=Arabidopsis thaliana GN=At2g15860 PE=1 SV=1 - [Q8L4R9_ARATH]	57.3218	28.71	3	13	13	31		nucleus; cytosol			816082	[GO:0003674] [GO:0005634]; GO:0043231; GO:0043227; GO:0043229; GO:0043226; GO:0044424; GO:0005575; GO:0005622; GO:0044464; GO:0005623 [GO:0005829]; GO:0044444; GO:0005737; GO:0044424; GO:0005622; GO:0044464; GO:0005575; GO:0005623 [GO:0008150]	2.07516e+09																512	55.5404	4.75439
Q84WB8	Putative GMP synthase OS=Arabidopsis thaliana GN=At1g63660 PE=2 SV=1 - [Q84WB8_ARATH]	57.2504	39.89	3	19	19	32	catalytic activity; nucleotide binding	cytoplasm	metabolic process	Pf00117; Pf00733; Pf00958; Pf03054; Pf07722		[GO:0003922]; GO:0016884; GO:0016879; GO:0016874; GO:0003824; GO:0003674 [GO:0004066]; GO:0016884; GO:0016879; GO:0016874; GO:0003824; GO:0003674 [GO:0005524]; GO:0032550; GO:0032559; GO:0035639; GO:0001883; GO:0032549; GO:0030554; GO:0032555; GO:0043168; GO:1901265; GO:0001882; GO:0017076; GO:0032553; GO:0043167; GO:0097159; GO:1901363; GO:0036094; GO:0097367; GO:0000166; GO:0005488; GO:0003674 …	3118548748																534	59.1786	6.45557
Q8GUM1	Eukaryotic translation initiation factor 3B-2 OS=Arabidopsis thaliana GN=EIF3B-2 PE=2 SV=1 - [Q8GUM1_ARATH]	57.2213	30.67	2	4	18	38	nucleotide binding; RNA binding; protein binding	nucleus; cytoplasm; cytosol	cell organization and biogenesis; metabolic process; regulation of biological process	Pf00076; Pf04053; Pf04762; Pf08662; Pf14259	832647	[GO:0000166]; GO:0036094; GO:1901265; GO:0005488; GO:0097159; GO:1901363; GO:0003674 [GO:0001731]; GO:0006413; GO:0022618; GO:0006412; GO:0044237; GO:0022613; GO:0034622; GO:0071826; GO:0010467; GO:0034645; GO:0044267; GO:0008152; GO:0009987; GO:0044085; GO:0065003; GO:0043933; GO:0043170; GO:0009059; GO:0044249; GO:0044260; GO:0019538; GO:0008150; GO:0071840; GO:0022607; GO:0016043; GO:0071704; …	7.0287e+08																714	82.125	5.23682
Q9M9P3	Probable UTP--glucose-1-phosphate uridylyltransferase 2 OS=Arabidopsis thaliana GN=At3g03250 PE=1 SV=1 - [UGPA2_ARATH]	56.9696	52.24	1	9	20	33	catalytic activity	cytoplasm; cytosol; membrane	metabolic process; development; response to stimulus; cell communication; regulation of biological process; cell organization and biogenesis	Pf01704	821313	[GO:0000023]; GO:0005984; GO:0009311; GO:0044262; GO:0044763; GO:0044723; GO:0005975; GO:0044237; GO:0009987; GO:0044699; GO:0044710; GO:0044238; GO:0071704; GO:0008152; GO:0008150 [GO:0003983]; GO:0051748; GO:0070569; GO:0016779; GO:0016772; GO:0016740; GO:0003824; GO:0003674 [GO:0005737]; GO:0044424; GO:0005622; GO:0044464; GO:0005575; GO:0005623 [GO:0005829]; GO:0044444; GO:0005737; GO:0044424…	2.58715e+09																469	51.7061	6.12549
Q94K48	E-Z type HEAT repeat-containing protein OS=Arabidopsis thaliana GN=At3g62530 PE=2 SV=1 - [Q94K48_ARATH]	56.58	54.3	3	9	9	34	metal ion binding; catalytic activity	mitochondrion; Golgi		Pf01347; Pf13646	825427	[GO:0005488]; GO:0003674 [GO:0005730]; GO:0031981; GO:0043232; GO:0044428; GO:0070013; GO:0043228; GO:0043229; GO:0005634; GO:0044446; GO:0043233; GO:0043226; GO:0044424; GO:0043231; GO:0044422; GO:0031974; GO:0005575; GO:0005622; GO:0044464; GO:0043227; GO:0005623 [GO:0005739]; GO:0043231; GO:0044444; GO:0043227; GO:0043229; GO:0005737; GO:0044424; GO:0043226; GO:0005622; GO:0044464; GO:0005575;…	3.04236e+09																221	24.4877	6.56592
Q38884	Eukaryotic translation initiation factor 3 subunit I OS=Arabidopsis thaliana GN=TIF3I1 PE=2 SV=2 - [EIF3I_ARATH]	56.4858	65.24	8	19	19	34	nucleotide binding; RNA binding; protein binding	cytoplasm; cytosol	cell organization and biogenesis; metabolic process; regulation of biological process; response to stimulus	Pf00400; Pf13360	819236	[GO:0000166]; GO:0036094; GO:1901265; GO:0005488; GO:0097159; GO:1901363; GO:0003674 [GO:0001731]; GO:0006413; GO:0022618; GO:0006412; GO:0044237; GO:0022613; GO:0034622; GO:0071826; GO:0010467; GO:0034645; GO:0044267; GO:0008152; GO:0009987; GO:0044085; GO:0065003; GO:0043933; GO:0043170; GO:0009059; GO:0044249; GO:0044260; GO:0019538; GO:0008150; GO:0071840; GO:0022607; GO:0016043; GO:0071704; …	2.94795e+09																328	36.3655	6.99072
P93655	Lon protease homolog 1, mitochondrial OS=Arabidopsis thaliana GN=LON1 PE=1 SV=2 - [LONM1_ARATH]	56.3601	25.21	3	18	19	42	nucleotide binding; DNA binding; catalytic activity; RNA binding; protein binding	cytoplasm; mitochondrion; organelle lumen; cytosol	cell organization and biogenesis; response to stimulus; metabolic process; cell differentiation; regulation of biological process	Pf00004; Pf00910; Pf01202; Pf02190; Pf05362; Pf07724; Pf07728; Pf13191; Pf13207; Pf13401; Pf13541	832744	[GO:0000166]; GO:0036094; GO:1901265; GO:0005488; GO:0097159; GO:1901363; GO:0003674 [GO:0000741]; GO:0006997; GO:0048284; GO:0006996; GO:0016043; GO:0009987; GO:0071840; GO:0008150 [GO:0001666]; GO:0006950; GO:0036293; GO:0050896; GO:0070482; GO:0008150; GO:0009628 [GO:0003677]; GO:0003676; GO:0097159; GO:1901363; GO:0005488; GO:0003674 [GO:0003678]; GO:0004386; GO:0017111; GO:0016462; GO:001681…	6.78472e+08																940	103.866	5.59229
Q42214	Ubiquitin (Fragment) OS=Arabidopsis thaliana PE=2 SV=1 - [Q42214_ARATH]	56.3385	50.96	4	1	6	29	protein binding			Pf00240; Pf11976; Pf13881; Pf14560		[GO:0005515]; GO:0005488; GO:0003674	4.70066e+09																104	11.5942	9.12939
Q8VZH2	Aminopeptidase M1 OS=Arabidopsis thaliana GN=APM1 PE=1 SV=1 - [APM1_ARATH]	56.2994	34.47	1	25	25	39	catalytic activity; metal ion binding	nucleus; cytoplasm; endoplasmic reticulum; cytosol; membrane	metabolic process; cell organization and biogenesis; transport; regulation of biological process	Pf01433; Pf11838; Pf13485	829446	[GO:0004177]; GO:0008238; GO:0070011; GO:0008233; GO:0016787; GO:0003824; GO:0003674 [GO:0005634]; GO:0043231; GO:0043227; GO:0043229; GO:0043226; GO:0044424; GO:0005575; GO:0005622; GO:0044464; GO:0005623 [GO:0005737]; GO:0044424; GO:0005622; GO:0044464; GO:0005575; GO:0005623 [GO:0005783]; GO:0012505; GO:0043231; GO:0044444; GO:0044464; GO:0043227; GO:0043229; GO:0005737; GO:0044424; GO:0005575…	5.03414e+08																879	98.1169	5.50342
Q96533	Alcohol dehydrogenase class-3 OS=Arabidopsis thaliana GN=ADH2 PE=1 SV=2 - [ADHX_ARATH]	56.2198	43.27	3	12	12	37	nucleotide binding; catalytic activity; metal ion binding	cytoplasm; cytosol	metabolic process; cell death; response to stimulus; regulation of biological process	Pf00107; Pf02254; Pf08240	834417	[GO:0000166]; GO:0036094; GO:1901265; GO:0005488; GO:0097159; GO:1901363; GO:0003674 [GO:0000252]; GO:0016616; GO:0016614; GO:0016491; GO:0003824; GO:0003674 [GO:0004022]; GO:0016616; GO:0016614; GO:0016491; GO:0003824; GO:0003674 [GO:0004033]; GO:0016616; GO:0016614; GO:0016491; GO:0003824; GO:0003674 [GO:0004448]; GO:0016616; GO:0016614; GO:0016491; GO:0003824; GO:0003674 [GO:0004495]; GO:00166…	3.79682e+09	0.897675	1		0.860395	1		0.275892	1		1.082	1		1.295	1		379	40.6725	6.94678
Q9LF37	Chaperone protein ClpB3, chloroplastic OS=Arabidopsis thaliana GN=CLPB3 PE=2 SV=1 - [CLPB3_ARATH]	56.0773	30.37	3	24	24	31	nucleotide binding; catalytic activity	cytoplasm	response to stimulus; cell organization and biogenesis; metabolic process	Pf00004; Pf02861; Pf04111; Pf07724; Pf07728; Pf10431; Pf13191; Pf13401	831398	[GO:0000166]; GO:0036094; GO:1901265; GO:0005488; GO:0097159; GO:1901363; GO:0003674 [GO:0005524]; GO:0032550; GO:0032559; GO:0035639; GO:0001883; GO:0032549; GO:0030554; GO:0032555; GO:0043168; GO:1901265; GO:0001882; GO:0017076; GO:0032553; GO:0043167; GO:0097159; GO:1901363; GO:0036094; GO:0097367; GO:0000166; GO:0005488; GO:0003674 [GO:0005737]; GO:0044424; GO:0005622; GO:0044464; GO:0005575;…	7.31323e+08																968	108.876	6.22705
Q42564	L-ascorbate peroxidase 3, peroxisomal OS=Arabidopsis thaliana GN=APX3 PE=1 SV=1 - [APX3_ARATH]	55.9264	54.01	6	16	16	42	antioxidant activity; catalytic activity; metal ion binding	mitochondrion; vacuole; membrane; Golgi; cytosol	response to stimulus; metabolic process	Pf00141	829652	[GO:0004601]; GO:0016209; GO:0016684; GO:0003674; GO:0016491; GO:0003824 [GO:0005739]; GO:0043231; GO:0044444; GO:0043227; GO:0043229; GO:0005737; GO:0044424; GO:0043226; GO:0005622; GO:0044464; GO:0005575; GO:0005623 [GO:0005773]; GO:0043231; GO:0044444; GO:0043227; GO:0043229; GO:0005737; GO:0044424; GO:0043226; GO:0005622; GO:0044464; GO:0005575; GO:0005623 [GO:0005774]; GO:0044437; GO:0098588…	4.31212e+09																287	31.5522	6.94678
Q9FKS5	Cytochrome c1 2, heme protein, mitochondrial OS=Arabidopsis thaliana GN=CYC12 PE=1 SV=1 - [CYC1B_ARATH]	55.8711	32.9	1	2	6	26	metal ion binding; protein binding	mitochondrion; membrane; vacuole	metabolic process; transport; response to stimulus; cell organization and biogenesis	Pf02167; Pf13442	834081	[GO:0005506]; GO:0046914; GO:0046872; GO:0043169; GO:0043167; GO:0005488; GO:0003674 [GO:0005515]; GO:0005488; GO:0003674 [GO:0005739]; GO:0043231; GO:0044444; GO:0043227; GO:0043229; GO:0005737; GO:0044424; GO:0043226; GO:0005622; GO:0044464; GO:0005575; GO:0005623 [GO:0005743]; GO:0019866; GO:0031966; GO:0031090; GO:0031967; GO:0044424; GO:0005740; GO:0044429; GO:0016020; GO:0043227; GO:0044422…	1.96842e+09																307	33.6689	6.17627
Q38799	Pyruvate dehydrogenase E1 component subunit beta-1, mitochondrial OS=Arabidopsis thaliana GN=PDH2 PE=1 SV=2 - [ODPB1_ARATH]	55.7479	30.03	2	8	8	28	catalytic activity	mitochondrion; organelle lumen; membrane; Golgi; cytosol; extracellular	metabolic process; response to stimulus; regulation of biological process; defense response	Pf02779; Pf02780	835157	[GO:0003824]; GO:0003674 [GO:0004739]; GO:0004738; GO:0016624; GO:0016903; GO:0016491; GO:0003824; GO:0003674 [GO:0005730]; GO:0031981; GO:0043232; GO:0044428; GO:0070013; GO:0043228; GO:0043229; GO:0005634; GO:0044446; GO:0043233; GO:0043226; GO:0044424; GO:0043231; GO:0044422; GO:0031974; GO:0005575; GO:0005622; GO:0044464; GO:0043227; GO:0005623 [GO:0005739]; GO:0043231; GO:0044444; GO:0043227…	1.93199e+09																363	39.1511	5.8335
Q9C5Z3	Eukaryotic initiation factor 3E subunit OS=Arabidopsis thaliana GN=TIF3E1 PE=2 SV=1 - [Q9C5Z3_ARATH]	55.689	51.25	9	18	18	31	RNA binding; protein binding	nucleus; cytoplasm; cytosol; membrane	metabolic process; cell organization and biogenesis; regulation of biological process; transport; response to stimulus	Pf01399; Pf09440	824896	[GO:0000398]; GO:0000377; GO:0006397; GO:0000375; GO:0006396; GO:0016071; GO:0008380; GO:0010467; GO:0016070; GO:0043170; GO:0044260; GO:0090304; GO:0071704; GO:0044237; GO:0006139; GO:0008152; GO:0009987; GO:0006725; GO:0034641; GO:0044238; GO:0046483; GO:1901360; GO:0008150; GO:0006807 [GO:0001731]; GO:0006413; GO:0022618; GO:0006412; GO:0044237; GO:0022613; GO:0034622; GO:0071826; GO:0010467; …	2.07352e+09																441	51.7174	5.85889
Q8LPR9	Protein TIC110, chloroplastic OS=Arabidopsis thaliana GN=TIC110 PE=1 SV=1 - [TI110_ARATH]	55.6419	19.29	1	16	16	33	protein binding	membrane	transport; cell organization and biogenesis		837205	[GO:0005515]; GO:0005488; GO:0003674 [GO:0005623]; GO:0005575 [GO:0006810]; GO:0051234; GO:0051179; GO:0008150 [GO:0009507]; GO:0009536; GO:0043231; GO:0044444; GO:0043227; GO:0043229; GO:0005737; GO:0044424; GO:0043226; GO:0005622; GO:0044464; GO:0005575; GO:0005623 [GO:0009528]; GO:0019866; GO:0042170; GO:0031090; GO:0031967; GO:0044424; GO:0009526; GO:0044435; GO:0016020; GO:0043227; GO:004442…	9.74949e+08																1016	112.051	5.97314
Q9LFA3	Probable monodehydroascorbate reductase, cytoplasmic isoform 3 OS=Arabidopsis thaliana GN=At3g52880 PE=1 SV=1 - [MDAR3_ARATH]	55.5489	50.92	2	19	19	33	catalytic activity; nucleotide binding	cytoplasm; organelle lumen; cytosol; membrane; extracellular	metabolic process; response to stimulus	Pf00070; Pf04820; Pf07992	824454	[GO:0005737]; GO:0044424; GO:0005622; GO:0044464; GO:0005575; GO:0005623 [GO:0005777]; GO:0042579; GO:0043231; GO:0044444; GO:0043227; GO:0043229; GO:0005737; GO:0044424; GO:0043226; GO:0005622; GO:0044464; GO:0005575; GO:0005623 [GO:0005782]; GO:0031907; GO:0044439; GO:0044438; GO:0070013; GO:0005777; GO:0042579; GO:0044444; GO:0044446; GO:0043233; GO:0043231; GO:0005737; GO:0044424; GO:0043229;…	2.62332e+09	1.10042	1		1.19487	1		0.284599	1		1.83303	1		1.77144	1		434	46.4581	6.82959
Q9M084	AT4G31180 protein OS=Arabidopsis thaliana GN=At4g31180 PE=1 SV=1 - [Q9M084_ARATH]	55.527	37.46	2	15	18	35	RNA binding; nucleotide binding; catalytic activity	cytoplasm; endoplasmic reticulum; cytosol	cell organization and biogenesis; metabolic process; cell differentiation; response to stimulus; defense response	Pf00152; Pf01336; Pf01409	829246	[GO:0000049]; GO:0003723; GO:0003676; GO:0097159; GO:1901363; GO:0005488; GO:0003674 [GO:0000166]; GO:0036094; GO:1901265; GO:0005488; GO:0097159; GO:1901363; GO:0003674 [GO:0000741]; GO:0006997; GO:0048284; GO:0006996; GO:0016043; GO:0009987; GO:0071840; GO:0008150 [GO:0003676]; GO:0097159; GO:1901363; GO:0005488; GO:0003674 [GO:0004812]; GO:0016876; GO:0016875; GO:0016874; GO:0003824; GO:000367…	1.71886e+09																558	62.8783	6.22705
P92974	Ubiquitin-activating enzyme E1 2 OS=Arabidopsis thaliana GN=UBA2 PE=1 SV=1 - [UBE12_ARATH]	55.4754	21.54	2	14	20	34	nucleotide binding; catalytic activity	nucleus; cytosol	cell organization and biogenesis; metabolic process; regulation of biological process; cell differentiation; response to stimulus	Pf00899; Pf02134; Pf09358; Pf10585	830534	[GO:0000085]; GO:0051319; GO:0051329; GO:0098763; GO:0022403; GO:0051325; GO:0000278; GO:0044848; GO:0007049; GO:0008150; GO:0044763; GO:0009987; GO:0044699 [GO:0000166]; GO:0036094; GO:1901265; GO:0005488; GO:0097159; GO:1901363; GO:0003674 [GO:0000741]; GO:0006997; GO:0048284; GO:0006996; GO:0016043; GO:0009987; GO:0071840; GO:0008150 [GO:0003824]; GO:0003674 [GO:0004839]; GO:0008641; GO:001687…	8.10229e+08																1077	119.548	5.2876
P47998	Cysteine synthase 1 OS=Arabidopsis thaliana GN=OASA1 PE=1 SV=2 - [CYSK1_ARATH]	55.3971	54.04	7	13	13	32	catalytic activity; protein binding	nucleus; cytoplasm; membrane; cytosol; extracellular	metabolic process; transport; response to stimulus; cell organization and biogenesis; cell growth	Pf00291	827145	[GO:0003824]; GO:0003674 [GO:0004124]; GO:0016835; GO:0016829; GO:0003824; GO:0003674 [GO:0005515]; GO:0005488; GO:0003674 [GO:0005634]; GO:0043231; GO:0043227; GO:0043229; GO:0043226; GO:0044424; GO:0005575; GO:0005622; GO:0044464; GO:0005623 [GO:0005737]; GO:0044424; GO:0005622; GO:0044464; GO:0005575; GO:0005623 [GO:0005774]; GO:0044437; GO:0098588; GO:0098805; GO:0005773; GO:0044444; GO:00444…	2.66437e+09																322	33.7837	6.13818
P48006	Elongation factor 1-delta 1 OS=Arabidopsis thaliana GN=At1g30230 PE=1 SV=2 - [EF1D1_ARATH]	55.3751	63.2	3	6	10	38	RNA binding	cytosol; membrane	metabolic process; response to stimulus; cell organization and biogenesis; regulation of biological process	Pf00736	839903	[GO:0003746]; GO:0008135; GO:0003723; GO:0003676; GO:0097159; GO:1901363; GO:0005488; GO:0003674 [GO:0005829]; GO:0044444; GO:0005737; GO:0044424; GO:0005622; GO:0044464; GO:0005575; GO:0005623 [GO:0005853]; GO:0043234; GO:0044444; GO:0032991; GO:0005737; GO:0044424; GO:0005575; GO:0005622; GO:0044464; GO:0005623 [GO:0005886]; GO:0016020; GO:0044464; GO:0071944; GO:0005575; GO:0005623 [GO:0006412…	3.99316e+09																231	25.1166	4.56396
Q9LZH9	60S ribosomal protein L7a-2 OS=Arabidopsis thaliana GN=RPL7AB PE=1 SV=1 - [RL7A2_ARATH]	55.3044	52.73	10	3	15	38	structural molecule activity	cytoplasm; membrane; Golgi; cytosol; ribosome	metabolic process	Pf01248	825462	[GO:0001510]; GO:0009451; GO:0043414; GO:0016070; GO:0043412; GO:0032259; GO:0044260; GO:0090304; GO:0043170; GO:0008152; GO:0044237; GO:0006139; GO:0071704; GO:0008150; GO:0009987; GO:0006725; GO:0034641; GO:0044238; GO:0046483; GO:1901360; GO:0006807 [GO:0003735]; GO:0005198; GO:0003674 [GO:0005737]; GO:0044424; GO:0005622; GO:0044464; GO:0005575; GO:0005623 [GO:0005774]; GO:0044437; GO:0098588…	5.98981e+09																256	29.0163	10.1548
Q0WNZ5	5-methyltetrahydropteroyltriglutamate--homocysteine methyltransferase 3, chloroplastic OS=Arabidopsis thaliana GN=MS3 PE=1 SV=1 - [METE3_ARATH]	55.2867	8.99	3	1	6	52	catalytic activity; metal ion binding	cytosol	metabolic process	Pf01717; Pf08267	832223	[GO:0003871]; GO:0008172; GO:0042085; GO:0008168; GO:0016741; GO:0016740; GO:0003824; GO:0003674 [GO:0005829]; GO:0044444; GO:0005737; GO:0044424; GO:0005622; GO:0044464; GO:0005575; GO:0005623 [GO:0008168]; GO:0016741; GO:0016740; GO:0003824; GO:0003674 [GO:0008270]; GO:0046914; GO:0046872; GO:0043169; GO:0043167; GO:0005488; GO:0003674 [GO:0008652]; GO:0006520; GO:0046394; GO:1901566; GO:001975…	5534119507																812	90.5366	8.04541
F4J7I2	Ubiquitin carboxyl-terminal hydrolase OS=Arabidopsis thaliana GN=UBP13 PE=3 SV=1 - [F4J7I2_ARATH]	55.1676	21.18	2	12	23	40	catalytic activity; protein binding	nucleus; cytosol	metabolic process; response to stimulus	Pf00443; Pf00917; Pf12436; Pf13423; Pf14533	820364	[GO:0004221] [GO:0004843]; GO:0019783; GO:0036459; GO:0008234; GO:0016787; GO:0070011; GO:0003824; GO:0008233; GO:0003674 [GO:0005515]; GO:0005488; GO:0003674 [GO:0005634]; GO:0043231; GO:0043227; GO:0043229; GO:0043226; GO:0044424; GO:0005575; GO:0005622; GO:0044464; GO:0005623 [GO:0005829]; GO:0044444; GO:0005737; GO:0044424; GO:0005622; GO:0044464; GO:0005575; GO:0005623 [GO:0006508]; GO:00195…	865029866																1114	130.439	5.57959
Q94B78	Glycine dehydrogenase (decarboxylating) 1, mitochondrial OS=Arabidopsis thaliana GN=GLDP1 PE=1 SV=2 - [GCSP1_ARATH]	55.0227	16.01	4	6	12	23	catalytic activity; protein binding	mitochondrion; cytosol; extracellular	metabolic process; cell differentiation; cell organization and biogenesis; regulation of biological process; response to stimulus	Pf02347	829438	[GO:0000023]; GO:0005984; GO:0009311; GO:0044262; GO:0044763; GO:0044723; GO:0005975; GO:0044237; GO:0009987; GO:0044699; GO:0044710; GO:0044238; GO:0071704; GO:0008152; GO:0008150 [GO:0000096]; GO:0006520; GO:0006790; GO:0019752; GO:0044238; GO:1901564; GO:0044237; GO:0043436; GO:0008152; GO:0006807; GO:0071704; GO:0009987; GO:0006082; GO:0008150; GO:0044281; GO:0044763; GO:0044710; GO:0044699 […	8.16916e+08																1037	112.853	6.97607
Q93YV7	Probable methyltransferase PMT3 OS=Arabidopsis thaliana GN=At4g14360 PE=2 SV=1 - [PMT3_ARATH]	54.9476	31.09	1	3	18	38	catalytic activity	membrane; endosome; Golgi	metabolic process; cell organization and biogenesis	Pf03141; Pf08241	827079	[GO:0000139]; GO:0044431; GO:0098588; GO:0005794; GO:0044444; GO:0044446; GO:0031090; GO:0012505; GO:0043231; GO:0005737; GO:0044424; GO:0043229; GO:0044422; GO:0016020; GO:0043227; GO:0044464; GO:0005622; GO:0043226; GO:0005575; GO:0005623 [GO:0000179]; GO:0008170; GO:0016433; GO:0008168; GO:0008649; GO:0016741; GO:0008173; GO:0008757; GO:0016740; GO:0003824; GO:0003674 [GO:0000271]; GO:0005976;…	1.58163e+09																608	69.1925	6.53662
F4JLP5	Dihydrolipoyl dehydrogenase 2, chloroplastic OS=Arabidopsis thaliana GN=LPD2 PE=2 SV=2 - [PLPD2_ARATH]	54.9117	37.57	1	6	17	37	catalytic activity; nucleotide binding	cytoplasm; cytosol	metabolic process; response to stimulus; cellular homeostasis; regulation of biological process	Pf00070; Pf02852; Pf07992		[GO:0004148]; GO:0016668; GO:0016651; GO:0016667; GO:0016491; GO:0003824; GO:0003674 [GO:0005737]; GO:0044424; GO:0005622; GO:0044464; GO:0005575; GO:0005623 [GO:0005829]; GO:0044444; GO:0005737; GO:0044424; GO:0005622; GO:0044464; GO:0005575; GO:0005623 [GO:0009507]; GO:0009536; GO:0043231; GO:0044444; GO:0043227; GO:0043229; GO:0005737; GO:0044424; GO:0043226; GO:0005622; GO:0044464; GO:0005575…	2.51958e+09																567	60.1074	7.60596
Q9LVI8	Glutamine synthetase cytosolic isozyme 1-3 OS=Arabidopsis thaliana GN=GLN1-3 PE=1 SV=1 - [GLN13_ARATH]	54.8795	29.94	3	7	9	34	nucleotide binding; catalytic activity; metal ion binding	cytoplasm; cytosol; membrane; ribosome	metabolic process; response to stimulus	Pf00120; Pf03951	821050	[GO:0000166]; GO:0036094; GO:1901265; GO:0005488; GO:0097159; GO:1901363; GO:0003674 [GO:0003824]; GO:0003674 [GO:0004356]; GO:0016211; GO:0016880; GO:0016879; GO:0016874; GO:0003824; GO:0003674 [GO:0005507]; GO:0046914; GO:0046872; GO:0043169; GO:0043167; GO:0005488; GO:0003674 [GO:0005524]; GO:0032550; GO:0032559; GO:0035639; GO:0001883; GO:0032549; GO:0030554; GO:0032555; GO:0043168; GO:190126…	4.68886e+09																354	38.5703	6.06201
Q94AR8	3-isopropylmalate dehydratase large subunit OS=Arabidopsis thaliana GN=IIL1 PE=1 SV=1 - [LEUC_ARATH]	54.6987	34.77	4	13	13	32	catalytic activity; metal ion binding		metabolic process; response to stimulus	Pf00330	826975	[GO:0000023]; GO:0005984; GO:0009311; GO:0044262; GO:0044763; GO:0044723; GO:0005975; GO:0044237; GO:0009987; GO:0044699; GO:0044710; GO:0044238; GO:0071704; GO:0008152; GO:0008150 [GO:0003861]; GO:0016836; GO:0016835; GO:0016829; GO:0003824; GO:0003674 [GO:0006094]; GO:0006006; GO:0019319; GO:0019318; GO:0046364; GO:0005996; GO:0016051; GO:0044723; GO:0044711; GO:1901576; GO:0005975; GO:0044710;…	1.26284e+09																509	54.9785	7.84033
Q9FM97	Pyruvate kinase OS=Arabidopsis thaliana GN=At5g56350 PE=2 SV=1 - [Q9FM97_ARATH]	54.5241	27.91	4	8	10	24	metal ion binding; catalytic activity	cytoplasm; cytosol	metabolic process; transport; cell organization and biogenesis	Pf00224; Pf02887	835735	[GO:0000287]; GO:0046872; GO:0043169; GO:0043167; GO:0005488; GO:0003674 [GO:0003824]; GO:0003674 [GO:0004743]; GO:0016301; GO:0016773; GO:0016772; GO:0016740; GO:0003824; GO:0003674 [GO:0005737]; GO:0044424; GO:0005622; GO:0044464; GO:0005575; GO:0005623 [GO:0005829]; GO:0044444; GO:0005737; GO:0044424; GO:0005622; GO:0044464; GO:0005575; GO:0005623 [GO:0006094]; GO:0006006; GO:0019319; GO:00193…	1.19143e+09	0.752957	1		0.680199	1		0.0850302	1		0.851237	1		0.872578	1		498	54.3759	6.85889
Q9LJL3	Presequence protease 1, chloroplastic/mitochondrial OS=Arabidopsis thaliana GN=PREP1 PE=1 SV=2 - [PREP1_ARATH]	54.4417	23.52	2	14	22	34	catalytic activity; protein binding; metal ion binding	mitochondrion; organelle lumen; extracellular	metabolic process; cell organization and biogenesis; response to stimulus	Pf00675; Pf05193; Pf08367	821451	[GO:0003824]; GO:0003674 [GO:0004222]; GO:0004175; GO:0008237; GO:0070011; GO:0008233; GO:0016787; GO:0003824; GO:0003674 [GO:0005515]; GO:0005488; GO:0003674 [GO:0005739]; GO:0043231; GO:0044444; GO:0043227; GO:0043229; GO:0005737; GO:0044424; GO:0043226; GO:0005622; GO:0044464; GO:0005575; GO:0005623 [GO:0005759]; GO:0044429; GO:0070013; GO:0005739; GO:0044444; GO:0044446; GO:0043233; GO:004323…	847082956																1080	120.939	5.68115
Q8LFE1	Pyruvate kinase OS=Arabidopsis thaliana PE=2 SV=1 - [Q8LFE1_ARATH]	54.339	35.29	3	2	16	29	metal ion binding; catalytic activity		metabolic process	Pf00224; Pf02887		[GO:0000287]; GO:0046872; GO:0043169; GO:0043167; GO:0005488; GO:0003674 [GO:0003824]; GO:0003674 [GO:0004743]; GO:0016301; GO:0016773; GO:0016772; GO:0016740; GO:0003824; GO:0003674 [GO:0006096]; GO:0006090; GO:0006091; GO:0009150; GO:0009167; GO:0044724; GO:0046128; GO:0046496; GO:0032787; GO:0044237; GO:0006163; GO:0009259; GO:0009126; GO:0009161; GO:0016052; GO:0044712; GO:0044723; GO:0009119…	1.91884e+09																527	57.4729	6.11279
Q9C9H5	Endoglucanase 9 OS=Arabidopsis thaliana GN=CEL3 PE=1 SV=1 - [GUN9_ARATH]	54.1399	37.19	10	15	15	37	catalytic activity	extracellular; Golgi; cytosol; membrane	metabolic process; cell organization and biogenesis	Pf00759	843479	[GO:0000272]; GO:0005976; GO:0009057; GO:0016052; GO:0005975; GO:0043170; GO:1901575; GO:0044238; GO:0071704; GO:0009056; GO:0008152; GO:0008150 [GO:0003824]; GO:0003674 [GO:0004553]; GO:0016798; GO:0016787; GO:0003824; GO:0003674 [GO:0005576]; GO:0005575 [GO:0005618]; GO:0030312; GO:0044464; GO:0071944; GO:0005575; GO:0005623 [GO:0005794]; GO:0012505; GO:0043231; GO:0044444; GO:0044464; GO:00432…	4.65692e+09																484	53.2402	8.52881
B9DFK6	Catalase OS=Arabidopsis thaliana GN=At4g35090 PE=2 SV=1 - [B9DFK6_ARATH]	54.069	34.81	5	5	14	39	antioxidant activity; catalytic activity; metal ion binding		response to stimulus; metabolic process	Pf00199; Pf06628		[GO:0004096]; GO:0004601; GO:0016209; GO:0016684; GO:0003674; GO:0016491; GO:0003824 [GO:0004601]; GO:0016209; GO:0016684; GO:0003674; GO:0016491; GO:0003824 [GO:0006979]; GO:0006950; GO:0050896; GO:0008150 [GO:0016491]; GO:0003824; GO:0003674 [GO:0020037]; GO:0046906; GO:0097159; GO:1901363; GO:0005488; GO:0003674 [GO:0042744]; GO:0042743; GO:0044248; GO:0044712; GO:0044763; GO:0072593; GO:00090…	6009795588	0.671562	1		0.716253	1		0.205673	1		1.38284	1		1.50077	1		474	54.9903	6.82959
Q9LIK0	Plastidial pyruvate kinase 1, chloroplastic OS=Arabidopsis thaliana GN=PKP1 PE=1 SV=1 - [PKP1_ARATH]	54.0497	23.15	1	11	11	30	nucleotide binding; metal ion binding; catalytic activity	cytosol	metabolic process; cell growth; response to stimulus	Pf00224; Pf02887; Pf03328	821870	[GO:0000166]; GO:0036094; GO:1901265; GO:0005488; GO:0097159; GO:1901363; GO:0003674 [GO:0000287]; GO:0046872; GO:0043169; GO:0043167; GO:0005488; GO:0003674 [GO:0003824]; GO:0003674 [GO:0004743]; GO:0016301; GO:0016773; GO:0016772; GO:0016740; GO:0003824; GO:0003674 [GO:0005524]; GO:0032550; GO:0032559; GO:0035639; GO:0001883; GO:0032549; GO:0030554; GO:0032555; GO:0043168; GO:1901265; GO:000188…	3.05235e+09																596	65.09	5.92236
F4JLM5	Isoleucyl-tRNA synthetase OS=Arabidopsis thaliana GN=At4g10320 PE=3 SV=1 - [F4JLM5_ARATH]	53.8616	23.45	4	24	24	34	nucleotide binding; catalytic activity	cytoplasm; cytosol	metabolic process; regulation of biological process; cell organization and biogenesis; response to stimulus	Pf00133; Pf08264; Pf09334	826624	[GO:0000166]; GO:0036094; GO:1901265; GO:0005488; GO:0097159; GO:1901363; GO:0003674 [GO:0002161]; GO:0052689; GO:0016788; GO:0016787; GO:0003824; GO:0003674 [GO:0004812]; GO:0016876; GO:0016875; GO:0016874; GO:0003824; GO:0003674 [GO:0004822]; GO:0004812; GO:0016876; GO:0016875; GO:0016874; GO:0003824; GO:0003674 [GO:0005524]; GO:0032550; GO:0032559; GO:0035639; GO:0001883; GO:0032549; GO:003055…	1.47432e+09																1190	135.399	6.30322
P49227	60S ribosomal protein L5-2 OS=Arabidopsis thaliana GN=RPL5B PE=2 SV=3 - [RL52_ARATH]	53.7167	36.54	2	2	9	28	RNA binding; structural molecule activity	cytoplasm; vacuole; Golgi; cytosol; ribosome; membrane	cell organization and biogenesis; metabolic process; cell proliferation; response to stimulus	Pf00861; Pf14204	833970	[GO:0000027]; GO:0022618; GO:0042255; GO:0042273; GO:0022613; GO:0034622; GO:0071826; GO:0042254; GO:0070925; GO:0044085; GO:0065003; GO:0043933; GO:0006996; GO:0022607; GO:0071840; GO:0016043; GO:0008150; GO:0009987 [GO:0001510]; GO:0009451; GO:0043414; GO:0016070; GO:0043412; GO:0032259; GO:0044260; GO:0090304; GO:0043170; GO:0008152; GO:0044237; GO:0006139; GO:0071704; GO:0008150; GO:0009987; …	1.03499e+10																301	34.4157	9.17334
Q9SEI4	26S protease regulatory subunit 6B homolog OS=Arabidopsis thaliana GN=RPT3 PE=1 SV=1 - [PRS6B_ARATH]	53.5854	43.87	3	12	14	30	nucleotide binding; catalytic activity; RNA binding; protein binding	proteasome; nucleus; cytoplasm; cytosol; membrane	metabolic process; response to stimulus; transport; cell organization and biogenesis; regulation of biological process; cell growth	Pf00004; Pf00006; Pf00910; Pf01057; Pf01078; Pf05496; Pf05673; Pf06068; Pf07724; Pf07726; Pf07728; Pf13191; Pf13401; Pf13521	835941	[GO:0000166]; GO:0036094; GO:1901265; GO:0005488; GO:0097159; GO:1901363; GO:0003674 [GO:0000502]; GO:0043234; GO:0044424; GO:0032991; GO:0005622; GO:0044464; GO:0005575; GO:0005623 [GO:0003678]; GO:0004386; GO:0017111; GO:0016462; GO:0016818; GO:0016817; GO:0016787; GO:0003824; GO:0003674 [GO:0003723]; GO:0003676; GO:0097159; GO:1901363; GO:0005488; GO:0003674 [GO:0003724]; GO:0004386; GO:001711…	1592603129	0.696533	1		0.707873	1		0.445586	1		1.43365	1		1.13426	1		408	45.7226	5.60498
Q9SDS7	V-type proton ATPase subunit C OS=Arabidopsis thaliana GN=VHA-C PE=1 SV=1 - [VATC_ARATH]	53.5357	46.4	2	15	15	32	protein binding; transporter activity; catalytic activity	vacuole; membrane; Golgi; cytosol	cell organization and biogenesis; metabolic process; transport; response to stimulus; cell growth; regulation of biological process; cell differentiation	Pf03223	837840	[GO:0000221]; GO:0005773; GO:0016471; GO:0033180; GO:0044437; GO:0043231; GO:0044444; GO:0005774; GO:0033176; GO:0033178; GO:0044446; GO:0043227; GO:0043229; GO:0005737; GO:0044424; GO:0098588; GO:0098805; GO:0016469; GO:0098796; GO:0044422; GO:0043226; GO:0005622; GO:0044464; GO:0031090; GO:0016020; GO:0043234; GO:0044425; GO:0005575; GO:0005623; GO:0032991 [GO:0000325]; GO:0005773; GO:0043231; …	4.47482e+09																375	42.5927	5.5415
Q9SE83	Dynamin-2A OS=Arabidopsis thaliana GN=DRP2A PE=1 SV=2 - [DRP2A_ARATH]	53.3992	29.87	2	7	24	37	nucleotide binding; catalytic activity	membrane; cytoplasm; Golgi; cytosol; cytoskeleton	metabolic process; transport	Pf00169; Pf00350; Pf01031; Pf02212; Pf15413	837568	[GO:0000139]; GO:0044431; GO:0098588; GO:0005794; GO:0044444; GO:0044446; GO:0031090; GO:0012505; GO:0043231; GO:0005737; GO:0044424; GO:0043229; GO:0044422; GO:0016020; GO:0043227; GO:0044464; GO:0005622; GO:0043226; GO:0005575; GO:0005623 [GO:0000166]; GO:0036094; GO:1901265; GO:0005488; GO:0097159; GO:1901363; GO:0003674 [GO:0003924]; GO:0017111; GO:0016462; GO:0016818; GO:0016817; GO:0016787;…	1.32567e+09																914	99.1056	9.0415
Q93VS8	Protein EMBRYO DEFECTIVE 2734 OS=Arabidopsis thaliana GN=emb2734 PE=1 SV=1 - [Q93VS8_ARATH]	53.3337	20.88	1	19	19	34	protein binding; catalytic activity	cytosol	metabolic process	Pf02985; Pf13513; Pf13646	832102	[GO:0005488]; GO:0003674 [GO:0005515]; GO:0005488; GO:0003674 [GO:0005618]; GO:0030312; GO:0044464; GO:0071944; GO:0005575; GO:0005623 [GO:0005829]; GO:0044444; GO:0005737; GO:0044424; GO:0005622; GO:0044464; GO:0005575; GO:0005623 [GO:0009165]; GO:0009117; GO:1901293; GO:0006753; GO:0034654; GO:0044711; GO:0090407; GO:0006796; GO:0019637; GO:0055086; GO:0006139; GO:0018130; GO:0019438; GO:004427…	2.13839e+09																1116	123.746	4.86865
Q9SQI8	Dihydrolipoyllysine-residue acetyltransferase component 4 of pyruvate dehydrogenase complex, chloroplastic OS=Arabidopsis thaliana GN=LTA2 PE=2 SV=1 - [ODP24_ARATH]	53.1184	36.25	2	10	12	30	catalytic activity	mitochondrion; cytosol; membrane; ribosome	metabolic process; cell organization and biogenesis	Pf00198; Pf00364; Pf02817	822181	[GO:0000096]; GO:0006520; GO:0006790; GO:0019752; GO:0044238; GO:1901564; GO:0044237; GO:0043436; GO:0008152; GO:0006807; GO:0071704; GO:0009987; GO:0006082; GO:0008150; GO:0044281; GO:0044763; GO:0044710; GO:0044699 [GO:0004742]; GO:0016418; GO:0030523; GO:0016407; GO:0016417; GO:0016747; GO:0016746; GO:0016740; GO:0003824; GO:0003674 [GO:0005739]; GO:0043231; GO:0044444; GO:0043227; GO:0043229;…	1.59017e+09	1.04204	1		0.867191	1		0.416809	1		1.57376	1		1.48267	1		480	50.0491	8.36768
P29511	Tubulin alpha-6 chain OS=Arabidopsis thaliana GN=TUBA6 PE=1 SV=1 - [TBA6_ARATH]	53.0968	36.89	6	1	13	31	nucleotide binding; catalytic activity; structural molecule activity; protein binding	cytoplasm; vacuole; cytosol; cytoskeleton; membrane	cell organization and biogenesis; metabolic process; cellular component movement; response to stimulus; cell growth; transport	Pf00091; Pf03953	827154	[GO:0000166]; GO:0036094; GO:1901265; GO:0005488; GO:0097159; GO:1901363; GO:0003674 [GO:0000226]; GO:0007010; GO:0007017; GO:1902589; GO:0006996; GO:0044763; GO:0016043; GO:0009987; GO:0044699; GO:0071840; GO:0008150 [GO:0000902]; GO:0032989; GO:0009653; GO:0016043; GO:0048869; GO:0032502; GO:0048856; GO:0009987; GO:0071840; GO:0044763; GO:0044767; GO:0008150; GO:0044699 [GO:0003924]; GO:0017111…	5.64355e+09																450	49.5063	5.05908
Q9LK29	Cytochrome c1 1, heme protein, mitochondrial OS=Arabidopsis thaliana GN=CYC11 PE=1 SV=1 - [CYC1A_ARATH]	53.0906	42.67	1	4	8	27	metal ion binding	mitochondrion; membrane; vacuole	metabolic process; transport; response to stimulus; cell organization and biogenesis	Pf02167; Pf13442	822343	[GO:0005506]; GO:0046914; GO:0046872; GO:0043169; GO:0043167; GO:0005488; GO:0003674 [GO:0005739]; GO:0043231; GO:0044444; GO:0043227; GO:0043229; GO:0005737; GO:0044424; GO:0043226; GO:0005622; GO:0044464; GO:0005575; GO:0005623 [GO:0005743]; GO:0019866; GO:0031966; GO:0031090; GO:0031967; GO:0044424; GO:0005740; GO:0044429; GO:0016020; GO:0043227; GO:0044422; GO:0031975; GO:0044446; GO:0005622;…	1.97643e+09																307	33.6289	6.12549
Q9LNU4	26S proteasome non-ATPase regulatory subunit 3 homolog A OS=Arabidopsis thaliana GN=RPN3A PE=1 SV=3 - [PSD3A_ARATH]	53.0594	34.43	2	7	14	24	protein binding; enzyme regulator activity	proteasome; nucleus; cytosol; membrane	metabolic process; regulation of biological process; cell organization and biogenesis; response to stimulus	Pf01399; Pf08375	838609	[GO:0000502]; GO:0043234; GO:0044424; GO:0032991; GO:0005622; GO:0044464; GO:0005575; GO:0005623 [GO:0005515]; GO:0005488; GO:0003674 [GO:0005634]; GO:0043231; GO:0043227; GO:0043229; GO:0043226; GO:0044424; GO:0005575; GO:0005622; GO:0044464; GO:0005623 [GO:0005829]; GO:0044444; GO:0005737; GO:0044424; GO:0005622; GO:0044464; GO:0005575; GO:0005623 [GO:0005886]; GO:0016020; GO:0044464; GO:007194…	1.83323e+09																488	55.5477	8.19189
Q84VW9	Phosphoenolpyruvate carboxylase 3 OS=Arabidopsis thaliana GN=PPC3 PE=2 SV=2 - [CAPP3_ARATH]	52.8957	29.34	1	6	24	36	catalytic activity	cytoplasm; cytosol	metabolic process; transport; cell communication; response to stimulus	Pf00311	820723	[GO:0003824]; GO:0003674 [GO:0005737]; GO:0044424; GO:0005622; GO:0044464; GO:0005575; GO:0005623 [GO:0005829]; GO:0044444; GO:0005737; GO:0044424; GO:0005622; GO:0044464; GO:0005575; GO:0005623 [GO:0006099]; GO:0006101; GO:0009060; GO:0044238; GO:0072350; GO:0045333; GO:0008152; GO:0019752; GO:0015980; GO:0008150; GO:0043436; GO:0006091; GO:0044763; GO:0055114; GO:0006082; GO:0044237; GO:0009987…	2.26933e+09																968	110.091	6.03662
P06525	Alcohol dehydrogenase class-P OS=Arabidopsis thaliana GN=ADH1 PE=1 SV=2 - [ADH1_ARATH]	52.8347	31.93	2	11	11	30	nucleotide binding; catalytic activity; metal ion binding	cytoplasm; Golgi; cytosol; membrane	response to stimulus; regulation of biological process; metabolic process	Pf00107; Pf08240	844047	[GO:0000166]; GO:0036094; GO:1901265; GO:0005488; GO:0097159; GO:1901363; GO:0003674 [GO:0001666]; GO:0006950; GO:0036293; GO:0050896; GO:0070482; GO:0008150; GO:0009628 [GO:0004022]; GO:0016616; GO:0016614; GO:0016491; GO:0003824; GO:0003674 [GO:0005737]; GO:0044424; GO:0005622; GO:0044464; GO:0005575; GO:0005623 [GO:0005794]; GO:0012505; GO:0043231; GO:0044444; GO:0044464; GO:0043227; GO:004322…	7.9143e+09																379	41.1516	6.23975
Q9FLH2	2-oxoglutarate dehydrogenase, E1 component OS=Arabidopsis thaliana GN=At5g65750 PE=2 SV=1 - [Q9FLH2_ARATH]	52.7979	26.34	4	11	20	36	catalytic activity; metal ion binding	mitochondrion; cytosol	metabolic process; response to stimulus	Pf00676; Pf02779	836704	[GO:0004591]; GO:0016624; GO:0016903; GO:0016491; GO:0003824; GO:0003674 [GO:0005739]; GO:0043231; GO:0044444; GO:0043227; GO:0043229; GO:0005737; GO:0044424; GO:0043226; GO:0005622; GO:0044464; GO:0005575; GO:0005623 [GO:0005829]; GO:0044444; GO:0005737; GO:0044424; GO:0005622; GO:0044464; GO:0005575; GO:0005623 [GO:0006099]; GO:0006101; GO:0009060; GO:0044238; GO:0072350; GO:0045333; GO:0008152…	1.12216e+09																1025	116.326	7.29834
Q9SHP0	Phosphoserine aminotransferase 2, chloroplastic OS=Arabidopsis thaliana GN=PSAT2 PE=2 SV=1 - [SERB2_ARATH]	52.7874	36.26	1	6	13	30	catalytic activity		metabolic process; response to stimulus	Pf00266	816270	[GO:0003824]; GO:0003674 [GO:0004648]; GO:0008483; GO:0016769; GO:0016740; GO:0003824; GO:0003674 [GO:0006564]; GO:0006563; GO:0009070; GO:0009069; GO:1901607; GO:1901605; GO:0008652; GO:0006520; GO:0046394; GO:1901566; GO:0019752; GO:0044238; GO:1901564; GO:0016053; GO:1901576; GO:0043436; GO:0008152; GO:0006807; GO:0071704; GO:0006082; GO:0044249; GO:0044283; GO:0009058; GO:0008150; GO:0044237;…	1295152806																422	46.6037	8.06006
Q9CA67	Geranylgeranyl diphosphate reductase, chloroplastic OS=Arabidopsis thaliana GN=CHLP PE=1 SV=1 - [CHLP_ARATH]	52.5509	44.11	1	17	17	29	protein binding; catalytic activity	membrane	metabolic process; regulation of biological process		843788	[GO:0005515]; GO:0005488; GO:0003674 [GO:0008152]; GO:0008150 [GO:0009507]; GO:0009536; GO:0043231; GO:0044444; GO:0043227; GO:0043229; GO:0005737; GO:0044424; GO:0043226; GO:0005622; GO:0044464; GO:0005575; GO:0005623 [GO:0009534]; GO:0009507; GO:0031976; GO:0044434; GO:0009536; GO:0009579; GO:0031984; GO:0044435; GO:0043231; GO:0044444; GO:0044424; GO:0043227; GO:0044446; GO:0043229; GO:0005737…	1.48608e+09																467	51.8047	8.90967
Q9C5U3	26S protease regulatory subunit 8 homolog A OS=Arabidopsis thaliana GN=RPT6A PE=1 SV=1 - [PRS8A_ARATH]	52.37	44.63	3	1	14	34	nucleotide binding; catalytic activity; protein binding	proteasome; nucleus; cytoplasm; cytosol; membrane	metabolic process; response to stimulus; regulation of biological process	Pf00004; Pf00910; Pf01057; Pf01078; Pf05496; Pf06068; Pf06414; Pf07724; Pf07726; Pf07728; Pf13191; Pf13207; Pf13401	832121	[GO:0000166]; GO:0036094; GO:1901265; GO:0005488; GO:0097159; GO:1901363; GO:0003674 [GO:0000502]; GO:0043234; GO:0044424; GO:0032991; GO:0005622; GO:0044464; GO:0005575; GO:0005623 [GO:0003678]; GO:0004386; GO:0017111; GO:0016462; GO:0016818; GO:0016817; GO:0016787; GO:0003824; GO:0003674 [GO:0005524]; GO:0032550; GO:0032559; GO:0035639; GO:0001883; GO:0032549; GO:0030554; GO:0032555; GO:0043168…	7.00717e+08																419	47.2178	8.88037
C0Z2C0	AT1G56340 protein OS=Arabidopsis thaliana GN=At1g56340 PE=2 SV=1 - [C0Z2C0_ARATH]	52.2856	38.93	8	9	14	24	metal ion binding; protein binding	endoplasmic reticulum	metabolic process	Pf00262		[GO:0005509]; GO:0046872; GO:0043169; GO:0043167; GO:0005488; GO:0003674 [GO:0005515]; GO:0005488; GO:0003674 [GO:0005783]; GO:0012505; GO:0043231; GO:0044444; GO:0044464; GO:0043227; GO:0043229; GO:0005737; GO:0044424; GO:0005575; GO:0005623; GO:0043226; GO:0005622 [GO:0006457]; GO:0044267; GO:0019538; GO:0044260; GO:0043170; GO:0044238; GO:0044237; GO:0071704; GO:0008152; GO:0009987; GO:0008150…	7.56285e+08																411	47.0098	4.66553
Q8W4G8	Fructose-bisphosphate aldolase OS=Arabidopsis thaliana GN=F17C15.11 PE=2 SV=1 - [Q8W4G8_ARATH]	52.2232	23.12	5	1	8	33	catalytic activity		metabolic process	Pf00274		[GO:0003824]; GO:0003674 [GO:0004332]; GO:0016832; GO:0016830; GO:0016829; GO:0003824; GO:0003674 [GO:0006096]; GO:0006090; GO:0006091; GO:0009150; GO:0009167; GO:0044724; GO:0046128; GO:0046496; GO:0032787; GO:0044237; GO:0006163; GO:0009259; GO:0009126; GO:0009161; GO:0016052; GO:0044712; GO:0044723; GO:0009119; GO:0042278; GO:0019362; GO:0019752; GO:0008152; GO:0009987; GO:0009117; GO:0072521;…	9.00364e+09																359	38.6341	8.01611
P10896	Ribulose bisphosphate carboxylase/oxygenase activase, chloroplastic OS=Arabidopsis thaliana GN=RCA PE=1 SV=2 - [RCA_ARATH]	52.0782	41.98	5	13	13	36	nucleotide binding; enzyme regulator activity	nucleus; membrane; extracellular	metabolic process; regulation of biological process; response to stimulus; cell organization and biogenesis; transport; defense response	Pf00004; Pf06309	818558	[GO:0000165]; GO:0023014; GO:0035556; GO:0006468; GO:0007165; GO:0044710; GO:0044763; GO:0006464; GO:0016310; GO:0007154; GO:0044700; GO:0050794; GO:0051716; GO:0008152; GO:0044699; GO:0009987; GO:0036211; GO:0044267; GO:0006796; GO:0023052; GO:0050789; GO:0050896; GO:0008150; GO:0019538; GO:0043412; GO:0044260; GO:0006793; GO:0065007; GO:0043170; GO:0044238; GO:0044237; GO:0071704 [GO:0000166]; …	1.73883e+09	0.936746	1		0.570977	1		0.370997	1		1.14914	1		0.857341	1		474	51.9479	6.15088
B9DHM5	AT4G15530 protein OS=Arabidopsis thaliana GN=At4g15530 PE=2 SV=1 - [B9DHM5_ARATH]	51.9507	23.2	3	17	17	29	catalytic activity; nucleotide binding; metal ion binding	nucleus; cytosol	metabolic process	Pf00391; Pf01326; Pf02896	827226	[GO:0003824]; GO:0003674 [GO:0005524]; GO:0032550; GO:0032559; GO:0035639; GO:0001883; GO:0032549; GO:0030554; GO:0032555; GO:0043168; GO:1901265; GO:0001882; GO:0017076; GO:0032553; GO:0043167; GO:0097159; GO:1901363; GO:0036094; GO:0097367; GO:0000166; GO:0005488; GO:0003674 [GO:0005634]; GO:0043231; GO:0043227; GO:0043229; GO:0043226; GO:0044424; GO:0005575; GO:0005622; GO:0044464; GO:0005623 …	843464544																875	95.3315	5.51611
P60039	60S ribosomal protein L7-3 OS=Arabidopsis thaliana GN=RPL7C PE=2 SV=1 - [RL73_ARATH]	51.9462	47.11	6	2	13	39	structural molecule activity	cytoplasm; vacuole; Golgi; cytosol; ribosome; membrane	metabolic process	Pf00327; Pf08079	819018	[GO:0001510]; GO:0009451; GO:0043414; GO:0016070; GO:0043412; GO:0032259; GO:0044260; GO:0090304; GO:0043170; GO:0008152; GO:0044237; GO:0006139; GO:0071704; GO:0008150; GO:0009987; GO:0006725; GO:0034641; GO:0044238; GO:0046483; GO:1901360; GO:0006807 [GO:0003735]; GO:0005198; GO:0003674 [GO:0005622]; GO:0044464; GO:0005575; GO:0005623 [GO:0005730]; GO:0031981; GO:0043232; GO:0044428; GO:0070013…	9.3075e+09																242	27.9224	9.93506
Q945K7	Isocitrate dehydrogenase [NAD] catalytic subunit 5, mitochondrial OS=Arabidopsis thaliana GN=IDH5 PE=2 SV=1 - [IDH5_ARATH]	51.8143	38.24	1	6	11	30	metal ion binding; catalytic activity; nucleotide binding	mitochondrion	metabolic process; response to stimulus; cell organization and biogenesis; cell growth	Pf00180; Pf13726	831884	[GO:0000287]; GO:0046872; GO:0043169; GO:0043167; GO:0005488; GO:0003674 [GO:0004449]; GO:0004448; GO:0016616; GO:0016614; GO:0016491; GO:0003824; GO:0003674 [GO:0005524]; GO:0032550; GO:0032559; GO:0035639; GO:0001883; GO:0032549; GO:0030554; GO:0032555; GO:0043168; GO:1901265; GO:0001882; GO:0017076; GO:0032553; GO:0043167; GO:0097159; GO:1901363; GO:0036094; GO:0097367; GO:0000166; GO:0005488;…	1.27727e+09																374	40.5988	6.78564
Q9STG9	Amidophosphoribosyltransferase 2, chloroplastic OS=Arabidopsis thaliana GN=ASE2 PE=1 SV=1 - [ASE2_ARATH]	51.8085	18.72	2	3	10	33	catalytic activity; metal ion binding	cytosol	metabolic process; cell organization and biogenesis	Pf00156; Pf00310; Pf13230; Pf13522; Pf13537	829626	[GO:0004044]; GO:0016763; GO:0016757; GO:0016740; GO:0003824; GO:0003674 [GO:0005829]; GO:0044444; GO:0005737; GO:0044424; GO:0005622; GO:0044464; GO:0005575; GO:0005623 [GO:0006164]; GO:0006163; GO:0009165; GO:0072522; GO:0009117; GO:0072521; GO:1901293; GO:0018130; GO:0019438; GO:0044271; GO:1901362; GO:1901566; GO:0006753; GO:0006725; GO:0034641; GO:0046483; GO:1901360; GO:1901564; GO:0034654;…	8.75259e+09																561	60.992	6.75635
Q9LIK9	ATP sulfurylase 1, chloroplastic OS=Arabidopsis thaliana GN=APS1 PE=1 SV=1 - [APS1_ARATH]	51.6757	37.8	6	9	15	29	nucleotide binding; catalytic activity	cytosol; membrane	metabolic process; transport; response to stimulus; cell organization and biogenesis; defense response	Pf01747; Pf14306	821861	[GO:0000103]; GO:0006790; GO:0044237; GO:0008152; GO:0009987; GO:0008150 [GO:0000166]; GO:0036094; GO:1901265; GO:0005488; GO:0097159; GO:1901363; GO:0003674 [GO:0001887]; GO:0044237; GO:0008152; GO:0009987; GO:0008150 [GO:0004020]; GO:0016301; GO:0016773; GO:0016772; GO:0016740; GO:0003824; GO:0003674 [GO:0004781]; GO:0004779; GO:0070566; GO:0016779; GO:0016772; GO:0016740; GO:0003824; GO:000367…	1.00374e+09																463	51.4266	6.81494
Q9MAT0	26S proteasome non-ATPase regulatory subunit 1 homolog B OS=Arabidopsis thaliana GN=RPN2B PE=1 SV=1 - [PSD1B_ARATH]	51.6712	15.38	1	6	14	28	enzyme regulator activity	proteasome; nucleus; cytosol; membrane	metabolic process; response to stimulus; cell organization and biogenesis; regulation of biological process	Pf01851; Pf13646	839409	[GO:0000502]; GO:0043234; GO:0044424; GO:0032991; GO:0005622; GO:0044464; GO:0005575; GO:0005623 [GO:0005488]; GO:0003674 [GO:0005634]; GO:0043231; GO:0043227; GO:0043229; GO:0043226; GO:0044424; GO:0005575; GO:0005622; GO:0044464; GO:0005623 [GO:0005829]; GO:0044444; GO:0005737; GO:0044424; GO:0005622; GO:0044464; GO:0005575; GO:0005623 [GO:0005886]; GO:0016020; GO:0044464; GO:0071944; GO:000557…	6.99685e+08																1001	108.798	5.35107
A8MS68	Dihydrolipoyl dehydrogenase 1, chloroplastic OS=Arabidopsis thaliana GN=LPD1 PE=2 SV=1 - [PLPD1_ARATH]	51.6169	25.04	1	2	13	32	catalytic activity; nucleotide binding	cytoplasm; mitochondrion; cytosol	metabolic process; response to stimulus; cellular homeostasis; regulation of biological process	Pf00070; Pf00890; Pf02852; Pf07992; Pf13434	820951	[GO:0004148]; GO:0016668; GO:0016651; GO:0016667; GO:0016491; GO:0003824; GO:0003674 [GO:0005730]; GO:0031981; GO:0043232; GO:0044428; GO:0070013; GO:0043228; GO:0043229; GO:0005634; GO:0044446; GO:0043233; GO:0043226; GO:0044424; GO:0043231; GO:0044422; GO:0031974; GO:0005575; GO:0005622; GO:0044464; GO:0043227; GO:0005623 [GO:0005737]; GO:0044424; GO:0005622; GO:0044464; GO:0005575; GO:0005623 …	2.51958e+09																623	66.6199	8.41162
B9DGT7	Tubulin alpha-2 chain OS=Arabidopsis thaliana GN=TUBA2 PE=2 SV=2 - [TBA2_ARATH]	51.6018	36.89	4	1	13	29	nucleotide binding; catalytic activity; structural molecule activity	cytoplasm; membrane; cytosol; cytoskeleton	metabolic process; cell organization and biogenesis; cellular component movement; response to stimulus	Pf00091; Pf03953	839405	[GO:0000166]; GO:0036094; GO:1901265; GO:0005488; GO:0097159; GO:1901363; GO:0003674 [GO:0003924]; GO:0017111; GO:0016462; GO:0016818; GO:0016817; GO:0016787; GO:0003824; GO:0003674 [GO:0005198]; GO:0003674 [GO:0005200]; GO:0005198; GO:0003674 [GO:0005525]; GO:0032550; GO:0032561; GO:0035639; GO:0001883; GO:0032549; GO:0019001; GO:0032555; GO:0043168; GO:1901265; GO:0001882; GO:0017076; GO:003255…	5.64355e+09																450	49.5093	5.05908
Q9LV21	T-complex protein 1 subunit delta OS=Arabidopsis thaliana GN=CCT4 PE=1 SV=1 - [TCPD_ARATH]	51.4832	32.84	1	15	15	23	nucleotide binding; protein binding	cytoplasm; cytosol	metabolic process; cell organization and biogenesis; response to stimulus	Pf00118	821346	[GO:0000166]; GO:0036094; GO:1901265; GO:0005488; GO:0097159; GO:1901363; GO:0003674 [GO:0005524]; GO:0032550; GO:0032559; GO:0035639; GO:0001883; GO:0032549; GO:0030554; GO:0032555; GO:0043168; GO:1901265; GO:0001882; GO:0017076; GO:0032553; GO:0043167; GO:0097159; GO:1901363; GO:0036094; GO:0097367; GO:0000166; GO:0005488; GO:0003674 [GO:0005737]; GO:0044424; GO:0005622; GO:0044464; GO:0005575;…	2.02007e+09																536	57.7389	7.6792
O04019	26S protease regulatory subunit 6A homolog B OS=Arabidopsis thaliana GN=RPT5B PE=1 SV=3 - [PS6AB_ARATH]	51.4658	47.52	2	2	15	32	nucleotide binding; protein binding; catalytic activity	proteasome; nucleus; cytoplasm; membrane	metabolic process; response to stimulus; cell organization and biogenesis; development; cellular homeostasis; regulation of biological process	Pf00004; Pf01078; Pf05496; Pf05673; Pf07724; Pf07726; Pf07728; Pf13191	837431	[GO:0000166]; GO:0036094; GO:1901265; GO:0005488; GO:0097159; GO:1901363; GO:0003674 [GO:0000502]; GO:0043234; GO:0044424; GO:0032991; GO:0005622; GO:0044464; GO:0005575; GO:0005623 [GO:0005516]; GO:0005515; GO:0005488; GO:0003674 [GO:0005524]; GO:0032550; GO:0032559; GO:0035639; GO:0001883; GO:0032549; GO:0030554; GO:0032555; GO:0043168; GO:1901265; GO:0001882; GO:0017076; GO:0032553; GO:0043167…	2.14571e+09																423	47.0082	5.021
B9DFQ9	AT5G37510 protein OS=Arabidopsis thaliana GN=EMB1467 PE=2 SV=1 - [B9DFQ9_ARATH]	51.4635	30.74	3	17	17	27	catalytic activity; metal ion binding	mitochondrion; membrane	metabolic process; response to stimulus; cell organization and biogenesis	Pf00111; Pf00384; Pf09326; Pf10588; Pf13510	833729	[GO:0003954]; GO:0016651; GO:0016491; GO:0003824; GO:0003674 [GO:0005739]; GO:0043231; GO:0044444; GO:0043227; GO:0043229; GO:0005737; GO:0044424; GO:0043226; GO:0005622; GO:0044464; GO:0005575; GO:0005623 [GO:0005747]; GO:0005739; GO:0005746; GO:0045271; GO:0098800; GO:0043231; GO:0044444; GO:0005743; GO:0044455; GO:0070469; GO:0030964; GO:0098803; GO:0098796; GO:0098798; GO:0043227; GO:0043229;…	1.25236e+09																745	81.1302	6.63916
O48844	26S proteasome non-ATPase regulatory subunit 1 homolog A OS=Arabidopsis thaliana GN=RPN2A PE=1 SV=1 - [PSD1A_ARATH]	51.4096	14.34	1	5	13	29	enzyme regulator activity	proteasome; cytosol	metabolic process; cell organization and biogenesis; response to stimulus; regulation of biological process	Pf01851; Pf13646	817833	[GO:0000502]; GO:0043234; GO:0044424; GO:0032991; GO:0005622; GO:0044464; GO:0005575; GO:0005623 [GO:0005488]; GO:0003674 [GO:0005829]; GO:0044444; GO:0005737; GO:0044424; GO:0005622; GO:0044464; GO:0005575; GO:0005623 [GO:0006094]; GO:0006006; GO:0019319; GO:0019318; GO:0046364; GO:0005996; GO:0016051; GO:0044723; GO:0044711; GO:1901576; GO:0005975; GO:0044710; GO:0009058; GO:0071704; GO:0044238…	6.99685e+08																1004	108.909	5.38916
Q9FEF8	Probable mediator of RNA polymerase II transcription subunit 36b OS=Arabidopsis thaliana GN=MED36B PE=1 SV=1 - [MD36B_ARATH]	51.3977	39.94	2	2	10	25	catalytic activity; RNA binding	nucleus; cytosol; membrane	metabolic process; regulation of biological process; response to stimulus; cell organization and biogenesis	Pf01135; Pf01189; Pf01269; Pf01728; Pf13847	835323	[GO:0000085]; GO:0051319; GO:0051329; GO:0098763; GO:0022403; GO:0051325; GO:0000278; GO:0044848; GO:0007049; GO:0008150; GO:0044763; GO:0009987; GO:0044699 [GO:0000179]; GO:0008170; GO:0016433; GO:0008168; GO:0008649; GO:0016741; GO:0008173; GO:0008757; GO:0016740; GO:0003824; GO:0003674 [GO:0000478]; GO:0000469; GO:0006364; GO:0090502; GO:0090501; GO:0016072; GO:0034470; GO:0042254; GO:0016070;…	6.95043e+09																308	32.8091	10.1401
P42036	40S ribosomal protein S14-3 OS=Arabidopsis thaliana GN=RPS14C PE=2 SV=2 - [RS143_ARATH]	51.3287	37.33	1	1	5	19	structural molecule activity; RNA binding	cytoplasm; cytosol; ribosome	cell organization and biogenesis; metabolic process	Pf00411	824424	[GO:0000028]; GO:0022618; GO:0042255; GO:0042274; GO:0022613; GO:0034622; GO:0071826; GO:0042254; GO:0070925; GO:0044085; GO:0065003; GO:0043933; GO:0006996; GO:0022607; GO:0071840; GO:0016043; GO:0008150; GO:0009987 [GO:0000462]; GO:0030490; GO:0006364; GO:0042274; GO:0016072; GO:0034470; GO:0042254; GO:0022613; GO:0034660; GO:0006396; GO:0044085; GO:0016070; GO:0010467; GO:0071840; GO:0044260; …	2.59246e+09																150	16.2277	10.5942
Q96528	Catalase-1 OS=Arabidopsis thaliana GN=CAT1 PE=2 SV=3 - [CATA1_ARATH]	51.1778	36.18	1	8	16	45	antioxidant activity; catalytic activity; protein binding; metal ion binding	nucleus; cytoplasm; mitochondrion; cytosol; ribosome	response to stimulus; cell communication; metabolic process	Pf00199; Pf06628	838652	[GO:0004096]; GO:0004601; GO:0016209; GO:0016684; GO:0003674; GO:0016491; GO:0003824 [GO:0004601]; GO:0016209; GO:0016684; GO:0003674; GO:0016491; GO:0003824 [GO:0005515]; GO:0005488; GO:0003674 [GO:0005618]; GO:0030312; GO:0044464; GO:0071944; GO:0005575; GO:0005623 [GO:0005634]; GO:0043231; GO:0043227; GO:0043229; GO:0043226; GO:0044424; GO:0005575; GO:0005622; GO:0044464; GO:0005623 [GO:000573…	4.78238e+09																492	56.7263	7.41553
Q9SMX3	Mitochondrial outer membrane protein porin 3 OS=Arabidopsis thaliana GN=VDAC3 PE=1 SV=3 - [VDAC3_ARATH]	50.9188	38.69	3	6	8	21	protein binding; transporter activity	mitochondrion; membrane; vacuole	transport; defense response; response to stimulus; metabolic process; cell death; regulation of biological process	Pf01459	831361	[GO:0005515]; GO:0005488; GO:0003674 [GO:0005618]; GO:0030312; GO:0044464; GO:0071944; GO:0005575; GO:0005623 [GO:0005730]; GO:0031981; GO:0043232; GO:0044428; GO:0070013; GO:0043228; GO:0043229; GO:0005634; GO:0044446; GO:0043233; GO:0043226; GO:0044424; GO:0043231; GO:0044422; GO:0031974; GO:0005575; GO:0005622; GO:0044464; GO:0043227; GO:0005623 [GO:0005739]; GO:0043231; GO:0044444; GO:0043227…	5.07674e+09																274	29.193	8.20654
P25857	Glyceraldehyde-3-phosphate dehydrogenase GAPB, chloroplastic OS=Arabidopsis thaliana GN=GAPB PE=1 SV=2 - [G3PB_ARATH]	50.8343	29.31	1	9	12	31	nucleotide binding; catalytic activity	cytosol; membrane; extracellular	metabolic process; response to stimulus; cell organization and biogenesis; regulation of biological process; defense response	Pf00044; Pf02672; Pf02800	840895	[GO:0000166]; GO:0036094; GO:1901265; GO:0005488; GO:0097159; GO:1901363; GO:0003674 [GO:0004365]; GO:0016620; GO:0016903; GO:0016491; GO:0003824; GO:0003674 [GO:0005829]; GO:0044444; GO:0005737; GO:0044424; GO:0005622; GO:0044464; GO:0005575; GO:0005623 [GO:0006006]; GO:0019318; GO:0005996; GO:0044723; GO:0005975; GO:0044710; GO:0044238; GO:0071704; GO:0008152; GO:0044699; GO:0008150 [GO:0006096…	3.15023e+09	0.845415	1		0.678759	1		0.153336	1		1.17413	1		1.36718	1		447	47.6296	6.80029
Q9SRH5	Mitochondrial outer membrane protein porin 1 OS=Arabidopsis thaliana GN=VDAC1 PE=1 SV=3 - [VDAC1_ARATH]	50.8114	44.2	2	8	10	25	protein binding; transporter activity	mitochondrion; membrane; vacuole; Golgi	metabolic process; transport; defense response; response to stimulus; regulation of biological process; cell organization and biogenesis	Pf01459	820914	[GO:0005515]; GO:0005488; GO:0003674 [GO:0005739]; GO:0043231; GO:0044444; GO:0043227; GO:0043229; GO:0005737; GO:0044424; GO:0043226; GO:0005622; GO:0044464; GO:0005575; GO:0005623 [GO:0005741]; GO:0031966; GO:0031968; GO:0098588; GO:0005740; GO:0031090; GO:0044429; GO:0019867; GO:0031967; GO:0044424; GO:0098805; GO:0016020; GO:0043227; GO:0044422; GO:0005739; GO:0044444; GO:0044446; GO:0031975;…	2591908413																276	29.4073	8.73389
A0A090MHY5	Cs92274 plastidic phosphoglucose isomerase OS=Arabidopsis thaliana GN=PGI1 (At4g24620) PE=2 SV=1 - [A0A090MHY5_ARATH]	50.6882	29.95	2	14	14	26	catalytic activity		metabolic process	Pf00342		[GO:0004347]; GO:0016861; GO:0016860; GO:0016853; GO:0003824; GO:0003674 [GO:0006094]; GO:0006006; GO:0019319; GO:0019318; GO:0046364; GO:0005996; GO:0016051; GO:0044723; GO:0044711; GO:1901576; GO:0005975; GO:0044710; GO:0009058; GO:0071704; GO:0044238; GO:0008152; GO:0044699; GO:0008150 [GO:0006096]; GO:0006090; GO:0006091; GO:0009150; GO:0009167; GO:0044724; GO:0046128; GO:0046496; GO:0032787;…	7.76506e+08	0.733366	1		0.563407	1		0.210912	1		1.15619	1		1.14761	1		611	66.765	5.60498
O23144	Proton pump-interactor 1 OS=Arabidopsis thaliana GN=PPI1 PE=1 SV=2 - [PPI1_ARATH]	50.6794	33.82	1	19	19	33	protein binding	cytoplasm; endoplasmic reticulum; membrane; cytosol	cell organization and biogenesis; transport; regulation of biological process		828859	[GO:0005515]; GO:0005488; GO:0003674 [GO:0005737]; GO:0044424; GO:0005622; GO:0044464; GO:0005575; GO:0005623 [GO:0005783]; GO:0012505; GO:0043231; GO:0044444; GO:0044464; GO:0043227; GO:0043229; GO:0005737; GO:0044424; GO:0005575; GO:0005623; GO:0043226; GO:0005622 [GO:0005789]; GO:0042175; GO:0044425; GO:0044432; GO:0098588; GO:0012505; GO:0016020; GO:0044464; GO:0005575; GO:0005783; GO:0044444…	1.14197e+09																612	68.8372	9.02686
P48348	14-3-3-like protein GF14 kappa OS=Arabidopsis thaliana GN=GRF8 PE=1 SV=2 - [14338_ARATH]	50.6014	54.03	6	3	11	35	protein binding	nucleus; cytoplasm; cytosol; membrane	metabolic process; regulation of biological process; response to stimulus	Pf00038; Pf01496; Pf04111; Pf04782; Pf07888; Pf08317; Pf13514	836668	[GO:0005515]; GO:0005488; GO:0003674 [GO:0005618]; GO:0030312; GO:0044464; GO:0071944; GO:0005575; GO:0005623 [GO:0005634]; GO:0043231; GO:0043227; GO:0043229; GO:0043226; GO:0044424; GO:0005575; GO:0005622; GO:0044464; GO:0005623 [GO:0005737]; GO:0044424; GO:0005622; GO:0044464; GO:0005575; GO:0005623 [GO:0005829]; GO:0044444; GO:0005737; GO:0044424; GO:0005622; GO:0044464; GO:0005575; GO:000562…	9.93063e+09																248	28.0109	4.89404
Q9LPG6	Trifunctional UDP-glucose 4,6-dehydratase/UDP-4-keto-6-deoxy-D-glucose 3,5-epimerase/UDP-4-keto-L-rhamnose-reductase RHM2 OS=Arabidopsis thaliana GN=RHM2 PE=1 SV=1 - [RHM2_ARATH]	50.5837	34.18	2	6	18	26	nucleotide binding; catalytic activity	cytosol	metabolic process	Pf01073; Pf01370; Pf02719; Pf04321; Pf07993	841785	[GO:0000166]; GO:0036094; GO:1901265; GO:0005488; GO:0097159; GO:1901363; GO:0003674 [GO:0000252]; GO:0016616; GO:0016614; GO:0016491; GO:0003824; GO:0003674 [GO:0003824]; GO:0003674 [GO:0003854]; GO:0033764; GO:0016229; GO:0016616; GO:0016491; GO:0016614; GO:0003824; GO:0003674 [GO:0004033]; GO:0016616; GO:0016614; GO:0016491; GO:0003824; GO:0003674 [GO:0004448]; GO:0016616; GO:0016614; GO:00164…	2.11617e+09																667	75.1778	6.45557
Q93ZT6	Eukaryotic translation initiation factor isoform 4G-1 OS=Arabidopsis thaliana GN=EIF(ISO)4G1 PE=1 SV=1 - [IF4G1_ARATH]	50.5467	20.38	3	13	14	25	DNA binding; RNA binding; protein binding	nucleus; cytoplasm; cytosol	metabolic process; regulation of biological process	Pf02847; Pf02854	835897	[GO:0003677]; GO:0003676; GO:0097159; GO:1901363; GO:0005488; GO:0003674 [GO:0003723]; GO:0003676; GO:0097159; GO:1901363; GO:0005488; GO:0003674 [GO:0003743]; GO:0008135; GO:0003723; GO:0003676; GO:0097159; GO:1901363; GO:0005488; GO:0003674 [GO:0005488]; GO:0003674 [GO:0005515]; GO:0005488; GO:0003674 [GO:0005634]; GO:0043231; GO:0043227; GO:0043229; GO:0043226; GO:0044424; GO:0005575; GO:00056…	1.23191e+09																780	85.5183	8.23584
F4IYK3	Armadillo/beta-catenin-like repeat-containing protein OS=Arabidopsis thaliana GN=At3g08943 PE=4 SV=1 - [F4IYK3_ARATH]	50.486	21.7	4	15	16	25	protein binding; transporter activity	nucleus; cytoplasm; cytosol	transport	Pf03810; Pf13513	3768764	[GO:0005488]; GO:0003674 [GO:0005634]; GO:0043231; GO:0043227; GO:0043229; GO:0043226; GO:0044424; GO:0005575; GO:0005622; GO:0044464; GO:0005623 [GO:0005737]; GO:0044424; GO:0005622; GO:0044464; GO:0005575; GO:0005623 [GO:0005829]; GO:0044444; GO:0005737; GO:0044424; GO:0005622; GO:0044464; GO:0005575; GO:0005623 [GO:0006886]; GO:0015031; GO:0034613; GO:0046907; GO:0008104; GO:0045184; GO:007170…	1.08526e+09																871	96.3393	4.7417
F4HST2	Dehydrin ERD10 OS=Arabidopsis thaliana GN=ERD10 PE=1 SV=1 - [F4HST2_ARATH]	50.4748	45.17	2	10	12	23	protein binding	nucleus; cytoplasm; cytosol; membrane	response to stimulus; regulation of biological process	Pf00257	838633	[GO:0003779]; GO:0008092; GO:0005515; GO:0005488; GO:0003674 [GO:0005634]; GO:0043231; GO:0043227; GO:0043229; GO:0043226; GO:0044424; GO:0005575; GO:0005622; GO:0044464; GO:0005623 [GO:0005737]; GO:0044424; GO:0005622; GO:0044464; GO:0005575; GO:0005623 [GO:0005829]; GO:0044444; GO:0005737; GO:0044424; GO:0005622; GO:0044464; GO:0005575; GO:0005623 [GO:0006950]; GO:0050896; GO:0008150 [GO:000926…	4694214975																259	29.4249	5.46533
Q94FB9	ABC transporter D family member 1 OS=Arabidopsis thaliana GN=ABCC1 PE=1 SV=1 - [AB1D_ARATH]	50.4191	18.62	3	21	21	26	nucleotide binding; transporter activity; protein binding; catalytic activity	membrane	metabolic process; transport; cell organization and biogenesis; regulation of biological process; response to stimulus	Pf00005; Pf06472; Pf13476	830144	[GO:0000166]; GO:0036094; GO:1901265; GO:0005488; GO:0097159; GO:1901363; GO:0003674 [GO:0005325]; GO:0005324; GO:0015607; GO:0015245; GO:0005215; GO:0005319; GO:0003674; GO:0022892 [GO:0005515]; GO:0005488; GO:0003674 [GO:0005524]; GO:0032550; GO:0032559; GO:0035639; GO:0001883; GO:0032549; GO:0030554; GO:0032555; GO:0043168; GO:1901265; GO:0001882; GO:0017076; GO:0032553; GO:0043167; GO:0097159…	7.70336e+08																1337	149.482	8.92432
Q9M9K1	Probable 2,3-bisphosphoglycerate-independent phosphoglycerate mutase 2 OS=Arabidopsis thaliana GN=At3g08590 PE=1 SV=1 - [PMG2_ARATH]	50.2861	43.75	2	12	20	38	catalytic activity; metal ion binding	cytoplasm; cytosol; extracellular	metabolic process; development; response to stimulus	Pf01676; Pf06415	820006	[GO:0003824]; GO:0003674 [GO:0004619]; GO:0016868; GO:0016866; GO:0016853; GO:0003824; GO:0003674 [GO:0005737]; GO:0044424; GO:0005622; GO:0044464; GO:0005575; GO:0005623 [GO:0005829]; GO:0044444; GO:0005737; GO:0044424; GO:0005622; GO:0044464; GO:0005575; GO:0005623 [GO:0006007]; GO:0006006; GO:0019320; GO:0019318; GO:0046365; GO:0005996; GO:0044724; GO:0044723; GO:0016052; GO:0044712; GO:000597…	1909548932																560	60.726	5.84619
Q94K05	T-complex protein 1 subunit theta OS=Arabidopsis thaliana GN=CCT8 PE=1 SV=1 - [TCPQ_ARATH]	50.2465	38.07	1	16	16	33	nucleotide binding; protein binding	cytoplasm; cytosol; membrane	metabolic process; cell organization and biogenesis; response to stimulus; regulation of biological process	Pf00118	819549	[GO:0000085]; GO:0051319; GO:0051329; GO:0098763; GO:0022403; GO:0051325; GO:0000278; GO:0044848; GO:0007049; GO:0008150; GO:0044763; GO:0009987; GO:0044699 [GO:0000166]; GO:0036094; GO:1901265; GO:0005488; GO:0097159; GO:1901363; GO:0003674 [GO:0001510]; GO:0009451; GO:0043414; GO:0016070; GO:0043412; GO:0032259; GO:0044260; GO:0090304; GO:0043170; GO:0008152; GO:0044237; GO:0006139; GO:0071704;…	2.08829e+09																549	58.9022	5.35107
Q94AW8	Chaperone protein dnaJ 3 OS=Arabidopsis thaliana GN=ATJ3 PE=1 SV=2 - [DNAJ3_ARATH]	50.0651	27.62	4	4	12	26	nucleotide binding; protein binding; metal ion binding	cytoplasm; cytosol; membrane	metabolic process; response to stimulus; regulation of biological process	Pf00226; Pf00684; Pf01556	823531	[GO:0005524]; GO:0032550; GO:0032559; GO:0035639; GO:0001883; GO:0032549; GO:0030554; GO:0032555; GO:0043168; GO:1901265; GO:0001882; GO:0017076; GO:0032553; GO:0043167; GO:0097159; GO:1901363; GO:0036094; GO:0097367; GO:0000166; GO:0005488; GO:0003674 [GO:0005618]; GO:0030312; GO:0044464; GO:0071944; GO:0005575; GO:0005623 [GO:0005730]; GO:0031981; GO:0043232; GO:0044428; GO:0070013; GO:0043228;…	1.7942e+09																420	46.4148	6.11279
Q9ZU52	Probable fructose-bisphosphate aldolase 3, chloroplastic OS=Arabidopsis thaliana GN=FBA3 PE=1 SV=1 - [ALFC3_ARATH]	50.0183	42.97	3	11	13	32	catalytic activity	mitochondrion	metabolic process; response to stimulus	Pf00274	814643	[GO:0003824]; GO:0003674 [GO:0004332]; GO:0016832; GO:0016830; GO:0016829; GO:0003824; GO:0003674 [GO:0005739]; GO:0043231; GO:0044444; GO:0043227; GO:0043229; GO:0005737; GO:0044424; GO:0043226; GO:0005622; GO:0044464; GO:0005575; GO:0005623 [GO:0006007]; GO:0006006; GO:0019320; GO:0019318; GO:0046365; GO:0005996; GO:0044724; GO:0044723; GO:0016052; GO:0044712; GO:0005975; GO:0044710; GO:1901575…	7.73078e+09	0.865572	5	15.4328	0.725055	5	11.9034	0.327451	4	13.7714	1.14483	5	4.30931	1.29357	5	10.2616	391	42.3006	8.08936
Q94BQ2	26S protease regulatory subunit 8 homolog B OS=Arabidopsis thaliana GN=RPT6B PE=1 SV=1 - [PRS8B_ARATH]	49.943	44.39	2	1	14	32	nucleotide binding; catalytic activity	proteasome; nucleus; cytoplasm; cytosol	metabolic process; response to stimulus	Pf00004; Pf00910; Pf01057; Pf01078; Pf05496; Pf06068; Pf06414; Pf07724; Pf07726; Pf07728; Pf13191; Pf13207; Pf13401	832122	[GO:0000166]; GO:0036094; GO:1901265; GO:0005488; GO:0097159; GO:1901363; GO:0003674 [GO:0000502]; GO:0043234; GO:0044424; GO:0032991; GO:0005622; GO:0044464; GO:0005575; GO:0005623 [GO:0003678]; GO:0004386; GO:0017111; GO:0016462; GO:0016818; GO:0016817; GO:0016787; GO:0003824; GO:0003674 [GO:0005524]; GO:0032550; GO:0032559; GO:0035639; GO:0001883; GO:0032549; GO:0030554; GO:0032555; GO:0043168…	7.00717e+08																419	47.1267	8.5874
Q56YW9	Tubulin beta-2 chain OS=Arabidopsis thaliana GN=TUBB2 PE=2 SV=2 - [TBB2_ARATH]	49.9412	33.56	8	2	12	33	nucleotide binding; catalytic activity; structural molecule activity; protein binding	cytoplasm; Golgi; cytoskeleton; membrane	metabolic process; cellular component movement; response to stimulus; cell organization and biogenesis	Pf00091; Pf03953; Pf10644	836391	[GO:0000166]; GO:0036094; GO:1901265; GO:0005488; GO:0097159; GO:1901363; GO:0003674 [GO:0003924]; GO:0017111; GO:0016462; GO:0016818; GO:0016817; GO:0016787; GO:0003824; GO:0003674 [GO:0005198]; GO:0003674 [GO:0005200]; GO:0005198; GO:0003674 [GO:0005515]; GO:0005488; GO:0003674 [GO:0005525]; GO:0032550; GO:0032561; GO:0035639; GO:0001883; GO:0032549; GO:0019001; GO:0032555; GO:0043168; GO:19012…	3.96259e+09																450	50.701	4.80518
Q42521	Glutamate decarboxylase 1 OS=Arabidopsis thaliana GN=GAD1 PE=1 SV=2 - [DCE1_ARATH]	49.8993	19.52	7	7	9	32	catalytic activity; protein binding	cytosol	transport; metabolic process; response to stimulus; regulation of biological process; cell growth	Pf00282	831599	[GO:0000041]; GO:0030001; GO:0006812; GO:0006811; GO:0044765; GO:0006810; GO:1902578; GO:0051234; GO:0044699; GO:0051179; GO:0008150 [GO:0003824]; GO:0003674 [GO:0004351]; GO:0016831; GO:0016830; GO:0016829; GO:0003824; GO:0003674 [GO:0005516]; GO:0005515; GO:0005488; GO:0003674 [GO:0005829]; GO:0044444; GO:0005737; GO:0044424; GO:0005622; GO:0044464; GO:0005575; GO:0005623 [GO:0006536]; GO:00090…	1.27476e+09																502	57.03	5.52881
Q9LH76	Trifunctional UDP-glucose 4,6-dehydratase/UDP-4-keto-6-deoxy-D-glucose 3,5-epimerase/UDP-4-keto-L-rhamnose-reductase RHM3 OS=Arabidopsis thaliana GN=RHM3 PE=1 SV=1 - [RHM3_ARATH]	49.892	30.57	2	5	16	25	nucleotide binding; catalytic activity	cytosol	metabolic process	Pf01073; Pf01370; Pf02719; Pf04321; Pf07993	820707	[GO:0000166]; GO:0036094; GO:1901265; GO:0005488; GO:0097159; GO:1901363; GO:0003674 [GO:0000252]; GO:0016616; GO:0016614; GO:0016491; GO:0003824; GO:0003674 [GO:0003824]; GO:0003674 [GO:0003854]; GO:0033764; GO:0016229; GO:0016616; GO:0016491; GO:0016614; GO:0003824; GO:0003674 [GO:0004033]; GO:0016616; GO:0016614; GO:0016491; GO:0003824; GO:0003674 [GO:0004448]; GO:0016616; GO:0016614; GO:00164…	1.3778e+09																664	74.8666	6.55127
Q9SZ30	Imidazole glycerol phosphate synthase hisHF, chloroplastic OS=Arabidopsis thaliana GN=HISN4 PE=2 SV=1 - [HIS4_ARATH]	49.642	41.89	2	20	20	31	catalytic activity	cytoplasm	metabolic process	Pf00117; Pf00977; Pf01174; Pf07685	828797	[GO:0000105]; GO:0006547; GO:0018130; GO:0019438; GO:1901362; GO:1901607; GO:0052803; GO:1901605; GO:0044249; GO:0046483; GO:0006725; GO:1901360; GO:1901576; GO:0008652; GO:0034641; GO:1901564; GO:0006520; GO:0009058; GO:0044237; GO:0071704; GO:0046394; GO:1901566; GO:0006807; GO:0019752; GO:0044238; GO:0008152; GO:0009987; GO:0016053; GO:0043436; GO:0008150; GO:0006082; GO:0044283; GO:0044281; G…	1418902078																592	64.1529	6.75635
F4IW47	Transketolase-2, chloroplastic OS=Arabidopsis thaliana GN=TKL-2 PE=2 SV=1 - [TKTC2_ARATH]	49.5968	25.37	2	7	15	29	catalytic activity; metal ion binding	cytosol; membrane	metabolic process; response to stimulus	Pf00456; Pf02775; Pf02779; Pf02780	819137	[GO:0003824]; GO:0003674 [GO:0004802]; GO:0016744; GO:0016740; GO:0003824; GO:0003674 [GO:0005829]; GO:0044444; GO:0005737; GO:0044424; GO:0005622; GO:0044464; GO:0005575; GO:0005623 [GO:0008152]; GO:0008150 [GO:0009507]; GO:0009536; GO:0043231; GO:0044444; GO:0043227; GO:0043229; GO:0005737; GO:0044424; GO:0043226; GO:0005622; GO:0044464; GO:0005575; GO:0005623 [GO:0009535]; GO:0009534; GO:00444…	6.98501e+09																741	79.8721	6.58057
Q42479	Calcium-dependent protein kinase 3 OS=Arabidopsis thaliana GN=CPK3 PE=1 SV=1 - [CDPK3_ARATH]	49.5703	30.25	3	14	14	24	nucleotide binding; catalytic activity; metal ion binding; protein binding	nucleus; cytoplasm; vacuole; cytosol; membrane	metabolic process; response to stimulus; regulation of biological process	Pf00036; Pf00069; Pf07714; Pf13202; Pf13405; Pf13499; Pf13833; Pf14531	828465	[GO:0000166]; GO:0036094; GO:1901265; GO:0005488; GO:0097159; GO:1901363; GO:0003674 [GO:0004672]; GO:0016301; GO:0016773; GO:0016772; GO:0016740; GO:0003824; GO:0003674 [GO:0004674]; GO:0004672; GO:0016301; GO:0016773; GO:0016772; GO:0016740; GO:0003824; GO:0003674 [GO:0004683]; GO:0004674; GO:0004672; GO:0016301; GO:0016773; GO:0016772; GO:0016740; GO:0003824; GO:0003674 [GO:0005509]; GO:004687…	1.86948e+09																529	59.2987	6.3667
Q9C5Z1	Eukaryotic translation initiation factor 3 subunit B OS=Arabidopsis thaliana GN=TIF3B1 PE=1 SV=1 - [EIF3B_ARATH]	49.5581	29.63	3	3	17	34	nucleotide binding; RNA binding; protein binding	nucleus; cytoplasm; cytosol	cell organization and biogenesis; metabolic process; regulation of biological process	Pf00076; Pf04762; Pf08662	832826	[GO:0000166]; GO:0036094; GO:1901265; GO:0005488; GO:0097159; GO:1901363; GO:0003674 [GO:0001731]; GO:0006413; GO:0022618; GO:0006412; GO:0044237; GO:0022613; GO:0034622; GO:0071826; GO:0010467; GO:0034645; GO:0044267; GO:0008152; GO:0009987; GO:0044085; GO:0065003; GO:0043933; GO:0043170; GO:0009059; GO:0044249; GO:0044260; GO:0019538; GO:0008150; GO:0071840; GO:0022607; GO:0016043; GO:0071704; …	6.94941e+08																712	81.824	5.24951
P17597	Acetolactate synthase, chloroplastic OS=Arabidopsis thaliana GN=ALS PE=1 SV=1 - [ILVB_ARATH]	49.4275	27.46	1	15	15	30	metal ion binding; catalytic activity; nucleotide binding		metabolic process; response to stimulus	Pf00205; Pf02775; Pf02776	824015	[GO:0000287]; GO:0046872; GO:0043169; GO:0043167; GO:0005488; GO:0003674 [GO:0003824]; GO:0003674 [GO:0003984]; GO:0016744; GO:0016740; GO:0003824; GO:0003674 [GO:0004737]; GO:0016831; GO:0016830; GO:0016829; GO:0003824; GO:0003674 [GO:0008652]; GO:0006520; GO:0046394; GO:1901566; GO:0019752; GO:0044238; GO:1901564; GO:0016053; GO:1901576; GO:0043436; GO:0008152; GO:0006807; GO:0071704; GO:000608…	7.88341e+08																670	72.5392	6.65381
Q9FIE8	UDP-glucuronic acid decarboxylase 3 OS=Arabidopsis thaliana GN=UXS3 PE=1 SV=1 - [UXS3_ARATH]	49.1877	41.23	2	2	12	26	nucleotide binding; catalytic activity	cytoplasm; cytosol; membrane	metabolic process	Pf01073; Pf01370; Pf02719; Pf04321; Pf07993	836047	[GO:0000166]; GO:0036094; GO:1901265; GO:0005488; GO:0097159; GO:1901363; GO:0003674 [GO:0003824]; GO:0003674 [GO:0003854]; GO:0033764; GO:0016229; GO:0016616; GO:0016491; GO:0016614; GO:0003824; GO:0003674 [GO:0005737]; GO:0044424; GO:0005622; GO:0044464; GO:0005575; GO:0005623 [GO:0005829]; GO:0044444; GO:0005737; GO:0044424; GO:0005622; GO:0044464; GO:0005575; GO:0005623 [GO:0005886]; GO:00160…	1.83455e+09																342	38.5449	8.11865
Q9LP45	26S proteasome non-ATPase regulatory subunit 11 homolog OS=Arabidopsis thaliana GN=RPN6 PE=1 SV=1 - [PSD11_ARATH]	49.1738	36.28	1	12	12	25	protein binding	proteasome; nucleus; cytosol	metabolic process; response to stimulus; cell organization and biogenesis; regulation of biological process	Pf01399	839789	[GO:0000502]; GO:0043234; GO:0044424; GO:0032991; GO:0005622; GO:0044464; GO:0005575; GO:0005623 [GO:0005515]; GO:0005488; GO:0003674 [GO:0005634]; GO:0043231; GO:0043227; GO:0043229; GO:0043226; GO:0044424; GO:0005575; GO:0005622; GO:0044464; GO:0005623 [GO:0005829]; GO:0044444; GO:0005737; GO:0044424; GO:0005622; GO:0044464; GO:0005575; GO:0005623 [GO:0006457]; GO:0044267; GO:0019538; GO:004426…	1.8727e+09																419	46.7198	6.66846
A8MR97	Eukaryotic translation initiation factor 4G OS=Arabidopsis thaliana GN=EIF4G PE=1 SV=1 - [A8MR97_ARATH]	49.1732	11.03	3	16	16	27	DNA binding; RNA binding; protein binding	extracellular; cytoplasm	cell organization and biogenesis; metabolic process; regulation of biological process; response to stimulus	Pf02847; Pf02854	825194	[GO:0000226]; GO:0007010; GO:0007017; GO:1902589; GO:0006996; GO:0044763; GO:0016043; GO:0009987; GO:0044699; GO:0071840; GO:0008150 [GO:0000911]; GO:1902410; GO:0000278; GO:0000281; GO:0032506; GO:0061640; GO:1903047; GO:0007049; GO:0000910; GO:0022402; GO:0044763; GO:0051301; GO:0009987; GO:0044699; GO:0008150 [GO:0003677]; GO:0003676; GO:0097159; GO:1901363; GO:0005488; GO:0003674 [GO:0003723]…	6.19512e+08	1.01229	1		0.437269	1		0.209174	1		1.24163	1		1.96433	1		1723	187.434	7.7085
O24456	Guanine nucleotide-binding protein subunit beta-like protein A OS=Arabidopsis thaliana GN=RACK1A PE=1 SV=2 - [GBLPA_ARATH]	48.9971	52.6	1	12	15	28	nucleotide binding; signal transducer activity; protein binding; structural molecule activity; transporter activity	nucleus; cytoplasm; cytosol; membrane; ribosome	metabolic process; regulation of biological process; transport; response to stimulus	Pf00400	838388	[GO:0000166]; GO:0036094; GO:1901265; GO:0005488; GO:0097159; GO:1901363; GO:0003674 [GO:0004871]; GO:0060089; GO:0003674 [GO:0005078]; GO:0019900; GO:0032947; GO:0035591; GO:0019899; GO:0005198; GO:0005515; GO:0060090; GO:0003674; GO:0005488 [GO:0005215]; GO:0003674 [GO:0005363]; GO:0015154; GO:0015157; GO:0051119; GO:0015144; GO:0022891; GO:1901476; GO:0022857; GO:0022892; GO:0005215; GO:000367…	4.27249e+09																327	35.7252	7.7085
Q94AH6	Cullin-1 OS=Arabidopsis thaliana GN=CUL1 PE=1 SV=1 - [CUL1_ARATH]	48.8325	24.66	4	18	18	31	protein binding; catalytic activity	chromosome; nucleus; cytoplasm; cytosol; cytoskeleton	metabolic process; transport; cell organization and biogenesis; development; response to stimulus; regulation of biological process; cell division	Pf00888; Pf03450; Pf10557	825648	[GO:0000151]; GO:0044424; GO:1990234; GO:0005622; GO:0044464; GO:1902494; GO:0005575; GO:0005623; GO:0043234; GO:0032991 [GO:0000278]; GO:0007049; GO:0044763; GO:0009987; GO:0044699; GO:0008150 [GO:0000794]; GO:0000228; GO:0000793; GO:0005634; GO:0005694; GO:0031981; GO:0044428; GO:0043231; GO:0043232; GO:0070013; GO:0044446; GO:0043227; GO:0043229; GO:0043228; GO:0043233; GO:0044422; GO:0044424;…	5.90538e+08																738	86.2471	7.13721
P31168	Dehydrin COR47 OS=Arabidopsis thaliana GN=COR47 PE=1 SV=2 - [COR47_ARATH]	48.641	52.45	3	10	13	27		nucleus; Golgi; cytosol	metabolic process; transport; response to stimulus; cell organization and biogenesis; defense response	Pf00257	838632	[GO:0003674] [GO:0005634]; GO:0043231; GO:0043227; GO:0043229; GO:0043226; GO:0044424; GO:0005575; GO:0005622; GO:0044464; GO:0005623 [GO:0005794]; GO:0012505; GO:0043231; GO:0044444; GO:0044464; GO:0043227; GO:0043229; GO:0005737; GO:0044424; GO:0005575; GO:0005623; GO:0043226; GO:0005622 [GO:0005829]; GO:0044444; GO:0005737; GO:0044424; GO:0005622; GO:0044464; GO:0005575; GO:0005623 [GO:0006096…	9.63449e+09																265	29.8789	4.76709
Q9FK68	Ras-related protein RABA1c OS=Arabidopsis thaliana GN=RABA1C PE=2 SV=1 - [RAA1C_ARATH]	48.6343	49.54	6	3	10	21	nucleotide binding; catalytic activity	nucleus; endosome; vacuole; cytosol; membrane	transport; regulation of biological process; response to stimulus	Pf00025; Pf00071; Pf01926; Pf08477	834614	[GO:0000166]; GO:0036094; GO:1901265; GO:0005488; GO:0097159; GO:1901363; GO:0003674 [GO:0003924]; GO:0017111; GO:0016462; GO:0016818; GO:0016817; GO:0016787; GO:0003824; GO:0003674 [GO:0005525]; GO:0032550; GO:0032561; GO:0035639; GO:0001883; GO:0032549; GO:0019001; GO:0032555; GO:0043168; GO:1901265; GO:0001882; GO:0017076; GO:0032553; GO:0043167; GO:0097159; GO:1901363; GO:0036094; GO:0097367;…	3.54353e+09																216	23.855	5.88428
Q9SYM5	Trifunctional UDP-glucose 4,6-dehydratase/UDP-4-keto-6-deoxy-D-glucose 3,5-epimerase/UDP-4-keto-L-rhamnose-reductase RHM1 OS=Arabidopsis thaliana GN=RHM1 PE=1 SV=1 - [RHM1_ARATH]	48.485	27.2	1	6	16	30	nucleotide binding; catalytic activity	cytoplasm; cytosol	metabolic process; response to stimulus; regulation of biological process; transport; cell differentiation; cell organization and biogenesis	Pf01073; Pf01370; Pf02719; Pf04321; Pf07993; Pf13460	844193	[GO:0000166]; GO:0036094; GO:1901265; GO:0005488; GO:0097159; GO:1901363; GO:0003674 [GO:0000252]; GO:0016616; GO:0016614; GO:0016491; GO:0003824; GO:0003674 [GO:0003824]; GO:0003674 [GO:0003854]; GO:0033764; GO:0016229; GO:0016616; GO:0016491; GO:0016614; GO:0003824; GO:0003674 [GO:0004033]; GO:0016616; GO:0016614; GO:0016491; GO:0003824; GO:0003674 [GO:0004448]; GO:0016616; GO:0016614; GO:00164…	1.19276e+09																669	75.324	7.28369
Q9SVG4	Reticuline oxidase-like protein OS=Arabidopsis thaliana GN=At4g20830 PE=1 SV=2 - [RETOL_ARATH]	48.1988	26.84	6	14	14	30	catalytic activity; nucleotide binding	extracellular; mitochondrion; vacuole; cytosol; membrane	metabolic process; cell organization and biogenesis; transport; response to stimulus; regulation of biological process	Pf01565; Pf08031	827831	[GO:0002679]; GO:0002252; GO:0006952; GO:0045730; GO:0002376; GO:0006950; GO:0044710; GO:0008150; GO:0050896; GO:0008152; GO:0044699 [GO:0003824]; GO:0003674 [GO:0005576]; GO:0005575 [GO:0005623]; GO:0005575 [GO:0005739]; GO:0043231; GO:0044444; GO:0043227; GO:0043229; GO:0005737; GO:0044424; GO:0043226; GO:0005622; GO:0044464; GO:0005575; GO:0005623 [GO:0005773]; GO:0043231; GO:0044444; GO:00432…	1.0986e+09																570	63.5189	9.5835
Q9LHH7	Bifunctional protein FolD 2 OS=Arabidopsis thaliana GN=FOLD2 PE=2 SV=1 - [FOLD2_ARATH]	48.092	39.8	2	9	9	21	nucleotide binding; catalytic activity	cytoplasm; cytosol	metabolic process; transport	Pf00763; Pf02882	820409	[GO:0000166]; GO:0036094; GO:1901265; GO:0005488; GO:0097159; GO:1901363; GO:0003674 [GO:0003824]; GO:0003674 [GO:0004477]; GO:0019238; GO:0016814; GO:0016810; GO:0016787; GO:0003824; GO:0003674 [GO:0004488]; GO:0016646; GO:0016645; GO:0016491; GO:0003824; GO:0003674 [GO:0005623]; GO:0005575 [GO:0005737]; GO:0044424; GO:0005622; GO:0044464; GO:0005575; GO:0005623 [GO:0005829]; GO:0044444; GO:0005…	1.3369e+09																299	31.5699	8.1626
Q94AM1	Organellar oligopeptidase A, chloroplastic/mitochondrial OS=Arabidopsis thaliana GN=OOP PE=1 SV=1 - [OOPDA_ARATH]	48.0345	27.05	1	10	19	29	catalytic activity; metal ion binding	mitochondrion; organelle lumen; cytosol	metabolic process	Pf01432	836688	[GO:0004222]; GO:0004175; GO:0008237; GO:0070011; GO:0008233; GO:0016787; GO:0003824; GO:0003674 [GO:0005739]; GO:0043231; GO:0044444; GO:0043227; GO:0043229; GO:0005737; GO:0044424; GO:0043226; GO:0005622; GO:0044464; GO:0005575; GO:0005623 [GO:0005759]; GO:0044429; GO:0070013; GO:0005739; GO:0044444; GO:0044446; GO:0043233; GO:0043231; GO:0005737; GO:0044424; GO:0043229; GO:0044422; GO:0031974;…	2.03013e+09																791	88.7011	6.27783
Q93WJ8	Probable monodehydroascorbate reductase, cytoplasmic isoform 4 OS=Arabidopsis thaliana GN=At5g03630 PE=2 SV=1 - [MDAR4_ARATH]	47.9736	34.48	3	12	13	23	catalytic activity; nucleotide binding	cytoplasm; cytosol	metabolic process; response to stimulus	Pf00070; Pf07992	831774	[GO:0005737]; GO:0044424; GO:0005622; GO:0044464; GO:0005575; GO:0005623 [GO:0005829]; GO:0044444; GO:0005737; GO:0044424; GO:0005622; GO:0044464; GO:0005575; GO:0005623 [GO:0006598]; GO:0006595; GO:0042402; GO:0006576; GO:0009310; GO:0044106; GO:0009308; GO:1901565; GO:0034641; GO:1901564; GO:1901575; GO:0006807; GO:0044237; GO:0071704; GO:0009056; GO:0008152; GO:0009987; GO:0008150 [GO:0006970]…	998848787																435	47.4503	5.31299
P48641	Glutathione reductase, cytosolic OS=Arabidopsis thaliana GN=At3g24170 PE=2 SV=1 - [GSHRC_ARATH]	47.8937	28.86	11	15	15	28	antioxidant activity; catalytic activity; metal ion binding; nucleotide binding	cytoplasm; cytosol	metabolic process; cellular homeostasis; regulation of biological process; response to stimulus	Pf00070; Pf02852; Pf03486; Pf07992	822003	[GO:0004362]; GO:0015038; GO:0016209; GO:0016668; GO:0015037; GO:0003674; GO:0016651; GO:0016667; GO:0015036; GO:0016491; GO:0003824 [GO:0005737]; GO:0044424; GO:0005622; GO:0044464; GO:0005575; GO:0005623 [GO:0005777]; GO:0042579; GO:0043231; GO:0044444; GO:0043227; GO:0043229; GO:0005737; GO:0044424; GO:0043226; GO:0005622; GO:0044464; GO:0005575; GO:0005623 [GO:0005829]; GO:0044444; GO:0005737…	4205104770																499	53.8368	6.80029
F4JTH0	Aspartate aminotransferase OS=Arabidopsis thaliana GN=ASP5 PE=3 SV=1 - [F4JTH0_ARATH]	47.8274	50.45	4	17	18	26	catalytic activity	cytosol; extracellular	metabolic process; response to stimulus	Pf00155	829330	[GO:0003824]; GO:0003674 [GO:0004069]; GO:0008483; GO:0016769; GO:0016740; GO:0003824; GO:0003674 [GO:0005829]; GO:0044444; GO:0005737; GO:0044424; GO:0005622; GO:0044464; GO:0005575; GO:0005623 [GO:0006520]; GO:0019752; GO:0044238; GO:1901564; GO:0043436; GO:0008152; GO:0006807; GO:0071704; GO:0006082; GO:0008150; GO:0044237; GO:0044281; GO:0044763; GO:0009987; GO:0044710; GO:0044699 [GO:0008483…	7.0393e+09																448	49.2933	7.86963
O82663	Succinate dehydrogenase [ubiquinone] flavoprotein subunit 1, mitochondrial OS=Arabidopsis thaliana GN=SDH1-1 PE=1 SV=1 - [SDHA1_ARATH]	47.7883	31.23	2	14	14	27	catalytic activity; nucleotide binding; metal ion binding	mitochondrion; membrane; Golgi	metabolic process; transport	Pf00890; Pf02910	836809	[GO:0000104]; GO:0016627; GO:0016491; GO:0003824; GO:0003674 [GO:0005524]; GO:0032550; GO:0032559; GO:0035639; GO:0001883; GO:0032549; GO:0030554; GO:0032555; GO:0043168; GO:1901265; GO:0001882; GO:0017076; GO:0032553; GO:0043167; GO:0097159; GO:1901363; GO:0036094; GO:0097367; GO:0000166; GO:0005488; GO:0003674 [GO:0005618]; GO:0030312; GO:0044464; GO:0071944; GO:0005575; GO:0005623 [GO:0005739]…	1.04539e+09																634	69.6123	6.29053
Q7DLG4	Arginyl-tRNA synthetase OS=Arabidopsis thaliana PE=3 SV=1 - [Q7DLG4_ARATH]	47.7527	38.14	3	12	19	27	nucleotide binding; catalytic activity	cytoplasm	metabolic process	Pf00750; Pf03485; Pf05746		[GO:0000166]; GO:0036094; GO:1901265; GO:0005488; GO:0097159; GO:1901363; GO:0003674 [GO:0004812]; GO:0016876; GO:0016875; GO:0016874; GO:0003824; GO:0003674 [GO:0004814]; GO:0004812; GO:0016876; GO:0016875; GO:0016874; GO:0003824; GO:0003674 [GO:0005524]; GO:0032550; GO:0032559; GO:0035639; GO:0001883; GO:0032549; GO:0030554; GO:0032555; GO:0043168; GO:1901265; GO:0001882; GO:0017076; GO:0032553…	960917768																590	66.282	6.49365
Q9ZVI9	Ethanolamine-phosphate cytidylyltransferase OS=Arabidopsis thaliana GN=PECT1 PE=1 SV=1 - [PECT1_ARATH]	47.7031	24.94	1	8	8	23	catalytic activity	nucleus; mitochondrion; membrane	metabolic process	Pf01467	818449	[GO:0003824]; GO:0003674 [GO:0004306]; GO:0070567; GO:0016779; GO:0016772; GO:0016740; GO:0003824; GO:0003674 [GO:0005634]; GO:0043231; GO:0043227; GO:0043229; GO:0043226; GO:0044424; GO:0005575; GO:0005622; GO:0044464; GO:0005623 [GO:0005739]; GO:0043231; GO:0044444; GO:0043227; GO:0043229; GO:0005737; GO:0044424; GO:0043226; GO:0005622; GO:0044464; GO:0005575; GO:0005623 [GO:0005741]; GO:003196…	2.27675e+09																421	46.948	7.60596
Q1JPL7	Pectinesterase/pectinesterase inhibitor 18 OS=Arabidopsis thaliana GN=PME18 PE=1 SV=3 - [PME18_ARATH]	47.6834	22.44	1	9	9	21	enzyme regulator activity; catalytic activity	extracellular; membrane; cytosol	defense response; response to stimulus; regulation of biological process; cell organization and biogenesis; metabolic process	Pf01095; Pf04043	837701	[GO:0004857]; GO:0030234; GO:0098772; GO:0003674 [GO:0005576]; GO:0005575 [GO:0005618]; GO:0030312; GO:0044464; GO:0071944; GO:0005575; GO:0005623 [GO:0005774]; GO:0044437; GO:0098588; GO:0098805; GO:0005773; GO:0044444; GO:0044446; GO:0031090; GO:0016020; GO:0043231; GO:0005737; GO:0044424; GO:0043229; GO:0044422; GO:0043227; GO:0005575; GO:0005622; GO:0044464; GO:0043226; GO:0005623 [GO:0005829…	1.56266e+09																557	61.6485	8.77783
F4IXW2	Brefeldin A-inhibited guanine nucleotide-exchange protein 5 OS=Arabidopsis thaliana GN=BIG5 PE=1 SV=2 - [BIG5_ARATH]	47.5617	14.38	1	19	19	27	protein binding	cytoplasm; endosome; Golgi; cytosol; membrane	transport; response to stimulus; regulation of biological process; defense response	Pf01369; Pf09324; Pf12783		[GO:0002376]; GO:0008150 [GO:0005085]; GO:0098772; GO:0003674 [GO:0005086]; GO:0005085; GO:0098772; GO:0003674 [GO:0005488]; GO:0003674 [GO:0005515]; GO:0005488; GO:0003674 [GO:0005737]; GO:0044424; GO:0005622; GO:0044464; GO:0005575; GO:0005623 [GO:0005768]; GO:0012505; GO:0043231; GO:0044444; GO:0044464; GO:0043227; GO:0043229; GO:0005737; GO:0044424; GO:0005575; GO:0005623; GO:0043226; GO:0005…	7.67681e+08																1739	192.76	5.57959
Q93VR3	GDP-mannose 3,5-epimerase OS=Arabidopsis thaliana GN=At5g28840 PE=1 SV=1 - [GME_ARATH]	47.4923	38.2	1	13	13	26	nucleotide binding; catalytic activity	cytoplasm; cytosol	metabolic process	Pf01073; Pf01370; Pf02719; Pf07993; Pf13460	833002	[GO:0000166]; GO:0036094; GO:1901265; GO:0005488; GO:0097159; GO:1901363; GO:0003674 [GO:0003824]; GO:0003674 [GO:0003854]; GO:0033764; GO:0016229; GO:0016616; GO:0016491; GO:0016614; GO:0003824; GO:0003674 [GO:0005737]; GO:0044424; GO:0005622; GO:0044464; GO:0005575; GO:0005623 [GO:0005829]; GO:0044444; GO:0005737; GO:0044424; GO:0005622; GO:0044464; GO:0005575; GO:0005623 [GO:0006694]; GO:00082…	1023799032																377	42.731	6.21436
F4JL11	Importin subunit alpha-2 OS=Arabidopsis thaliana GN=IMPA2 PE=1 SV=1 - [IMPA2_ARATH]	47.4601	37.01	3	11	16	27	protein binding; transporter activity	nucleus; cytoplasm; cytosol	transport; metabolic process	Pf00514; Pf01602; Pf01749; Pf02985; Pf13513; Pf13646	827302	[GO:0005488]; GO:0003674 [GO:0005515]; GO:0005488; GO:0003674 [GO:0005623]; GO:0005575 [GO:0005634]; GO:0043231; GO:0043227; GO:0043229; GO:0043226; GO:0044424; GO:0005575; GO:0005622; GO:0044464; GO:0005623 [GO:0005635]; GO:0012505; GO:0031967; GO:0044428; GO:0044464; GO:0031975; GO:0043227; GO:0044446; GO:0005634; GO:0005575; GO:0005623; GO:0043226; GO:0043229; GO:0044422; GO:0044424; GO:004323…	3.42983e+09																535	58.8703	5.09717
Q42262	40S ribosomal protein S3a-2 OS=Arabidopsis thaliana GN=RPS3AB PE=2 SV=3 - [RS3A2_ARATH]	47.4313	47.33	5	5	10	29	structural molecule activity	cytoplasm; Golgi; cytosol; ribosome; membrane	metabolic process	Pf01015	829619	[GO:0001510]; GO:0009451; GO:0043414; GO:0016070; GO:0043412; GO:0032259; GO:0044260; GO:0090304; GO:0043170; GO:0008152; GO:0044237; GO:0006139; GO:0071704; GO:0008150; GO:0009987; GO:0006725; GO:0034641; GO:0044238; GO:0046483; GO:1901360; GO:0006807 [GO:0002181]; GO:0006412; GO:0010467; GO:0034645; GO:0044267; GO:0043170; GO:0009059; GO:0044249; GO:0044260; GO:0019538; GO:0071704; GO:1901576; …	7.63085e+09																262	29.7848	9.74463
Q8LA13	DEAD-box ATP-dependent RNA helicase 11 OS=Arabidopsis thaliana GN=RH11 PE=1 SV=1 - [RH11_ARATH]	47.4189	30.07	1	8	15	24	nucleotide binding; RNA binding; catalytic activity	cytosol; membrane	metabolic process	Pf00270; Pf00271	825020	[GO:0000166]; GO:0036094; GO:1901265; GO:0005488; GO:0097159; GO:1901363; GO:0003674 [GO:0003676]; GO:0097159; GO:1901363; GO:0005488; GO:0003674 [GO:0003723]; GO:0003676; GO:0097159; GO:1901363; GO:0005488; GO:0003674 [GO:0004386]; GO:0017111; GO:0016462; GO:0016818; GO:0016817; GO:0016787; GO:0003824; GO:0003674 [GO:0005524]; GO:0032550; GO:0032559; GO:0035639; GO:0001883; GO:0032549; GO:003055…	1.74888e+09																612	65.9846	6.68311
O80983	ATP-dependent zinc metalloprotease FTSH 4, mitochondrial OS=Arabidopsis thaliana GN=FTSH4 PE=1 SV=2 - [FTSH4_ARATH]	47.3952	20.64	3	10	11	19	nucleotide binding; catalytic activity; metal ion binding	mitochondrion; membrane	metabolic process	Pf00004; Pf01434	817154	[GO:0000166]; GO:0036094; GO:1901265; GO:0005488; GO:0097159; GO:1901363; GO:0003674 [GO:0004176]; GO:0042623; GO:0070011; GO:0016887; GO:0008233; GO:0017111; GO:0016787; GO:0016462; GO:0003824; GO:0016818; GO:0003674; GO:0016817 [GO:0004222]; GO:0004175; GO:0008237; GO:0070011; GO:0008233; GO:0016787; GO:0003824; GO:0003674 [GO:0004252]; GO:0004175; GO:0008236; GO:0070011; GO:0017171; GO:0008233…	4.83185e+08																717	77.2263	8.6167
Q9SCM3	40S ribosomal protein S2-4 OS=Arabidopsis thaliana GN=RPS2D PE=2 SV=1 - [RS24_ARATH]	47.3763	34.06	1	1	9	28	RNA binding; structural molecule activity	ribosome; membrane	metabolic process	Pf00333; Pf03719	824916	[GO:0001510]; GO:0009451; GO:0043414; GO:0016070; GO:0043412; GO:0032259; GO:0044260; GO:0090304; GO:0043170; GO:0008152; GO:0044237; GO:0006139; GO:0071704; GO:0008150; GO:0009987; GO:0006725; GO:0034641; GO:0044238; GO:0046483; GO:1901360; GO:0006807 [GO:0003723]; GO:0003676; GO:0097159; GO:1901363; GO:0005488; GO:0003674 [GO:0003735]; GO:0005198; GO:0003674 [GO:0005622]; GO:0044464; GO:0005575…	5.25951e+09																276	30.0972	10.1841
Q93VP3	Eukaryotic translation initiation factor 5A-2 OS=Arabidopsis thaliana GN=ELF5A-2 PE=1 SV=1 - [IF5A2_ARATH]	47.301	49.06	4	5	8	34	RNA binding	nucleus; cytoplasm; Golgi	metabolic process; response to stimulus; cell death; defense response; regulation of biological process	Pf01287; Pf08207	839203	[GO:0003723]; GO:0003676; GO:0097159; GO:1901363; GO:0005488; GO:0003674 [GO:0003743]; GO:0008135; GO:0003723; GO:0003676; GO:0097159; GO:1901363; GO:0005488; GO:0003674 [GO:0003746]; GO:0008135; GO:0003723; GO:0003676; GO:0097159; GO:1901363; GO:0005488; GO:0003674 [GO:0005634]; GO:0043231; GO:0043227; GO:0043229; GO:0043226; GO:0044424; GO:0005575; GO:0005622; GO:0044464; GO:0005623 [GO:0005737…	9.90502e+09																159	17.1294	5.93506
Q944P7	Leucine aminopeptidase 3, chloroplastic OS=Arabidopsis thaliana GN=At4g30920 PE=2 SV=2 - [AMPL3_ARATH]	47.2106	35.33	3	4	15	23	catalytic activity; metal ion binding	cytoplasm; vacuole; cytosol	metabolic process	Pf00883; Pf02789	829216	[GO:0004177]; GO:0008238; GO:0070011; GO:0008233; GO:0016787; GO:0003824; GO:0003674 [GO:0005622]; GO:0044464; GO:0005575; GO:0005623 [GO:0005737]; GO:0044424; GO:0005622; GO:0044464; GO:0005575; GO:0005623 [GO:0005773]; GO:0043231; GO:0044444; GO:0043227; GO:0043229; GO:0005737; GO:0044424; GO:0043226; GO:0005622; GO:0044464; GO:0005575; GO:0005623 [GO:0005829]; GO:0044444; GO:0005737; GO:004442…	1.6419e+09																583	61.2682	7.07861
Q9ZVD0	Serrate RNA effector molecule OS=Arabidopsis thaliana GN=SE PE=1 SV=2 - [SRRT_ARATH]	47.0702	20.97	1	14	14	25	DNA binding; protein binding; metal ion binding	nucleus; cytosol	metabolic process; regulation of biological process; response to stimulus; cell organization and biogenesis	Pf12066	817252	[GO:0000398]; GO:0000377; GO:0006397; GO:0000375; GO:0006396; GO:0016071; GO:0008380; GO:0010467; GO:0016070; GO:0043170; GO:0044260; GO:0090304; GO:0071704; GO:0044237; GO:0006139; GO:0008152; GO:0009987; GO:0006725; GO:0034641; GO:0044238; GO:0046483; GO:1901360; GO:0008150; GO:0006807 [GO:0003677]; GO:0003676; GO:0097159; GO:1901363; GO:0005488; GO:0003674 [GO:0003700]; GO:0001071; GO:0003674 …	9.13242e+08																720	81.0485	8.38232
F4JVN6	Tripeptidyl-peptidase 2 OS=Arabidopsis thaliana GN=TPP2 PE=1 SV=1 - [TPPII_ARATH]	46.8447	21.09	1	24	24	35	catalytic activity	cytoplasm; vacuole; membrane; cytosol; ribosome	metabolic process; response to stimulus	Pf00082; Pf12580; Pf14265	827833	[GO:0004177]; GO:0008238; GO:0070011; GO:0008233; GO:0016787; GO:0003824; GO:0003674 [GO:0004252]; GO:0004175; GO:0008236; GO:0070011; GO:0017171; GO:0008233; GO:0016787; GO:0003824; GO:0003674 [GO:0005737]; GO:0044424; GO:0005622; GO:0044464; GO:0005575; GO:0005623 [GO:0005773]; GO:0043231; GO:0044444; GO:0043227; GO:0043229; GO:0005737; GO:0044424; GO:0043226; GO:0005622; GO:0044464; GO:0005575…	1.0254e+09																1380	152.273	6.07471
O82392	Phosphomethylpyrimidine synthase, chloroplastic OS=Arabidopsis thaliana GN=THIC PE=1 SV=1 - [THIC_ARATH]	46.8098	29.66	1	14	14	30	catalytic activity; metal ion binding		metabolic process; response to stimulus; regulation of biological process	Pf01964; Pf13667	817513	[GO:0000023]; GO:0005984; GO:0009311; GO:0044262; GO:0044763; GO:0044723; GO:0005975; GO:0044237; GO:0009987; GO:0044699; GO:0044710; GO:0044238; GO:0071704; GO:0008152; GO:0008150 [GO:0003824]; GO:0003674 [GO:0006098]; GO:0006739; GO:0019682; GO:0019693; GO:0051156; GO:0046496; GO:0006081; GO:0006796; GO:0019637; GO:1901135; GO:0019362; GO:0044237; GO:0044710; GO:0044763; GO:0071704; GO:0006793;…	9.67295e+08																644	71.941	6.44287
P68209	Succinyl-CoA ligase [ADP-forming] subunit alpha-1, mitochondrial OS=Arabidopsis thaliana GN=At5g08300 PE=1 SV=1 - [SUCA1_ARATH]	46.8089	33.43	1	4	9	27	nucleotide binding; catalytic activity; metal ion binding	mitochondrion; cytosol	metabolic process; defense response; response to stimulus; cell organization and biogenesis	Pf00549; Pf02629; Pf13607	830726	[GO:0000166]; GO:0036094; GO:1901265; GO:0005488; GO:0097159; GO:1901363; GO:0003674 [GO:0003824]; GO:0003674 [GO:0003878]; GO:0046912; GO:0016746; GO:0016740; GO:0003824; GO:0003674 [GO:0004775]; GO:0004774; GO:0016405; GO:0016878; GO:0016877; GO:0016874; GO:0003824; GO:0003674 [GO:0004776]; GO:0004774; GO:0016405; GO:0016878; GO:0016877; GO:0016874; GO:0003824; GO:0003674 [GO:0005507]; GO:00469…	2.21594e+09																347	36.1286	8.26514
Q9FJD4	Importin subunit beta-1 OS=Arabidopsis thaliana GN=KPNB1 PE=1 SV=1 - [IMB1_ARATH]	46.7418	19.54	2	14	14	24	protein binding; transporter activity	nucleus; cytoplasm; cytosol	cell organization and biogenesis; transport; metabolic process	Pf03810; Pf13513	835429	[GO:0000059]; GO:0006606; GO:0043623; GO:0006886; GO:0017038; GO:0034504; GO:0044744; GO:0072594; GO:1902580; GO:1902593; GO:0006461; GO:0034622; GO:0015031; GO:0034613; GO:0046907; GO:0044765; GO:0033365; GO:0006605; GO:0051169; GO:0045184; GO:0051641; GO:1902578; GO:0051170; GO:1902582; GO:0065003; GO:0070271; GO:0071822; GO:0008104; GO:0071702; GO:0070727; GO:0006810; GO:0051649; GO:0051234; G…	5.68532e+08																870	96.1973	4.80518
Q56WN1	Glutamine synthetase cytosolic isozyme 1-1 OS=Arabidopsis thaliana GN=GLN1-1 PE=1 SV=2 - [GLN11_ARATH]	46.7124	21.91	2	4	6	27	nucleotide binding; catalytic activity; metal ion binding; protein binding	cytoplasm; cytosol; membrane; ribosome	metabolic process; response to stimulus	Pf00120; Pf03951	833738	[GO:0000166]; GO:0036094; GO:1901265; GO:0005488; GO:0097159; GO:1901363; GO:0003674 [GO:0003824]; GO:0003674 [GO:0004356]; GO:0016211; GO:0016880; GO:0016879; GO:0016874; GO:0003824; GO:0003674 [GO:0005507]; GO:0046914; GO:0046872; GO:0043169; GO:0043167; GO:0005488; GO:0003674 [GO:0005515]; GO:0005488; GO:0003674 [GO:0005524]; GO:0032550; GO:0032559; GO:0035639; GO:0001883; GO:0032549; GO:00305…	3.27652e+09																356	39.0904	5.46533
P34795	Glucose-6-phosphate isomerase, cytosolic OS=Arabidopsis thaliana GN=PGIC PE=1 SV=1 - [G6PI_ARATH]	46.5346	35.18	2	17	17	22	catalytic activity	cytoplasm; cytosol	metabolic process; response to stimulus; defense response	Pf00342	834283	[GO:0004347]; GO:0016861; GO:0016860; GO:0016853; GO:0003824; GO:0003674 [GO:0005737]; GO:0044424; GO:0005622; GO:0044464; GO:0005575; GO:0005623 [GO:0005829]; GO:0044444; GO:0005737; GO:0044424; GO:0005622; GO:0044464; GO:0005575; GO:0005623 [GO:0006094]; GO:0006006; GO:0019319; GO:0019318; GO:0046364; GO:0005996; GO:0016051; GO:0044723; GO:0044711; GO:1901576; GO:0005975; GO:0044710; GO:0009058…	8.76017e+08																560	61.6787	6.65381
Q9LUW5	DEAD-box ATP-dependent RNA helicase 53 OS=Arabidopsis thaliana GN=RH53 PE=2 SV=1 - [RH53_ARATH]	46.4574	30.52	1	11	16	32	nucleotide binding; DNA binding; RNA binding; catalytic activity	nucleus; mitochondrion	metabolic process; response to stimulus	Pf00270; Pf00271; Pf04851; Pf14617	821802	[GO:0000166]; GO:0036094; GO:1901265; GO:0005488; GO:0097159; GO:1901363; GO:0003674 [GO:0000373]; GO:0000377; GO:0000375; GO:0008380; GO:0006396; GO:0010467; GO:0016070; GO:0043170; GO:0044260; GO:0090304; GO:0071704; GO:0044237; GO:0006139; GO:0008152; GO:0009987; GO:0006725; GO:0034641; GO:0044238; GO:0046483; GO:1901360; GO:0008150; GO:0006807 [GO:0003676]; GO:0097159; GO:1901363; GO:0005488;…	2837946000																616	65.3191	9.29053
Q94F20	At5g25460 OS=Arabidopsis thaliana GN=At5g25460 PE=2 SV=1 - [Q94F20_ARATH]	46.4201	37.94	12	12	12	28		extracellular	response to stimulus	Pf04862	832620	[GO:0003674] [GO:0005576]; GO:0005575 [GO:0009505]; GO:0005618; GO:0030312; GO:0044464; GO:0071944; GO:0005575; GO:0005623 [GO:0009506]; GO:0005911; GO:0055044; GO:0030054; GO:0005575 [GO:0010015]; GO:0009653; GO:0044767; GO:0048364; GO:0032502; GO:0048856; GO:0044699; GO:0022622; GO:0048513; GO:0008150; GO:0048731; GO:0007275; GO:0044707; GO:0032501 [GO:0080167]; GO:0009628; GO:0050896; GO:00081…	4.35072e+09	0.932152	1		0.760292	1		0.199188	1		1.35909	1		2.34446	1		369	39.9525	7.35693
O80448	Pyridoxal 5'-phosphate synthase subunit PDX1.1 OS=Arabidopsis thaliana GN=PDX11 PE=1 SV=1 - [PDX11_ARATH]	46.3341	35.92	2	5	10	19	catalytic activity; protein binding; nucleotide binding	cytoplasm; cytosol	metabolic process	Pf00218; Pf01207; Pf01680	818402	[GO:0003824]; GO:0003674 [GO:0005737]; GO:0044424; GO:0005622; GO:0044464; GO:0005575; GO:0005623 [GO:0005829]; GO:0044444; GO:0005737; GO:0044424; GO:0005622; GO:0044464; GO:0005575; GO:0005623 [GO:0008033]; GO:0006399; GO:0034470; GO:0034660; GO:0006396; GO:0016070; GO:0010467; GO:0044260; GO:0090304; GO:0043170; GO:0044237; GO:0006139; GO:0071704; GO:0008152; GO:0009987; GO:0006725; GO:0034641…	2348918517																309	32.8409	5.99854
P40941	ADP,ATP carrier protein 2, mitochondrial OS=Arabidopsis thaliana GN=AAC2 PE=2 SV=2 - [ADT2_ARATH]	46.2163	22.86	2	4	9	38	transporter activity; metal ion binding; protein binding	cytoplasm; mitochondrion; membrane	metabolic process; cell organization and biogenesis; transport; regulation of biological process	Pf00153	831193	[GO:0005215]; GO:0003674 [GO:0005471]; GO:0005347; GO:0015217; GO:0015301; GO:0000295; GO:0005346; GO:0008514; GO:0015211; GO:0008509; GO:0015297; GO:0015216; GO:1901505; GO:0005337; GO:0015075; GO:0015291; GO:0015215; GO:0005215; GO:0015932; GO:0022891; GO:0022804; GO:0015605; GO:0003674; GO:0022857; GO:0022892; GO:1901677 [GO:0005507]; GO:0046914; GO:0046872; GO:0043169; GO:0043167; GO:0005488;…	6.76078e+09																385	41.7196	9.78857
Q8LB37	Mevalonate diphosphate decarboxylase OS=Arabidopsis thaliana PE=2 SV=1 - [Q8LB37_ARATH]	46.1967	37.38	2	7	12	26	catalytic activity; nucleotide binding	cytosol	metabolic process			[GO:0004163]; GO:0016831; GO:0016830; GO:0016829; GO:0003824; GO:0003674 [GO:0005524]; GO:0032550; GO:0032559; GO:0035639; GO:0001883; GO:0032549; GO:0030554; GO:0032555; GO:0043168; GO:1901265; GO:0001882; GO:0017076; GO:0032553; GO:0043167; GO:0097159; GO:1901363; GO:0036094; GO:0097367; GO:0000166; GO:0005488; GO:0003674 [GO:0005829]; GO:0044444; GO:0005737; GO:0044424; GO:0005622; GO:0044464;…	1.63012e+09																404	44.5847	6.97607
P46422	Glutathione S-transferase F2 OS=Arabidopsis thaliana GN=GSTF2 PE=1 SV=3 - [GSTF2_ARATH]	46.172	68.4	6	10	12	30	catalytic activity; antioxidant activity; protein binding	cytoplasm; vacuole; endoplasmic reticulum; cytosol; membrane; extracellular	response to stimulus; defense response; metabolic process; regulation of biological process	Pf00043; Pf02798; Pf13409; Pf13410; Pf13417	827931	[GO:0004364]; GO:0016765; GO:0016740; GO:0003824; GO:0003674 [GO:0004601]; GO:0016209; GO:0016684; GO:0003674; GO:0016491; GO:0003824 [GO:0005515]; GO:0005488; GO:0003674 [GO:0005737]; GO:0044424; GO:0005622; GO:0044464; GO:0005575; GO:0005623 [GO:0005773]; GO:0043231; GO:0044444; GO:0043227; GO:0043229; GO:0005737; GO:0044424; GO:0043226; GO:0005622; GO:0044464; GO:0005575; GO:0005623 [GO:000578…	3.82947e+09																212	24.1136	6.354
Q9SN95	UDP-glucuronic acid decarboxylase 5 OS=Arabidopsis thaliana GN=UXS5 PE=2 SV=1 - [UXS5_ARATH]	45.9084	41.64	2	2	12	27	nucleotide binding; catalytic activity	cytoplasm; cytosol; membrane	metabolic process; response to stimulus	Pf01073; Pf01370; Pf02719; Pf04321; Pf07993	823794	[GO:0000166]; GO:0036094; GO:1901265; GO:0005488; GO:0097159; GO:1901363; GO:0003674 [GO:0003824]; GO:0003674 [GO:0003854]; GO:0033764; GO:0016229; GO:0016616; GO:0016491; GO:0016614; GO:0003824; GO:0003674 [GO:0005737]; GO:0044424; GO:0005622; GO:0044464; GO:0005575; GO:0005623 [GO:0005829]; GO:0044444; GO:0005737; GO:0044424; GO:0005622; GO:0044464; GO:0005575; GO:0005623 [GO:0005886]; GO:00160…	1.57456e+09																341	38.3647	7.51807
Q39230	Serine--tRNA ligase OS=Arabidopsis thaliana GN=At5g27470 PE=2 SV=1 - [SYS_ARATH]	45.8843	37.25	1	17	17	32	nucleotide binding; catalytic activity	cytoplasm; cytosol	metabolic process; response to stimulus	Pf00587; Pf02403	832806	[GO:0000166]; GO:0036094; GO:1901265; GO:0005488; GO:0097159; GO:1901363; GO:0003674 [GO:0004812]; GO:0016876; GO:0016875; GO:0016874; GO:0003824; GO:0003674 [GO:0004828]; GO:0004812; GO:0016876; GO:0016875; GO:0016874; GO:0003824; GO:0003674 [GO:0005524]; GO:0032550; GO:0032559; GO:0035639; GO:0001883; GO:0032549; GO:0030554; GO:0032555; GO:0043168; GO:1901265; GO:0001882; GO:0017076; GO:0032553…	3.07452e+09																451	51.5963	6.66846
O04487	Probable elongation factor 1-gamma 1 OS=Arabidopsis thaliana GN=At1g09640 PE=2 SV=1 - [EF1G1_ARATH]	45.8513	33.57	4	5	13	38	RNA binding; protein binding	cytoplasm; vacuole; cytosol; membrane	metabolic process	Pf00043; Pf00647; Pf02798; Pf13409; Pf13410; Pf13417; Pf14497	837491	[GO:0003746]; GO:0008135; GO:0003723; GO:0003676; GO:0097159; GO:1901363; GO:0005488; GO:0003674 [GO:0005515]; GO:0005488; GO:0003674 [GO:0005737]; GO:0044424; GO:0005622; GO:0044464; GO:0005575; GO:0005623 [GO:0005773]; GO:0043231; GO:0044444; GO:0043227; GO:0043229; GO:0005737; GO:0044424; GO:0043226; GO:0005622; GO:0044464; GO:0005575; GO:0005623 [GO:0005829]; GO:0044444; GO:0005737; GO:004442…	5.74583e+09																414	46.6306	5.47803
P34066	Proteasome subunit alpha type-1-A OS=Arabidopsis thaliana GN=PAF1 PE=1 SV=3 - [PSA1A_ARATH]	45.7288	50.36	2	10	10	24	catalytic activity	proteasome; nucleus; cytoplasm; cytosol; membrane	metabolic process; cell organization and biogenesis; response to stimulus	Pf00227; Pf10584	834290	[GO:0000502]; GO:0043234; GO:0044424; GO:0032991; GO:0005622; GO:0044464; GO:0005575; GO:0005623 [GO:0004175]; GO:0070011; GO:0008233; GO:0016787; GO:0003824; GO:0003674 [GO:0004298]; GO:0004175; GO:0070003; GO:0070011; GO:0008233; GO:0016787; GO:0003824; GO:0003674 [GO:0005634]; GO:0043231; GO:0043227; GO:0043229; GO:0043226; GO:0044424; GO:0005575; GO:0005622; GO:0044464; GO:0005623 [GO:0005737…	1.27633e+09																278	30.4571	5.08447
Q9S7B5	Threonine synthase 1, chloroplastic OS=Arabidopsis thaliana GN=TS1 PE=1 SV=1 - [THRC1_ARATH]	45.7101	32.32	1	14	15	33	catalytic activity	cytoplasm; cytosol	metabolic process	Pf00291	829106	[GO:0003824]; GO:0003674 [GO:0004795]; GO:0016838; GO:0016835; GO:0016829; GO:0003824; GO:0003674 [GO:0005737]; GO:0044424; GO:0005622; GO:0044464; GO:0005575; GO:0005623 [GO:0005829]; GO:0044444; GO:0005737; GO:0044424; GO:0005622; GO:0044464; GO:0005575; GO:0005623 [GO:0006520]; GO:0019752; GO:0044238; GO:1901564; GO:0043436; GO:0008152; GO:0006807; GO:0071704; GO:0006082; GO:0008150; GO:004423…	1.44702e+09																526	57.74	7.41553
Q06588	1-aminocyclopropane-1-carboxylate oxidase 4 OS=Arabidopsis thaliana GN=ACO4 PE=1 SV=2 - [ACCO4_ARATH]	45.6824	16.1	1	2	4	27	catalytic activity; metal ion binding	cytoplasm	metabolic process; regulation of biological process; response to stimulus; cell organization and biogenesis; transport; defense response; cellular homeostasis	Pf03171; Pf14226	839345	[GO:0000165]; GO:0023014; GO:0035556; GO:0006468; GO:0007165; GO:0044710; GO:0044763; GO:0006464; GO:0016310; GO:0007154; GO:0044700; GO:0050794; GO:0051716; GO:0008152; GO:0044699; GO:0009987; GO:0036211; GO:0044267; GO:0006796; GO:0023052; GO:0050789; GO:0050896; GO:0008150; GO:0019538; GO:0043412; GO:0044260; GO:0006793; GO:0065007; GO:0043170; GO:0044238; GO:0044237; GO:0071704 [GO:0002831]; …	6.55907e+09																323	36.6535	5.36377
Q9MAK9	26S protease regulatory subunit S10B homolog B OS=Arabidopsis thaliana GN=RPT4B PE=1 SV=1 - [PS10B_ARATH]	45.6338	48.12	3	3	16	30	nucleotide binding; catalytic activity; RNA binding; protein binding	proteasome; nucleus; cytoplasm; cytosol; membrane	metabolic process; response to stimulus; regulation of biological process; transport	Pf00004; Pf00006; Pf00158; Pf00910; Pf01057; Pf01078; Pf05496; Pf06068; Pf07724; Pf07726; Pf07728; Pf13191; Pf13401	841065	[GO:0000166]; GO:0036094; GO:1901265; GO:0005488; GO:0097159; GO:1901363; GO:0003674 [GO:0000502]; GO:0043234; GO:0044424; GO:0032991; GO:0005622; GO:0044464; GO:0005575; GO:0005623 [GO:0003678]; GO:0004386; GO:0017111; GO:0016462; GO:0016818; GO:0016817; GO:0016787; GO:0003824; GO:0003674 [GO:0003723]; GO:0003676; GO:0097159; GO:1901363; GO:0005488; GO:0003674 [GO:0003724]; GO:0004386; GO:001711…	1.24565e+09																399	44.7274	8.19189
Q9LPR4	2-isopropylmalate synthase 1, chloroplastic OS=Arabidopsis thaliana GN=IPMS1 PE=1 SV=2 - [LEU11_ARATH]	45.5823	25.52	1	4	13	27	catalytic activity		metabolic process	Pf00682; Pf08502	838431	[GO:0003824]; GO:0003674 [GO:0003852]; GO:0046912; GO:0016746; GO:0016740; GO:0003824; GO:0003674 [GO:0008652]; GO:0006520; GO:0046394; GO:1901566; GO:0019752; GO:0044238; GO:1901564; GO:0016053; GO:1901576; GO:0043436; GO:0008152; GO:0006807; GO:0071704; GO:0006082; GO:0044249; GO:0044283; GO:0009058; GO:0008150; GO:0044237; GO:0044281; GO:0044763; GO:0044711; GO:0009987; GO:0044710; GO:0044699 …	9.40078e+08																631	68.6332	6.59521
Q94C74	Serine hydroxymethyltransferase 2, mitochondrial OS=Arabidopsis thaliana GN=SHM2 PE=2 SV=2 - [GLYM2_ARATH]	45.5185	43.52	1	12	19	40	catalytic activity; metal ion binding	mitochondrion; cytosol	metabolic process; response to stimulus	Pf00155; Pf00464; Pf01212	832736	[GO:0003824]; GO:0003674 [GO:0004372]; GO:0016742; GO:0016741; GO:0016740; GO:0003824; GO:0003674 [GO:0005739]; GO:0043231; GO:0044444; GO:0043227; GO:0043229; GO:0005737; GO:0044424; GO:0043226; GO:0005622; GO:0044464; GO:0005575; GO:0005623 [GO:0005747]; GO:0005739; GO:0005746; GO:0045271; GO:0098800; GO:0043231; GO:0044444; GO:0005743; GO:0044455; GO:0070469; GO:0030964; GO:0098803; GO:0098796…	1.31384e+09																517	57.3054	8.74854
Q56Z19	Fructose-bisphosphate aldolase (Fragment) OS=Arabidopsis thaliana GN=At3g52930 PE=2 SV=1 - [Q56Z19_ARATH]	45.3841	85.29	1	1	6	22	catalytic activity		metabolic process	Pf00274		[GO:0003824]; GO:0003674 [GO:0004332]; GO:0016832; GO:0016830; GO:0016829; GO:0003824; GO:0003674 [GO:0006096]; GO:0006090; GO:0006091; GO:0009150; GO:0009167; GO:0044724; GO:0046128; GO:0046496; GO:0032787; GO:0044237; GO:0006163; GO:0009259; GO:0009126; GO:0009161; GO:0016052; GO:0044712; GO:0044723; GO:0009119; GO:0042278; GO:0019362; GO:0019752; GO:0008152; GO:0009987; GO:0009117; GO:0072521;…	8776419440																68	7.39774	8.68994
Q9ZUF6	Putative subtilisin serine protease OS=Arabidopsis thaliana GN=At2g05920 PE=2 SV=1 - [Q9ZUF6_ARATH]	45.2278	24.67	2	13	13	28	catalytic activity; protein binding	extracellular; Golgi; cytosol	metabolic process; cell organization and biogenesis; regulation of biological process	Pf00082; Pf02225	815145	[GO:0000394]; GO:0008380; GO:0006396; GO:0010467; GO:0016070; GO:0043170; GO:0044260; GO:0090304; GO:0071704; GO:0044237; GO:0006139; GO:0008152; GO:0009987; GO:0006725; GO:0034641; GO:0044238; GO:0046483; GO:1901360; GO:0008150; GO:0006807 [GO:0004252]; GO:0004175; GO:0008236; GO:0070011; GO:0017171; GO:0008233; GO:0016787; GO:0003824; GO:0003674 [GO:0005576]; GO:0005575 [GO:0005618]; GO:0030312…	6.41309e+08	0.947069	1		0.80206	1		0.250862	1		1.18472	1		2.29446	1		754	79.9653	8.35303
Q38798	Calnexin homolog 2 OS=Arabidopsis thaliana GN=At5g07340 PE=2 SV=2 - [CALX2_ARATH]	45.1338	21.05	2	3	11	29	metal ion binding; protein binding	membrane; endoplasmic reticulum	metabolic process; response to stimulus	Pf00262	830625	[GO:0005509]; GO:0046872; GO:0043169; GO:0043167; GO:0005488; GO:0003674 [GO:0005515]; GO:0005488; GO:0003674 [GO:0005774]; GO:0044437; GO:0098588; GO:0098805; GO:0005773; GO:0044444; GO:0044446; GO:0031090; GO:0016020; GO:0043231; GO:0005737; GO:0044424; GO:0043229; GO:0044422; GO:0043227; GO:0005575; GO:0005622; GO:0044464; GO:0043226; GO:0005623 [GO:0005783]; GO:0012505; GO:0043231; GO:0044444…	5.14476e+09																532	60.4524	4.83057
Q93VT9	60S ribosomal protein L10-1 OS=Arabidopsis thaliana GN=RPL10A PE=1 SV=1 - [RL101_ARATH]	44.9971	36.36	5	2	8	21	structural molecule activity; protein binding; RNA binding	nucleus; cytoplasm; vacuole; membrane; Golgi; cytosol; ribosome	cell organization and biogenesis; metabolic process; defense response; response to stimulus	Pf00252	837993	[GO:0000027]; GO:0022618; GO:0042255; GO:0042273; GO:0022613; GO:0034622; GO:0071826; GO:0042254; GO:0070925; GO:0044085; GO:0065003; GO:0043933; GO:0006996; GO:0022607; GO:0071840; GO:0016043; GO:0008150; GO:0009987 [GO:0001510]; GO:0009451; GO:0043414; GO:0016070; GO:0043412; GO:0032259; GO:0044260; GO:0090304; GO:0043170; GO:0008152; GO:0044237; GO:0006139; GO:0071704; GO:0008150; GO:0009987; …	2.03073e+09																220	24.9012	10.4917
P47999	Cysteine synthase, chloroplastic/chromoplastic OS=Arabidopsis thaliana GN=OASB PE=1 SV=2 - [CYSKP_ARATH]	44.8596	39.54	1	10	12	24	catalytic activity	cytoplasm; mitochondrion; endosome; Golgi; extracellular	metabolic process; response to stimulus; cell growth; cell organization and biogenesis; cell differentiation; regulation of biological process	Pf00291	818978	[GO:0000096]; GO:0006520; GO:0006790; GO:0019752; GO:0044238; GO:1901564; GO:0044237; GO:0043436; GO:0008152; GO:0006807; GO:0071704; GO:0009987; GO:0006082; GO:0008150; GO:0044281; GO:0044763; GO:0044710; GO:0044699 [GO:0003824]; GO:0003674 [GO:0004124]; GO:0016835; GO:0016829; GO:0003824; GO:0003674 [GO:0005737]; GO:0044424; GO:0005622; GO:0044464; GO:0005575; GO:0005623 [GO:0005739]; GO:004323…	1.119e+09																392	41.6299	8.01611
P49692	60S ribosomal protein L7a-1 OS=Arabidopsis thaliana GN=RPL7AA PE=1 SV=2 - [RL7A1_ARATH]	44.6496	44.36	11	1	13	32	structural molecule activity	cytoplasm; membrane; cytosol; ribosome	metabolic process	Pf01248	819374	[GO:0001510]; GO:0009451; GO:0043414; GO:0016070; GO:0043412; GO:0032259; GO:0044260; GO:0090304; GO:0043170; GO:0008152; GO:0044237; GO:0006139; GO:0071704; GO:0008150; GO:0009987; GO:0006725; GO:0034641; GO:0044238; GO:0046483; GO:1901360; GO:0006807 [GO:0003735]; GO:0005198; GO:0003674 [GO:0005730]; GO:0031981; GO:0043232; GO:0044428; GO:0070013; GO:0043228; GO:0043229; GO:0005634; GO:0044446;…	5.02498e+09																257	29.1113	10.1255
Q9FNX5	Dynamin-related protein 1E OS=Arabidopsis thaliana GN=DRP1E PE=1 SV=1 - [DRP1E_ARATH]	44.6081	31.09	2	10	14	28	nucleotide binding; catalytic activity	cytoplasm; mitochondrion; vacuole; membrane; cytoskeleton	metabolic process; regulation of biological process; response to stimulus; cell organization and biogenesis; transport; defense response; cell division	Pf00350; Pf01031; Pf02212	825189	[GO:0000165]; GO:0023014; GO:0035556; GO:0006468; GO:0007165; GO:0044710; GO:0044763; GO:0006464; GO:0016310; GO:0007154; GO:0044700; GO:0050794; GO:0051716; GO:0008152; GO:0044699; GO:0009987; GO:0036211; GO:0044267; GO:0006796; GO:0023052; GO:0050789; GO:0050896; GO:0008150; GO:0019538; GO:0043412; GO:0044260; GO:0006793; GO:0065007; GO:0043170; GO:0044238; GO:0044237; GO:0071704 [GO:0000166]; …	1.5903e+09																624	69.7604	7.51807
Q9LVW7	Carbamoyl-phosphate synthase small chain, chloroplastic OS=Arabidopsis thaliana GN=CARA PE=1 SV=1 - [CARA_ARATH]	44.5871	28.37	2	11	11	27	nucleotide binding; catalytic activity	cytoplasm; cytosol	metabolic process; cell communication; response to stimulus	Pf00117; Pf00988; Pf07722	822396	[GO:0000050]; GO:0019627; GO:0043604; GO:0044711; GO:1901566; GO:0043603; GO:0044281; GO:0044763; GO:0071941; GO:1901564; GO:0044271; GO:0009058; GO:0044710; GO:1901576; GO:0034641; GO:0009987; GO:0044699; GO:0006807; GO:0071704; GO:0044249; GO:0008152; GO:0044237; GO:0008150 [GO:0000166]; GO:0036094; GO:1901265; GO:0005488; GO:0097159; GO:1901363; GO:0003674 [GO:0001510]; GO:0009451; GO:0043414;…	1.84932e+09																430	47.0293	6.02393
P55034	26S proteasome non-ATPase regulatory subunit 4 homolog OS=Arabidopsis thaliana GN=RPN10 PE=1 SV=1 - [PSMD4_ARATH]	44.5289	28.24	2	10	10	24	receptor activity; signal transducer activity; protein binding; metal ion binding	proteasome; nucleus; cytoplasm; cytosol; membrane	metabolic process; response to stimulus; regulation of biological process; transport; cell organization and biogenesis; development; cell growth	Pf13519	830019	[GO:0000502]; GO:0043234; GO:0044424; GO:0032991; GO:0005622; GO:0044464; GO:0005575; GO:0005623 [GO:0001653]; GO:0038023; GO:0004871; GO:0004872; GO:0060089; GO:0003674 [GO:0005515]; GO:0005488; GO:0003674 [GO:0005623]; GO:0005575 [GO:0005634]; GO:0043231; GO:0043227; GO:0043229; GO:0043226; GO:0044424; GO:0005575; GO:0005622; GO:0044464; GO:0005623 [GO:0005737]; GO:0044424; GO:0005622; GO:00444…	1.49125e+09																386	40.7322	4.60205
Q9FH02	ATP-dependent zinc metalloprotease FTSH 5, chloroplastic OS=Arabidopsis thaliana GN=FTSH5 PE=1 SV=1 - [FTSH5_ARATH]	44.4979	29.4	4	5	15	32	nucleotide binding; catalytic activity; protein binding; metal ion binding	membrane	metabolic process; response to stimulus; regulation of biological process; development	Pf00004; Pf00158; Pf01057; Pf01078; Pf01434; Pf05496; Pf06068; Pf06480; Pf07724; Pf07728; Pf13191; Pf13207; Pf13401	834232	[GO:0000166]; GO:0036094; GO:1901265; GO:0005488; GO:0097159; GO:1901363; GO:0003674 [GO:0003678]; GO:0004386; GO:0017111; GO:0016462; GO:0016818; GO:0016817; GO:0016787; GO:0003824; GO:0003674 [GO:0004176]; GO:0042623; GO:0070011; GO:0016887; GO:0008233; GO:0017111; GO:0016787; GO:0016462; GO:0003824; GO:0016818; GO:0003674; GO:0016817 [GO:0004222]; GO:0004175; GO:0008237; GO:0070011; GO:0008233…	1.09909e+09																704	75.1849	5.49072
Q94AH9	Mediator of RNA polymerase II transcription subunit 36a OS=Arabidopsis thaliana GN=MED36A PE=1 SV=2 - [MD36A_ARATH]	44.4516	32.81	2	1	9	21	catalytic activity; RNA binding	nucleus	metabolic process; regulation of biological process	Pf01135; Pf01189; Pf01269; Pf01728; Pf13847	828668	[GO:0000179]; GO:0008170; GO:0016433; GO:0008168; GO:0008649; GO:0016741; GO:0008173; GO:0008757; GO:0016740; GO:0003824; GO:0003674 [GO:0001510]; GO:0009451; GO:0043414; GO:0016070; GO:0043412; GO:0032259; GO:0044260; GO:0090304; GO:0043170; GO:0008152; GO:0044237; GO:0006139; GO:0071704; GO:0008150; GO:0009987; GO:0006725; GO:0034641; GO:0044238; GO:0046483; GO:1901360; GO:0006807 [GO:0003676];…	6.95043e+09																320	33.6324	10.0815
Q9SIV2	26S proteasome non-ATPase regulatory subunit 2 homolog A OS=Arabidopsis thaliana GN=RPN1A PE=1 SV=2 - [PSD2A_ARATH]	44.4401	26.71	1	11	19	32	protein binding; enzyme regulator activity	proteasome; nucleus; cytoplasm; cytosol; membrane	metabolic process; cell organization and biogenesis; response to stimulus; regulation of biological process; defense response	Pf01851	816580	[GO:0000502]; GO:0043234; GO:0044424; GO:0032991; GO:0005622; GO:0044464; GO:0005575; GO:0005623 [GO:0002376]; GO:0008150 [GO:0005488]; GO:0003674 [GO:0005515]; GO:0005488; GO:0003674 [GO:0005634]; GO:0043231; GO:0043227; GO:0043229; GO:0043226; GO:0044424; GO:0005575; GO:0005622; GO:0044464; GO:0005623 [GO:0005737]; GO:0044424; GO:0005622; GO:0044464; GO:0005575; GO:0005623 [GO:0005829]; GO:0044…	1.37737e+09																891	98.0818	5.09717
O64879	Beta-glucosidase 15 OS=Arabidopsis thaliana GN=BGLU15 PE=1 SV=1 - [BGL15_ARATH]	44.4378	32.61	4	10	15	30	catalytic activity	extracellular; Golgi; cytosol	metabolic process; regulation of biological process	Pf00232	819052	[GO:0003824]; GO:0003674 [GO:0004553]; GO:0016798; GO:0016787; GO:0003824; GO:0003674 [GO:0005576]; GO:0005575 [GO:0005618]; GO:0030312; GO:0044464; GO:0071944; GO:0005575; GO:0005623 [GO:0005794]; GO:0012505; GO:0043231; GO:0044444; GO:0044464; GO:0043227; GO:0043229; GO:0005737; GO:0044424; GO:0005575; GO:0005623; GO:0043226; GO:0005622 [GO:0005829]; GO:0044444; GO:0005737; GO:0044424; GO:00056…	1.13717e+09	0.936741	3	14.883	0.701542	3	13.3593	0.243786	2	14.9352	1.00466	3	8.29275	1.87943	3	4.01977	506	56.8693	7.7085
Q39242	Thioredoxin reductase 2 OS=Arabidopsis thaliana GN=NTR2 PE=2 SV=2 - [TRXB2_ARATH]	44.3366	33.94	1	6	9	19	antioxidant activity; catalytic activity; nucleotide binding	cytoplasm; mitochondrion; organelle lumen	transport; metabolic process; response to stimulus	Pf00070; Pf07992; Pf12831; Pf13738		[GO:0004791]; GO:0016209; GO:0016668; GO:0003674; GO:0016651; GO:0016667; GO:0016491; GO:0003824 [GO:0005737]; GO:0044424; GO:0005622; GO:0044464; GO:0005575; GO:0005623 [GO:0005739]; GO:0043231; GO:0044444; GO:0043227; GO:0043229; GO:0005737; GO:0044424; GO:0043226; GO:0005622; GO:0044464; GO:0005575; GO:0005623 [GO:0005759]; GO:0044429; GO:0070013; GO:0005739; GO:0044444; GO:0044446; GO:0043233…	2.05733e+09																383	40.6096	6.69775
O04485	AT1G09620 protein OS=Arabidopsis thaliana GN=F21M12.1 PE=1 SV=1 - [O04485_ARATH]	44.2483	27.77	4	23	23	40	nucleotide binding; catalytic activity	cytoplasm	metabolic process; regulation of biological process	Pf00133; Pf01406; Pf08264; Pf09334		[GO:0000166]; GO:0036094; GO:1901265; GO:0005488; GO:0097159; GO:1901363; GO:0003674 [GO:0002161]; GO:0052689; GO:0016788; GO:0016787; GO:0003824; GO:0003674 [GO:0004812]; GO:0016876; GO:0016875; GO:0016874; GO:0003824; GO:0003674 [GO:0004823]; GO:0004812; GO:0016876; GO:0016875; GO:0016874; GO:0003824; GO:0003674 [GO:0005524]; GO:0032550; GO:0032559; GO:0035639; GO:0001883; GO:0032549; GO:003055…	1.59024e+09																1084	122.77	6.0874
Q9SF16	T-complex protein 1 subunit eta OS=Arabidopsis thaliana GN=CCT7 PE=1 SV=1 - [TCPH_ARATH]	44.2428	40.04	1	19	19	30	nucleotide binding; protein binding	cytoplasm; cytosol	metabolic process; response to stimulus; cell organization and biogenesis	Pf00118	820356	[GO:0000166]; GO:0036094; GO:1901265; GO:0005488; GO:0097159; GO:1901363; GO:0003674 [GO:0005524]; GO:0032550; GO:0032559; GO:0035639; GO:0001883; GO:0032549; GO:0030554; GO:0032555; GO:0043168; GO:1901265; GO:0001882; GO:0017076; GO:0032553; GO:0043167; GO:0097159; GO:1901363; GO:0036094; GO:0097367; GO:0000166; GO:0005488; GO:0003674 [GO:0005737]; GO:0044424; GO:0005622; GO:0044464; GO:0005575;…	1.38335e+09	0.727297	1		0.674068	1		0.146894	1		1.22213	1		1.12183	1		557	59.7389	6.39209
F4III4	Mitochondrial F1F0-ATP synthase subunit Fad OS=Arabidopsis thaliana GN=MGP1 PE=4 SV=1 - [F4III4_ARATH]	44.1588	48.18	2	11	11	18	metal ion binding	mitochondrion; membrane	metabolic process; development; transport; response to stimulus; cell organization and biogenesis		816723	[GO:0005507]; GO:0046914; GO:0046872; GO:0043169; GO:0043167; GO:0005488; GO:0003674 [GO:0005730]; GO:0031981; GO:0043232; GO:0044428; GO:0070013; GO:0043228; GO:0043229; GO:0005634; GO:0044446; GO:0043233; GO:0043226; GO:0044424; GO:0043231; GO:0044422; GO:0031974; GO:0005575; GO:0005622; GO:0044464; GO:0043227; GO:0005623 [GO:0005739]; GO:0043231; GO:0044444; GO:0043227; GO:0043229; GO:0005737;…	1.98066e+09																220	25.1443	9.01221
Q9SN86	Malate dehydrogenase, chloroplastic OS=Arabidopsis thaliana GN=At3g47520 PE=1 SV=1 - [MDHP_ARATH]	44.0534	35.98	2	9	11	22	nucleotide binding; catalytic activity	mitochondrion; membrane; extracellular	metabolic process; response to stimulus	Pf00056; Pf01073; Pf02866	823906	[GO:0000166]; GO:0036094; GO:1901265; GO:0005488; GO:0097159; GO:1901363; GO:0003674 [GO:0003824]; GO:0003674 [GO:0003854]; GO:0033764; GO:0016229; GO:0016616; GO:0016491; GO:0016614; GO:0003824; GO:0003674 [GO:0005739]; GO:0043231; GO:0044444; GO:0043227; GO:0043229; GO:0005737; GO:0044424; GO:0043226; GO:0005622; GO:0044464; GO:0005575; GO:0005623 [GO:0005774]; GO:0044437; GO:0098588; GO:009880…	4.19086e+09	0.95387	2	5.16375	0.884055	2	27.6056	0.259789	2	71.327	1.78492	2	16.0788	1.51703	2	0.4526	403	42.3793	8.51416
Q43725	Cysteine synthase, mitochondrial OS=Arabidopsis thaliana GN=OASC PE=1 SV=3 - [CYSKM_ARATH]	44.008	23.49	5	6	8	18	catalytic activity; protein binding; nucleotide binding; metal ion binding	cytoplasm; mitochondrion	metabolic process; defense response; response to stimulus; cell growth; cell organization and biogenesis	Pf00291	825145	[GO:0003824]; GO:0003674 [GO:0004124]; GO:0016835; GO:0016829; GO:0003824; GO:0003674 [GO:0005515]; GO:0005488; GO:0003674 [GO:0005524]; GO:0032550; GO:0032559; GO:0035639; GO:0001883; GO:0032549; GO:0030554; GO:0032555; GO:0043168; GO:1901265; GO:0001882; GO:0017076; GO:0032553; GO:0043167; GO:0097159; GO:1901363; GO:0036094; GO:0097367; GO:0000166; GO:0005488; GO:0003674 [GO:0005737]; GO:004442…	865409976																430	45.7856	8.17725
[truncated: 5,075 more rows]

## Sheet: iTRAQ-peptide
Confidence Level	Sequence	PSM Ambiguity	# Proteins	# Protein Groups	Protein Group Accessions	Modifications	Activation Type	ΔScore	ΔCn	Rank	Search Engine Rank	QuanResultID	Precursor Area	QuanResultID	Quan Info	Quan Usage	114/113	115/113	116/113	117/113	118/113	119/113	121/113	113	114	115	116	117	118	119	121	q-Value	PEP	Peptides Matched	XCorr	Probability	# Missed Cleavages	Isolation Interference [%]	Ion Inject Time [ms]	Charge	m/z [Da]	MH+ [Da]	ΔM [ppm]	RT [min]	First Scan	Last Scan	MS Order	Ions Matched	Spectrum File
[truncated: 22,739 more rows]

## Sheet: iTRAQ-protein
Accession	Description	Score	Coverage	# Proteins	# Unique Peptides	# Peptides	# PSMs	Molecular Function	Cellular Component	Biological Process	Pfam IDs	Gene IDs	GO Terms	Area	114/113	114/113 Count	114/113 Variability [%]	115/113	115/113 Count	115/113 Variability [%]	116/113	116/113 Count	116/113 Variability [%]	117/113	117/113 Count	117/113 Variability [%]	118/113	118/113 Count	118/113 Variability [%]	119/113	119/113 Count	119/113 Variability [%]	121/113	121/113 Count	121/113 Variability [%]	# AAs	MW [kDa]	calc. pI
[truncated: 4,865 more rows]
