# Supplementary material for: Bicarbonate Induced Redox Proteome Changes in Arabidopsis Suspension Cells
Source: Front Plant Sci. 2017 Jan 26;8:58. doi: 10.3389/fpls.2017.00058 (PMC5266719; doi:10.3389/fpls.2017.00058)
Supplement: Table S4 — Peptide level changes determined in at least two replicates of iodoTMT labeling. [file DataSheet4.XLSX]

## Sheet: iodoTMT
Table S4. Peptide level change labeled by iodoTMT
		P5	P30	P120	FC5	FC30	FC120
Q9C6U3	tcAQDEVLR	0.00483221	0.00866636	0.115468	0.280797	0.430493	0.727908
Q39099	gFHIDGcQASVEAk	0.488793	0.00898872	0.369363	0.900292	1.1978	0.865727
Q9ZVA4	gQcNAcPSDk	0.0599179	0.0154773	0.0919747	0.802216	1.24293	1.37735
Q9ZQR5	hFEGGDWDQGGTcQR	0.322993	0.011179	0.44261	0.873176	1.19761	0.913795
P93026	lcEcPTVQGVk	0.0603988	0.0327413	0.421513	0.767281	1.23242	0.912028
Q9LIN9	dGIVLNcPHVk	0.190732	0.0020799	0.488106	0.819427	1.37971	0.892188
F4JTN0	sQVQQAVPFLVGcPAcLR	0.0125846	0.306147	0.350553	0.737295	1.20754	1.01899
Q8GXV7	vHLAGcYIR	0.036681	0.059871	0.49792	0.929918	1.14375	0.903252
Q94EJ6	aFDMAQcSR	0.0178999	0.583613	0.752253	0.739036	1.08243	0.974847
Q9LN62	sSNQVGSSAcESPER	0.752511	0.00355852	0.57375	0.96926	1.17184	1.12634
Q9C5N2	eAQMcNVLGR	0.221113	0.0197551	0.58634	0.829775	1.06289	1.15354
F4KIB2	eAQMcNILGR	0.268047	0.0145308	0.707913	0.840238	1.0895	1.10463
P83483	cALVyGQMNEPPGAR	0.0532294	0.0316122	0.434004	0.810998	1.2425	0.887573
Q9ZVA4	gLLGWDETck	0.22963	0.000217138	0.115047	0.766077	1.18028	1.34562
P83483	vcQVIGAIVDVR	0.0440329	0.646971	0.394899	0.815294	1.19189	0.868055
A0A090MHY5	vLSVLNEATck	0.23328	0.0495843	0.256914	0.87625	1.37533	0.865753
Q9S7L9	sLcPSEWVDR	0.0140886	0.316306	0.563593	1.12638	1.18613	0.809468
Q8VYM5	vVVDTGSELTWVNcR	0.0151495	0.302176	0.412099	0.815561	1.10243	1.10305
Q9ZU91	gTcVFPGSAk	0.345151	0.0245998	0.940282	0.896117	1.44339	1.00456
Q42564	ncAPIMLR	0.0393226	0.522223	0.838655	0.917137	1.07135	0.973653
Q9SIV9	vPcGYNAPQQVHITQGDVEGk	0.165885	0.422158	0.0409792	0.890783	1.15305	0.757348
Q39131	gGcYGGMk	0.0890457	0.0304812	0.539674	0.848872	1.5715	0.828362
Q9SCW1	aVGScSEcSYTGTFR	0.0208527	0.287022	0.0591257	0.555912	0.865902	1.1247
Q39161	gLVAcTGSQFcGQAIIETk	0.345698	0.0438524	0.456759	0.838978	1.51159	0.869894
Q9C9Q8	gFVGVLHNWcEPFPTYPR	0.0163351	0.0224643	0.867147	0.79019	1.1238	0.978251
Q9ZUF6	vcWSTGcFGSDILAAMDR	0.0166359	0.282197	0.31421	0.727967	0.890145	1.22678
Q9FZD0	nHcDVAVNSYYQk	0.0162831	0.070719	0.665768	0.856283	1.09264	0.959824
Q9M1R2	gVQGATSHcLGQNFAk	0.00536053	0.452875	0.667336	0.823911	1.15714	1.07161
Q9LV21	tLNcLPIANIEHFR	0.373006	0.771257	0.0487621	1.20945	0.934126	1.1508
P49040	eHLcVLk	0.617773	0.362537	0.0340983	0.924918	1.23508	1.0964
Q8GZ17	hyQDLDFSNVLScAR	0.698435	0.00614866	0.247578	1.07557	1.28683	0.959573
Q9SMT7	scSASLAPVILSR	0.0217187	0.155794	0.643252	0.980657	1.10662	0.853758
P29197	vDLSMLGTck	0.689385	0.00873725	0.113514	0.89604	1.39847	0.743326
Q9ZVS5	fAVcLTSGR	0.0459903	0.230811	0.394489	0.719507	1.08113	1.16869
O65390	iLNYVNELcER	0.000344367	0.319335	0.895012	1.52168	0.959959	1.16512
O65390	vGEGPVAQcISGFIALDVAPPR	0.013605	0.369504	0.0880329	0.351267	1.8281	1.16184
Q9FRL8	vAVGAPDVLGDcPFSQR	0.00393712	0.461966	0.101572	1.07797	1.59871	0.594647
Q8L8Q8	tVcVNQHQVANWNDIcLR	0.183114	0.377194	0.0342085	0.915134	0.860676	0.638093
Q683B7	lcVPLVEAQk	0.423309	0.0419338	0.448336	1.03051	1.32813	0.852568
P31414	qFNTIPGLMEGTAkPDYATcVk	0.0023272	0.783624	0.0634425	0.591595	0.95967	0.802311
Q29Q34	tPDVTVDETWFSDPELcEASk	0.262282	0.84699	0.0354934	0.860723	0.974206	0.732732
O04947	eGDQcAPQILHVEPNk	0.0657428	0.291725	0.0268276	0.951296	1.24098	0.677844
Q93VM8	sDDGGADTATDDPcPcA	0.0496274	0.556185	0.906351	0.807575	0.865543	0.990634
Q9FWX0	nAVDmALADSScAGLETTESR	0.0213756	0.804066	0.0648842	0.857644	1.0461	0.773292
Q42560	aDWHScLDNR	0.531237	0.41154	5.49767e-05	0.927565	0.430073	1.03133
P59224	tTSQDVDESIck	0.833333	0.992472	0.0179292	0.98664	0.999141	1.10824
A7WM73	rPPLGPGScYAQ	0.423814	#DIV/0!	0.0232359	0.98664	0.999141	1.10824

## Sheet: Sheet3
Table S4. Peptide level change labeled by iodoTMT
		p value			Fold change (T/C)
		5 min	30 min	120 min	5 min	30 min	120 min
Q9ZVA4	yNGGSSTTESAcGDk	0.205099	0.265683	0.125756	0.798197	1.20875	1.16099
Q56XI5	gVDGTcDQIR	0.672656	0.182965	0.575643	1.06981	2.20412	0.89751
Q9C6U3	tcAQDEVLR	0.00483221	0.00866636	0.115468	0.280797	0.430493	0.727908
Q9M2Y6	vTGDYScTAEVQR	0.884905	0.0773436	0.487527	0.993499	1.23274	0.874843
Q9M2Y6	vTGDyScTAEVQR	0.884905	0.0773436	0.487527	0.993499	1.23274	0.874843
Q683B7	gcPQSPMVIGGDSk	0.227763	0.151428	0.352466	0.821451	1.59687	1.07096
Q56Y10	aAcPVPFDEAk	0.284345	0.10519	0.668064	0.927623	1.63157	0.951769
Q39099	fPVMPAEck	0.228421	0.0853577	0.202278	0.850942	1.1706	0.74698
Q07488	hDVAVVSEAAFENcEk	0.817963	0.148823	0.308078	0.983858	1.88783	0.746583
Q9SIV9	fWHPVDDSPScNS	0.507604	0.743854	0.739345	0.929526	1.04102	0.966972
Q94EJ6	eIETcVTPFPk	0.1603	0.778616	0.56829	0.793734	1.08164	0.919677
Q42406	vVTITDcGQLS	0.420452	0.586423	0.421604	0.95405	1.19334	0.84208
Q9SU40	vSWQDGVLGTNcPIPPk	0.116521	0.956428	0.879243	0.79309	1.04273	0.995114
P10896	gAQQVNLPVPEGcTDPVAENFDPTAR	0.938867	0.195093	0.430747	1.0131	1.69103	0.844801
Q949U7	tILFAVPGAFTPTcSQk	0.765349	0.274682	0.505132	1.04611	1.72392	0.876119
F4JRE0	aLGYEIVGFEVVPcSVk	0.127383	0.397586	0.917222	0.729018	0.880623	1.11721
Q39099	gFHIDGcQASVEAk	0.488793	0.00898872	0.369363	0.900292	1.1978	0.865727
Q9FWR4	aAVGAPDHLGDcPFSQR	0.394705	0.276824	0.73248	1.06087	1.48606	0.963551
C0LGN6	vTIDHNVFcTTk	0.260117	0.489032	0.540519	0.877036	1.12281	0.931021
Q94EJ6	iEGIAESLcWEk	0.0858108	0.621951	0.268552	0.785223	1.07554	0.854616
Q96533	aFDLLHEGTcLR	0.286311	0.384338	0.98524	0.918398	1.14611	1.00248
Q9M2Y6	vLHVGPDTcSVVSSLLk	#NUM!	#DIV/0!	0.28818	0.545218	#DIV/0!	0.681951
Q9ZVA4	gQcNAcPSDk	0.0599179	0.0154773	0.0919747	0.766077	1.18028	1.34562
Q56XG6	nEcPHIVVGTPGR	0.717753	0.475433	0.422916	0.97101	0.927204	1.04928
Q9SN86	gVAADLSHcNTPSQVR	0.634219	0.557274	0.278132	1.10595	1.0747	0.81955
Q9ZQR5	hFEGGDWDQGGTcQR	0.322993	0.011179	0.44261	0.873176	1.19761	0.913795
P93026	lcEcPTVQGVk	0.0603988	0.0327413	0.421513	0.767281	1.23242	0.912028
Q05431	lAWHSAGTFDcQSR	0.93145	0.328941	0.320695	0.999842	1.36971	0.794563
Q9FIQ5	tcLSTTTIcPELNQR	0.265568	0.573287	0.969063	0.858604	1.12072	1.01347
Q9ZPI1	hELcNAYTELNDPVVQR	0.103914	0.285736	0.720856	0.851529	0.765937	0.964689
Q940J9	gLIGTNHNWcEAFSTYPR	0.698412	0.592242	0.195254	1.02808	1.08296	0.879391
Q9S9P1	aLcADHEVR	0.178712	0.462637	0.476612	0.949793	1.68822	0.840431
Q9LIN9	dGIVLNcPHVk	0.190732	0.0020799	0.488106	0.819427	1.37971	0.892188
P46286	sIPEGAVVcNVEHHVGDR	0.0891111	0.647004	0.737054	0.810167	0.931616	0.973637
F4JTN0	sQVQQAVPFLVGcPAcLR	0.0125846	0.306147	0.350553	0.737295	1.20754	1.01899
Q39099	tRFPVMPAEck	0.265428	0.542357	0.257185	0.828348	1.07646	0.77611
Q56ZQ3	vcVcPIVDGVR	0.872189	0.0748669	0.54482	0.997199	1.26342	0.881375
Q9SJ89	aAEVGQGFWNcPcVPMR	0.515396	0.175814	0.475843	0.958782	1.58491	0.859016
F4I576	lPGFHTcVGGGGER	0.411897	0.210328	0.764532	0.922545	1.23597	0.970428
B9DFI7	lHcLIPAPk	0.0599444	0.534499	0.123364	0.861432	0.880009	1.10515
Q9LE59	tIPNPIHcLSMR	0.232628	0.568361	0.605131	0.912978	0.893466	1.11917
Q8GXV7	vHLAGcYIR	0.036681	0.059871	0.49792	0.929918	1.14375	0.903252
P31167	gIGDcFGR	0.0655822	0.571275	0.552779	0.801505	1.07416	0.956208
Q94EJ6	aFDMAQcSR	0.0178999	0.583613	0.752253	0.739036	1.08243	0.974847
Q9LN62	sSNQVGSSAcESPER	0.752511	0.00355852	0.57375	0.96926	1.17184	1.12634
Q9C5N2	eAQMcNVLGR	0.221113	0.0197551	0.58634	0.829775	1.06289	1.15354
O65220	sDPSATLSSTTPcSDSTPLGR	0.253318	0.138912	0.242124	0.895445	1.49209	0.816596
F4KIB2	eAQMcNILGR	0.268047	0.0145308	0.707913	0.840238	1.0895	1.10463
Q05758	nISVVAVcPk	0.0666671	0.218695	0.95299	0.801198	1.14514	1.01277
P83483	cALVyGQMNEPPGAR	0.0532294	0.0316122	0.434004	0.810998	1.2425	0.887573
O64879	dVTmFSDPcASVTGER	0.369894	0.0691593	0.153793	0.904828	1.14757	1.26468
O64879	dVTMFSDPcASVTGER	0.188536	0.412937	0.143045	0.725421	1.11612	1.26505
Q9ZVA4	gLLGWDETck	0.22963	0.000217138	0.115047	0.802216	1.24293	1.37735
Q940G0	sVIcPLELDEAk	0.110987	0.0682602	0.937592	0.792798	1.22866	1.03487
Q9FV53	tVDNLDLPLAEGcPk	0.44959	0.138969	0.64515	0.941955	1.65432	0.931246
Q9M328	tDIAcLDMLDTGSR	0.470392	0.453521	0.519324	0.946094	1.80043	0.858241
B9DFI7	yTDYTPcQDQR	0.820947	0.345679	0.494577	0.984806	0.87071	0.919191
P92976	sSLcDGALGTTNVEk	0.560623	0.302207	0.170276	0.971524	1.35591	0.916961
F4ITY5	tFEQQcVGPSk	0.131832	0.181073	0.206304	0.805661	1.18264	0.862653
Q940J8	ycDGSSFTGNVEAVNPANk	0.316872	0.0880143	0.408822	0.929901	1.31746	0.766862
Q9SGZ5	vNGIPScADPNLLTR	0.365193	0.761325	0.348499	0.855022	1.02212	1.07479
O04983	sEAAAAFGNDGcYLEk	0.112795	0.969719	0.176118	0.618333	1.04708	0.678473
P83483	vcQVIGAIVDVR	0.0440329	0.646971	0.394899	0.815294	1.19189	0.868055
P21238	lADcVGLTLGPR	0.515039	0.399247	0.544993	0.927235	1.53784	0.910073
P32826	iVPLcELSIk	0.222345	0.161118	0.267652	0.871558	1.39564	0.800763
A0A090MHY5	vLSVLNEATck	0.23328	0.0495843	0.256914	0.87625	1.37533	0.865753
Q9SIV9	vSNIAYNVVNGIcTPVk	0.296417	0.0749704	0.176549	0.858971	1.08966	0.868737
Q42406	vIPGFMcQGGDFTAk	0.410983	0.933977	0.109152	0.938643	1.17924	0.655611
Q94EH2	aLVTIPAPAVcLFR	0.685437	0.241375	0.611156	1.05357	1.59018	0.934229
O23654	ySNSDAVVYVGcGER	0.330581	0.482967	0.867208	0.824423	1.07226	0.989165
Q9LTZ0	tGNPIDDcWR	0.0524696	0.711562	0.507033	0.753658	1.04408	0.868743
Q9S7L9	sLcPSEWVDR	0.0140886	0.316306	0.563593	1.12638	1.18613	0.809468
Q8VYM5	vVVDTGSELTWVNcR	0.0151495	0.302176	0.412099	0.815561	1.10243	1.10305
Q9M356	tFATVPcGSR	0.0502976	0.0501024	0.88087	0.788205	1.1229	1.04009
Q9ZU91	gTcVFPGSAk	0.345151	0.0245998	0.940282	0.896117	1.44339	1.00456
Q42564	ncAPIMLR	0.0393226	0.522223	0.838655	0.917137	1.07135	0.973653
Q9SIV9	vPcGYNAPQQVHITQGDVEGk	0.165885	0.422158	0.0409792	0.890783	1.15305	0.757348
Q9SCW1	sGAcSAFLANYNPk	0.111135	0.835776	0.211411	0.692638	1.03715	1.22911
Q8H166	nMcGIATcASYPVVA	0.716091	0.423197	0.509583	1.13566	1.16637	0.79269
Q94EJ6	hcPPDNEk	0.40881	0.0875718	0.976031	0.822147	1.05832	1.04661
Q39131	gGcYGGMk	0.0890457	0.0304812	0.539674	0.848872	1.5715	0.828362
Q9SCW1	aVGScSEcSYTGTFR	0.0208527	0.287022	0.0591257	0.555912	0.865902	1.1247
C0Z3I1	aNcAAIQPGQPcYLPNDVk	0.197185	0.723551	0.624774	0.881882	1.02057	0.856168
Q94II3	qcLVPPPDGYkPPIR	0.141312	0.965459	0.80565	0.811743	1.00079	0.967426
Q56Y10	yIGIVEDcccDYETVNR	0.197217	0.940483	0.938292	0.81673	1.01929	1.0391
Q9ZVA4	iPEHcLGFGLck	0.0874341	0.139914	0.266835	0.739238	1.21926	1.47999
O23551	dHDATEDGEGGccR	0.0667577	0.952436	0.602643	0.815499	0.997891	1.2756
P93026	eHDTcIGSGk	0.571651	0.559165	0.125324	0.924218	1.05576	0.836519
Q9S757	qEHFQPTcSIk	0.235277	0.576894	0.749296	0.918071	1.15664	1.0209
F4IQ30	hILLIISHSPIVQcR	0.932929	0.996891	0.351223	1.02592	1.00095	1.40016
O65639	gGEGcYNcGDTGHFAR	0.746815	0.175188	0.163282	0.962258	1.1653	0.911028
F4JXW9	gScSGETADEYcFTTR	0.158025	0.767735	0.511808	0.725922	1.14502	0.86133
Q39161	gLVAcTGSQFcGQAIIETk	0.345698	0.0438524	0.456759	0.838978	1.51159	0.869894
F4HX19	hcLSDLEQILVGk	0.439551	0.49122	0.85751	0.9375	1.37425	0.977379
Q9C9Q8	gFVGVLHNWcEPFPTYPR	0.0163351	0.0224643	0.867147	0.79019	1.1238	0.978251
Q9ZUF6	vcWSTGcFGSDILAAMDR	0.0166359	0.282197	0.31421	0.727967	0.890145	1.22678
Q9M5J9	lcGHIPTGGk	0.276342	0.0924796	0.491534	0.80528	1.22741	1.5953
Q93V72	nHcDVAVNSYYQk	0.0162831	0.070719	0.665768	0.856283	1.09264	0.959824
Q9M1R2	gVQGATSHcLGQNFAk	0.00536053	0.452875	0.667336	0.823911	1.15714	1.07161
A8MS02	tccSSVQTNPAFVAVR	0.778581	0.682189	0.808682	1.02551	1.10857	0.955106
Q9LV21	tLNcLPIANIEHFR	0.373006	0.771257	0.0487621	1.20945	0.934126	1.1508
Q94K98	tQEAGFSHcAVR	0.35764	0.512145	0.682906	0.913915	1.0698	0.947463
P49040	eHLcVLk	0.617773	0.362537	0.0340983	0.924918	1.23508	1.0964
P93026	gGFTySAcVDDHSk	0.108437	0.622078	0.374578	0.88044	0.965899	0.955772
Q9STS1	nEGATVLcGGVRPEHLk	0.370239	0.499971	0.629882	0.894176	1.14779	1.02536
Q683B7	qHIVDHmDLWLSEcR	0.728778	0.39372	0.164445	1.03217	1.08959	1.13943
Q9C568	lHVNcPAFITVTGk	0.361434	0.162593	0.609891	0.894652	1.13886	0.876119
Q8GZ17	hyQDLDFSNVLScAR	0.698435	0.00614866	0.247578	1.07557	1.28683	0.959573
O04509	yFVQVLHNEHPIAVPGcDGk	0.706651	0.448828	0.396669	1.09764	0.778335	0.750823
Q9FT88	gHcEGNPDQYGNHR	0.342481	0.729164	0.779204	0.867158	1.09778	0.94076
Q9LIR4	nVQSASDGcVTDE	0.157977	0.729094	0.825617	0.893016	0.902606	0.982844
Q6NKU9	aLVIPAPAVcLVR	0.814069	0.379514	0.665249	1.03634	1.14786	0.890505
Q93Z08	tDPSTGTcR	0.873423	0.196903	0.828217	1.01147	1.4951	0.971574
Q8W1E7	aVSSSSDVDTVEcR	0.298728	0.195698	0.0580177	0.910412	1.18185	0.931454
O04499	lcDQALASGk	0.399109	0.230975	0.599431	0.891012	1.17162	1.09697
Q96528	yPTTPIVcSGNR	0.715018	0.470054	0.768077	1.04061	1.08817	1.02426
Q8GXV7	gDLQNAQcYDcVSk	0.32554	0.487294	0.290856	0.716605	1.55281	0.805698
Q9SN38	sTSSSVVTcDTSSPFR	0.156504	0.917151	0.367733	0.793217	0.991814	0.851724
P06525	eFGVTEcVNPk	0.446101	0.549648	0.904208	0.858128	0.942342	1.00625
O82662	sAGPLIIAck	0.631252	0.287231	0.343692	0.940407	1.18473	0.817353
Q9LV03	nTcPVGIATQDPVLR	0.386369	0.736543	0.573509	0.87033	1.02903	1.1297
Q9SMT7	scSASLAPVILSR	0.0217187	0.155794	0.643252	0.980657	1.10662	0.853758
Q9LZJ5	fILLSPcPQR	0.055821	0.521733	0.68661	0.735284	0.947483	0.915944
Q94BY4	lQGGcPLTPR	0.695926	0.247906	0.820298	0.944908	1.15506	0.971019
O64650	lTEGcSFR	0.959801	0.443809	0.664549	0.998568	0.921674	1.06433
P20115	gLSIPEcQk	0.215342	0.896155	0.580957	0.91008	1.07473	1.01496
Q9LXP8	gNQNFVcLNk	0.205359	0.149125	0.933444	0.768357	1.55483	1.06067
Q05758	gVSFMVDNcSTTAR	0.418379	0.162131	0.712486	0.834358	1.34136	0.931511
Q9ZU52	tVVSVPcGPSALAVk	0.443598	0.143798	0.22556	0.96223	1.16316	0.596268
Q9SJZ2	fYSETcPEAESIVR	0.669054	0.381822	0.998174	1.11793	2.7932	1.05677
P29197	vDLSMLGTck	0.689385	0.00873725	0.113514	0.89604	1.39847	0.743326
Q39099	wTIYNYcTDR	0.30711	0.38207	0.43397	0.786195	0.969789	0.932684
Q39099	wTIyNYcTDR	0.30711	0.38207	0.43397	0.786195	0.969789	0.932684
O65639	gSGGGGNDNAcYk	0.581094	0.262043	0.281187	0.959831	1.26997	0.76688
B9DHV8	tAWSQcTSIGR	0.933069	0.0547438	0.732206	1.02422	1.19771	0.914436
Q9FJU9	aTDVAcSFGGAGVk	0.457936	0.122075	0.599567	0.898835	1.18375	0.927575
P46645	vTTVQcLSGTGSLR	0.263037	0.213565	0.7649	0.632218	1.27471	0.956888
Q9ZVS5	fAVcLTSGR	0.0459903	0.230811	0.394489	0.719507	1.08113	1.16869
Q8LEW4	tFAEEFLcR	0.64557	0.183046	0.435316	0.901681	1.08786	0.809438
Q8H118	fNcLIPPPPGYk	0.206036	0.58897	0.994352	0.831452	1.20014	1.01375
Q56Y10	iWEAIYSENcPk	0.384901	0.369658	0.699553	0.901738	1.31047	0.91449
Q9ZT91	qVGVPSLVcFLNk	0.516377	0.989894	0.499795	1.08439	1.01725	1.0356
O65390	iLNYVNELcER	0.000344367	0.319335	0.895012	1.52168	0.959959	1.16512
O65390	vGEGPVAQcISGFIALDVAPPR	0.013605	0.369504	0.0880329	0.351267	1.8281	1.16184
Q9FRL8	vAVGAPDVLGDcPFSQR	0.00393712	0.461966	0.101572	1.07797	1.59871	0.594647
B9DG17	eGALGNIPIIAFcDTDSPMR	0.160915	0.147249	0.504539	0.866874	1.50408	0.83221
Q56WD9	fAQAQNcLLPMGVTSENVAQR	0.76864	#NUM!	0.811437	1.02279	0.542348	0.970776
Q56WD9	fAQAQNcLLPmGVTSENVAQR	0.76864	#NUM!	0.811437	1.02279	0.542348	0.970776
Q39131	tDyEGcIADHPIR	0.597986	0.259875	0.129781	0.931013	1.66712	0.665756
Q39131	tDYEGcIADHPIR	0.597986	0.259875	0.129781	0.931013	1.66712	0.665756
Q8L8Q8	tVcVNQHQVANWNDIcLR	0.183114	0.377194	0.0342085	0.915134	0.860676	0.638093
Q683B7	lcVPLVEAQk	0.423309	0.0419338	0.448336	1.03051	1.32813	0.852568
Q3MK93	eQTGESNVTEVGEADNTcVVPDR	0.260986	0.422665	0.239431	0.690431	2.90741	0.846643
P17094;P22738;Q8H154	vAcIGAWHPAR	0.151725	0.582555	0.983411	0.845072	1.29262	1.01583
Q8H7I0	dLVGSVFTQGGWSNFLcSEk	0.528923	#NUM!	0.221442	0.73774	0.69894	0.529211
F4IAL1;F4HYR4	vAVcNIVVVAR	0.219202	0.142348	0.781408	0.860315	1.21239	0.963849
Q8H1Y0	dcGVESFGADR	0.576886	0.192508	0.369377	0.92786	1.52567	0.90554
Q9SWH5	qLDQEHIDGDGEck	0.187887	0.0953118	0.0906584	0.820249	1.54138	0.673608
Q9ZPE7	qIIDEScSLGk	0.459109	0.176757	0.428888	0.873776	1.18663	0.848739
Q8LC65	iYDAGVQITDIAQEGcDPcDAHIWN	0.746862	0.701099	0.184064	1.07236	1.08588	0.752278
P0DH99;Q42057	yycTVIDAPGHR	0.362231	0.701864	0.491343	0.864218	1.10011	1.18786
P31414	qFNTIPGLMEGTAkPDYATcVk	0.0023272	0.783624	0.0634425	0.591595	0.95967	0.802311
Q29Q34	tPDVTVDETWFSDPELcEASk	0.262282	0.84699	0.0354934	0.860723	0.974206	0.732732
Q9ZU52	gILAIDESNATcGk	0.216122	0.255676	0.251128	0.725289	1.5617	0.792607
Q9LYR4	iPATAPcIPSIR	0.781353	0.259176	0.666857	1.02108	1.51054	0.917565
Q9STS1	iSDPFEEGcR	0.3989	0.0520548	0.56549	0.876495	1.17587	0.858265
Q9ZUF6	gEcESGSDFDSk	0.443484	0.0582663	0.626701	0.796099	1.21016	1.17965
Q9LSG3	hVDyDLEFVQAcNFGL	0.764743	#DIV/0!	#DIV/0!	0.963769	#DIV/0!	#DIV/0!
P25857	tNPADEEck	0.0638849	0.816974	0.30864	0.842406	1.06505	0.735724
Q9FE06	yLLPAMWDPQSSTck	0.461702	0.728211	0.794017	0.856241	1.12067	0.95348
O04947	eGDQcAPQILHVEPNk	0.0657428	0.291725	0.0268276	0.951296	1.24098	0.677844
Q8GZ17	vFFNGEEcSLPTILPMR	0.504254	0.969131	0.607381	0.890621	1.07226	0.904656
Q93VM8	sDDGGADTATDDPcPcA	0.0496274	0.556185	0.906351	0.807575	0.865543	0.990634
C0Z3I1	sAGGTcDFDGTAITTTR	0.525359	0.226993	0.358334	0.916076	1.37323	0.849191
Q9C6S7	lQSLLTSMcFk	0.104639	0.494751	0.249563	1.2328	1.41394	0.819939
Q9M356	lDDSSEcVTR	0.394299	0.25907	0.801146	0.64286	0.887118	0.948298
Q39249	tDNTcGPEPALVER	0.474529	0.169789	0.284038	0.920014	1.28952	0.741949
Q8VZJ0	lDDLVcVR	0.161867	0.693566	0.607258	0.744833	0.879552	0.910272
Q9FWX0	nAVDmALADSScAGLETTESR	0.0213756	0.804066	0.0648842	0.857644	1.0461	0.773292
P19171	qEQNPASDYcEPSATWPcASGk	0.983764	0.394731	0.199933	1.03253	2.42125	0.566403
O65390	cyFSLAcLLHPk	0.939999	0.105017	0.210056	0.995744	1.53358	0.826368
Q8GYD1	aMEGDDEIEVGEVDcGTSR	0.0557071	0.412813	0.0966767	1.14399	1.78021	0.705064
Q38931	dGHFcPALTk	0.764039	0.768927	0.103495	0.954725	1.03084	0.62397
F4ITY5	lcDLkDEDLDSTyVAR	0.0662905	0.402245	0.273292	0.844676	0.838995	0.890709
Q0WL80	tRPcGAIGAR	0.562921	0.654443	0.262126	0.775701	1.58397	0.571968
Q9SK22	lNGcPIELFQPEILR	0.633221	0.349517	0.514748	0.900052	2.39623	0.748861
Q94II3	lQELLSSMcFk	0.193209	0.641749	0.180747	0.814182	1.088	0.856126
O49485	lLEDVANVDcSYNMTPEELNIk	0.685847	0.539216	0.275264	0.935825	0.86583	1.10384
Q9FG93	gLcPGLTHAQk	0.844851	0.295929	0.434946	0.989026	1.15505	0.86006
Q39227	iLDVGcGVGGPMR	0.846478	#NUM!	0.180969	1.14515	0.613687	0.471724
Q9SCW1	lAVEAVcA	0.3133	#NUM!	0.866102	0.662273	0.660811	1.44685
O04947	vPDEALGcGLTk	0.597168	0.340261	0.515069	1.16398	1.56273	0.881892
Q9SEI4	iSAAEIAAIcQEAGmHAVR	0.194321	0.83409	0.477052	0.827281	1.02997	0.89508
Q42560	acDLGLEVkPWIk	0.87631	0.115002	0.41334	0.980982	0.957982	1.2999
O81126	cyEcGETGHFAR	0.319865	0.148704	0.652725	0.83148	1.49058	1.08144
Q9M0V0	lGcQVIARPELDGVR	0.0922346	0.990616	0.862929	0.738768	1.44622	0.997959
Q9LP81	lScSSEVcTATER	0.488818	0.479926	0.20805	0.832077	0.813502	1.17544
Q9S7L9	gDDAPEcDk	0.906125	0.528801	0.372947	0.989006	2.60607	0.698261
Q38900	tSkPVVIADcGQIS	0.635034	0.567692	0.418494	0.852367	1.68697	0.726366
Q9LTZ0;Q9C5M8	lADcAIGFGk	0.289521	0.929793	0.286603	0.777072	1.02542	0.76147
Q9ASR1	iWAFGPETTGPNMVVDMck	0.25781	0.373252	0.699607	0.858333	1.90051	0.806711
Q9ASR1	nTGSPTck	0.383941	0.569546	0.746932	0.874537	1.38442	0.872661
Q8LBZ7;Q8LB02	cHTILNcAR	0.353507	0.168312	0.841939	0.838915	1.15384	0.961274
Q8H118	mcWTIAAk	0.568419	0.624993	0.538506	0.906717	0.879386	0.861096
P59232	ecPNATcGAGTFMASHFDR	0.327002	0.401168	0.475322	0.80953	1.12085	0.871124
Q9FWX0	lScFFNk	0.772462	0.26111	0.685882	0.964621	1.29459	0.899343
Q38936	tcEVQAHk	0.226124	0.0650807	0.873134	0.803935	1.22479	1.03851
Q42560	aDWHScLDNR	0.531237	0.41154	5.49767e-05	0.927565	0.430073	1.03133
Q9SIB9	aDWHScLDSk	0.265913	0.0783464	0.902779	0.925046	1.38348	0.953548
Q0WPA5	ncHETGAVGSk	0.53197	0.402869	0.995722	0.887328	2.09309	0.997305
O23515	iNWIcNPVHk	0.730448	0.17424	0.789922	0.94625	1.15664	1.02273
Q9ZU40	lHFNDMcLSVk	0.87465	0.529232	0.838699	0.956332	1.04522	1.0514
Q29Q26	tALHFAcGYGEVR	0.794419	0.516178	0.224072	1.08498	0.779378	0.940407
Q9SZK4	tLGADHFFVTcHDVGVR	0.0936869	0.510264	0.748471	0.712522	0.912412	1.04483
Q94EJ6	sTPVDTck	0.380332	0.553249	0.677036	0.925909	1.20414	0.865297
Q94EJ6	lkDYTPcQEQDR	0.535337	0.465182	0.746178	0.907443	2.22319	0.882138
P59224	tTSQDVDESIck	0.833333	0.992472	0.0179292	0.98664	0.999141	1.10824
Q9C6E4	tAPLEAGSAcTGVYGk	0.553038	0.196057	0.328602	0.848423	1.15935	1.06
C0LGN6	sFNPPPSDWSSTTDFck	0.52135	0.620624	0.927266	0.906678	1.09955	1.00601
Q8W112	aTGIPYAFAPcIAVcR	0.957098	0.611242	0.29359	1.00954	0.848819	0.667353
Q05431	ncAPIMVR	0.975572	0.88306	0.686728	0.99452	1.0986	0.904529
A7WM73	rPPLGPGScYAQ	0.423814	#DIV/0!	0.0232359	0.439877	#DIV/0!	0.807325
Q9ZV57	lWLFEcR	0.38639	0.699259	0.107919	1.04588	0.661817	1.31571
