# Supplementary material for: Bicarbonate Induced Redox Proteome Changes in Arabidopsis Suspension Cells
Source: Front Plant Sci. 2017 Jan 26;8:58. doi: 10.3389/fpls.2017.00058 (PMC5266719; doi:10.3389/fpls.2017.00058)
Supplement: Table S5 — Protein level changes in at least two replicates of iTRAQ labeling. [file DataSheet5.XLSX]

## Sheet: Sheet1
Table S5. Protein level change labeled by iTRAQ
Accession number	p value			Fold change (T/C)
	5 min	30 min	120 min	5 min	30 min	120 min
F4I6M1	0.600296	0.0718422	0.768039	0.914141	0.837186	0.970019
Q9C8J2	0.384909	0.604184	0.59677	1.18953	1.05745	0.924026
Q9ZU67	0.972446	0.825015	0.448074	1.00348	0.98547	0.895673
Q9LQR8	0.726614	0.371718	0.624691	0.976344	0.945829	0.940891
Q9C942	0.406669	0.100595	0.511335	0.9549	0.851469	0.920789
Q9C7W7	0.45046	0.252046	0.570069	1.03773	0.952083	0.937548
O23264	0.611704	0.706676	0.371222	1.09029	0.985799	0.90359
Q9SJ94	0.334553	0.916677	0.659755	0.898015	0.997212	0.952887
Q9LIS2	0.681765	0.0261278	0.228149	0.973116	0.916776	0.878097
Q0WWQ1	0.903844	0.64609	0.412677	1.02007	0.943543	0.913289
C0Z2J1	0.326737	0.30551	0.073808	1.10179	1.10402	0.824064
P28185	0.674289	0.12287	0.550169	1.03191	0.876047	0.937426
Q9FNR2	0.422632	0.358182	0.766905	0.949943	0.909544	0.973968
Q9SNC6	0.599516	0.141474	0.675654	1.04556	0.948162	0.959061
Q8GWY0	0.213016	0.546304	0.461833	0.94965	0.943204	0.932085
Q8L8N9	0.775528	0.920172	0.998514	1.02393	0.997415	1.01578
Q9CAM1	0.721236	0.280276	0.763535	0.9587	0.915407	0.974964
O23702	0.290658	0.0557036	0.910484	1.03629	0.845769	0.997659
Q9LTX7	0.910502	0.422813	0.906592	1.01355	0.873567	0.996716
Q8LDC0	0.439129	0.89055	0.257068	0.964106	1.01048	0.908271
Q9SE33	0.177176	0.921147	0.458967	1.03493	1.00394	0.937697
Q9FH30	0.364149	0.0147189	0.745109	0.938515	0.89045	1.06629
Q8VZI8	0.00422109	0.338364	0.734143	0.890656	0.972306	0.974515
F4JEN1	0.0616771	0.927151	0.478479	1.06236	0.997406	0.946663
Q9C522	0.926578	0.459266	0.907662	0.997672	0.943067	0.9963
Q56WH1	0.0791047	0.296451	0.420956	1.05261	0.910972	0.936511
Q56YB6	0.0569654	0.586491	0.916298	1.21807	1.12715	0.997725
Q8L5R3	0.555457	0.0308417	0.908002	1.05692	0.824128	1.02719
Q9MA75	0.0784744	0.297729	0.133749	1.06442	1.06389	0.881658
Q9MB58	0.897058	0.813223	0.975735	0.995493	1.02651	1.00492
P30188	0.86466	0.0823837	0.000349376	1.01708	1.08478	0.841585
Q9CA82	0.197112	0.0727859	0.827003	0.973618	0.973856	1.03477
P49227	0.828254	0.394342	0.428912	0.988699	0.915434	0.941814
Q9C5H6	0.998838	0.292135	0.172178	1.00292	0.909674	0.915496
Q9FMT4	0.64755	0.0881591	0.90713	1.01396	0.894239	1.02037
O22558	0.724837	0.515742	0.977916	1.02018	0.985572	1.00945
O65374	0.355119	0.0407716	0.785267	1.0394	0.907393	0.983014
Q9ATY5	0.157545	0.816463	0.426082	1.08873	0.992312	0.944512
O81299	0.196252	0.22849	0.340032	0.982841	0.911704	0.93915
O81439	0.634332	0.948686	0.949577	0.929493	1.05351	1.0002
F4JQY4	0.777417	0.482656	0.764938	1.01407	0.950021	0.981666
F4JWQ4	0.897633	0.20327	0.710964	1.00999	0.961003	0.97634
Q9SAB1	0.852093	0.844427	0.805358	1.00262	0.98953	1.03599
Q8LAD2	0.0733811	0.0343634	0.818154	1.01457	0.887041	0.98644
F4IH34	0.57583	0.20961	0.673681	0.975212	0.961548	0.966534
B9DI58	0.73561	0.860359	0.0071164	1.0106	0.990686	0.835735
Q9SUY8	0.919317	0.308361	0.709385	1.01286	1.21615	0.977718
Q93ZC9	0.935374	0.0952877	0.833658	0.998684	0.916132	0.98855
B9DGV9	0.135502	0.55228	0.620219	1.1552	1.06585	0.970324
Q9ASV6	0.995093	0.584748	0.0862753	1.00763	1.03188	0.844473
Q94K85	0.0205775	0.965249	0.129822	1.09243	1.00549	0.922159
Q94KD3	0.838286	0.0313172	0.866571	0.990991	0.891542	1.02419
Q9SJT4	0.414943	0.684443	0.251382	1.07748	0.987575	0.936136
Q9ZU97	0.772064	0.0902162	0.88771	0.990794	0.894398	1.02603
Q8LFS1	0.154352	0.771059	0.127598	0.943214	1.03198	0.841628
Q7XA88	0.193778	0.235477	0.762166	0.83708	0.679402	0.973301
F4IW47	0.818777	0.913578	0.683465	0.995656	0.997926	0.97575
Q0WL72	0.385744	0.877148	0.689123	0.946944	1.01095	1.05117
P82266	0.947	0.774158	0.828883	0.998838	1.01404	0.988628
Q9ZUI6	0.515919	0.0680199	0.781173	1.00925	0.938441	0.981002
Q9C5J3	0.570116	0.634525	0.529953	0.946424	1.09056	0.950142
Q9SLI7	0.777623	0.45629	0.121284	0.991161	1.0969	0.905666
O22212	0.450927	0.29569	0.955488	1.07894	0.917631	1.00949
Q9LPC5	0.439031	0.135972	0.638619	0.871074	0.887034	1.08222
Q9XID3	0.279304	0.595453	0.73066	1.02352	0.983584	1.04595
Q9FJA0	0.641939	0.457287	0.572979	1.02491	0.957844	1.08037
Q9C8L2	0.476222	0.145183	0.664427	1.27033	0.790025	0.974872
Q8VYK6	0.950803	0.900234	0.567916	0.999629	1.04221	0.966151
Q9SCY0	0.877666	0.5081	0.296264	0.997254	1.02841	0.947989
Q9ZUR7	0.604962	0.697338	0.768292	0.980313	0.968438	0.983215
Q9SSK1	0.632499	0.0340569	0.863639	0.99521	0.971921	0.991506
Q8S8F8	0.00993558	0.648531	0.612746	1.04747	1.01985	0.972813
Q84K16	0.822793	0.394745	0.827975	1.0383	0.939045	0.987823
Q9C505	0.628334	0.55473	0.550211	0.986808	1.07817	0.935763
Q9SI07	0.671408	0.956805	0.626119	1.02602	1.00743	1.06622
Q9FIK0	0.321427	0.518704	0.765978	1.15607	0.958101	0.984268
Q940B0	0.463321	0.386682	0.510323	0.96824	0.959206	0.963049
F4JQG2	0.338833	0.837152	0.251797	1.03574	1.01692	0.9421
Q8RWC3	0.577441	0.0358997	0.601234	1.03579	0.891321	1.0885
Q8VZS8	0.83205	0.913382	0.965341	1.03415	1.02254	1.00076
P25858	0.345116	0.725118	0.360759	0.914891	0.985349	0.948084
Q9SYI0	0.495276	0.200535	0.772523	0.978613	0.930733	1.03051
Q680B9	0.432196	0.125762	0.747771	0.943607	0.874395	0.980598
Q9SX85	0.650877	0.636508	0.94668	1.07275	1.04297	1.00902
F4HQD4	0.201522	0.31941	0.776706	0.904754	0.944857	1.03295
Q8L9N4	0.454756	0.275447	0.434064	0.941017	1.01798	0.94674
Q38858	0.590169	0.739734	0.205101	1.03749	1.03099	0.88706
Q8GWB4	0.610313	0.392003	0.965174	0.952057	0.900917	1.00141
Q9LVI0	0.218113	0.681186	0.514332	1.22064	0.962774	0.958319
Q84W92	0.828353	0.126471	0.668251	1.01338	0.883799	1.05298
Q01474	0.578291	0.165704	0.363146	1.01065	0.947336	0.957562
F4I3B3	0.504305	0.0345297	0.279979	1.01444	1.0292	0.927038
Q9LIQ9	0.025578	0.416595	0.657288	1.06629	1.10874	0.963333
F4IYF8	0.659048	0.402774	0.831135	0.986507	0.957374	1.02617
Q41932	0.152039	0.582898	0.846312	0.708991	2.72235	1.02001
O23553	0.319027	0.0891266	0.67176	1.05019	0.899952	1.04664
Q9SFH9	0.568083	0.203053	0.577078	1.01531	1.07242	0.963828
Q8H1Q2	0.583947	0.428468	0.00580018	0.966213	0.94493	0.892015
P60039	0.706408	0.490486	0.519665	1.02195	0.933524	0.967106
Q9LK25	0.641896	0.97961	0.411101	0.979072	1.00147	0.952681
Q9LYK5	0.0726337	0.49066	0.0994941	1.10984	1.03776	0.878438
Q8H1F0	0.592544	0.572625	0.87078	1.03176	1.06905	1.025
P34789	0.736404	0.342635	0.202736	1.02025	0.967211	0.943929
Q9SEL6	0.0167787	0.374627	0.741394	1.1346	0.962767	0.980898
Q9FMF9	0.625223	0.0430603	0.711012	1.03546	0.896636	1.04264
Q9LW88	0.275789	0.215094	0.0404824	1.0074	1.13632	0.911236
P52839	0.287802	0.550918	0.934841	0.967304	0.946143	0.998032
Q8L7A9	0.256443	0.289337	0.836861	1.05041	0.958735	1.02008
Q9LS25	0.190647	0.119952	0.99507	1.07189	0.899807	1.00458
Q9LTZ0	0.808091	0.113611	0.0246854	0.994839	0.912124	0.915482
Q9FGX1	0.328505	0.300978	0.752269	0.951217	0.89952	1.03096
Q94II1	0.112926	0.973817	0.946137	0.956856	1.00671	0.998834
Q52T38	0.528402	0.305868	0.772593	0.971506	0.92097	1.04334
Q9M086	0.80396	0.967579	0.578409	0.981	0.999819	0.973525
O48587	0.237372	0.204233	0.813435	1.05135	0.881933	0.987778
Q9S834	0.174877	0.521407	0.882654	0.941794	0.97817	0.993436
Q8GY96	0.140765	0.623618	0.876156	1.03161	1.04474	0.992706
Q9ZS97	0.0992814	0.433519	0.96635	1.08057	0.966246	1.00037
Q8GWU0	0.0995729	0.321723	0.591127	1.09667	0.922401	0.969504
P59224	0.471418	0.402147	0.19087	0.975843	0.90167	0.89665
P92966	0.941916	0.308017	0.0307857	0.998523	0.965907	0.922567
Q9MA55	0.310095	0.392834	0.252198	1.02891	1.00798	0.946794
F4JPR7	0.321064	0.332347	0.49938	1.0461	1.16926	0.942139
Q93ZR1	0.0482108	0.159097	0.744596	1.0425	0.972256	1.03389
F4HUS8	0.37378	0.229328	0.895693	0.952064	0.978505	1.01524
Q9LU85	0.313859	0.753662	0.128529	0.942798	0.988851	0.896054
Q0WTC7	0.372738	0.598213	0.646579	1.10881	0.948607	0.936272
Q9SJ36	0.182266	0.312831	0.171451	0.964753	0.956037	0.920436
Q8RXD9	0.350768	0.697085	0.951133	0.966634	0.977954	1.00839
P28188	0.623076	0.308693	0.97791	0.986212	0.85229	1.00157
Q8LA37	0.317651	0.46799	0.950914	1.02801	0.984468	1.00681
F4JMJ1	0.967444	0.384349	0.241657	1.00297	0.986945	0.951857
Q9C9V9	0.453207	0.297542	0.909334	0.969908	0.893642	0.996007
O64642	0.545651	0.299307	0.88867	0.969339	0.730298	1.01565
Q9C8W1	0.217627	0.500101	0.896395	1.02007	0.883541	1.01261
O80526	0.978973	0.441851	0.841352	1.0049	0.940527	0.989514
Q9C718	0.508494	0.660554	0.709417	0.939539	0.974266	0.98131
O23016	0.34479	0.560999	0.869778	0.961247	0.986586	1.01871
Q9SUI4	0.899082	0.799923	0.977291	1.0124	0.98523	1.00126
Q94CE4	0.236057	0.692315	0.393487	1.09319	0.969876	0.965148
Q9LSW2	0.861778	0.47741	0.819045	0.991831	0.898149	1.0513
Q9LXP4	0.148958	0.612816	0.322559	0.969331	1.01405	0.957599
F4JCI4	0.962862	0.21638	0.424281	1.0012	0.859932	1.12557
Q9C920	0.177339	0.191368	0.374157	1.07094	0.916881	0.961415
Q06850	0.659346	0.130205	0.873276	0.991716	0.908749	0.993763
Q94JV5	0.625678	0.15241	0.546301	1.01856	0.933864	0.975119
Q9SAI6	0.853155	0.301671	0.556722	0.992778	0.830579	0.960497
Q8RX56	0.0300197	0.168575	0.650226	1.13629	0.932331	1.0409
Q9M0E2	0.466737	0.834318	0.179211	0.959548	0.992848	0.948803
O81645	0.782378	0.123482	0.717649	1.01476	0.91843	0.984498
Q9LFH8	0.286722	0.986364	0.577086	1.04644	1.00156	1.05672
O82504	0.818686	0.378733	0.717865	1.05449	0.921363	1.04042
Q9LP67	0.0751765	0.0613829	0.0455119	1.20256	1.07475	0.921972
P55826	0.79567	0.0154192	0.635399	1.03568	0.945433	1.04337
Q9S825	0.731618	0.49625	0.0212615	1.01127	1.06687	0.893032
Q9LMR3	0.44305	0.0305977	0.299028	1.03928	0.944593	0.95521
Q84W89	0.322278	0.714862	0.753951	0.966744	0.986092	0.981146
Q39099	0.469491	0.157956	0.292283	0.966467	0.918136	0.941408
Q5QIT3	0.496046	0.217706	0.748525	1.04167	0.891853	1.03094
F4K3N3	0.445007	0.032177	0.728453	0.962793	0.977014	1.0298
F4K647	0.828032	0.564177	0.861237	1.03367	0.959623	1.01616
Q9LUW5	0.824811	0.833414	0.488921	0.996066	0.994601	0.971722
Q8VYV0	0.924272	0.175613	0.936313	1.00513	0.869168	0.99794
O23676	0.955783	0.394463	0.771009	1.01927	0.975377	0.983796
Q8LAS8	0.0520124	0.229001	0.87729	1.03479	0.942448	0.994206
B6EUA9	0.650408	0.219839	0.699926	1.03421	1.1284	0.973101
Q93Y40	0.2644	0.573683	0.53244	1.07012	0.965425	0.972019
Q5M729	0.547128	0.523595	0.887494	0.975681	1.029	0.994897
B9DGK8	0.745732	0.905389	0.685205	0.988251	0.995562	1.03343
P43286	0.268882	0.40471	0.630451	1.03056	0.968084	1.06101
P93018	0.8443	0.457593	0.309847	0.995418	1.05822	0.963291
Q9M2U2	0.412004	0.0658753	0.769371	0.876209	0.870965	0.986724
A3KPF2	0.649256	0.0343336	0.822226	1.05387	0.851898	1.02156
Q9FFK6	0.215509	0.720894	0.803041	0.956179	0.959361	0.990281
Q9M2Z4	0.673021	0.49737	0.281182	0.971049	1.15507	0.849087
Q9FF90	0.599408	0.00116888	0.0511064	1.08723	0.886545	0.940543
Q9M1H3	0.218381	0.720771	0.931947	0.964318	0.987197	0.997675
Q9FJ95	0.475374	0.253747	0.8607	1.02035	0.922992	0.993333
P11574	0.245523	0.589126	0.822226	1.05245	0.984594	0.990025
P49692	0.589506	0.238025	0.0905778	0.958032	0.877212	0.929127
Q9M8T0	0.0834489	0.475406	0.360979	1.02753	0.954904	0.965697
Q8H0U4	0.253059	0.240609	0.891964	0.949011	0.950579	1.01105
Q9SI77	0.153972	0.352711	0.149154	0.935317	0.946639	0.945956
Q0WQK2	0.052075	0.24771	0.633152	1.16069	0.942784	1.04069
Q94K80	0.465112	0.460702	0.668329	1.05821	1.09845	0.961694
P21240	0.276653	0.613272	0.00567676	1.06422	1.04854	0.92555
Q9M9U1	0.335027	0.0378763	0.940319	0.912372	0.803526	1.00655
F4I3H1	0.234189	0.614123	0.210352	0.959226	1.02942	0.957496
Q9LII1	0.104498	0.106049	0.148154	1.08191	0.930938	0.935918
Q8LE22	0.778992	0.274127	0.620415	1.01255	0.976494	1.04132
Q9FL12	0.356199	0.0588039	0.930922	0.953638	0.95806	0.99766
Q9C5J7	0.6528	0.534994	0.711699	0.987345	0.984039	1.0293
Q8S4Y1	0.795586	0.212232	0.444385	0.991422	0.906491	0.964587
Q9LVU5	0.49062	0.516519	0.22345	0.971279	1.0428	0.91852
Q9SYB5	0.703407	0.196533	0.58988	0.985154	0.958982	1.05062
Q9ZSK4	0.332935	0.0960855	0.339524	1.06799	0.94852	0.965337
Q8VZU9	0.157088	0.550663	0.419432	1.17375	0.949557	1.16013
F4HXV6	0.354906	0.269279	0.483931	1.03358	0.89649	1.08579
Q93VI3	0.0983858	0.77201	0.350722	0.923972	0.984963	0.968273
Q9SLK0	0.809675	0.97606	0.664632	1.00734	1.00321	1.05387
Q9M2E0	0.447353	0.121774	0.646586	1.03837	0.957905	1.04316
Q6NPP4	0.936143	0.418368	0.542196	1.00466	0.898726	1.06402
F4IFQ0	0.365605	0.318124	0.629089	0.938114	0.853555	1.08335
Q9SII9	0.0955669	0.412365	0.141652	1.13095	0.970251	0.954436
P45432	0.594487	0.194664	0.674786	0.992979	0.92173	1.03173
P51818	0.623746	0.227215	0.095363	1.05485	1.1243	0.930871
F4J5A9	0.828053	0.579922	0.81814	1.02869	1.02976	1.01554
Q9SZV3	0.061771	0.120584	0.06627	1.22722	0.921129	0.945588
O82264	0.0764218	0.0606169	0.926261	1.03254	0.944483	1.00697
Q9FI61	0.692733	0.932722	0.0247714	0.955483	1.01825	0.904414
Q9LK88	0.128061	0.230955	0.059211	1.12697	0.917006	0.90977
O80704	0.434465	0.235686	0.74382	0.970861	0.889872	1.0313
C0Z3A8	0.0847424	0.0635992	0.10738	0.861375	0.87028	0.869366
Q9ZPY3	0.498335	0.454563	0.769614	0.935325	0.969105	1.02626
Q9SEI2	0.586532	0.0570109	0.236924	1.02727	1.03066	0.947132
Q9SV20	0.234	0.15365	0.656705	1.19186	0.907102	1.03668
O04486	0.999319	0.256282	0.826359	1.00185	0.880956	0.990125
Q8RY22	0.291486	0.0282436	0.572155	1.05761	0.902874	1.0472
Q93W05	0.888979	0.958791	0.206771	1.00831	1.00325	0.923979
P24100	0.716308	0.0213352	0.195994	1.0161	0.927921	0.95544
O23207	0.00703428	0.389254	0.251644	1.0512	1.02077	0.960344
O23617	0.678853	0.603836	0.466468	1.00369	0.949304	1.07462
Q94AZ5	0.964134	0.152885	0.676306	0.999355	0.982595	1.03419
Q9LS01	0.529997	0.307321	0.891307	0.97783	0.949238	0.995045
Q94FY7	0.0306272	0.705102	0.49547	1.02033	0.987801	1.06432
Q9LIL4	0.938333	0.535983	0.101878	1.00624	1.08433	0.917961
O22165	0.533276	0.860243	0.968738	0.952526	0.992359	1.00372
P24636	0.40631	0.13591	0.135046	1.03706	1.04998	0.81893
Q9ZT71	0.553027	0.624495	0.728729	1.03462	0.980862	1.02349
Q9LZH9	0.323259	0.714481	0.294015	0.909572	0.976435	0.946288
Q8S8T4	0.87797	0.0344082	0.934849	1.00545	0.939284	1.01135
Q9LTU6	0.341828	0.126085	0.497064	0.938972	0.851328	0.966205
Q9LZC1	0.227029	0.368199	0.455974	1.0436	1.05559	1.08557
Q94AI6	0.654979	0.436773	0.946415	0.992912	0.985209	0.99863
Q39221	0.96886	0.251629	0.632781	1.00291	0.915739	1.03657
F4IYK3	0.179303	0.37771	0.686732	0.972196	0.955958	1.03021
Q9FMG4	0.641014	0.507502	0.291841	1.02902	1.06029	0.899108
Q9FLF0	0.430873	0.477799	0.81783	0.926215	1.02198	1.03242
Q9LUD4	0.116753	0.794874	0.525857	0.934147	0.986553	1.0823
A0A097PLC6	0.170609	0.289876	0.511005	1.14251	0.796024	1.05884
Q9FNN2	0.666735	0.759032	0.835417	0.963649	0.968785	0.989562
Q93XN8	0.00391169	0.556956	0.733098	1.14691	0.962168	1.02984
Q683D4	0.941613	0.13075	0.857515	0.998393	0.759207	1.01126
Q8L748	0.692657	0.323714	0.55125	0.97307	0.919022	0.972609
Q8L7U5	0.0353379	0.111218	0.538223	0.949705	0.886923	1.0866
Q8RYC3	0.627409	0.0555471	0.0758476	0.957331	1.05244	0.834475
Q0WVF5	0.388711	0.520196	0.910644	0.986138	0.95069	1.00822
Q42374	0.999642	0.655921	0.00996719	1.0108	1.06857	0.937022
Q9LTW8	0.100178	0.476658	0.920884	0.960497	0.945552	1.01055
Q94F26	0.30105	0.0624415	0.361152	0.902742	1.05945	0.960816
A8MS46	0.893736	0.180636	0.142329	1.01461	1.0311	0.955074
Q8LPS1	0.535562	0.299625	0.565574	1.01135	0.929272	1.06496
F4HWL4	0.597747	0.477328	0.386727	1.0415	0.92972	1.11358
Q0WPE9	0.261319	0.852039	0.514661	1.03499	0.993252	1.05572
Q94AL9	0.769153	0.452407	0.946233	1.01572	0.9592	1.00466
O22607	0.311438	0.813316	0.750165	0.977746	0.997641	0.982002
Q9MAK9	0.675342	0.794207	0.0907434	1.00383	0.98723	0.943614
Q9M2Z2	0.793516	0.118001	0.650182	0.977898	0.889563	1.05703
Q39085	0.278107	0.15569	0.910718	0.968908	0.907728	1.00685
Q9M9X3	0.0678452	0.048188	0.389926	1.1897	0.893211	1.1059
Q8LBH2	0.734716	0.200346	0.793303	1.02637	0.915828	1.017
C0Z2C0	0.665938	0.554049	0.253712	1.0359	1.19072	0.838756
Q6NMI3	0.203869	0.499962	0.562254	0.933512	0.932938	1.05319
Q9SU94	0.153101	0.337285	0.732219	0.899159	0.924809	1.03242
Q0WUF6	0.733093	0.212306	0.879863	1.01269	0.973571	0.995204
Q9XJ36	0.199243	0.201868	0.182547	1.07415	1.15018	0.917386
Q05762	0.103124	0.439787	0.905779	0.97958	0.945156	0.996255
P56759	0.0763027	0.397923	0.245179	1.08062	0.98942	0.935089
F4IMH3	0.847817	0.0466952	0.94231	0.988952	0.826313	0.998334
Q9T0I8	0.415527	0.634032	0.00960062	1.04042	0.982556	0.914029
Q93VR9	0.644454	0.0811465	0.762626	0.989748	0.898465	1.01963
Q9LPS4	0.293314	0.689977	0.323432	1.11897	1.04246	0.971205
O80575	0.676139	0.230349	0.699753	0.978303	0.908348	0.984505
F4I045	0.884748	0.161225	0.204222	1.00295	0.871923	0.909683
F4J8D3	0.188975	0.0179181	0.51515	0.952308	0.933249	1.08344
Q940X9	0.611348	0.224771	0.76724	0.983063	0.95946	0.989667
Q9SZX4	0.0752235	0.119475	0.717694	0.919283	0.970548	1.0248
Q39102	0.791141	0.0742945	0.889878	1.00765	0.918031	1.00879
Q8GXB7	0.923801	0.306341	0.267579	1.00878	1.00827	0.915063
Q42522	0.468046	0.829375	0.334809	1.0294	0.991637	0.961897
A8R7K9	0.982974	0.0253907	0.947925	1.00099	0.949439	1.00462
Q84JW1	0.621025	0.307394	0.359214	0.976584	0.938105	0.916003
Q9SRU2	0.031366	0.331304	0.607575	0.922646	0.954594	1.04797
Q8GXY6	0.598333	0.144659	0.631623	0.970057	0.9274	1.03192
Q9FLT0	0.91639	0.249438	0.767919	1.00173	0.953681	1.01941
F4JDA6	0.393391	0.178375	0.470257	1.06441	0.904916	1.06936
Q9SIU2	0.519545	0.276223	0.611942	0.996146	0.909578	1.03653
Q70DU8	0.451806	0.451277	0.774454	0.963335	0.932805	1.01665
O80846	0.39823	0.328817	0.386518	0.798664	0.928813	1.23489
Q8VY03	0.69041	0.249424	0.629733	1.02183	0.895455	1.03397
Q9M2T8	0.3928	0.313843	0.671293	0.989767	0.935807	1.03276
P69834	0.111716	0.601626	0.994304	1.02662	0.992966	1.0036
Q8GWE0	0.799053	0.432458	0.655924	1.0248	0.961122	1.03718
Q8GZT8	0.578161	0.891769	0.627131	1.02581	0.998793	0.983092
Q9FVR6	0.191087	0.251512	0.444906	1.07203	0.967647	0.968839
O22581	0.103656	0.151684	0.393705	1.06807	1.05294	0.973113
Q9LSG2	0.0826671	0.127201	0.302105	0.971805	1.04165	0.935897
Q9LMQ2	0.317496	0.254944	0.491747	0.964331	0.952958	0.959539
Q9FKM2	0.396647	0.389396	0.97461	0.932929	0.935607	1.00495
Q1G357	0.0198142	0.279041	0.0478407	0.932926	0.917102	0.951116
Q9M9H6	0.0693752	0.134968	0.831414	1.08245	0.906973	0.989282
F4IU89	0.512877	0.227164	0.838187	0.975909	0.988526	0.99356
Q9LS94	0.212952	0.115981	0.00432695	1.10851	0.886129	0.926062
Q9LIL3	0.897058	0.479762	0.095002	1.00263	0.972289	0.951555
Q9SA18	0.682619	0.0525328	0.67527	0.980158	0.936109	1.03521
O80567	0.00506254	0.865891	0.605574	1.11101	0.994797	1.06187
O80734	0.736726	0.0474906	0.669979	0.995967	0.903005	1.02918
Q9FMP2	0.56511	0.00904172	0.610853	1.01334	0.865438	1.0454
Q2V2R9	0.61364	0.338477	0.334952	0.968734	0.975367	0.959216
Q9SJ85	0.884632	0.200261	0.589215	1.01074	0.923683	1.03625
Q42561	0.428481	0.141114	0.00527143	1.45157	0.956543	0.937234
Q944A6	0.526635	0.47162	0.45114	1.00985	1.03028	1.07487
Q8LEZ8	0.866469	0.160256	0.742237	1.00697	0.938957	1.03667
F4JTS7	0.118303	0.0652278	0.752165	0.944443	0.910457	0.989949
Q56Y85	0.595421	0.674482	0.854561	0.991236	0.982004	0.993435
P93028	0.947512	0.25455	0.863123	0.998845	0.917192	1.01222
Q8L745	0.311387	0.192989	0.924062	1.02918	1.10207	1.0166
Q9LFP1	0.646188	0.00522805	0.559058	1.09392	0.829383	1.0683
O81852	0.91121	0.686952	0.525746	0.996098	0.967443	1.04841
Q940Z5	0.0749513	0.186855	0.732495	0.973925	0.930605	1.01891
Q9SE83	0.795106	0.949744	0.887618	1.01825	0.998988	0.995902
Q9SZR1	0.43557	0.393257	0.841085	0.980278	0.983634	1.02291
Q9LHG9	0.127768	0.894416	0.83894	1.04284	0.996304	0.99157
Q9C5G5	0.443218	0.503845	0.594058	1.02198	0.974151	1.04763
Q9XJ35	0.862171	0.534847	0.97079	0.997578	0.968075	1.0027
F4J1Y2	0.590796	0.143293	0.578574	0.976295	0.926012	1.06253
Q9FJD4	0.366115	0.294978	0.68208	0.974942	0.948442	0.987255
Q9SW18	0.828794	0.530274	0.180909	0.994074	1.03986	0.966458
F4JGR5	0.636602	0.298535	0.639728	0.987671	0.915682	1.02923
Q94AP0	0.109989	0.896453	0.579405	0.913013	0.994688	1.04137
F4K020	0.401607	0.34696	0.571261	0.935597	0.897799	1.03986
F4JF98	0.0973016	0.142124	0.487785	0.970722	0.917775	1.05667
Q9LNP2	0.139217	0.103669	0.865397	1.06701	0.894942	0.993092
Q8GYA6	0.0151174	0.258466	0.761864	1.03386	0.973506	1.01996
Q38953	0.990865	0.41063	0.723934	1.00086	0.973729	1.01913
Q9T0A0	0.341867	0.286257	0.672034	0.96767	0.941824	1.0321
Q681M6	0.719598	0.00174964	0.486038	0.980579	0.910924	1.05504
Q9LD60	0.557006	0.143997	0.725307	1.02436	0.887667	1.02263
Q9STW7	0.542958	0.703116	0.993115	1.04943	1.01607	1.00185
F4JFN3	0.839874	0.650503	0.517506	0.995769	0.987371	0.981762
Q9LHH7	0.0343683	0.802712	0.143853	0.951312	0.992653	0.964489
P22953	0.280172	0.849428	0.522964	0.973186	1.00685	0.978572
Q9ZUA0	0.907531	0.0640669	0.530797	0.997126	0.913354	1.05872
Q9LXK3	0.0949812	0.267493	0.662693	1.04048	0.976968	1.02769
Q43291	0.275042	0.777613	0.879717	0.929357	0.983396	1.0087
Q9LSP5	0.728659	0.373687	0.168663	1.01262	1.07824	0.938168
Q9LZK7	0.0500174	0.867785	0.669818	0.90708	1.01335	0.961924
Q9LPG6	0.160755	0.680299	0.756051	0.951297	0.969185	1.01833
O24496	0.935248	0.0183402	0.0108736	0.998383	1.03217	0.920775
A4UVN3	0.288594	0.124058	0.744591	0.979539	0.960588	1.01872
Q94EJ6	0.277847	0.204442	0.943004	0.960293	0.955816	0.998397
Q93VT9	0.856767	0.29103	0.415836	1.00831	0.924329	1.07389
Q9SU40	0.239752	0.255024	0.888864	0.99552	0.973315	1.00792
O82768	0.322411	0.480018	0.624994	1.03536	1.07939	0.98136
Q9FHM7	0.761194	0.056897	0.427282	0.987599	0.971549	1.0788
Q8L493	0.651765	0.251519	0.489844	1.05386	0.959391	1.06824
Q8RY25	0.10705	0.192868	0.767619	1.08631	0.946116	0.987271
Q9ZNT7	0.00670797	0.605657	0.102486	0.899615	0.96938	0.905498
F4K487	0.391907	0.893306	0.977536	1.33589	0.99418	1.00049
Q9LN62	0.461711	0.163317	0.551243	0.954964	0.964836	0.984008
Q42510	0.555929	0.174896	0.779869	1.06378	0.922575	0.990709
O23034	0.502469	0.0687806	0.904139	0.987374	1.03989	0.996474
Q8H1S4	0.487693	0.672807	0.170109	1.15498	0.950141	0.937977
P59223	0.136045	0.670885	0.261103	0.845862	1.0194	0.9245
Q9ASR1	0.17873	0.546948	0.63974	0.9591	0.951639	1.02882
O80653	0.760098	0.355546	0.528679	0.976613	1.07207	0.955977
Q8LKS5	0.164621	0.24626	0.609394	0.947866	0.948485	1.03455
Q8L7R2	0.865847	0.966296	0.0106396	1.01441	1.00552	0.948313
O23714	0.643305	0.686713	0.99344	1.02353	1.01737	1.00169
P25851	0.248715	0.643481	0.395927	1.04076	1.05274	1.30083
Q8LE47	0.0935026	0.0535372	0.592708	1.05324	0.873254	1.04486
Q9LQ22	0.740513	0.358426	0.184585	1.04247	1.34959	0.851556
Q9T074	0.27513	0.290569	0.850267	0.977723	0.93842	1.01285
Q9T024	0.40567	0.440397	0.126267	1.02492	1.04531	0.957927
Q9SGC1	0.180831	0.421955	0.632957	0.958941	0.97672	0.985225
F4J750	0.251373	0.298712	0.908092	0.946978	0.900976	1.01066
Q9FVQ1	0.963153	0.665179	0.0905792	1.00192	1.08424	0.860136
Q9FZJ2	0.511149	0.983651	0.72454	1.03181	1.00186	1.02353
Q8VY05	0.315094	0.424085	0.401232	1.10664	0.961214	1.07463
Q38906	0.82019	0.903964	0.5251	0.988423	1.01605	0.968874
Q0WQF4	0.331747	0.906728	0.770979	1.0186	0.996564	1.01417
Q96299	0.112504	0.610281	0.508441	1.01252	1.03555	0.980437
Q9SE96	0.835706	0.213956	0.449065	1.01938	1.10667	0.972705
Q8H100	0.243125	0.479171	0.583614	1.05899	0.942639	0.984972
Q8VZS0	0.0283609	0.0894963	0.975018	0.917382	0.92615	1.00133
Q9SIB9	0.054096	0.628319	0.567182	0.981314	0.973223	1.03364
P92939	0.826516	0.0136655	0.488264	1.01431	0.935358	1.05801
Q9SRQ6	0.670217	0.0948572	0.688463	0.951179	1.12007	0.982504
Q41963	0.421652	0.141884	0.603414	0.97302	0.918734	1.04879
P38666	0.162789	0.137442	0.972674	0.925716	0.903768	1.00255
Q9SMQ9	0.81126	0.312725	0.780798	1.01729	0.946844	0.987544
Q0WVL7	0.232703	0.357706	0.463641	1.09965	1.30181	0.939112
Q9SMQ6	0.284666	0.217378	0.815581	0.961822	0.962839	0.991511
Q1PF44	0.592589	0.0243807	0.54725	1.10482	0.894815	1.05089
Q93ZC2	0.0344801	0.696492	0.712606	1.06796	0.974655	0.988817
Q8H0T4	0.389777	0.0529153	0.358016	0.95744	0.96024	0.971804
Q8GWT4	0.42449	0.151376	0.60829	0.97647	0.935186	1.03725
P49040	0.179344	0.293798	0.681555	0.968121	0.913685	1.02747
Q9M0F9	0.71929	0.716015	0.543117	1.01946	0.993013	1.03723
Q9ASS2	0.215379	0.156678	0.621423	1.04795	1.06687	0.976609
Q9FFW8	0.146119	0.0771096	0.505561	0.960543	0.908751	1.04768
Q9FMD5	0.878878	0.322842	0.0592977	1.00979	1.08007	0.959402
Q9SX96	0.312262	0.218849	0.76567	0.934015	0.929714	0.975775
C0LGK4	0.306499	0.354713	0.875637	0.955011	0.926213	1.00693
F4JVN6	0.51626	0.438269	0.487768	0.993652	0.961628	1.04776
Q9FKI4	0.536309	0.132328	0.894069	1.07427	0.918386	0.996312
Q84XU2	0.372307	0.235842	0.483856	0.972922	0.957109	1.04825
Q9ZNT0	0.590151	0.46059	0.302012	1.03497	1.10106	0.926293
O50008	0.0507162	0.69074	0.71971	0.914581	0.97796	1.02714
Q39189	0.983796	0.0430717	0.283473	0.999927	0.940446	0.969061
Q9LHA8	0.959007	0.439346	0.177787	0.999706	1.04513	0.913144
O48870	0.445117	0.207675	0.583512	0.959909	0.912666	1.04836
Q9M060	0.0808062	0.526462	0.115497	1.04832	1.04162	0.926656
F4JLQ2	0.522279	0.254363	0.571011	0.971872	0.923651	1.03149
Q9SGY2	0.0269674	0.485616	0.0501774	1.08099	0.973859	0.958985
Q9C5E7	0.997881	0.801607	0.426727	1.00057	0.989241	0.974123
Q94BT0	0.480705	0.346198	0.414856	0.983615	0.942748	1.0763
Q7DLR9	0.547941	0.375774	0.448296	0.986596	0.965668	0.972376
F4JD57	0.650098	0.453533	0.770938	1.0944	1.06215	0.988051
F4K0F5	0.706982	0.91277	0.916799	1.02435	1.03286	1.0072
Q941L0	0.269994	0.187015	0.453096	0.948328	0.90189	1.06857
Q9T090	0.7769	0.567943	0.418548	0.973283	0.938959	1.06403
O80725	0.89402	0.218244	0.50978	0.998296	0.938281	1.05766
O80543	0.182119	0.150237	0.18841	0.835499	0.859862	0.961361
Q8LC02	0.369335	0.457476	0.392053	0.978457	1.1025	0.949354
O22791	0.106127	0.549467	0.482145	1.18729	1.05566	0.945406
Q9LH76	0.105017	0.404804	0.450556	0.974947	0.915255	1.05988
Q9ZVD5	0.773325	0.47037	0.691179	0.989941	0.910635	1.02751
Q9C5J8	0.723	0.169312	0.551638	0.99327	0.884594	1.03382
F4JHH5	0.767508	0.424311	0.652061	0.99365	0.897965	1.02427
Q9LY74	0.482423	0.0655697	0.769989	0.973349	0.902695	1.01979
Q8RY16	0.41776	0.942672	0.386463	1.04973	1.02207	0.980489
Q0WW26	0.246432	0.320611	0.659726	0.953568	0.931816	1.03151
Q9LHG8	0.792727	0.878482	0.50448	1.02952	0.992474	1.04433
F4HWC3	0.544429	0.811451	0.363332	0.961218	0.984867	0.895142
Q8LDC2	0.705137	0.535098	0.985747	1.0189	0.97483	1.00382
Q949S9	0.571858	0.712231	0.0693824	1.18522	1.08811	0.884477
Q9ZQD8	0.243149	0.213338	4.45638e-05	1.05722	1.09662	0.94666
Q9LQ55	0.212648	0.504176	0.255062	0.950174	0.969173	0.975881
B7ZWR6	0.865192	0.558551	0.500127	0.992289	1.0594	0.95377
Q9M3A8	0.233208	0.773555	0.711677	0.962044	0.989301	0.990692
Q9C826	0.225731	0.0750752	0.503332	1.04058	0.942545	0.979156
Q8VZF3	0.2349	0.456243	0.572537	1.05157	0.968116	1.04111
Q6NQ64	0.653558	0.219962	0.581044	0.972606	0.722638	1.03621
Q94BT9	0.10217	0.966472	0.915789	0.985281	0.999456	0.996592
P46637	0.180309	0.657035	0.694877	1.06912	1.0269	0.986152
Q9FJW0	0.294352	0.0397776	0.533417	1.04932	0.960234	1.04485
Q96254	0.763646	0.682628	0.0431859	0.994357	0.990205	0.959099
Q9SMN1	0.559837	0.074242	0.703271	1.06172	0.951282	0.988753
Q9LJP4	0.977577	0.0411075	0.452067	1.00398	0.848715	1.06589
Q42601	0.52149	0.441541	0.547655	0.985621	0.953585	1.04641
Q9FIE8	0.666775	0.298654	0.591978	1.00545	0.980088	1.02666
Q8VX13	0.556421	0.984	0.2009	1.03902	1.00728	0.951068
Q9SYM5	0.32555	0.745675	0.695577	0.968312	0.983429	1.02861
P42794	0.00575719	0.437329	0.984625	0.945032	0.949991	1.002
Q39043	0.0354199	0.807701	0.391171	1.05075	0.995391	0.975106
O04485	0.818187	0.334748	0.655971	0.994343	0.94744	1.02487
Q8VYN2	0.311989	0.510061	0.129412	0.975081	1.07638	0.95808
F4JYC0	0.692286	0.685629	0.824301	0.975464	0.97158	1.01534
Q56YN8	0.530511	0.472626	0.39704	0.97152	0.950328	1.06608
Q9FYR6	0.216627	0.197519	0.665114	1.04858	0.936635	1.02754
Q8LDE9	0.535864	0.454577	0.0398063	1.0306	1.1238	0.918922
P92963	0.570593	0.330505	0.774569	1.02515	0.946726	1.01368
Q8L785	0.380328	0.0944282	0.42109	1.01414	0.875428	1.06613
A3KPF5	0.751597	0.489885	0.38049	0.981656	1.08265	0.967041
O65570	0.0932908	0.221201	0.448799	0.950569	0.919474	1.06249
Q9LQ73	0.68552	0.0599663	0.224493	1.04026	0.895529	0.944333
Q8LB98	0.234728	0.13875	0.672209	1.12122	0.975978	1.02226
Q8VXV0	0.420057	0.412873	0.887319	1.03969	0.91678	0.99666
F4IHJ8	0.484512	0.761551	0.0494082	1.03475	0.979542	0.946056
Q9LXS6	0.620056	0.36321	0.708371	0.987997	0.952235	1.01593
Q5PNU3	0.969444	0.228608	0.431243	1.0048	0.901641	0.928826
P34795	0.572769	0.361272	0.560487	0.99516	0.952947	1.03263
Q9ZVI9	0.165989	0.405453	0.590599	0.973102	0.930936	1.03454
Q9FMP3	0.355024	0.469951	0.383324	1.08275	0.975046	1.0708
Q501F7	0.58483	0.833896	0.0120341	1.03523	0.986984	0.940539
Q9CAP8	0.622242	0.0553673	0.371163	0.990762	0.917216	1.1017
Q9LJK5	0.331863	0.39718	0.384967	1.05849	0.927831	1.07709
Q94AM1	0.440656	0.0593169	0.958543	0.958189	0.969914	1.00358
O22785	0.104295	0.0942837	0.52786	1.09679	0.92211	1.04851
Q84TD7	0.702005	0.193539	0.902351	0.992245	0.939723	1.0059
Q9C5Z1	0.167812	0.56433	0.561661	0.979026	0.974921	1.03254
Q9FJW4	0.4607	0.83553	0.00716361	1.03624	1.02653	0.950589
O04331	0.25219	0.0769832	0.501851	1.08219	0.978098	0.968675
Q9FN41	0.138599	0.509717	0.45223	1.02921	0.987552	1.04783
Q93ZN9	0.0979416	0.647868	0.986392	1.0182	0.974394	1.0003
O22173	0.22284	0.876389	0.868903	0.97633	1.00138	1.00612
O23144	0.116633	0.345933	0.0706217	0.951478	1.03892	0.935148
Q9M292	0.321482	0.362741	0.710119	0.977003	0.93056	1.02291
O23657	0.367485	0.0720725	0.876953	0.908071	0.927531	0.993602
O82266	0.682729	0.255452	0.653082	0.980933	0.940796	0.987394
Q8H125	0.392792	0.205164	0.42882	0.925513	0.890457	1.05576
Q9S7M9	0.241838	0.700358	0.581319	0.934546	0.982715	1.09301
Q9C611	0.366144	0.411883	0.812815	1.07677	1.00359	1.03725
Q9SJ30	0.336974	0.346599	0.30647	1.07488	0.933727	1.12114
Q94A28	0.912952	0.571071	0.528609	1.00442	0.958229	1.0353
F4IDD6	0.219207	0.235709	0.443929	0.97153	0.922475	1.05158
Q8LPK4	0.99374	0.249285	0.469551	1.00114	0.936646	1.04911
Q8L5Z7	0.776495	0.295073	0.539268	1.02405	1.10381	0.953898
Q9LW77	0.600805	0.0306724	0.355627	1.01963	0.836323	1.08599
Q9LRX8	0.509909	0.288101	0.662149	0.979212	0.930432	1.03245
Q9ZV43	0.339181	0.307014	0.353181	0.950271	0.925374	1.10109
Q9SH90	0.61033	0.451084	0.285737	1.03977	1.04345	0.930289
O81835	0.0488992	0.821722	0.494558	1.16416	1.05497	0.931838
O80501	0.650912	0.079445	0.728083	0.981387	0.96538	0.986907
Q9SGZ5	0.87345	0.358683	0.410929	0.997587	0.958879	1.06087
Q9LN29	0.343818	0.966093	0.971193	0.96423	1.00304	0.9996
O81845	0.269912	0.0248988	0.786884	0.979027	0.95418	0.98963
F4J110	0.271486	0.214497	0.649634	0.970009	0.925066	1.02928
F4JLM5	0.485955	0.402345	0.554686	0.978074	0.948475	1.03244
Q9C829	0.564499	0.340714	0.225402	0.956706	1.22516	0.898195
Q42262	0.522776	0.27874	0.650391	0.988504	0.947359	1.02198
O82204	0.870856	0.806486	0.0204856	0.996726	0.988129	0.949965
Q8RXI0	0.407208	0.470717	0.326711	1.01461	0.97663	0.950182
Q84K90	0.162752	0.495652	0.0430879	1.04619	1.0526	0.924017
Q0WTF1	0.918892	0.311137	0.0590058	1.00937	0.884192	0.947103
Q8HT12	0.263841	0.106699	0.724537	0.955569	0.943456	1.02359
Q8L7S8	0.555887	0.400981	0.909362	0.982067	0.949213	0.997568
Q8L7N0	0.206875	0.71226	0.939418	0.881787	0.978188	0.998462
Q9FVT2	0.962626	0.294859	0.682797	0.999587	0.931836	1.02158
P51427	0.505311	0.177763	0.680181	1.02021	0.950965	1.01865
Q8GXE5	0.71082	0.145243	0.537888	1.01521	0.892572	1.03347
Q84WR2	0.76478	0.179707	0.464571	1.02963	0.78684	1.09633
Q9ZUN8	0.337719	0.468543	0.551172	1.0837	1.02159	1.02934
Q9M1J1	0.801021	0.0603199	0.454398	1.01485	0.818988	1.06557
Q9ZVJ3	0.638838	0.788117	0.55461	1.06664	1.11581	0.961301
F4JY76	0.286363	0.24854	0.575103	0.986922	0.926555	1.04685
Q42064	0.444427	0.124429	0.638897	1.01886	0.92063	1.0255
Q94BV7	0.497995	0.436146	0.699672	1.0052	0.944498	1.01956
Q9SU63	0.453394	0.685892	0.178056	0.974065	0.985618	0.963644
Q03251	0.262036	0.409557	0.0683079	1.01307	0.918613	0.904797
Q9C8P0	0.771616	0.607251	0.108603	0.997424	0.989139	0.972913
Q9LQ04	0.472249	0.408907	0.0487526	1.01743	1.02046	0.967427
Q8LCL4	0.0335125	0.569382	0.729418	0.903209	1.04099	0.988966
O65272	0.892348	0.0029149	0.447864	1.008	0.936441	1.05806
P49211	0.599468	0.505692	0.724044	0.984833	0.98189	1.01866
O23653	0.226785	0.130906	0.426161	0.946507	0.893694	1.06405
Q6NPS1	0.691666	0.273473	0.416584	0.943895	1.28744	1.05667
P19171	0.129975	0.361382	0.277448	1.31685	1.06178	0.945985
Q7Y202	0.240075	0.383401	0.859767	1.14283	0.914678	0.995379
Q9FUP0	0.530065	0.0379594	0.582168	0.972207	0.887852	1.03793
Q05758	0.853825	0.354462	0.659281	1.00313	0.948394	1.02136
P92948	0.397812	0.782552	0.926234	1.04803	0.992247	0.998171
Q9FKA5	0.285133	0.521975	0.6083	1.1736	1.185	0.946452
Q9CAM7	0.732608	0.837112	0.748525	1.01522	0.993428	1.01132
Q9M330	0.498947	0.39092	0.535556	0.992086	1.05793	0.978425
Q8VXY4	0.521105	0.072437	0.837402	0.986143	1.03987	0.994893
Q94A94	0.0748835	0.126191	0.897475	0.921778	0.926675	1.00804
Q9LKV3	0.419877	0.00971356	0.433936	1.04773	0.862972	1.09232
Q56Z59	0.811511	0.487603	0.52468	0.996002	0.972162	1.033
Q9FI56	0.776544	0.798912	0.401476	0.989957	0.995294	0.975488
Q9FL33	0.849867	0.0663609	0.369467	0.991727	0.928084	1.06978
P56797	0.684937	0.266891	0.515995	1.03124	0.93794	1.03567
Q39097	0.178609	0.483558	0.930863	1.05487	1.03309	0.998305
Q9LXL5	0.883048	0.287474	0.409409	1.00943	0.92851	1.07541
Q8VYN6	0.0702455	0.154008	0.46146	1.0227	0.955975	1.04571
O49313	0.803384	0.204282	0.998089	1.02413	0.896701	1.00059
O04487	0.372732	0.959625	0.807027	0.976148	1.00344	0.994329
Q0WL80	0.686544	0.256074	0.668173	0.982032	0.928019	1.02679
Q8L831	0.394566	0.286833	0.649715	0.970589	0.955058	1.02165
Q42560	0.20272	0.404519	0.64416	0.974194	0.95683	1.02228
F4K2C3	0.780645	0.0353858	0.406886	1.02984	0.817178	1.09169
Q0WNJ6	0.539668	0.202731	0.490539	0.987404	0.946253	1.04395
P58684	0.515252	0.804421	0.173317	0.980546	1.00626	0.977088
O22100	0.0442686	0.789832	0.840446	1.03194	0.990403	1.00694
Q0WR03	0.106909	0.606973	0.223372	1.09463	1.0686	0.940737
F4K7E0	0.569266	0.302193	0.961313	0.991026	0.978381	0.999255
Q93VG5	0.252888	0.310394	0.559842	0.957194	0.943184	1.03312
Q9CAV0	0.0142337	0.436302	0.955682	0.92632	0.934401	0.999034
Q9LIP2	0.141793	0.175204	0.271131	0.940975	1.03891	0.978313
Q84TG1	0.167672	0.372545	0.104082	0.937933	0.954236	0.959207
Q9SIV2	0.614777	0.335324	0.527639	0.9882	0.922817	1.03606
Q9SRC9	0.204497	0.492718	0.571352	1.04704	0.948273	1.02938
Q9LXT5	0.0772584	0.248257	0.384268	0.974204	1.04895	0.974166
P46032	0.524405	0.169394	0.290279	1.06492	0.927946	0.980543
Q93YZ7	0.117081	0.120677	0.507435	0.925888	0.903951	1.03417
O24633	0.202156	0.207474	0.390819	1.02223	0.936879	1.05707
F4K1Y4	0.219789	0.92331	0.0403639	1.02004	0.998396	0.965373
F4JBY2	0.303584	0.345656	0.515804	0.965907	1.02427	0.984443
Q9SVN5	0.807383	0.361635	0.720904	0.991889	0.932355	1.01905
P38025	0.375231	0.57101	0.903538	1.04042	0.988889	0.997503
Q9C6B3	0.789315	0.969852	0.0538114	1.00329	1.00115	0.946449
Q949P2	0.532914	0.607453	0.860095	0.990672	0.972199	1.00656
Q9XIK4	0.950569	0.887337	0.539528	0.9991	1.0253	1.03062
Q9LZQ4	0.930609	0.320728	0.810049	0.999264	0.984384	1.0127
Q8LAD1	0.387542	0.752445	0.775966	1.05677	1.0163	1.00928
Q8L5U2	0.492904	0.979897	0.706389	0.979307	1.00109	1.01332
Q9SV21	0.324431	0.998031	0.559072	1.06934	1.00965	1.03115
Q94A82	0.0959057	0.332932	0.53558	0.93262	0.943134	1.03635
Q0WVF7	0.65618	0.476986	0.533071	0.991181	0.940617	1.02868
Q8LGI2	0.447677	0.279815	0.713322	0.964187	0.917456	1.02231
Q9C5X3	0.561723	0.680936	0.853265	0.96901	0.982621	1.00837
Q93VS8	0.71217	0.258963	0.936864	1.00748	0.949811	1.0026
Q9ZU35	0.969311	0.0754982	0.381844	1.00063	0.912983	1.05923
Q9SZ51	0.692339	0.492615	0.200723	0.985347	1.57299	0.77148
Q9M876	0.468503	0.123419	0.471368	1.04406	0.926397	1.04825
Q9LUG2	0.56813	0.101417	0.288741	0.972648	0.896213	1.13061
Q9C4Z6	0.165261	0.086643	0.828532	1.15993	0.877196	0.995563
O48593	0.605181	0.236557	0.566362	1.00732	0.919522	1.04156
O80774	0.101064	0.948907	0.57035	1.06837	1.00134	1.02989
B9DF87	0.936346	0.454786	0.567305	1.00813	1.07201	0.964202
Q9SKT7	0.656597	0.0926092	0.490832	0.990482	0.924167	1.03575
C0Z2K0	0.911549	0.0729124	0.412259	0.996359	0.961606	1.06251
Q8L5Y4	0.564896	0.197185	0.544531	0.976656	0.927912	1.06461
O22224	0.994599	0.0848199	0.471188	1.00069	0.880948	1.04109
Q07488	0.961296	0.538716	0.303652	0.999439	1.06778	0.88988
Q9SCN8	0.939182	0.868143	0.782903	0.998223	0.994784	0.994319
Q9M2E2	0.665088	0.563369	0.0954807	0.991202	1.03156	0.956277
Q9LXG1	0.157767	0.400648	0.444702	0.953856	0.939552	1.05369
Q38884	0.468039	0.153617	0.134259	0.982389	1.01571	0.931603
Q9ZQY6	0.781575	0.352455	0.190491	1.00983	1.13817	0.91802
Q9LTT8	0.528465	0.0141224	0.442666	0.9695	0.953346	1.04685
Q8VZM1	0.290994	0.422706	0.669893	0.983511	0.951704	1.0239
Q9LHP1	0.795695	0.501866	0.00978302	1.0148	0.940705	0.949989
P20431	0.986259	0.0499172	0.530294	1.00113	0.920625	1.03538
Q9LJE2	0.51522	0.756406	0.717659	0.978049	0.984903	1.01425
Q93VQ0	0.441305	0.0761245	0.469204	0.986597	0.90886	1.03659
Q9SUI9	0.122286	0.0589695	0.899917	1.03641	0.940084	0.996845
P46014	0.667194	0.0616866	0.42366	0.963443	0.930323	1.0461
Q8GW56	0.166574	0.0428763	0.138838	0.930019	1.03913	0.953977
B9DFI7	0.627843	0.187941	0.433215	0.982796	0.925019	1.04759
Q9FNL5	0.580017	0.273112	0.558883	1.02477	0.959134	1.03513
Q6DBN2	0.386274	0.12484	0.494332	0.968203	0.952629	1.03324
B3LF48	0.353166	0.0872984	0.340413	1.01674	0.950108	1.07289
Q9STS1	0.309434	0.735954	0.618984	0.965354	0.983109	1.01794
Q9M2N5	0.388905	0.505403	0.810789	1.01697	0.97513	1.01036
Q9LK99	0.159126	0.566308	0.0330051	1.13851	0.949932	0.937551
Q9SS48	0.105835	0.279129	0.652201	0.965163	0.943191	1.02178
Q9M339	0.931121	0.25036	0.362051	1.00394	0.930909	1.06251
Q94B60	0.154448	0.275246	0.908749	1.07563	0.965572	0.997243
Q940I0	0.374591	0.224529	0.721054	1.04937	0.92711	1.01498
O80837	0.408499	0.166182	0.259557	0.902211	1.3314	0.888822
P55737	0.180918	0.208021	0.402921	0.960933	1.05001	0.972125
O65655	0.453685	0.312623	0.339886	1.08679	1.20092	0.921432
Q8RWZ3	0.0366441	0.34887	0.463036	0.987044	0.937392	1.03892
P54609	0.169268	0.80726	0.884492	0.96168	0.989437	0.997021
Q84M90	0.0820387	0.261981	0.504785	1.03826	0.915645	1.038
Q9SKU1	0.302924	0.381071	0.301303	1.10395	1.38858	0.852732
Q93W28	0.341739	0.764612	0.658548	1.07738	1.04176	1.04029
Q8VZH2	0.648848	0.110553	0.460457	0.986297	0.959738	1.05475
Q07099	0.560982	0.388591	0.488273	1.02764	0.971479	1.03502
Q8VY89	0.0405627	0.0753145	0.821797	0.873281	0.803902	1.01669
Q9SJH7	0.964452	0.980933	0.357927	0.999544	1.0073	0.973897
F4HVV7	0.180771	0.190395	0.395794	1.03862	0.907834	1.08205
Q9SL67	0.952007	0.886998	0.115992	1.00017	0.994792	0.940667
F4KFD7	0.143985	0.637835	0.6571	0.926165	0.974694	1.01812
O23031	0.596011	0.193545	0.965582	1.02058	1.07306	1.00179
Q9FKA7	0.6218	0.177942	0.307073	1.04789	0.902253	1.11256
F4IW10	0.0639665	0.32564	0.282995	0.968148	0.896976	1.11954
Q9FI75	0.87181	0.0977777	0.40018	0.996361	0.94943	1.06062
Q94K05	0.0300388	0.311225	0.469124	0.98348	0.95339	1.05042
Q9C9C5	0.752906	0.547543	0.976484	0.988265	0.955656	1.00126
Q9FPJ7	0.0589327	0.643833	0.69857	1.09097	0.970968	1.02762
Q9LVA0	0.49283	0.240034	0.544479	0.975499	0.92746	1.02479
Q9LW57	0.119609	0.580517	0.00584987	1.02271	0.985601	0.966158
Q9LF37	0.811394	0.0785355	0.945535	1.00871	0.981202	1.00213
Q9C8S5	0.19258	0.355339	0.922509	0.970611	0.983882	1.00724
O81098	0.948604	0.0296995	0.792742	0.998737	0.943775	1.01032
P92976	0.0894162	0.492513	0.342479	1.08277	0.921534	1.07011
I1VCA8	0.830388	0.120197	0.866101	0.986595	0.95512	1.02175
Q9LV48	0.029492	0.493007	0.423317	0.923165	0.962093	0.953476
Q9FFT9	0.477242	0.287549	0.846355	0.95955	0.923497	0.996279
O49460	0.0247193	0.213711	0.183209	1.08766	0.953036	0.950911
Q8S9J8	0.37163	0.0231292	0.798721	1.03111	0.92248	0.993536
Q8VZG7	0.454134	0.330025	0.487863	0.977765	0.944524	1.05073
Q93W22	0.823411	0.453941	0.351329	0.992409	0.944214	1.0633
F4ITY5	0.636984	0.330689	0.74857	0.979508	0.951444	1.01002
Q9SUV1	0.839627	0.423636	0.430517	1.00726	0.899027	1.06878
Q9LNT9	0.0176149	0.591239	0.225741	1.14009	1.18831	0.849366
O22941	0.851988	0.0710411	0.512337	1.00347	0.958882	1.04834
Q9M356	0.5136	0.0947277	0.358117	1.02176	0.90632	1.06642
P46643	0.00782784	0.831731	0.0642632	0.974989	1.00514	0.954984
Q9FPI0	0.858538	0.267078	0.661085	0.992163	1.14037	0.980574
Q9FPJ8	0.972695	0.0111596	0.451829	1.00033	1.08784	0.969289
Q8RWN9	0.806764	0.0585143	0.153789	0.992109	1.05287	0.973062
Q9SB89	0.636623	0.0688143	0.637518	0.943413	0.877839	0.984373
Q9FNB7	0.827994	0.410382	0.931207	1.03061	1.07818	1.00317
O82462	0.308951	0.379596	0.614051	0.972705	0.935949	1.02765
Q9LS42	0.0378003	0.644331	0.49694	1.07279	0.981952	1.03395
Q8LE97	0.699397	0.0707133	0.975658	1.04546	0.940039	1.00105
O04905	0.952948	0.733991	0.350819	1.00299	1.06602	0.922
Q9MAT0	0.294147	0.136408	0.580255	0.91834	0.913114	1.03034
P23686	0.801538	0.164564	0.307713	0.985284	1.08359	0.942677
Q93YQ1	0.399196	0.0146589	0.413921	0.956625	0.940831	1.08416
Q9CAK8	0.264845	0.553877	0.617209	1.04795	1.03526	0.984998
Q84VY3	0.228362	0.298056	0.681454	1.09203	0.979903	0.989974
P52410	0.86388	0.291212	0.834939	1.00981	1.03692	0.994753
Q9SI61	0.105075	0.942047	0.725057	0.965945	1.00681	0.99064
Q9SD73	0.0913663	0.29091	0.45841	1.03459	0.933729	1.04782
Q66GQ3	0.262424	0.592928	0.848606	1.02126	1.0197	1.00517
Q6NM52	0.651008	0.167324	0.878351	0.970188	0.903147	1.00418
Q8RWG8	0.530729	0.314939	0.242662	0.940539	1.1463	0.905414
Q9ZPW5	0.831572	0.0203381	0.471126	1.00833	0.909392	0.976343
Q8H0S9	0.197104	0.429156	0.48912	0.963472	0.953505	1.04469
O23627	0.0969034	0.833789	0.862763	0.965916	0.992914	1.00563
P51414	0.392076	0.119146	0.405585	0.962984	0.926183	1.07825
Q0WPH2	0.571175	0.0645516	0.134514	0.971507	1.13156	0.863628
Q9LPR4	0.70765	0.143389	0.702006	1.01314	1.03475	1.01542
B9DGE6	0.529417	0.223561	0.912441	0.967442	0.90189	1.00947
Q9LF33	0.137472	0.573489	0.589096	0.988117	0.958046	1.02909
Q9LMI0	0.293963	0.0912584	0.374245	1.02541	0.951679	1.05519
Q9LYR3	0.484052	0.433953	0.681221	1.0169	0.973869	1.01228
Q38845	0.915502	0.422122	0.704521	0.996728	0.946635	0.983862
C0Z3C9	0.175915	0.548413	0.427333	1.10774	1.13128	0.938621
O49453	0.0976262	0.417356	0.891947	1.07446	0.911178	0.996145
Q9CA83	0.0134886	0.990626	0.948798	0.959831	1.00046	0.998989
Q9S775	0.661359	0.1605	0.305609	0.980225	0.918363	1.08667
B9DFH4	0.759023	0.547779	0.291444	1.01586	1.05312	0.930693
Q9SAF0	0.565814	0.175503	0.502185	0.954698	0.941231	1.02892
O65202	0.271289	0.180065	0.47668	0.969677	0.927959	1.05714
Q949W8	0.0710476	0.155803	0.386781	1.05472	0.959981	1.04962
Q9FM47	0.232518	0.15585	0.0739119	1.02133	1.06048	0.949709
C0Z2A8	0.0741113	0.690859	0.82404	1.0661	0.983118	0.99486
Q9FIW4	0.593719	0.142061	0.39168	0.988034	0.885584	1.07455
Q9SSB5	0.777145	0.721527	0.0229108	1.00298	1.00678	0.972037
P18064	0.515017	0.213365	0.324302	1.25004	0.810596	0.969591
O48773	0.845868	0.389601	0.906229	1.01112	0.967008	1.00952
P56764	0.190786	0.394763	0.829698	0.901812	0.883341	0.994981
Q9SUS3	0.171039	0.170504	0.501183	0.957257	0.89728	1.03847
Q9C5Z3	0.824533	0.801378	0.904567	1.00846	0.994751	0.99799
Q9M158	0.894525	0.510497	0.515474	0.996095	1.05383	0.966033
Q9M9P3	0.763936	0.0908358	0.0589111	0.996281	0.981282	0.976236
F4ISU2	0.455473	0.542356	0.89536	1.03141	1.03479	0.997043
P11035	0.564079	0.109072	0.563446	0.979576	0.92616	1.03246
Q0WPX2	0.875911	0.199378	0.497668	0.995299	0.962359	1.02659
O82660	0.386098	0.974591	0.494435	1.03135	0.99998	0.979272
Q9SPK5	0.158831	0.723546	0.776365	0.97446	0.984247	0.99358
O65041	0.0329804	0.227046	0.46223	1.05628	0.949103	1.05226
Q9SUM3	0.00214867	0.620069	0.563741	1.04757	0.979567	1.0211
Q9SGT3	0.214719	0.0763964	0.555926	1.09595	0.890586	0.977247
P42770	0.0739692	0.315346	0.553915	0.956823	0.964105	1.02916
Q94C59	0.899507	0.276069	0.234517	0.996435	1.03896	0.954885
Q9S7L9	0.143499	0.357738	0.215131	1.07385	1.22584	0.811915
F4KCL2	0.100457	0.458843	0.344168	1.14017	1.12627	0.945246
Q9FNA8	0.638263	0.19025	0.327808	1.06135	0.904218	1.07271
Q94JX5	0.134727	0.622243	0.64788	0.923276	0.97387	1.0429
P32746	0.756409	0.466528	0.824975	0.988606	0.969174	1.01964
Q9SW96	0.0612599	0.616946	0.585814	0.956365	0.976216	1.02731
Q9M336	0.642485	0.579458	0.595496	1.03007	0.969836	0.951236
Q94A40	0.650206	0.0278696	0.485431	1.03127	0.88022	1.06087
Q9LNB6	0.351443	0.466919	0.439611	1.05477	1.09624	0.973537
Q9LX99	0.28865	0.0771182	0.580852	1.0286	0.912699	1.02052
Q8LD27	0.245305	0.537067	0.94104	1.05949	0.970525	0.998811
Q8H104	0.75269	0.156228	0.446074	0.996535	0.933284	1.03344
Q9SIL6	0.361383	0.423137	0.317439	0.873636	1.30239	0.937216
Q9FIZ7	0.303656	0.435184	0.397207	0.98322	0.961518	1.05648
Q9C5Y4	0.549668	0.0293203	0.624934	1.05373	0.895484	1.03666
Q9LIC2	0.130451	0.213522	0.916129	1.06096	0.908046	0.996506
Q93VH5	0.33223	0.911247	0.261195	0.966443	1.03315	0.974295
Q8RWU1	0.30382	0.823529	0.623427	1.04015	0.992986	0.990686
Q8L5Y6	0.378562	0.238921	0.426409	0.96434	0.915845	1.07238
Q0WQF7	0.410827	0.277931	0.437128	0.976377	1.02653	0.984545
Q9SIE1	0.524839	0.403436	0.711008	0.978704	0.957115	1.02305
Q9FM31	0.0987102	0.552976	0.980848	0.916883	0.974005	1.00266
Q9LQK7	0.0151763	0.22838	0.714663	1.05402	0.966572	1.01037
Q94AI7	0.41836	0.242817	0.548762	0.966687	0.921356	1.04146
C4PW06	0.10603	0.886894	0.771609	0.958699	0.993854	1.00827
Q96283	0.69962	0.284079	0.181417	0.976202	1.06211	0.93172
Q9AV97	0.888434	0.72398	0.338806	1.00886	1.03781	0.919504
Q9LXA8	0.388085	0.393826	0.692864	0.939911	0.939735	0.972418
Q3MK93	0.155641	0.99473	0.0280382	0.959081	1.00094	0.960994
Q8LPR9	0.622105	0.152513	0.416455	1.00834	0.960956	1.05062
O04619	0.786131	0.0966338	0.480062	1.01234	0.960783	1.05065
P51412	0.250129	0.285757	0.100455	0.988239	0.962562	0.947229
Q9STL8	0.531956	0.0835246	0.396888	1.03624	0.890346	1.05066
Q9LZT5	0.7474	0.989419	0.360492	1.03376	1.00403	1.05249
F4JRV2	0.298398	0.708505	0.115647	0.951493	1.01811	0.90031
Q9FLY5	0.888994	0.0809251	0.330166	0.995157	0.893632	1.09435
C0Z2U1	0.329211	0.499443	0.970379	1.04298	0.929601	1.00469
Q6NPT2	0.552768	0.210328	0.383318	0.982618	0.928258	1.05579
O49485	0.205021	0.447711	0.631684	0.970801	0.954369	1.03149
A0A097PL68	0.622741	0.0354139	0.809982	0.98811	0.964026	1.0078
Q9LK29	0.726312	0.62895	0.26477	1.0178	1.03815	0.976116
Q9SSP5	0.12111	0.178591	0.775836	1.02256	1.03047	1.00788
Q9FNR1	0.264354	0.312428	0.112078	1.05311	1.14154	0.901686
C0Z3C7	0.941195	0.0195881	0.590593	1.00661	0.926707	0.971541
Q6NLP2	0.148358	0.0417211	0.0820754	1.11519	0.973845	0.964275
Q9LJL3	0.627695	0.82258	0.799473	0.990808	1.00558	1.0061
Q9LV28	0.796729	0.106243	0.463575	1.02529	0.921438	1.07698
E0Y422	0.479767	0.804145	0.152052	1.04399	0.990617	0.920122
Q9SRS5	0.19903	0.907575	0.415195	1.04612	1.00224	0.965864
Q9LV21	0.670462	0.295062	0.421239	0.980747	0.944433	1.04773
Q9SHC8	0.284012	0.0696052	0.848187	1.04708	0.956586	1.00439
Q9FMB3	0.671165	0.474416	0.731639	0.989208	0.966319	1.00856
Q8GZ68	0.315605	0.573727	0.386932	0.984969	1.01604	1.05016
P82874	0.641349	0.155615	0.495108	0.98342	0.911285	0.987887
F4IPT2	0.314676	0.467691	0.291822	1.05851	0.969322	1.10872
P57106	0.739348	0.185261	0.369279	1.01317	0.960671	0.947776
Q8W4S4	0.781532	0.09165	0.457646	0.988744	0.94757	1.06601
F4JKM2	0.0123541	0.879836	0.743518	0.968127	0.995355	1.01083
F4HS76	0.862323	0.108699	0.47346	0.996482	0.936461	1.04017
O24457	0.182823	0.274348	0.755616	1.00903	1.01812	0.99301
Q9M1X2	0.98269	0.323683	0.531112	1.00044	0.913502	1.02121
Q94FB9	0.474654	0.0135928	0.34092	0.977103	0.93182	1.08729
P0DKC3	0.73182	0.245166	0.465252	1.02436	0.962724	1.03737
Q9LFX8	0.729102	0.386671	0.403303	1.02143	1.08629	0.927474
Q9SK22	0.401257	0.0262001	0.813819	0.829703	0.889749	1.02011
Q9FLT2	0.647224	0.752513	0.49635	1.05184	1.03682	0.959098
Q9SI75	0.0578951	0.0164132	0.415104	0.975029	0.941344	1.05535
A8MR97	0.528153	0.405836	0.404467	0.997324	1.02406	1.0408
Q38950	0.0947503	0.156791	0.476319	1.0335	0.914743	1.02678
Q9LVU1	0.83373	0.153228	0.343118	0.988269	0.919949	1.05577
Q8VYQ7	0.773241	0.372701	0.334662	0.978324	0.927728	1.07573
O04630	0.0789368	0.344243	0.575801	0.93961	0.937908	1.02466
Q8LA96	0.572795	0.818815	0.238468	1.05389	1.03279	0.930947
Q8W112	0.76376	0.402193	0.322476	0.986417	0.960438	1.08006
Q9SCU1	0.331783	0.432668	0.841567	0.826415	0.906265	0.990614
Q94K62	0.712519	0.636164	0.683451	1.01305	0.983696	1.01042
Q9LIK0	0.767723	0.228223	0.469129	1.00242	0.959521	1.04251
Q9S7C0	0.927355	0.838037	0.424336	0.99748	0.986696	1.04086
Q9ZU40	0.746609	0.377538	0.949679	0.988393	0.93969	0.998983
B9DFH3	0.899847	0.699791	0.500182	0.994837	0.958835	1.07118
F4K347	0.902247	0.22281	0.423428	0.995263	0.896201	1.04749
Q4FE47	0.880912	0.0335728	0.263023	1.00207	0.913108	1.12748
O82399	0.238761	0.42899	0.938136	0.974848	0.938545	0.998107
P46077	0.232597	0.361607	0.195873	1.03012	1.08905	0.896138
Q9M352	0.271372	0.683124	0.347384	0.96059	0.980041	1.06997
Q94KK7	0.432589	0.590322	0.511716	1.03921	0.982758	1.04121
O48844	0.334337	0.104623	0.680945	0.964271	0.935326	1.02106
P54873	0.599853	0.535932	0.309513	0.97914	0.986667	0.980359
Q941A6	0.24015	0.0314428	0.329892	1.03768	0.963953	1.06264
Q9LIR4	0.846896	0.195468	0.690023	0.993932	1.02216	0.988971
Q8LGH4	0.311621	0.0616222	0.369014	0.960109	0.949621	1.05438
Q9FN05	0.110645	0.105793	0.371641	0.983783	0.94723	1.04451
F4I894	0.932113	0.171237	0.507899	0.997888	0.935283	1.04648
F4HSS8	0.0571487	0.319394	0.402471	0.921599	0.944222	1.04562
O80798	0.919211	0.166205	0.403019	1.01415	1.09487	0.902274
Q05196	0.917351	0.21991	0.826479	0.998034	1.03262	1.01441
Q8VYI3	0.574428	0.561245	0.482764	1.00648	0.959013	1.0269
Q8GYF9	0.506788	0.634	0.619934	1.01532	1.03964	0.982703
Q94F49	0.919377	0.373318	0.58331	0.998019	0.923533	1.02961
Q9LJ98	0.53681	0.419159	0.762501	0.952783	1.23984	1.04928
Q9SKX4	0.923351	0.572639	0.393347	0.997682	0.973409	1.03733
P52420	0.435547	0.351295	0.438573	1.01204	0.972316	1.02916
Q9S791	0.138173	0.341253	0.779795	0.936653	0.961586	1.00769
P83755	0.134853	0.0417611	0.33893	1.06261	0.918859	1.06118
Q9SRZ6	0.0686877	0.752661	0.672099	0.970878	0.987761	0.98788
Q9ZT82	0.701337	0.298177	0.370643	0.98365	0.9298	1.04212
Q9C723	0.996941	0.486295	0.764447	1.00058	0.942676	1.02541
Q42572	0.366026	0.0311137	0.44773	0.984265	0.923871	1.02731
O24456	0.456383	0.119961	0.465795	0.960266	0.879628	1.05828
Q8VYV7	0.464154	0.683116	0.906678	1.02278	0.98425	0.997448
Q9FRL8	0.929757	0.743484	0.283957	1.00195	1.05017	0.903311
Q9C5C4	0.394031	0.480438	0.0475788	0.978817	0.993183	0.950664
Q9LHE5	0.752896	0.45711	0.602812	1.00348	0.968546	1.01982
Q8L7K0	0.694041	0.0270243	0.6967	0.979655	0.942501	1.02952
Q6DBB5	0.176124	0.0144002	0.650054	1.07421	0.952949	1.01291
Q7X659	0.385796	0.351704	0.301861	1.03745	0.916203	1.07746
Q8VXZ9	0.741357	0.365649	0.675807	0.97748	1.06669	0.993776
Q8RXQ7	0.237582	0.350106	0.45464	0.974271	0.958922	1.0541
O82233	0.884023	0.123449	0.217518	1.0051	1.05172	0.962159
Q949X7	0.559327	0.198357	0.0253933	1.18954	0.880919	0.976666
Q94K73	0.827308	0.220478	0.83122	1.00297	0.938586	0.996434
P56799	0.538044	0.0439844	0.82012	0.973183	0.903075	1.01526
Q9SFU1	0.377796	0.165265	0.565517	1.0637	0.936681	1.04133
Q9LPV7	0.774416	0.844041	0.410036	0.983296	1.02424	1.04262
Q8LG50	0.495459	0.0734499	0.322295	0.955784	0.894176	1.07622
O82089	0.696893	0.316433	0.330789	0.992383	1.08423	0.919629
O04294	0.698383	0.553908	0.159847	1.02505	0.986239	0.965217
Q9SZJ5	0.2996	0.405426	0.98967	0.971452	1.022	1.00042
P54121	0.519613	0.669702	0.227002	1.19209	1.02371	0.884128
O23761	0.365189	0.886762	0.431634	0.974898	1.00673	1.02857
F4KAB8	0.606557	0.0835419	0.407692	1.02122	0.895396	1.05163
Q8S9J9	0.0579322	0.113783	0.797896	1.09826	0.963701	0.993734
P28769	0.0876355	0.191796	0.522976	0.976567	0.937984	1.03748
Q9M354	0.682019	0.252218	0.707416	0.976228	0.869466	0.990467
Q8LDF2	0.415401	0.556912	0.988697	1.12849	0.973482	1.00011
Q9FLW9	0.177375	0.927278	0.425125	0.98016	0.997478	1.03013
Q9XIC8	0.691933	0.462196	0.609497	1.03549	1.06825	1.01542
Q9SUL1	0.565547	0.677197	0.839119	1.02085	1.03236	0.990038
Q9FE65	0.664666	0.370221	0.385002	0.976027	0.954512	1.128
Q9SIU0	0.0763406	0.145132	0.526102	1.01778	0.952849	0.992198
Q9M1R2	0.283304	0.444197	0.0944463	0.963113	0.956834	0.983296
P29976	0.403628	0.757705	0.496518	0.980676	0.988358	0.984112
O22797	0.226708	0.806218	0.190464	0.965203	0.992423	0.923662
Q9LVH5	0.552664	0.534009	0.447196	0.988648	0.975863	1.02695
Q8RUI8	0.58667	0.771095	0.608082	1.01076	1.01468	0.984574
Q8LB95	0.274596	0.960223	0.112971	1.0736	1.00296	0.927325
Q8L935	0.757839	0.372382	0.269282	0.992799	0.937357	1.09502
Q43316	0.0854758	0.00782837	0.53039	1.04687	0.943086	0.96753
P59230	0.356204	0.448815	0.298433	0.961667	0.986124	0.920263
Q9C550	0.302502	0.989833	0.972934	1.01132	1.00285	1.00146
Q9LF98	0.198699	0.478165	0.434714	0.967302	1.01332	0.978002
O81769	0.92012	0.487717	0.140658	1.00275	1.04808	0.958549
Q56WK6	0.711186	0.0842226	0.0488444	0.99232	1.05087	0.957228
Q9SAJ3	0.563738	0.143628	0.38511	0.932856	0.862361	1.04602
Q9LS91	0.932028	0.271087	0.330837	0.998324	0.905806	1.08139
Q9LKB9	0.629644	0.957311	0.41369	1.10735	1.00114	1.05651
Q9SJK5	0.864862	0.356044	0.750248	0.990988	0.863374	1.01289
O48818	0.137531	0.198932	0.773294	1.06747	0.935937	1.01379
P17094	0.3342	0.289224	0.379295	0.960606	0.933186	1.0737
Q9M2Y6	0.127009	0.927707	0.0764024	1.03058	0.997644	0.959642
O65572	0.512061	0.144688	0.317417	0.98352	0.95525	1.06055
F4KGS3	0.782328	0.251942	0.358222	1.00723	0.962538	1.0429
O22707	0.495272	0.0112561	0.351869	1.03959	0.942405	1.04347
Q9LIA8	0.745964	0.44325	0.292913	1.00833	0.953767	1.07877
Q8LG77	0.561999	0.405105	0.527621	1.03463	0.956867	0.972511
Q8LAH5	0.25474	0.738175	0.776622	1.03874	1.02044	0.987935
Q9T0K6	0.900184	0.309704	0.662065	1.00938	1.09288	0.96594
Q93VA8	0.0204687	0.219842	0.974553	0.976686	0.928334	0.999677
Q93Z53	0.168278	0.106734	0.310582	1.04755	0.970753	1.05924
Q9FMU6	0.294007	0.107907	0.681389	0.946537	0.913639	1.03234
O23254	0.979959	0.955196	0.029978	0.999818	1.00361	0.965474
O22203	0.578833	0.476376	0.438073	1.00897	0.972427	1.03911
O22467	0.860775	0.395392	0.568161	0.992483	1.04531	1.03041
Q94JX9	0.0790069	0.168003	0.528647	0.950735	1.14925	0.961867
P17597	0.251535	0.112828	0.38564	0.993361	0.946293	1.03438
Q9C6D2	0.680552	0.215094	0.724985	1.0188	0.949897	1.0083
F4JL11	0.904202	0.529853	0.945952	1.00898	1.02016	0.998937
F4I7I0	0.125618	0.982006	0.448704	1.03139	1.00079	1.02427
Q9FNA4	0.404213	0.23944	0.39867	1.01545	0.937675	1.08046
Q9LIK1	0.417047	0.787305	0.745612	0.951503	0.987317	1.01261
Q56ZN6	0.642078	0.0781846	0.676437	0.98659	0.893342	1.02513
F4KEX3	0.759182	0.173488	0.224311	1.00727	1.04014	0.987813
Q9ZPI5	0.44773	0.287674	0.624303	0.971014	0.938518	1.02142
O04499	0.278331	0.822043	0.853449	0.977931	1.00454	0.997641
F4I5P3	0.21952	0.641319	0.318457	1.05777	0.976741	1.09122
Q94C74	0.208754	0.876764	0.406919	0.989068	1.00935	0.989624
Q9LJE4	0.870896	0.347358	0.428969	1.01716	1.05786	0.94947
O82533	0.803694	0.844422	0.434564	0.985895	1.00994	1.05058
Q945K7	0.167967	0.499682	0.00385851	1.05611	0.98392	0.976963
Q9FME4	0.652376	0.456569	0.354227	0.9848	1.04002	0.957949
Q9LPT6	0.101211	0.560656	0.215883	1.0201	0.979909	0.96661
Q0WPA5	0.343033	0.590976	0.917153	1.04568	0.968902	1.00375
Q84M92	0.727114	0.260136	0.892579	1.02739	0.929686	0.997185
Q683K1	0.947025	0.0907792	0.704693	0.998656	0.963743	1.02064
Q9M084	0.345449	0.528596	0.427889	0.981365	0.952553	1.05566
P47999	0.171097	0.129322	0.997178	1.03568	0.977993	1.00064
Q9LRP6	0.242659	0.275544	0.528506	0.977157	0.94422	1.03872
Q9SF16	0.425634	0.637359	0.872189	0.979695	0.981583	1.00585
Q948K8	0.677125	0.0980117	0.379918	0.980614	0.955411	0.982429
Q0WUK0	0.882739	0.298709	0.333694	0.992881	1.06584	0.900161
Q9SVF0	0.459553	0.203012	0.748163	0.946737	0.905251	1.02992
Q9LDZ0	0.726414	0.222632	0.368515	0.980117	1.10964	0.940923
F4JLP5	0.0288212	0.763215	0.405269	1.01651	0.984816	1.02933
P41377	0.566613	0.174426	0.652569	0.990426	0.922547	1.01935
Q8L835	0.52397	0.330917	0.780775	1.02771	0.954417	1.00726
Q8GZ17	0.393391	0.205112	0.568128	1.03516	0.943689	1.01685
Q9SIE3	0.329965	0.0485842	0.641256	1.06665	0.930772	1.01099
Q9FMB8	0.488669	0.301935	0.847601	1.08555	1.06164	1.00558
F4II29	0.0611903	0.452735	0.648249	0.951317	0.948798	1.0193
Q9M1Z2	0.924103	0.162644	0.870245	0.997338	0.973044	0.996028
Q9FXA2	0.95084	0.809142	0.438933	0.998797	1.00363	0.978427
B9DHR1	0.919031	0.903419	0.941306	1.00556	0.995315	0.998291
Q9ZPY7	0.626422	0.196593	0.562462	0.979023	0.905934	1.02553
Q9LJQ6	0.586269	0.427532	0.579798	1.03729	1.03873	0.977123
P42733	0.269521	0.655112	0.839522	0.960715	0.973221	1.01159
Q9FFV2	0.896634	0.711993	0.127337	1.00291	1.02804	0.944132
Q96252	0.406085	0.518567	0.205649	1.04098	1.26103	0.864054
Q94CL6	0.517542	0.684029	0.405964	0.984759	0.984089	1.02834
Q9SK87	0.445777	0.0409657	0.264798	1.02463	0.853927	1.11252
Q9FH46	0.0359926	0.190764	0.297621	0.980937	0.911893	1.07787
Q9C8F5	0.92989	0.114953	0.411273	1.00419	0.888103	1.03331
Q9SKR2	0.925428	0.743874	0.422536	1.00255	0.994247	1.03203
Q8W034	0.00265436	0.405701	0.393675	1.15237	1.15061	0.952489
Q9LE59	0.343432	0.147402	0.410591	0.96224	0.925289	1.03943
Q56WH4	0.388002	0.423277	0.710852	1.07233	1.12817	0.967744
Q94A52	0.764132	0.220837	0.480767	1.01975	0.915337	1.04521
Q39242	0.86458	0.980785	0.102819	1.00409	1.002	0.927816
Q8GYD1	0.876296	0.830758	0.393858	1.01446	1.02016	0.96641
Q9FY64	0.613948	0.742968	0.858574	1.02777	1.03991	0.992752
F4J469	0.0181122	0.904537	0.0402432	1.08626	0.995437	0.961386
Q9S726	0.274469	0.0887841	0.323239	1.03153	0.944173	0.934698
C0LGN6	0.151005	0.167552	0.492328	0.985921	0.980327	1.02943
Q9SCT4	0.78976	0.48139	0.567237	0.989754	0.972531	1.02336
Q9LZG0	0.240949	0.894672	0.524703	1.06746	0.994959	1.01663
Q84WV1	0.308532	0.866299	0.982078	0.977101	0.995727	1.0006
Q9SZ18	0.301961	0.347877	0.29106	1.11449	1.23022	0.882353
O82357	0.246884	0.985083	0.384443	1.27845	1.00821	1.0523
O81146	0.0950376	0.310482	0.777065	1.12747	0.969398	0.99472
Q8VZ95	0.0281918	0.171584	0.329178	1.17943	0.936781	0.943656
Q9SVA6	0.633939	0.427102	0.481152	0.979526	0.957436	1.01864
Q8LAB9	0.632199	0.588023	0.683963	1.02253	1.03944	0.985121
Q9SIV6	0.371724	0.170239	0.141999	0.988988	1.04153	0.878276
O23715	0.165845	0.973048	0.153679	1.03425	0.999725	0.931923
O23515	0.089311	0.195497	0.491252	0.936843	0.938534	1.07261
Q9ZU91	0.334082	0.0227519	0.0680439	1.0653	1.06802	0.96621
O22715	0.164668	0.407181	0.307306	1.05909	0.948314	1.10887
Q9LPV8	0.348184	0.591912	0.653077	1.0447	1.01762	0.99239
Q9LKR3	0.534519	0.406658	0.859823	0.964696	0.97919	1.0056
Q9LSV0	0.668479	0.671002	0.075218	0.980637	0.982113	0.966351
Q9FJR0	0.704836	0.0218423	0.430037	1.01532	0.906045	1.0402
Q9STE8	0.284991	0.257065	0.419912	0.983859	0.943968	1.06122
Q9FXD4	0.335465	0.868815	0.0979227	0.947155	1.00897	0.938359
Q9SND1	0.551002	0.79592	0.943658	0.976117	1.01117	1.00238
Q944A7	0.533195	0.294444	0.322401	0.975882	0.939325	1.04584
O49583	0.142554	0.262343	0.934786	1.04371	0.960187	1.00204
P19456	0.662964	0.102823	0.519299	0.975172	0.914836	1.06259
P57750	0.176332	0.351671	0.963212	1.12847	1.03145	0.999328
O65639	0.637164	0.598456	0.129916	0.986525	1.04149	0.956853
Q9FM97	0.5054	0.465928	0.29366	1.01571	0.941673	1.06498
Q8L4Y5	0.943542	0.571919	0.454375	1.00421	0.961308	0.991597
A8MS28	0.416762	0.207419	0.146809	0.962564	0.959892	0.97137
O04379	0.99519	0.0531305	0.277702	1.00109	0.874554	1.07213
Q9M8D3	0.747675	0.264187	0.306375	1.00456	0.970121	1.06548
Q7XZF5	0.98092	0.219586	0.484485	1.01558	0.880898	1.10261
Q94CK1	0.607427	0.498647	0.112743	1.01687	0.956218	0.956364
Q9FN48	0.568879	0.341657	0.899121	1.00665	0.953078	0.996725
Q9SJ40	0.264192	0.0108275	0.571977	0.948811	0.914309	1.0259
Q9FLX9	0.846622	0.485418	0.716489	1.01848	0.987208	1.00781
Q0WN17	0.985761	0.587128	0.835507	1.00449	0.972131	1.01641
Q39161	0.430138	0.835724	0.71815	0.963428	0.991513	0.992785
Q9ZPI1	0.0995766	0.661663	0.606961	0.94093	0.977835	0.993514
O23654	0.364295	0.558009	0.456509	0.979795	0.976701	1.01908
Q94K15	0.172527	0.72245	0.899314	1.05397	1.02218	1.00823
B3H4S6	0.276978	0.436952	0.283949	0.92983	0.957858	1.08665
Q9M5K3	0.529454	0.203049	0.275059	1.02336	1.10506	0.921907
Q8L4R9	0.906571	0.2749	0.54609	0.996104	1.10327	0.963582
F4INA0	0.460612	0.0633398	0.0331548	0.983363	0.950412	0.981459
O49629	0.997692	0.348415	0.309356	1.00079	1.16462	0.944357
Q42342	0.359276	0.343966	0.15333	0.978652	1.03791	0.914866
Q9CAF4	0.393762	0.449331	0.448707	0.959223	1.05917	0.944609
Q9SRV5	0.182663	0.175515	0.897692	0.937292	1.04448	0.996723
P16181	0.22979	0.777822	0.839926	0.961362	0.991804	1.01234
Q9FG66	0.296642	0.459239	0.347107	0.942927	0.965248	1.03686
O64530	0.521384	0.506958	0.197154	1.02325	1.04956	0.962954
Q8GYE8	0.158171	0.616145	0.3682	0.86303	1.06021	1.12572
Q8W4M5	0.200317	0.0322272	0.698518	1.06499	1.0285	1.012
Q682E1	0.391136	0.38071	0.448821	1.08312	1.2012	0.933225
Q9FFL2	0.261	0.0127836	0.331001	0.991547	0.944713	1.04009
Q93WI0	0.126005	0.847476	0.104702	1.05092	1.0123	0.954749
Q9M1R1	0.56334	0.533346	0.508067	1.19012	1.015	1.04601
Q8L642	0.368594	0.492884	0.527857	0.962937	0.951791	0.981685
Q9FKE9	0.770161	0.0613163	0.285777	0.989117	0.853904	1.06442
Q84TE3	0.502652	0.868285	0.653192	1.0136	0.995176	1.00876
O80585	0.107875	0.386763	0.577448	1.03802	0.961199	1.02607
Q9FIQ0	0.526135	0.231309	0.858104	1.02928	1.04054	0.995217
P34066	0.109515	0.568212	0.645733	0.956356	1.02116	1.01749
Q1JPL7	0.433902	0.0705484	0.697922	0.981468	0.959738	1.02621
Q9SLA8	0.176673	0.696562	0.113894	1.0431	0.994175	0.957448
Q9SQT8	0.47282	0.0778206	0.513696	0.977657	0.961126	1.01384
Q9LNU5	0.658786	0.162223	0.543134	0.988687	0.930435	1.01339
Q5XF06	0.846584	0.188971	0.542019	0.989771	1.0816	0.958733
Q9SJZ2	0.273914	0.235223	0.546603	1.13884	1.19318	0.986281
P93655	0.221978	0.923763	0.536997	0.971826	0.997615	1.02459
Q9ZPI6	0.0919232	0.328364	0.507274	0.943696	0.946557	1.02671
Q93VB0	0.312718	0.219255	0.273944	0.964719	1.08541	0.945204
Q8VYP0	0.345532	0.300921	0.458009	1.02942	0.983991	1.01792
Q9FGI1	0.246796	0.0241422	0.250125	1.04209	0.868319	1.11468
Q9M0X9	0.1067	0.547786	0.524353	0.961026	0.972969	1.03665
Q38814	0.468468	0.704777	0.427309	1.01056	0.978927	1.02101
Q9SFX3	0.193072	0.992314	0.287325	1.10657	1.01098	1.08953
Q9C6E4	0.872395	0.137631	0.513853	1.01994	0.869202	1.04576
Q8LEW4	0.94602	0.354909	0.905729	1.00656	0.949863	1.00818
Q8H0Y1	0.997504	0.0329405	0.386864	1.00389	0.912804	1.04655
Q94AW8	0.984075	0.306643	0.153273	1.0038	1.11442	0.919551
Q9M9K1	0.352896	0.318909	0.551929	0.973131	1.01403	1.0225
Q9SIX1	0.751389	0.0682566	0.537302	1.00682	0.847358	1.03259
Q94AU2	0.382613	0.154383	0.314603	1.05417	0.962723	1.04093
Q9FHR8	0.823327	0.523075	0.544495	0.995449	0.962023	1.02044
P33207	0.240377	0.291349	0.471101	1.05051	0.936772	1.02102
A8MQR6	0.462696	0.290078	0.0764914	1.15759	1.03458	0.954125
Q07473	0.338277	0.391912	0.667103	1.01975	0.9284	1.027
Q9LF46	0.0623199	0.45613	0.471733	0.939542	0.970696	1.01836
Q9XI12	0.433966	0.519025	0.491539	1.09029	1.05939	0.94545
Q9C6U3	0.10705	0.0724005	0.0992066	0.764568	0.751293	0.945357
Q8H116	0.461032	0.197454	0.301181	0.956483	0.93966	1.04962
Q9LZQ9	0.372712	0.617415	0.378189	0.971503	0.990475	1.0323
Q8LPJ0	0.60453	0.333803	0.318311	0.963311	0.957847	1.04756
F4HVW0	0.436731	0.927202	0.313531	1.03217	1.00414	0.987026
P49637	0.0375483	0.796749	0.138334	0.913812	1.01773	0.902821
Q8H1Y0	0.613932	0.289026	0.265017	1.01607	1.02227	0.967659
O04482	0.252875	0.375535	0.140062	1.10965	1.11762	0.893336
P83483	0.637064	0.20587	0.956908	1.01884	0.993766	1.00276
O23512	0.0288326	0.540601	0.833044	1.27352	0.96372	1.00605
Q84K82	0.0370717	0.336254	0.734309	1.07631	1.05691	1.01652
Q9M0Y8	0.185611	0.208149	0.383903	0.966135	0.93752	1.06428
Q39211	0.238191	0.883696	0.434021	1.06081	0.994554	1.01907
Q8RXV3	0.783781	0.978611	0.648606	1.00836	1.00632	0.978032
O65271	0.292183	0.526984	0.608529	1.02538	0.98288	1.01041
Q9ZVJ4	0.61826	0.242087	0.200311	1.04445	0.963041	0.922323
Q8W4M7	0.851651	0.427066	0.251712	0.988897	0.947797	1.07842
Q9ZVI7	0.162576	0.650027	0.672679	0.96744	0.968324	1.01487
O04209	0.764076	0.45982	0.179514	1.01857	1.19842	0.875554
Q8L7K9	0.936879	0.533094	0.60386	0.998936	0.971552	1.01236
P32826	0.770742	0.916109	0.481726	1.00743	0.997441	0.97826
Q9SDS7	0.873112	0.0910899	0.501009	1.00602	1.02352	0.985626
Q38936	0.397358	0.568121	0.293677	1.0322	1.09645	0.895063
Q8LB10	0.90904	0.771143	0.910125	0.996529	0.991743	0.996528
Q9LZ06	0.405334	0.624609	0.284973	1.06373	1.08462	0.913319
Q9SJL8	0.650364	0.624601	0.871692	1.00967	0.978735	1.00381
F4JAY1	0.263616	0.094933	0.381696	0.950594	0.892121	1.07514
Q93WJ8	0.240034	0.0870838	0.345636	0.980886	0.963524	1.04028
Q8LEF1	0.23343	0.210377	0.291289	1.02244	0.952539	1.06978
Q9LE82	0.835856	0.0958872	0.165584	1.01016	1.06203	0.99022
P57681	0.0536678	0.47216	0.23031	0.763397	0.944513	1.10981
F4JF56	0.728414	0.471941	0.930495	0.985479	1.06171	1.00743
Q9SN86	0.256768	0.478929	0.139247	1.0473	1.01939	0.920224
F4I6B4	0.822247	0.953896	0.964389	1.00754	1.01479	1.00266
Q9ZWT2	0.720719	0.457392	0.344355	0.993687	1.10486	0.876148
F4HXD2	0.211327	0.648801	0.89157	0.986818	0.973807	0.997797
O49543	0.0891817	0.60157	0.454289	1.04462	0.983538	1.01715
P92974	0.824576	0.211318	0.404363	0.991346	0.933289	1.06058
P93014	0.875562	0.181449	0.364479	1.0128	0.963681	0.992323
Q8LAC4	0.464523	0.335085	0.299714	0.976499	0.978406	1.05604
F4JVC5	0.0197457	0.360432	0.913006	0.962596	1.04718	0.997099
Q39054	0.211368	0.395903	0.310057	0.9463	0.952027	1.05288
O82392	0.457096	0.957929	0.385686	1.01004	1.00172	1.0301
Q9LP53	0.627389	0.447544	0.273614	1.02662	1.19076	0.859497
Q8W234	0.823431	0.191839	0.290983	1.04874	0.873157	1.06567
Q944S1	0.362833	0.470457	0.864465	1.09264	1.03454	0.993309
Q9SMX3	0.440469	0.334452	0.230172	0.951602	1.0226	0.932795
Q42029	0.967478	0.433853	0.170199	0.999515	1.12843	0.940206
Q8RXS0	0.122967	0.310749	0.245178	1.04344	0.954585	0.983151
Q8LAM0	0.948986	0.463774	0.895977	1.0102	0.962163	0.996679
Q9SIV9	0.815021	0.0143036	0.317373	0.998008	0.907854	1.07986
Q42521	0.754736	0.356319	0.337792	0.989631	0.954219	1.05344
O04907	0.0286022	0.444497	0.382846	0.95981	0.987096	0.98195
Q9ZVQ2	0.0703227	0.2944	0.280082	1.08322	0.848938	0.97014
Q93VS5	0.9534	0.915474	0.767375	1.0041	0.997716	1.00501
P94111	0.281429	0.637668	0.0737479	0.952102	1.05209	0.96573
Q8H0V6	0.259963	0.961572	0.32763	0.974985	0.99932	1.05497
Q9LZ66	0.0419187	0.604148	0.411385	0.959308	0.971495	1.01802
Q944K2	0.183391	0.188693	0.262238	1.08945	0.928624	1.07558
Q96255	0.790423	0.781464	0.071396	0.98989	1.01019	0.968623
F4III4	0.0850016	0.665009	0.16882	1.09513	1.12345	0.88151
Q8RX02	0.95995	0.221847	0.122624	1.00553	1.01641	0.989901
Q940J9	0.74924	0.446273	0.362695	0.992764	0.994956	0.98783
Q9FNX5	0.268217	0.167706	0.653409	1.05221	0.957249	0.992824
F4JWJ6	0.996342	0.385889	0.702356	1.00131	0.940454	1.01773
O80565	0.91859	0.614909	0.958863	1.0051	0.965328	0.999262
A8MRY7	0.467587	0.169484	0.57999	1.04712	0.917343	1.02426
Q29Q34	0.0129644	0.872549	0.88957	0.974774	0.996794	0.997273
Q42545	0.0859086	0.364252	0.691621	1.02849	1.03627	0.986207
F4IXW2	0.390442	0.193481	0.31033	0.966301	0.931008	1.05677
Q9CA67	0.344927	0.698496	0.794739	0.981548	0.982467	0.995255
F4K0C4	0.767112	0.248628	0.325168	1.0062	0.902386	1.16726
P42731	0.279481	0.220321	0.0559183	1.03296	1.06356	0.988048
Q9SJT9	0.471427	0.295993	0.478355	0.97167	0.935399	1.0597
O23206	0.623408	0.386566	0.595993	1.02022	0.977436	1.00861
Q84WU8	0.591475	0.439489	0.613229	1.02472	0.957642	1.00893
Q9FY49	0.529556	0.0841447	0.375345	0.984335	0.915049	1.04208
O82647	0.646789	0.083253	0.265611	1.01438	0.934622	1.05543
Q9S7U1	0.593112	0.497079	0.340921	1.01494	0.97687	1.02783
Q7XJ64	0.484212	0.659308	0.259662	0.990456	1.03504	0.985078
Q9M8M7	0.148475	0.754787	0.821936	1.03854	1.00651	0.993193
A0NAA9	0.571056	0.415732	0.231901	1.06152	0.925294	1.12075
Q9SE60	0.0653737	0.597529	0.332727	0.990083	0.978516	1.0294
Q9SMT7	0.463799	0.72171	0.353856	0.980827	0.997866	0.966139
P36397	0.133539	0.2018	0.418686	0.950675	0.943236	0.965257
F4JF64	0.0170876	0.238101	0.287617	1.017	0.963316	1.04169
P21238	0.70011	0.328195	0.226149	1.01314	1.0612	0.992389
Q9M5K2	0.951149	0.0886482	0.712863	0.998813	1.04178	1.00577
Q9FH05	0.0197153	0.401324	0.32729	0.909997	0.932512	1.07709
F4K658	0.365651	0.0482239	0.348227	1.0441	0.910045	1.04419
Q84WW2	0.452524	0.76703	0.48671	1.02675	1.02106	0.97401
Q9FKG8	0.55375	0.395449	0.389857	0.973245	0.975276	1.03726
Q9S826	0.451067	0.807029	0.74912	1.02296	0.99402	0.996111
Q9LP45	0.566197	0.818158	0.969133	0.989781	0.989831	1.00084
Q0WWB3	0.558536	0.492518	0.915567	0.973944	0.953988	0.996499
P52901	0.054418	0.145859	0.330041	1.05005	0.971927	1.0399
Q9FKV6	0.547524	0.299997	0.374261	0.970391	0.9738	0.937897
F4J4T3	0.35477	0.996235	0.68677	1.01802	1.00074	1.00763
Q38799	0.0300367	0.769718	0.275486	1.04567	0.993917	0.99358
O04509	0.231533	0.440515	0.26163	1.05534	1.09421	0.921803
Q9LV66	0.178635	0.497882	0.301951	1.22723	1.06743	0.909078
Q949S1	0.465153	0.846802	0.103132	1.02831	0.990393	0.959372
Q9LT02	0.386331	0.00195127	0.518077	0.967027	0.942352	1.04529
Q9SPI3	0.0317711	0.650529	0.75043	1.11425	1.07794	0.978719
Q8L9Q4	0.355553	0.991463	0.411846	0.973046	1.00873	0.947338
Q9LSU9	0.31167	0.0747876	0.350353	0.857112	1.09371	0.95164
Q9SH69	0.980463	0.926008	0.0405021	1.00215	1.0053	0.979455
F4JMG6	0.0687048	0.279484	0.278223	1.06342	0.938897	1.04414
Q9LIH9	0.298459	0.135295	0.428878	0.935861	0.981982	0.989098
P53492	0.531402	0.41517	0.369444	0.989249	0.957436	1.02128
Q84WB8	0.288986	0.601163	0.616431	0.978424	0.976546	1.01312
Q8RXF8	0.208671	0.190751	0.387235	0.963157	0.940393	1.03362
F4JD01	0.516027	0.300576	0.138469	0.983236	0.982737	0.924438
O80452	0.660492	0.345747	0.465682	0.977866	0.879716	1.0603
Q8LF21	0.961928	0.972904	0.986943	0.999343	1.00767	1.00002
Q93ZI7	0.970519	0.00330107	0.48968	0.999569	0.938144	1.03248
Q9SUR4	0.787842	0.228839	0.437505	1.01335	0.912134	0.989141
Q9ZRE2	0.449643	0.370118	0.289273	0.959035	0.910402	0.889824
Q9C8L4	0.306489	0.625132	0.133636	1.08456	1.04431	0.953183
F4JUN0	0.904304	0.0114995	0.485382	0.996061	0.955849	1.04682
Q941F4	0.604171	0.0114876	0.350073	0.990242	0.944807	1.06505
Q9ZVH4	0.257138	0.10807	0.3651	1.01374	0.969601	1.022
Q9C6I8	0.582446	0.370498	0.385378	0.969591	0.930249	1.03415
Q9ZQE5	0.45573	0.246373	0.298855	0.978	0.963956	1.03555
P49688	0.0954344	0.409651	0.672095	0.89729	0.941716	0.987537
Q9LVW7	0.560967	0.194867	0.520096	1.02135	1.02698	0.985593
Q96529	0.559015	0.912586	0.552204	0.992972	0.996436	0.977813
Q93ZN2	0.732937	0.374641	0.181976	1.0064	0.961493	0.977238
Q9ZPE7	0.33441	0.446183	0.849002	0.966483	0.959774	1.00881
Q8L7F7	0.309802	0.332396	0.495143	1.05187	1.30169	0.933981
Q67ZP4	0.795256	0.064629	0.42293	0.991037	0.899745	1.08403
Q9FJI5	0.348548	0.0189407	0.514234	1.02237	0.925764	1.02804
Q0WUG4	0.973531	0.210908	0.283271	0.999689	0.9562	1.03943
Q8VXZ0	0.985252	0.28136	0.563499	1.00664	0.947767	0.986395
Q93XW5	0.665912	0.250012	0.164925	1.01838	1.08067	0.952584
Q9C5U8	0.543732	0.0379636	0.278929	1.01589	0.92957	0.975598
Q38946	0.209315	0.547488	0.510774	0.975902	0.972212	1.03253
Q9FY54	0.569966	0.324402	0.345249	0.961791	0.93143	1.05963
Q9C5Z2	0.163657	0.311254	0.815169	1.02922	1.02524	1.00403
O80763	0.989081	0.983857	0.343774	1.00041	1.00036	1.03259
Q56ZQ3	0.533611	0.961942	0.147766	1.04497	0.999308	0.948657
F4J3D0	0.874908	0.189889	0.276331	0.993395	0.959356	1.07342
P93031	0.188469	0.690765	0.360464	1.02007	0.987418	1.03825
Q0WSE9	0.837104	0.270199	0.98555	0.996354	0.976209	1.00037
Q9FM19	0.96529	0.2298	0.758833	0.999478	0.923668	1.00758
Q9M1W4	0.162962	0.935441	0.120155	1.01028	1.00162	0.953196
Q9LRN1	0.527128	0.13484	0.270195	1.05648	0.918531	1.08011
O80626	0.413154	0.0358433	0.641946	0.938433	0.880616	1.06024
Q8RXU5	0.568425	0.0401697	0.38959	0.980205	0.928397	1.0321
Q9FLQ4	0.493729	0.132469	0.219758	0.985641	1.03263	0.991071
Q9SD45	0.378615	0.165283	0.0903954	0.958724	0.912381	0.969727
Q9SJ20	0.129733	0.0532314	0.48444	1.09685	0.902581	1.04053
Q9FZ33	0.965895	0.0149851	0.263481	1.00502	0.921311	1.05732
Q9FHX0	0.374898	0.822123	0.432438	1.30362	0.986668	0.940202
Q9C909	0.0182658	0.771941	0.809868	1.06165	0.976906	1.01066
Q9LFR0	0.106198	0.479441	0.284799	0.934889	0.966671	1.04717
Q9FKH7	0.201812	0.345812	0.44447	0.903813	0.908898	1.03589
P55230	0.442475	0.304498	0.307498	1.02433	0.927762	1.03738
Q9XIP8	0.678341	0.378198	0.530936	1.03652	1.09817	0.949769
A0A097PSW2	0.187577	0.182707	0.257368	0.988455	0.907927	1.05077
Q8L719	0.596267	0.106828	0.156078	0.960515	1.06573	0.941897
Q8W0Z9	0.43413	0.352481	0.268466	1.06133	1.09021	1.05543
Q9SK84	0.593395	0.708303	0.800588	0.975678	0.982993	1.00549
O81884	0.232366	0.0767411	0.0904711	1.04201	0.942919	0.973867
O23290	0.0592401	0.315534	0.256275	1.04587	0.948866	1.0499
Q9C5Y9	0.922418	0.544291	0.039063	1.00414	0.984157	0.982303
Q9SS44	0.261474	0.436523	0.887131	1.46773	1.0441	1.00992
O65719	0.536997	0.183145	0.253862	0.969627	1.04648	0.946073
Q9SKP6	0.558241	0.411586	0.305398	1.00919	1.06889	0.956355
Q9M2P7	0.304813	0.621774	0.30676	1.04491	1.06216	1.11995
P19366	0.923704	0.228092	0.410944	1.00552	1.02379	0.986699
Q9STR3	0.655721	0.721429	0.903272	1.0162	0.979538	1.00715
Q9SIP7	0.422066	0.262694	0.559492	1.0188	0.948467	1.01032
Q9FNN1	0.349896	0.0468885	0.22519	0.979829	0.94509	1.08164
Q9LD43	0.320122	0.737122	0.664462	1.05811	0.996008	0.981701
Q9SJD4	0.106058	0.149321	0.282271	0.978521	0.928655	1.0589
Q9LNC5	0.802428	0.300849	0.446598	0.996833	0.93582	1.02677
Q8H136	0.398346	0.334005	0.445805	1.16214	0.958744	1.01088
O23461	0.916971	0.11099	0.228911	1.00306	0.896581	1.09906
Q39079	0.853453	0.31807	0.758197	1.00704	0.946595	0.992497
Q9LZ82	0.199098	0.391922	0.691138	0.943569	1.07169	0.973153
Q93ZG7	0.861998	0.267486	0.85313	0.995898	1.03239	1.00165
Q7PC79	0.283817	0.352181	0.270563	1.09122	0.915665	1.03956
Q9SCZ4	0.95404	0.855372	0.597866	1.00515	1.03332	1.012
C0Z3J9	0.0831486	0.439366	0.675612	1.05197	0.920145	0.983187
Q9FFR3	0.902988	0.932642	0.912839	1.00332	0.997838	0.997615
Q9SGE0	0.934885	0.88909	0.294287	0.997895	1.00402	1.04705
Q8L998	0.650152	0.226326	0.345919	0.988572	1.13553	0.953397
O04130	0.97861	0.393942	0.27916	1.00001	0.967631	1.05136
F4IHU8	0.154743	0.58986	0.626137	0.919967	0.980901	1.018
Q9LTB7	0.404527	0.693321	0.124384	0.977307	1.00941	0.971173
F4IFG1	0.804051	0.1952	0.287583	1.00679	0.927267	1.05673
Q67Z52	0.0778849	0.37491	0.252269	0.927058	1.19655	0.88054
Q8VY85	0.451133	0.0669535	0.312514	1.04917	0.855813	1.03938
Q9SWH5	0.298103	0.31023	0.39506	1.05333	0.95272	1.01384
O48528	0.89731	0.00318933	0.505675	0.998014	0.91236	1.00764
Q38931	0.455262	0.289035	0.249087	0.953776	1.1114	0.949917
Q8LFQ6	0.0635685	0.837719	0.498407	1.04298	0.990339	1.03216
Q42586	0.922821	0.243328	0.27896	0.998075	0.93285	1.04191
Q39230	0.70725	0.288586	0.444324	0.993344	0.954404	1.02873
O64634	0.484232	0.439069	0.246891	1.03934	0.959625	1.11878
Q9ZT87	0.336379	0.988667	0.244616	0.994314	1.00379	1.04951
Q38900	0.214154	0.0379827	0.174068	1.03574	0.950384	0.958708
O48802	0.835545	0.124195	0.0987436	0.994045	0.968056	0.975171
Q8H0S3	0.54651	0.100195	0.29422	0.985643	0.906112	1.13253
Q9FHY8	0.153873	0.117808	0.249817	1.03975	0.970112	1.05159
Q9LHT0	0.581215	0.0363189	0.678327	1.02433	0.908285	0.994942
Q9FZ24	0.912767	0.383388	0.286742	0.997052	1.06399	1.04278
Q9LYN2	0.0492607	0.882382	0.546529	1.08537	1.02724	0.980385
Q9SK50	0.721487	0.427503	0.307602	1.03074	0.960649	1.06171
Q95748	0.0767046	0.0228852	0.722638	1.03015	0.927337	1.00823
P11832	0.762524	0.311455	0.736448	1.02479	0.934977	1.01792
A0A097PJP3	0.572657	0.475752	0.237398	1.00744	0.989829	1.0565
Q9MA96	0.407649	0.196013	0.277632	1.05962	0.8694	1.05441
P92549	0.236004	0.391756	0.34954	0.97647	0.942867	1.06402
P48641	0.00477926	0.472232	0.56282	0.951948	0.963992	1.02412
Q9MAB3	0.0270833	0.707521	0.971686	0.960656	1.02192	0.999941
Q93XM7	0.767705	0.00488556	0.970412	1.02409	0.954093	1.00004
Q6AWS7	0.462445	0.489236	0.148245	1.04571	1.07534	0.960661
Q9S7W4	0.22826	0.520115	0.548051	1.02793	1.03503	0.973549
P42645	0.384275	0.844543	0.25747	0.947157	1.04445	1.04062
Q9LEV3	0.156007	0.888164	0.311958	1.06079	1.01602	0.969474
B5BPE7	0.538652	0.00949379	0.293235	1.02009	0.943148	1.07028
Q9LYK7	0.940871	0.878481	0.218716	0.999914	1.0087	1.1073
Q9ZPH2	0.221778	0.353464	0.654072	1.07633	1.18508	0.966868
B3H700	0.289267	0.270092	0.245228	0.955707	0.925159	1.12802
Q9C9Y5	0.599252	0.606712	0.228204	0.966084	0.960646	0.944653
Q8RX71	0.170747	0.367297	0.184252	1.04634	1.22669	0.911495
P0CZ23	0.403624	0.159085	0.342139	0.974065	0.922799	1.07066
Q9M9G2	0.659796	0.700457	0.365533	0.95301	1.02098	1.02546
Q9MAT5	0.433464	0.0094932	0.317182	1.02759	0.94506	1.05788
F4IHI1	0.89654	0.247989	0.929003	1.00271	0.955521	1.00199
P47998	0.332609	0.363217	0.436495	1.01337	0.970867	0.985534
Q9FJT8	0.448028	0.778908	0.776706	1.0173	0.983546	1.01492
Q9SK66	0.558405	0.215	0.205654	0.973038	0.965821	0.953669
A7WM73	0.919342	0.266474	0.275951	0.998196	0.887509	1.04721
O81644	0.633179	0.387324	0.335791	0.976681	0.980368	1.0398
Q9M088	0.774255	0.192336	0.826057	0.985985	0.959024	0.989513
Q9SUQ4	0.598646	0.32074	0.223102	0.978333	0.967963	1.0961
Q8LA13	0.393693	0.130399	0.97398	1.0357	0.971412	1.00162
P21218	0.648058	0.164595	0.281118	0.985441	1.08007	0.921496
Q9LTR9	0.671482	0.211046	0.23364	1.02498	0.925087	1.08234
Q9LDA7	0.33245	0.195969	0.837288	1.01782	0.969053	1.00706
Q8RXP6	0.126719	0.0996163	0.550985	0.975861	0.858783	1.02491
Q9LZX8	0.59416	0.0124647	0.421852	1.0729	0.909432	1.08153
Q9FJH6	0.286298	0.295315	0.329941	0.974202	0.984712	1.02706
P55228	0.417096	0.919553	0.488481	0.993429	0.997051	1.02127
Q9S7B5	0.741819	0.362029	0.244945	0.992656	0.926519	1.03626
Q94JQ3	0.632426	0.772999	0.931024	0.984116	0.987885	1.0022
Q8LAD6	0.874875	0.425789	0.382883	1.01036	1.27191	0.872076
Q84TI2	0.247991	0.39952	0.275783	0.961319	0.974064	1.06595
Q9C5M0	0.935178	0.112495	0.457955	0.998725	0.936821	1.05295
P18616	0.691558	0.881658	0.233813	1.01659	0.997031	1.04273
Q9LRN8	0.513193	0.726808	0.32107	1.02513	1.00173	1.03043
Q9CA90	0.186763	0.491757	0.318063	1.04067	1.02932	1.02301
Q8LPJ4	0.723108	0.202754	0.22994	1.00782	0.940204	1.06958
P42825	0.978641	0.438913	0.226545	1.00156	1.02021	0.981674
Q9LFH5	0.28178	0.627294	0.231551	0.935512	0.961255	1.30548
B5TM95	0.844862	0.301633	0.299967	0.992376	0.911004	1.07171
Q2QAV0	0.973998	0.154003	0.355648	1.00787	0.833577	1.075
Q9LK09	0.956897	0.294404	0.20756	1.00176	0.914616	1.10921
Q43725	0.0706893	0.744582	0.765399	1.03817	1.00974	1.00867
Q6STH5	0.185525	0.427814	0.843218	1.03039	0.973659	1.00393
O22714	0.492201	0.574331	0.194751	0.979726	1.01246	0.92208
Q8VZC3	0.675238	0.435119	0.293557	0.986654	0.963286	0.976961
Q94IB8	0.530448	0.246193	0.246517	0.942156	0.93411	1.03309
O22287	0.219923	0.281214	0.563439	0.990019	0.956615	1.04176
Q1JPP0	0.310475	0.807718	0.368863	1.05519	1.00704	0.970185
Q9LKA5	0.84368	0.307476	0.798631	1.01266	1.0291	0.989375
O65902	0.511896	0.505096	0.821443	0.986114	0.982473	0.999185
P20649	0.774105	0.13429	0.459745	0.985708	0.958141	1.0615
Q9LK57	0.273061	0.591031	0.553037	1.02907	1.02333	0.988944
C0Z2M2	0.882758	0.191827	0.217003	0.994975	0.922126	1.05612
Q43870	0.567167	0.997523	0.389787	1.0219	1.00018	1.03656
Q9C969	0.27396	0.196686	0.314332	1.09027	0.917342	1.07771
P56757	0.402238	0.586444	0.241094	0.980022	0.973127	1.04306
O64490	0.108702	0.0234432	0.4292	0.974812	0.933784	1.04088
Q9FFS8	0.0855029	0.535303	0.242415	1.07008	1.02725	0.922963
Q9LD55	0.12531	0.171555	0.643864	0.964444	0.965257	1.01944
Q84WV8	0.308848	0.311288	0.345364	1.03267	0.966404	1.01956
Q9SAJ6	0.580129	0.243236	0.259556	1.02027	0.965953	1.02311
Q9C7V7	0.124845	0.53293	0.724381	1.07658	1.06419	0.990651
B3H749	0.268082	0.397315	0.453961	0.9673	0.977611	0.974931
Q42546	0.326214	0.403141	0.435679	1.0309	1.10497	0.954842
Q9LUG1	0.454285	0.975844	0.892287	1.04185	1.0026	1.00462
Q8GY84	0.242289	0.273987	0.219856	0.986078	0.911041	1.07566
Q8L3X8	0.048153	0.413641	0.525134	1.04066	0.983385	0.962343
F4HX19	0.849399	0.617617	0.509328	0.99447	1.09817	0.919946
Q9C9C2	0.391701	0.829425	0.560774	0.959614	0.992711	1.01155
Q84WJ9	0.35205	0.314492	0.192872	1.25851	0.956038	0.976918
F4IGA5	0.175538	0.0913198	0.308457	0.952814	0.934755	1.10051
Q9LIB2	0.093577	0.302479	0.342928	1.03375	0.929041	1.04723
O49289	0.387162	0.291512	0.295725	0.96159	0.876861	1.07989
Q9FEF8	0.91707	0.427825	0.544339	0.99876	0.948442	1.0066
Q93ZT6	0.595819	0.30924	0.420443	1.03664	1.02499	0.965119
Q9LR30	0.706663	0.450821	0.363253	1.01264	0.977446	1.03234
Q5HZ00	0.107903	0.065762	0.573693	0.933191	0.877247	1.02881
Q93XY1	0.421342	0.861256	0.807394	1.03535	1.0179	0.987518
Q9XFS9	0.302268	0.564929	0.252189	1.05302	1.01966	0.9951
Q94AT1	0.81911	0.943006	0.27246	0.995771	0.998491	1.04882
Q9ZSB8	0.262168	0.480741	0.211013	1.03313	0.979954	1.10023
P40941	0.791499	0.187564	0.458868	1.0193	0.911656	1.07291
Q8VYG2	0.547326	0.35917	0.44051	0.97225	1.07376	1.01968
Q43315	0.721047	0.905121	0.687791	0.993022	1.00254	1.03448
Q05212	0.620658	0.230714	0.243297	1.02368	0.955601	1.04396
Q93VF1	0.615359	0.81137	0.224942	0.994237	0.990205	0.952393
Q93Y11	0.554956	0.106893	0.219818	0.9598	0.916094	1.09546
P42036	0.0641665	0.423456	0.300853	0.93915	0.977457	1.05555
P51418	0.917517	0.378046	0.897846	1.00469	0.986741	1.01095
O23443	0.55124	0.363824	0.236405	0.992514	1.04697	0.921505
Q9SMU8	0.187286	0.541585	0.451915	1.0728	1.11718	0.949877
P46086	0.823365	0.509347	0.476325	1.05106	0.928225	1.07388
Q940P8	0.83717	0.464405	0.398833	0.995716	0.961964	1.02957
Q0WLB5	0.740592	0.240654	0.341118	0.992674	0.9445	1.08151
Q9LTB2	0.406987	0.0889729	0.240773	0.984745	0.917695	1.09541
Q9LV03	0.892046	0.0873345	0.29838	0.995497	0.921635	1.07662
Q8LPK9	0.886536	0.870301	0.272726	1.00733	1.01012	1.01483
Q9M076	0.702904	0.0880972	0.455871	0.986639	1.04807	0.981855
Q9M1X0	0.281881	0.407499	0.222816	1.12294	1.26809	0.874057
O64650	0.214316	0.0859244	0.54681	1.01839	0.891617	1.02187
Q43867	0.55308	0.115016	0.687466	1.08019	1.27729	1.04496
Q9LEU8	0.603951	0.0800936	0.271161	0.975387	1.02085	0.987928
Q9FMR9	0.489666	0.672694	0.301838	1.01881	1.01303	1.01016
Q9SD76	0.732161	0.362411	0.252001	0.993575	0.966114	1.04607
Q8LPF1	0.714065	0.0967998	0.260622	0.989717	0.919495	1.03333
Q0WWK6	0.0160047	0.0836109	0.256485	1.06618	0.987551	1.03317
B9DHM5	0.973678	0.39552	0.219288	1.00144	0.961702	1.06018
O82663	0.187591	0.25339	0.211807	1.03272	0.972095	1.05085
Q9SRX2	0.58748	0.159677	0.573132	0.959658	1.12925	1.05595
Q38798	0.427439	0.128172	0.488452	1.0344	1.02433	0.958526
Q9SRD2	0.758038	0.615523	0.721718	0.990724	1.01681	1.0075
Q56WD9	0.0442203	0.94541	0.289624	1.02944	0.998682	1.01191
P56763	0.0048188	0.089461	0.204245	1.07802	0.8237	1.1035
Q9FPT1	0.911882	0.158362	0.269453	1.00231	0.888339	1.07731
P0DH99	0.166461	0.989364	0.568625	0.904079	1.00371	1.04324
Q9LTT9	0.400855	0.287899	0.196348	0.971857	0.977086	1.08378
F4IVR2	0.779373	0.222985	0.8462	1.01417	1.08567	0.997582
Q8LBK2	0.567934	0.0311162	0.203001	0.974865	0.890285	1.12905
O23140	0.562769	0.426362	0.41649	1.06228	0.919909	1.05737
Q9ZR13	0.240594	0.0585817	0.366064	0.954014	0.893637	0.9343
Q8LFV7	0.0542782	0.654501	0.171807	0.92774	1.01838	0.960983
P92935	0.365057	0.0860123	0.607444	0.95429	0.929032	1.04434
Q9FJA6	0.254236	0.429252	0.909385	0.9283	0.938909	0.996163
Q8L6Y1	0.34319	0.203373	0.241599	0.9809	0.959484	1.04483
Q8GYE0	0.11999	0.573698	0.20675	1.07447	0.974725	1.05119
P93004	0.594041	0.149496	0.339851	0.963386	0.922945	1.06026
Q9FLX7	0.0118953	0.435737	0.328304	1.05597	1.1296	0.912556
P48349	0.359406	0.655825	0.726463	0.982279	1.03488	0.988347
P98205	0.486406	0.0499033	0.241794	0.966876	0.888409	1.12219
Q9LSS5	0.70826	0.365047	0.411731	1.02001	1.1367	1.05591
Q8VYG9	0.500377	0.0470294	0.308235	1.00877	1.03294	0.958782
B3H4B6	0.891584	0.0756464	0.199144	1.00407	0.928088	0.935223
Q56XI5	0.0820677	0.252692	0.219383	1.08215	1.20492	0.890455
Q9STW6	0.902696	0.351274	0.60589	1.01345	1.13106	0.965228
Q9SQI8	0.88164	0.9545	0.266808	0.997056	1.00128	1.01564
Q94B35	0.0289337	0.206068	0.468201	1.06288	0.961922	1.03366
P10896	0.979311	0.29931	0.190929	0.999804	1.0241	0.977239
Q8H107	0.368136	0.179185	0.331516	1.06429	1.06359	0.969886
Q9XGX9	0.87612	0.754385	0.860227	1.02463	1.0837	0.990074
A8MQM3	0.680126	0.404143	0.248382	1.03288	0.915945	1.04922
Q9SCX3	0.712224	0.354237	0.222366	1.01221	1.21651	0.821081
Q9LYR4	0.312267	0.10234	0.162342	0.987173	1.02635	0.976052
Q8RW96	0.350225	0.842815	0.295522	0.946525	1.0026	0.964341
Q9STG6	0.0341582	0.301106	0.216554	1.05379	0.934367	1.04021
F4JB05	0.631128	0.619896	0.14359	0.978363	0.936564	0.984293
Q8L557	0.603201	0.674074	0.346519	1.04656	1.02804	0.903633
Q8VYA4	0.42508	0.421018	0.470316	0.981798	0.946309	0.981229
Q9LF93	0.257125	0.428445	0.641679	0.974012	0.95248	1.03287
Q9C551	0.915331	0.236419	0.186328	0.9973	0.957716	0.964255
Q9FJX3	0.970334	0.227138	0.796877	0.999766	0.958272	1.01055
Q9LTR2	0.816651	0.87365	0.801455	1.00995	1.00772	1.00729
F4JC97	0.0626034	0.02849	0.4082	0.947003	0.925342	1.06982
Q8GXV7	0.0319832	0.907311	0.430866	0.931582	0.997854	0.972841
Q8H1G6	0.869994	0.314645	0.465843	1.00652	0.926728	1.07468
Q93YU5	0.55813	0.0662584	0.197952	0.985379	0.924878	1.07166
Q94KE2	0.556641	0.378198	0.453923	1.08245	0.806452	0.841918
Q9FNN5	0.295988	0.157437	0.435481	0.979305	0.954806	1.03986
P56765	0.440181	0.350436	0.230309	0.974629	0.958577	1.02546
Q94A80	0.873766	0.908061	0.402818	1.00622	1.00297	0.991842
Q9XI36	0.371578	0.411423	0.451288	1.01923	1.40439	0.905084
Q9SYT0	0.84768	0.443276	0.488995	1.00634	1.04046	1.01232
Q9FLP0	0.30163	0.385455	0.435347	1.0763	1.12431	0.940153
Q9XGM1	0.434936	0.624457	0.964642	0.991458	0.981307	0.99938
Q56XG6	0.00751075	0.386229	0.316162	0.963088	0.95353	1.06193
Q9FZD1	0.72207	0.235018	0.277086	0.992534	0.908089	1.08435
Q9LRZ3	0.453157	0.313011	0.456812	0.968829	0.96823	1.01959
F4IX28	0.753247	0.356523	0.403289	0.992416	0.966173	0.965366
P49209	0.241806	0.20597	0.692177	0.976559	0.928168	1.00522
Q9ZVJ2	0.0850675	0.886797	0.322343	1.0603	1.00435	0.966641
Q9FDW8	0.336287	0.563725	0.964057	1.0584	0.991798	0.999536
Q8LDD3	0.0273173	0.475637	0.303819	0.913499	1.02967	0.963745
Q9ZU52	0.432554	0.479712	0.360908	1.02019	1.02102	0.953727
P46645	0.345138	0.332386	0.363138	0.985169	0.945719	1.01853
Q94F09	0.517009	0.526339	0.205134	0.937397	1.01777	0.981781
O22468	0.0961141	0.0535845	0.596302	1.04218	1.06675	0.995557
F4K4X9	0.371012	0.342894	0.187849	0.968332	0.941539	1.06349
A8MSB9	0.995404	0.846303	0.37303	1.00318	0.99117	0.964512
A0A090MHY5	0.123803	0.705885	0.216531	1.03778	0.987528	1.04015
Q940M2	0.223486	0.285569	0.63407	1.01767	0.962471	0.990946
O23569	0.149924	0.263938	0.19248	0.972159	0.962711	1.02519
Q96533	0.0170196	0.526954	0.563551	0.95382	0.982455	1.03679
O04450	0.148542	0.432772	0.2498	0.971409	0.952534	1.06971
Q9SX52	0.14571	0.442842	0.658531	1.10128	0.955947	1.01837
P51407	0.650579	0.41752	0.29042	1.01196	1.12846	1.00858
Q9SYP2	0.598056	0.0557337	0.535042	0.966918	0.932336	1.03762
Q39227	0.165447	0.111261	0.442386	0.982133	0.931248	1.00658
Q9LZD3	0.103623	0.124526	0.235521	0.985216	0.938587	1.05855
Q93ZM7	0.372235	0.23705	0.45669	0.986274	0.975883	1.02444
Q9LMQ3	0.551935	0.174634	0.18518	1.04014	1.05464	0.969809
O82762	0.38797	0.407919	0.233714	1.11276	1.20565	0.916294
C0Z224	0.698214	0.0233847	0.631737	1.00596	1.08688	0.989987
Q9SV64	0.298274	0.925895	0.31836	1.03791	1.01253	1.00741
Q9ZNR6	0.125636	0.650196	0.259114	1.05744	1.01557	0.958728
O04983	0.992339	0.559518	0.212026	1.00064	0.983059	1.02279
B9DI26	0.358638	0.699902	0.300358	0.965596	1.0121	1.01756
Q94AK8	0.0456171	0.787105	0.193188	1.05843	0.994224	0.980506
P25857	0.275633	0.465957	0.236269	0.955573	1.0337	0.956799
Q940J8	0.806132	0.277057	0.455093	0.998109	0.934667	1.03032
F4IS32	0.473568	0.00966645	0.264203	1.03581	0.916646	0.988526
P20115	0.271441	0.414548	0.282722	1.01747	0.980584	1.00778
Q9LF71	0.169927	0.356939	0.19038	1.05905	0.93714	1.072
F4JT76	0.569692	0.441921	0.439318	1.01732	0.881037	1.08012
Q8VXZ6	0.701808	0.630671	0.413506	1.0212	0.967709	0.961753
Q9S9W2	0.0353271	0.450057	0.213061	1.05359	1.04644	0.955046
Q9MA79	0.975065	0.58683	0.71752	0.999818	1.01069	1.01148
O65551	0.457168	0.00643821	0.38308	1.06102	0.926852	1.07402
Q84R15	0.171926	0.0119604	0.181947	0.97286	0.924217	1.06043
Q96291	0.000810888	0.612984	0.623684	1.09006	1.05662	0.967922
Q93VR3	0.102467	0.209758	0.23644	1.01276	0.970419	1.0244
Q9SQK7	0.481406	0.520118	0.284555	1.04247	1.14235	0.946688
Q56X76	0.958705	0.328458	0.190188	0.999661	0.973079	1.02789
Q5XF75	0.353406	0.432667	0.196298	1.02665	1.07386	0.957005
F4I576	0.38647	0.572227	0.188699	0.992821	0.980381	1.00866
Q9LSK7	0.695999	0.395437	0.185397	0.993168	0.994355	1.082
Q94AH6	0.0760848	0.163014	0.402749	0.945466	0.944604	1.03984
Q9XF57	0.0256375	0.0837391	0.181848	1.05665	0.908855	1.0606
P42798	0.923614	0.149474	0.426502	0.997081	0.891897	1.08358
Q9C828	0.657183	0.0287669	0.292778	1.02718	0.943157	1.03086
F4HR88	0.107578	0.253588	0.171269	0.940704	0.910467	1.03865
B9DHU0	0.313834	0.571321	0.167456	0.974585	0.966552	1.03009
Q9CAB6	0.244529	0.288426	0.555462	1.30658	0.90483	0.963393
Q9LNU4	0.757775	0.0354369	0.321074	0.989464	0.913388	1.02102
Q9SHP0	0.948906	0.430385	0.552248	0.998722	1.03088	0.992052
O80983	0.0610997	0.029213	0.242786	0.960774	0.925255	1.03867
F4JIZ4	0.632863	0.294635	0.520887	0.987043	0.918203	1.02887
P34790	0.0437025	0.912184	0.497396	1.02076	1.00848	0.953119
P29197	0.812906	0.328898	0.766701	0.992115	1.04505	1.00284
Q9C514	0.660985	0.293968	0.222526	0.991018	0.960913	1.01103
Q9SZX3	0.394955	0.972323	0.473899	0.984685	1.00281	0.998369
Q8GUM2	0.868574	0.244278	0.406416	1.01059	1.12802	0.954145
Q39258	0.125831	0.287063	0.308325	1.03531	1.06713	0.937898
Q8LPG3	0.209778	0.0154254	0.275749	0.97897	0.919729	1.05112
F4J504	0.688547	0.406723	0.203472	1.00846	1.03848	0.933589
Q8LDG5	0.280467	0.753572	0.466383	1.06357	1.01112	1.00463
Q8GYJ9	0.0324179	0.624135	0.471453	1.05131	1.03779	1.02395
Q9M2G9	0.78809	0.171346	0.273808	1.0173	1.07846	0.928283
P59232	0.305809	0.0683703	0.227359	0.936428	0.931592	1.0423
P55217	0.0523501	0.216944	0.453474	0.957458	0.969135	1.04932
Q01525	0.284631	0.39261	0.213401	0.980777	1.07261	0.973051
Q9M0D2	0.0266507	0.215935	0.189958	0.940803	0.920061	1.02857
O22151	0.0806578	0.231138	0.793395	1.06633	0.958014	1.01462
Q43314	0.986933	0.716453	0.488404	1.00019	1.00952	0.981981
B9DGT6	0.740421	0.603149	0.293145	0.984707	0.97975	1.04739
P93026	0.872181	0.519012	0.196839	0.995742	0.975347	1.02502
Q56ZI2	0.490785	0.183327	0.348328	0.995457	1.02379	0.98913
P16180	0.165713	0.158164	0.452002	1.12974	0.917465	1.01694
P83291	0.244276	0.47472	0.354529	1.03434	1.08392	0.912258
O04658	0.521801	0.914446	0.525957	0.969563	0.996284	0.953523
Q9SSD2	0.982733	0.149943	0.321483	1.00371	0.884933	1.08546
Q9LD57	0.623821	0.118713	0.706405	0.982555	1.0914	0.98988
O81148	0.480515	0.739795	0.553259	0.98358	1.00794	0.978306
Q9SIH0	0.859511	0.114426	0.298673	1.00955	0.944485	1.03179
Q9LDK9	0.0826781	0.215432	0.170976	0.955812	0.851893	1.0654
Q9S7T8	0.130854	0.207828	0.277693	1.07805	0.941724	1.01822
F4JFA0	0.52881	0.0226845	0.24405	0.98084	0.91796	1.11874
F4IRI1	0.0188381	0.0675783	0.299872	1.04359	0.907542	1.11082
Q9LHS5	0.865582	0.159583	0.362394	0.993366	0.946856	0.993838
P46422	0.0233164	0.586478	0.253623	1.03819	1.04209	0.984859
P42760	0.483312	0.702714	0.199807	0.991247	1.02847	0.919361
Q8W498	0.632304	0.184229	0.246194	1.02154	0.916789	1.07296
F4JZY1	0.224168	0.691736	0.203552	1.05258	1.01538	1.01938
O65282	0.306353	0.54396	0.196222	1.06145	1.23229	0.846213
Q9ZT91	0.348877	0.771893	0.256706	0.981797	1.00651	0.964886
Q9SZE1	0.0722083	0.3517	0.175614	1.04987	0.956887	1.01622
F4JG94	0.464736	0.445803	0.392825	0.964541	0.935947	0.961279
Q38924	0.822321	0.0238464	0.248261	0.990828	0.89548	1.10657
Q42406	0.282741	0.796989	0.280156	1.05209	0.988429	0.942419
Q9LV35	0.979678	0.490344	0.183017	1.00176	0.980915	1.07186
F4J7G9	0.0354525	0.747022	0.448532	1.10273	1.01169	0.948659
O04420	0.278513	0.0433426	0.61293	0.89482	0.959662	0.983146
Q8L3W7	0.71743	0.13221	0.223695	1.01582	0.960798	1.0083
Q94EG6	0.38105	0.452522	0.218558	0.980519	1.05811	0.94739
Q9SX79	0.0256796	0.0487145	0.252231	1.079	1.07857	0.899505
Q94EI1	0.742077	0.767256	0.326148	1.02062	1.00912	0.944482
O49299	0.322854	0.331777	0.162486	1.02433	0.96235	1.02531
Q38868	0.419734	0.276481	0.225035	0.892758	0.922048	1.06183
Q9SZA3	0.0952961	0.051331	0.311273	1.03931	0.931639	0.987894
Q8H189	0.612794	0.405505	0.32745	0.96968	1.0285	0.865736
Q8GWF8	0.236076	0.218661	0.294068	0.929275	0.920258	0.938641
Q9LJJ7	0.66668	0.484622	0.166797	0.983884	0.977377	1.06639
Q8LDK3	0.850119	0.453578	0.197016	0.991411	1.05713	1.04698
Q9M338	0.310775	0.975187	0.812802	1.03217	1.00184	1.00754
Q9LP18	0.994619	0.468204	0.341754	1.00601	1.37539	0.846432
B9DHN8	0.380836	0.345159	0.600933	0.983676	0.944671	1.02901
Q9FY89	0.79253	0.705175	0.311213	1.06211	1.10836	0.861491
Q8L601	0.325186	0.228892	0.606473	1.03136	0.932637	1.02821
P93042	0.274907	0.402855	0.182998	1.02726	0.962182	1.07889
O23255	0.440768	0.270287	0.293771	0.95952	0.924104	1.07517
A8MQ78	0.417651	0.231926	0.786072	1.02799	1.09345	0.994815
P31166	0.241819	0.220689	0.207023	0.97989	0.968075	0.926904
O65396	0.502153	0.256131	0.78727	0.983086	1.02897	0.990918
Q9SZX9	0.476196	0.282807	0.885316	1.05608	0.920509	0.99346
Q9SF29	0.029449	0.695366	0.688214	1.0673	1.0158	1.00877
P32961	0.107529	0.12815	0.234846	1.03575	0.936417	1.05101
Q9SAB3	0.0211762	0.37147	0.914815	1.03021	1.02434	1.00367
Q0WUY5	0.805411	0.522759	0.481201	0.984674	1.04309	0.951713
Q8RWV1	0.742631	0.33359	0.165995	0.978314	0.934837	1.07778
Q9FKS5	0.894041	0.382073	0.444355	0.995193	1.03103	0.937508
Q66GR6	0.202143	0.0645224	0.902203	1.02356	0.948018	1.00394
Q9LZP4	0.522742	0.303562	0.622607	0.975609	0.940545	1.02073
Q9LTX9	0.680833	0.722347	0.586311	1.02921	1.03982	0.968872
Q9SU56	0.120797	0.654535	0.160143	0.9726	0.97899	1.03407
Q96528	0.449108	0.949514	0.287229	1.01713	0.999319	0.978985
Q94AR8	0.334163	0.562168	0.34911	0.980297	0.978496	0.991014
Q9CAD3	0.387054	0.340424	0.404288	0.921285	1.08259	0.98243
Q9FGI4	0.422176	0.534082	0.277304	0.968518	0.931113	1.05048
Q9CAI3	0.185536	0.433591	0.162604	1.02541	0.922711	1.07862
Q9C6I6	0.889122	0.46043	0.483429	0.995468	1.07369	0.947099
Q93Y22	0.349453	0.0865303	0.223119	0.96641	0.944446	1.08875
C0Z3C3	0.131623	0.345872	0.91308	1.03935	0.989345	1.0108
Q9M0V4	0.866164	0.618779	0.155648	0.996817	0.978171	1.05485
P41916	0.303086	0.0966543	0.955114	0.973791	0.924382	0.999022
Q84JZ4	0.943263	0.0147366	0.18477	1.0012	0.90351	1.07019
O82514	0.279947	0.344572	0.209803	1.10241	1.2383	0.886254
O65154	0.155016	0.528323	0.813217	1.06404	1.05228	1.01968
A8MR12	0.449508	0.382782	0.21771	1.02058	1.03636	0.949983
Q9FG38	0.877485	0.231815	0.564821	1.00982	1.03593	1.00864
Q96300	0.902381	0.51903	0.50656	0.997228	1.10628	0.947912
Q9ZUU3	0.775794	0.245763	0.168025	0.998395	0.97287	1.06486
A8MQP6	0.121667	0.50611	0.418724	1.09978	1.09601	0.886779
Q949U7	0.405327	0.419618	0.348744	1.05299	1.21582	0.892426
Q9SAI5	0.419303	0.309473	0.238433	0.975106	0.971858	0.942148
Q9XI45	0.196725	0.689828	0.236974	1.05489	1.08386	0.935723
Q7G193	0.516936	0.219447	0.165831	0.941375	0.910771	1.10633
Q9T0J6	0.615319	0.334886	0.326353	0.988893	0.920154	1.052
Q8LCW6	0.50267	0.37037	0.354058	1.0223	1.14339	0.926453
Q9SVG4	0.242025	0.152914	0.227965	0.970366	0.89761	1.10005
Q9FNF2	0.664176	0.182349	0.163135	1.01493	0.951253	1.07012
Q9SD94	0.023084	0.317784	0.200825	1.20902	0.972035	1.03075
Q9LK36	0.909603	0.353976	0.384139	1.00414	0.865279	1.05583
Q9FPF0	0.0404354	0.933938	0.0783397	1.02261	1.00239	1.01014
Q9FKM4	0.316276	0.239537	0.251713	0.960146	0.88959	1.14047
Q9FNP8	0.868395	0.411576	0.581909	0.994849	0.952882	1.02024
Q8L912	0.938769	0.366731	0.586655	0.99875	0.930841	1.03349
Q9FGK9	0.751516	0.56282	0.4272	0.985996	1.02413	0.965181
Q9ZS51	0.546626	0.0961841	0.195708	0.971108	0.912602	1.10741
O64688	0.230593	0.439958	0.273786	1.03812	1.05835	0.969393
Q9LJQ7	0.535919	0.459987	0.930007	1.02956	1.12571	1.00103
A7KNK3	0.964576	0.076524	0.324142	0.999507	0.826729	1.06866
F4J244	0.255239	0.158193	0.255087	1.04688	0.956106	1.06991
Q9S9P3	0.0183208	0.564248	0.765673	1.0923	1.01814	1.01184
Q9ZUU4	0.19107	0.285855	0.246376	1.08906	0.921117	0.913218
Q8RWY6	0.711689	0.213314	0.254165	0.984403	0.931044	1.06064
B9DHF9	0.311309	0.261187	0.0861626	1.08314	0.953044	1.01789
Q9SUT5	0.464783	0.664784	0.610299	1.02166	0.986157	1.00184
P31414	0.322412	0.136956	0.442145	0.9454	0.950147	1.06417
Q9LTV6	0.222697	0.0585826	0.206333	1.04977	0.917406	1.08239
Q9SRL6	0.993403	0.0470028	0.65596	1.00148	0.949666	1.01498
Q8W4D0	0.0546995	0.0386266	0.177623	1.04892	0.931303	1.06203
Q6IDC7	0.367185	0.185682	0.389243	1.02287	0.946817	1.04623
P49077	0.462422	0.0192607	0.423313	0.992961	0.982249	1.02509
Q9LXZ4	0.400812	0.23683	0.700407	0.946913	0.924021	1.02129
Q9ZP06	0.977299	0.0968573	0.255836	1.00084	1.07611	0.892445
C0Z3G4	0.412254	0.378044	0.21474	0.834263	0.776594	0.848845
Q9FMH8	0.522523	0.302487	0.567741	1.04837	1.1398	0.967074
Q9LPF4	0.542303	0.679497	0.24185	1.0962	0.986048	1.04111
Q8W1X2	0.253036	0.0650628	0.109778	1.07347	0.897621	1.01534
C0Z361	0.941414	0.305288	0.675906	0.998378	1.03326	0.992574
Q67YQ9	0.478343	0.590594	0.981046	1.01033	0.987146	0.99985
Q9STM4	0.730125	0.565891	0.244567	1.01398	0.972611	1.04675
Q9SJF1	0.118535	0.20367	0.53342	1.07535	0.978419	0.989929
F4JTH0	0.228752	0.22318	0.671247	0.986331	0.947725	0.989729
Q9LYU8	0.17135	0.195538	0.263282	0.935931	0.869644	1.05314
P25697	0.359541	0.513348	0.0990654	1.01814	0.976916	1.02623
Q8L838	0.149596	0.495595	0.284461	1.01623	0.942529	1.05432
Q9SEI4	0.499402	0.186685	0.694133	1.02497	1.03803	0.98447
O80944	0.182826	0.488089	0.476723	1.03281	1.01081	0.979707
Q9LIK9	0.533725	0.566025	0.89625	1.02074	1.0206	0.996419
Q9M6K2	0.354691	0.368214	0.307407	1.03766	1.02498	0.961618
Q8VZT0	0.164985	0.167332	0.286846	0.977525	0.929826	0.97031
Q8S8N9	0.329367	0.809486	0.373565	1.06975	1.01874	0.9783
B3H658	0.717939	0.480292	0.145486	0.994816	0.953284	1.06425
Q944P7	0.157521	0.620173	0.250483	0.962396	1.02046	1.06511
Q9LMK7	0.803476	0.800294	0.226235	1.02261	1.01661	0.930398
P25856	0.30339	0.755968	0.427798	0.940197	0.979426	0.975065
Q9C9A1	0.0617152	0.0791881	0.389771	0.867642	0.839267	1.05677
Q9FXT6	0.4994	0.290071	0.707555	1.02939	1.16484	0.973512
Q9FLK9	0.1696	0.0522538	0.178106	1.04015	0.90434	1.03577
Q9ASV5	0.0599471	0.724157	0.0894944	0.954368	1.01518	1.01439
Q9LSX7	0.762397	0.929707	0.872743	1.01872	1.01066	1.0035
Q93ZB2	0.76393	0.0822213	0.250987	1.02147	0.89782	1.09099
Q6XJG8	0.541073	0.281147	0.276218	1.03246	0.945306	1.03161
Q42479	0.329872	0.933696	0.311072	0.969678	1.00179	1.02301
Q84VW9	0.482774	0.309187	0.156853	0.977727	0.929878	1.09894
Q0WVF8	0.0547262	0.148826	0.446737	1.14252	0.847912	1.05215
P06525	0.177096	0.894189	0.625838	0.961839	0.996562	1.02082
O49553	0.228214	0.399177	0.238492	1.04515	0.911244	1.04077
Q9M0F5	0.0123198	0.444761	0.254818	1.15974	1.083	0.950262
P50651	0.710714	0.298543	0.927862	1.04863	0.962952	1.00605
Q43307	0.120344	0.3637	0.699008	1.07105	1.05554	1.02204
Q43349	0.809422	0.493471	0.323176	0.990309	1.20213	0.897005
Q7DLS1	0.351726	0.0942131	0.507642	0.935006	0.934016	0.981628
Q9SZ30	0.616325	0.884269	0.748567	1.01245	1.00558	1.01017
Q8W1E7	0.131588	0.86014	0.159848	0.976529	0.994734	1.07961
Q9XI40	0.699983	0.00525179	0.336259	1.01282	0.911301	1.07737
O81459	0.730752	0.711809	0.491462	1.01243	1.00534	1.01199
Q8H0V3	0.26712	0.947961	0.270444	1.03464	0.999035	0.950526
Q9LXC6	0.326438	0.514863	0.494749	1.04872	1.10776	1.02948
Q9SAA2	0.89865	0.27063	0.401641	0.99625	0.940228	0.98468
Q9SJQ9	0.253852	0.0752764	0.654606	1.03957	1.04793	1.01389
Q9FLH2	0.491596	0.346633	0.130532	1.01351	0.979168	1.05003
B9DG17	0.991077	0.389168	0.586463	1.00067	0.962914	0.984451
P49572	0.993971	0.385859	0.204047	1.00069	0.969134	1.04145
Q8VZ00	0.655228	0.569643	0.708844	0.9399	1.13844	0.965268
F4K2A1	0.658227	0.0221007	0.195483	1.00987	0.929972	1.04271
P42763	0.33779	0.49745	0.743277	1.17614	1.41215	0.96911
Q9FWA3	0.997669	0.967589	0.6722	1.00034	0.999487	0.9949
F4J5S1	0.33432	0.0626872	0.362281	0.967041	0.955596	1.06589
Q9FE58	0.265861	0.139031	0.554487	1.09878	0.970961	1.04278
Q8VZP1	0.662436	0.466262	0.433978	1.05175	1.05108	1.03093
Q8VZF1	0.507213	0.540793	0.269238	1.03644	0.973646	1.04788
Q9SCW1	0.39373	0.041899	0.210862	1.02756	0.933395	1.13688
Q9SS17	0.264063	0.361902	0.730354	0.94678	0.948992	0.989423
Q1KS85	0.318103	0.758379	0.990857	0.894979	1.00334	1.00116
Q9ZW85	0.0447265	0.778463	0.263707	1.11173	1.02015	0.962813
Q9FV53	0.934981	0.983003	0.33967	1.0018	1.00195	0.954893
Q9C9C4	0.0255395	0.468074	0.351062	1.01924	1.0154	1.03795
Q9LKU3	0.00961296	0.0849711	0.194616	1.03293	0.90546	1.0767
Q94CE5	0.217951	0.502	0.359079	0.961596	1.02834	0.981904
A8MSG1	0.233093	0.0618432	0.489968	1.10531	0.929673	1.02259
Q9FKH6	0.391075	0.521748	0.343492	0.965046	1.03235	1.06896
Q93VP9	0.742087	0.353699	0.427739	0.992088	1.01443	0.985572
Q9SK69	0.478534	0.0227338	0.381426	1.0301	0.959195	1.02214
Q9S7D8	0.338959	0.679179	0.506707	0.973362	0.982943	0.97845
C0Z3C1	0.838363	0.233233	0.296832	0.997298	0.974654	1.05059
P46283	0.347252	0.145481	0.429408	0.977692	1.02714	0.989086
Q9MAT3	0.430839	0.241713	0.248793	1.04742	1.11316	0.9536
F4K3Z6	0.341675	0.345562	0.21033	1.08692	0.932376	1.11239
Q9SCL7	0.578068	0.658809	0.327023	0.985149	0.98376	0.978586
Q9LMP8	0.837573	0.702195	0.297845	1.00878	1.03334	0.933899
P48491	0.401477	0.537651	0.264769	1.01844	1.06549	0.930132
P22954	0.845959	0.845971	0.0449418	0.995241	1.01114	1.0092
Q39219	0.29791	0.103952	0.117484	1.02013	0.945961	1.02885
Q8L606	0.8111	0.523691	0.53874	0.985592	1.11494	0.979557
Q945N7	0.300366	0.372561	0.291971	1.08068	0.933316	1.12349
Q9C5N2	0.0950941	0.466948	0.317249	0.953767	0.967507	1.04673
Q9XF89	0.0805568	0.0419598	0.571872	0.942448	0.931692	0.95908
F4J3P1	0.352246	0.154338	0.500664	0.982588	0.914924	0.970573
Q96329	0.427648	0.369799	0.619984	0.976451	0.97235	1.02307
O64740	0.313416	0.170817	0.286972	1.04766	1.0293	0.968146
Q683B7	0.0411599	0.394383	0.158523	0.957207	0.989512	1.05904
Q9FK68	0.0448314	0.557099	0.233899	0.945254	1.01225	0.919568
F4IHS2	0.618477	0.166982	0.149395	0.987121	0.948417	1.08469
Q1G3F7	0.349686	0.0633532	0.153348	1.05124	0.951397	1.07449
O65502	0.0678801	0.331053	0.338615	1.06087	0.968122	0.954271
P93303	0.0902209	0.133528	0.562231	0.957905	0.880122	1.0374
Q8RXN4	0.806701	0.135666	0.430216	1.02897	0.93867	0.978721
Q8LBB2	0.683564	0.0687039	0.367621	1.02732	0.946332	1.04269
Q8VYN9	0.0336816	0.447109	0.431969	1.04782	1.235	0.902401
Q9SYG7	0.557814	0.136569	0.225113	0.976969	0.9479	1.02989
P41568	0.202014	0.827135	0.240843	0.931043	1.01341	0.938769
Q9C9Z2	0.245507	0.302707	0.346056	0.91663	0.954475	0.931433
Q9LVF2	0.65796	0.220728	0.245092	1.0307	0.896277	1.07402
Q29Q26	0.435227	0.298567	0.265374	1.03923	1.24628	0.896379
Q9SHE8	0.131705	0.289717	0.531489	1.04335	0.966757	0.989821
Q6TBX7	0.453179	0.209522	0.144587	0.972532	0.942711	1.07745
Q8LC65	0.35959	0.143582	0.307172	1.01806	1.04369	0.971888
Q9SVE5	0.970113	0.871067	0.134349	0.999569	0.996618	1.06078
Q9LUT2	0.470578	0.0103723	0.736368	0.97992	1.06872	0.990008
Q8LDI8	0.387723	0.276816	0.210052	0.988183	0.940474	1.0724
Q9FQ03	0.0192695	0.67521	0.167588	0.941157	0.979533	1.09296
Q9SZV5	0.18044	0.131248	0.15402	0.936275	0.8428	1.06412
Q94A41	0.102325	0.135852	0.129198	0.99022	0.936734	1.07072
Q9LSQ5	0.865395	0.113987	0.324796	0.994707	0.943419	0.953864
Q9FGH3	0.300884	0.223349	0.204627	1.07073	0.953494	1.05005
P46286	0.159534	0.0407536	0.294974	0.972912	1.03069	1.02976
Q8H118	0.847759	0.187064	0.647069	0.990796	0.921854	1.0095
P57720	0.317355	0.609373	0.794903	1.03015	1.00284	1.00964
Q9FF52	0.336281	0.23072	0.193166	1.17741	0.859738	1.0288
Q9S7H1	0.58036	0.213315	0.217718	1.01202	0.948192	1.03045
Q9ZRT5	0.74439	0.192562	0.870786	1.02183	0.928733	0.994745
Q9SGT7	0.346608	0.062104	0.295338	0.957501	1.03625	0.966842
Q9ZRW8	0.284671	0.305052	0.306864	1.01758	1.08522	0.915995
Q9SMV6	0.184878	0.0982092	0.284098	0.9457	0.90291	1.07548
P82873	0.423962	0.829561	0.656515	0.974811	0.986153	1.01458
Q9SN95	0.594911	0.405476	0.501191	1.00791	1.04317	0.98103
Q56Y10	0.73584	0.598254	0.564604	1.02786	1.04215	0.975115
Q9LUD3	0.526321	0.186419	0.359507	0.977301	0.925797	1.07769
Q9LVM1	0.132434	0.123589	0.489687	0.923405	0.883833	1.033
P31168	0.406	0.41833	0.36299	1.28947	1.74692	0.794886
Q9ZVI3	0.297788	0.833275	0.862866	1.08028	1.02912	0.990819
Q8GWE1	0.310617	0.35187	0.296904	1.13074	1.05471	0.9176
B6SFA4	0.910457	0.218718	0.618537	0.995937	0.962025	1.019
Q9FL69	0.739942	0.42555	0.249634	0.977573	1.02722	0.916133
Q9LVQ8	0.124561	0.761317	0.080497	1.09895	1.02044	1.03404
P30184	0.321661	0.298878	0.323452	0.970094	0.981019	1.05371
F4IIM1	0.125788	0.201622	0.382185	0.978276	0.938592	1.08109
Q84JU6	0.100467	0.214823	0.144319	1.0413	0.943058	1.06678
Q9LVD0	0.914172	0.154347	0.575293	1.00349	0.852378	1.02128
F4HQR5	0.380947	0.356399	0.318063	1.02236	0.957241	1.04462
Q8VZT4	0.0319638	0.205913	0.775912	1.16358	1.04522	0.98119
Q9LX98	0.252473	0.431357	0.0281989	0.913529	0.961838	1.01726
F4JFF2	0.164316	0.738643	0.15604	1.02438	0.975245	1.06947
Q8W4E6	0.0799254	0.500464	0.346486	1.13882	0.954971	1.03181
P42644	0.4262	0.45508	0.263884	1.02487	1.14967	0.934543
P42643	0.365047	0.406676	0.547626	1.03361	1.167	0.9634
Q9CA19	0.236731	0.256607	0.487106	0.975613	1.18828	1.13903
Q0WUX7	0.118032	0.547441	0.225512	1.05899	1.01987	1.02329
Q9CAF6	0.943478	0.0586415	0.197854	1.00583	0.925355	1.0631
Q9ZVJ5	0.21903	0.50263	0.22051	1.04964	1.1215	0.882947
Q8LC50	0.80682	0.0757281	0.491095	1.00575	0.943818	1.03685
F4KBW6	0.225376	0.0708822	0.177607	0.967626	0.918633	1.07698
Q8LE79	0.285779	0.255218	0.780768	1.06752	0.9797	1.00912
Q9S757	0.402945	0.873968	0.646735	0.981125	0.994605	1.02192
Q9M9H1	0.304198	0.201025	0.496585	0.850194	0.826253	1.03189
Q42449	0.313621	0.541887	0.752344	1.06424	1.05449	0.990376
Q9FY61	0.810596	0.0323368	0.303758	1.00499	0.945014	1.0878
Q944L7	0.5677	0.406854	0.848478	0.952625	0.870349	0.992964
Q45GN1	0.554302	0.138265	0.146696	1.05331	0.890694	1.12602
Q8L3W1	0.0378552	0.531129	0.955653	0.927969	0.959334	0.999387
Q9SWG0	0.358845	0.397596	0.776809	1.01914	0.962468	1.01497
Q94KJ7	0.477156	0.230501	0.12749	1.05862	0.919335	1.05896
Q9SJT7	0.552749	0.828045	0.114067	0.955603	0.985294	1.03194
Q9FVC8	0.64739	0.328661	0.716384	0.980152	1.03349	0.985961
Q9LDV4	0.950668	0.833858	0.114887	0.998788	1.00966	1.05782
Q84W65	0.166457	0.31442	0.568597	1.03322	1.17616	0.948485
Q8VZK2	0.038537	0.350679	0.516818	1.08148	1.15454	0.928104
P38605	0.939491	0.000874992	0.190738	0.998465	0.925752	1.12135
Q8LBA4	0.352942	0.465742	0.615334	0.984182	0.975184	1.01241
P92985	0.159736	0.261955	0.113673	0.948772	1.12673	1.06378
P25696	0.523473	0.361184	0.183235	0.985817	0.972558	1.03267
P56798	0.389654	0.21094	0.118517	1.06207	0.956769	1.03038
P16127	0.158876	0.369284	0.989163	1.07791	1.05492	1.00829
O22907	0.719781	0.0144139	0.219861	0.986737	0.95494	1.02254
A8MQA1	0.965632	0.380846	0.511827	0.999555	0.933498	0.981213
Q94A16	0.64946	0.369887	0.757989	0.928259	1.25968	1.02905
Q940Y8	0.266795	0.518788	0.142761	1.13524	1.05515	1.02538
P54969	0.821537	0.848116	0.0675402	0.992878	1.01012	1.0382
Q9LJC2	0.4372	0.652522	0.157258	0.936589	0.969951	1.04325
Q9SGW3	0.153422	0.540397	0.540832	1.0554	1.03273	0.989608
P05466	0.896592	0.439914	0.129567	1.00273	0.949826	1.08535
Q9M7T0	0.189968	0.36025	0.602942	1.12279	0.944665	0.982963
Q9SIB5	0.890641	0.164872	0.505746	1.00907	0.890964	1.03801
Q43127	0.287358	0.0622053	0.296763	0.974359	1.06932	0.952451
P46644	0.275785	0.365399	0.648615	0.959409	0.947639	1.03031
Q8LF70	0.0382535	0.208585	0.623763	0.9444	0.971115	1.02416
G1JSH2	0.357158	0.312	0.813204	0.930899	0.91103	1.00971
P23321	0.76085	0.318251	0.413958	1.01507	1.23809	0.943007
Q9LX88	0.00248796	0.13744	0.827057	0.894481	0.905182	0.991873
Q93YV7	0.601998	0.234585	0.0718692	1.00684	0.887608	1.03943
Q6ICZ8	0.641303	0.749299	0.618574	1.02841	1.05627	0.948783
Q9FNK4	0.618357	0.966847	0.461553	0.983162	0.999588	1.01177
Q9C9K3	0.158271	0.508536	0.425887	0.958625	0.957149	1.03404
P34788	0.0418986	0.219746	0.254053	1.02586	0.946386	0.930387
Q9C8D8	0.209261	0.648614	0.926779	1.06586	1.02273	0.997581
O24653	0.492478	0.346704	0.500847	1.01727	1.01334	1.00704
Q93Y35	0.280053	0.156301	0.261474	0.948114	0.914626	1.07157
F4J9W8	0.642806	0.254408	0.203499	0.989789	0.959129	1.05145
Q93W34	0.621516	0.470043	0.539192	1.03703	1.10632	0.956137
O65576	0.166982	0.144619	0.166306	1.05117	0.93281	1.01387
Q9SF04	0.484176	0.204524	0.699901	1.05858	1.17646	0.984298
Q8RWT4	0.836528	0.501487	0.621157	1.00509	1.01929	1.01158
F4KAM0	0.971462	0.877534	0.815808	0.999601	0.992403	0.991107
Q9ZSZ8	0.151814	0.393289	0.619194	1.08323	1.05913	1.02064
Q8RXX5	0.216407	0.305751	0.0509456	1.07232	0.932222	1.03667
Q9SHL7	0.685818	0.18338	0.130585	1.0195	0.929217	1.06135
Q9LX13	0.262497	0.135766	0.307589	1.05901	0.915352	1.02809
F4I035	0.0657574	0.418736	0.145025	1.16785	0.964042	1.04002
Q1H537	0.225359	0.89308	0.893946	0.959607	0.995654	1.00183
Q683H0	0.591064	0.478262	0.12342	0.975566	1.02968	1.01871
Q9SB63	0.397829	0.719043	0.767868	1.04016	0.986276	0.993309
Q93ZV7	0.912253	0.336486	0.442022	0.99653	1.12091	0.943997
P31265	0.918093	0.664473	0.337397	1.00211	1.03639	0.898759
Q9ZSJ7	0.810353	0.114272	0.527095	0.995263	0.964974	0.981544
O24520	0.0326242	0.975797	0.459416	0.974696	0.999771	0.977818
Q8LA49	0.708553	0.325335	0.444857	0.997614	0.984949	0.982597
Q8LAJ4	0.669146	0.327084	0.754741	0.950965	0.88669	1.01029
Q9ZV06	0.92731	0.244395	0.0977251	1.01047	0.929531	1.02873
F4J0W4	0.220595	0.24056	0.196959	1.0496	0.932082	1.07113
Q39215	0.284457	0.654004	0.3018	1.06972	1.02856	1.0147
Q56YJ5	0.228678	0.400987	0.41748	1.06846	0.967929	1.01163
Q5XEP2	0.682112	0.357629	0.625549	1.02594	1.16698	0.96541
P60040	0.434469	0.588193	0.454586	0.949136	0.97768	0.971631
Q9LY84	0.577717	0.190376	0.0994371	1.02459	0.925461	1.06657
Q9M879	0.289688	0.23472	0.280048	1.03234	0.960609	1.01631
Q9LUK2	0.948806	0.954238	0.240352	0.998905	0.999043	1.07552
Q9LHF1	0.0162067	0.782436	0.468477	1.03953	0.990117	1.03611
Q0WVH7	0.851766	0.291689	0.0902734	0.990634	0.913825	1.06021
F4K465	0.0365666	0.335293	0.587292	1.0947	0.93028	0.964293
F4HTI7	0.85517	0.473815	0.169127	0.995458	0.963904	1.10943
O80503	0.283987	0.396228	0.348159	1.01495	0.943449	1.02692
Q9S9P8	0.09259	0.0876215	0.266692	0.956343	1.07498	0.90697
Q42351	0.686094	0.181605	0.37255	0.983944	0.889873	1.1308
P49201	0.0439642	0.3026	0.441926	0.917271	0.940468	1.04301
Q8L637	0.115085	0.230079	0.464269	1.01078	0.988126	0.974849
Q9SIH1	0.483377	0.428222	0.817687	0.917723	0.958677	1.00864
Q9SZB7	0.0984939	0.423124	0.35637	0.979389	0.955461	1.04042
Q9LYV5	0.289364	0.23827	0.145325	1.04251	0.898782	1.0652
Q0WS67	0.609137	0.302285	0.125867	0.983835	0.938768	1.09908
Q93VK5	0.370579	0.431136	0.599018	0.944303	0.956464	1.05449
F4JTL6	0.881865	0.149036	0.326726	0.993122	0.915796	1.06722
Q9LQ87	0.444029	0.25974	0.111942	1.00807	0.909142	1.07632
Q9LYK9	0.483609	0.708014	0.202364	0.959751	0.967688	1.07458
Q94KA0	0.958345	0.90136	0.961011	1.00529	0.99533	1.00218
O82662	0.320011	0.0797767	0.71692	0.983329	1.06527	0.994448
O04663	0.405838	0.749701	0.421708	1.01587	1.02958	0.950613
F4I3L1	0.329057	0.966006	0.0885158	1.08352	1.0002	1.02847
Q8W108	0.449082	0.649988	0.929579	1.02067	0.986337	0.998821
Q9LFG2	0.57241	0.887627	0.557736	0.995849	0.994786	0.985824
Q38942	0.735287	0.440734	0.366394	0.98623	0.983195	1.02161
Q9SXJ6	0.507783	0.974668	0.360496	1.0297	1.00217	0.945768
A1L4U4	0.587443	0.710499	0.175686	0.976749	0.982425	1.01712
Q8GZQ3	0.479746	0.68363	0.0839306	1.03173	1.0226	1.05864
Q9LDN9	0.901373	0.36902	0.4377	0.995084	1.18962	0.926615
Q9LKA4	0.988895	0.900813	0.469129	1.00245	1.00678	0.967783
B9DFA5	0.103096	0.366646	0.153835	1.28204	0.904661	1.11216
Q9FPS4	0.479087	0.196251	0.453587	0.967908	0.926139	1.04904
Q9SN31	0.313564	0.453161	0.0568005	1.02689	0.958382	1.03995
Q9SA78	0.398658	0.261509	0.531117	0.975884	0.948115	0.986695
Q9FGU1	0.103	0.0504614	0.0494991	1.07884	0.938715	1.03658
O04527	0.40704	0.562776	0.437873	1.19951	1.11449	0.937963
O80889	0.716603	0.491851	0.190869	0.980971	1.14536	1.01149
P93819	0.310246	0.576953	0.383271	1.03526	1.01666	0.964933
C0Z2X0	0.331123	0.162615	0.196383	1.00414	0.969316	1.065
P40940	0.948176	0.0815834	0.279872	0.999201	0.908379	1.01633
Q8L5U0	0.355157	0.206718	0.376529	1.06775	1.03534	1.05419
Q94AZ2	0.738976	0.0296626	0.223251	0.99313	0.929681	1.1023
Q9STG9	0.344765	0.0608863	0.0633063	1.02243	0.953352	1.04945
Q9ZUY6	0.169935	0.804735	0.126249	1.0704	0.994097	1.02529
Q8L940	0.258399	0.279975	0.300928	1.03052	1.12219	0.917549
Q9SAK4	0.576475	0.275605	0.622938	1.01358	0.971093	1.01689
Q9FK88	0.801457	0.220031	0.0686386	1.02439	0.930038	1.05282
Q94FN2	0.314272	0.172586	0.271259	1.04136	0.939955	1.11509
Q9SHJ6	0.143028	0.260086	0.62076	1.03269	1.11093	0.977129
Q8LAH7	0.492847	0.571933	0.707199	1.03364	0.984478	1.01073
P93008	0.955725	0.794308	0.682996	0.99942	0.992759	1.00526
Q39101	0.397982	0.989308	0.531491	1.03524	1.00558	0.980322
Q9FG37	0.819755	0.219015	0.163934	1.01661	0.93298	1.10363
Q9SIY7	0.268401	0.205074	0.872565	1.06519	0.700197	1.0096
Q9C8K3	0.195887	0.660465	0.654651	1.06168	1.17369	0.954556
O80574	0.159103	0.965677	0.80168	1.11032	1.01441	1.0193
Q9LYG3	0.643573	0.268374	0.0296307	0.98417	0.977534	1.03658
Q42583	0.0698686	0.760599	0.177163	1.05227	0.986003	1.08763
Q8VYR5	0.873641	0.705394	0.0826441	0.995927	1.01017	1.03263
P42761	0.452186	0.349431	0.337031	0.9822	0.997831	0.947175
A2RVV7	0.474228	0.790144	0.315391	1.02241	1.00619	1.02474
Q949Y3	0.950229	0.106339	0.108711	1.0012	0.903438	1.08404
Q9LI77	0.0800656	0.0634018	0.505153	1.06075	0.949715	1.02307
Q38921	0.966498	0.202754	0.316753	1.00574	0.948665	1.07429
Q39172	0.901945	0.0469969	0.387828	1.00458	0.942769	1.04602
A8MS37	0.00150774	0.110187	0.0740415	1.06991	0.950859	1.02887
Q39026	0.545239	0.950682	0.508797	1.03401	1.00885	1.03917
Q9S762	0.442567	0.229898	0.663285	1.03426	0.965073	1.01346
Q8SAB7	0.180509	0.0450782	0.20779	0.899585	0.896012	1.06733
Q42525	0.640888	0.245432	0.242845	0.988705	0.951966	1.04298
Q9FMM3	0.0800834	0.656422	0.063277	1.07799	0.978858	1.03488
Q8VY92	0.753332	0.205211	0.369935	0.980126	1.04904	1.05025
Q8LEY9	0.502752	0.424724	0.0866844	1.0297	0.955911	1.0643
Q9FR44	0.434267	0.12388	0.27404	0.980988	0.933221	1.03628
Q9M0N1	0.973412	0.039293	0.0937387	1.00288	0.899431	1.06592
P36212	0.0565053	0.718716	0.311628	1.06104	0.978188	0.919058
Q9SX77	0.490324	0.55452	0.270598	1.03147	1.09218	0.871812
F4K5J2	0.52465	0.059652	0.18866	1.07311	0.915012	1.11685
Q0WTE4	0.909243	0.106797	0.803656	1.00273	0.805693	1.01058
A8MS79	0.170838	0.482294	0.106906	1.06407	0.945464	1.01545
Q9SRT9	0.796423	0.507061	0.608762	1.00742	0.956628	0.972028
Q9SY69	0.347968	0.713099	0.0859686	1.0378	0.991879	1.02199
Q9SR13	0.225099	0.241225	0.433223	1.07276	1.03979	1.0412
Q9LDF5	0.635206	0.702551	0.925689	1.04374	0.964436	0.998138
F4IX90	0.76401	0.500968	0.17155	0.987872	0.944148	1.11065
P43333	0.549433	0.842673	0.936415	1.04188	1.01538	1.00133
Q42404	0.728028	0.557399	0.669706	1.02848	1.04103	0.965754
Q42599	0.253455	0.539415	0.411739	1.05096	1.05415	0.942951
O49686	0.0136798	0.769263	0.0354215	1.02518	0.988436	1.02971
Q9C9Q8	0.491382	0.0207118	0.106215	1.03166	0.839594	1.0906
F4KD38	0.353227	0.357152	0.701826	0.824584	0.868675	1.017
Q56WN1	0.703689	0.633838	0.515687	0.98924	1.04132	0.982346
Q9FG29	0.936088	0.0447231	0.142549	0.99798	0.935597	1.07141
Q8VZT1	0.0938865	0.325068	0.240183	1.05165	1.14791	0.887849
A8MRZ7	0.927757	0.600798	0.633108	0.997412	0.944266	1.04293
Q9FLH8	0.173712	0.524722	0.944641	1.06567	1.01318	1.00224
O23593	0.309006	0.409299	0.640613	1.09947	1.18251	0.969591
Q84TF0	0.566119	0.87706	0.810042	1.02541	0.996956	0.986176
P46421	0.128002	0.74037	0.777105	1.05399	1.04415	0.979561
Q9FHT4	0.956719	0.142605	0.641636	1.0045	0.982319	1.04629
Q9FT52	0.099155	0.86844	0.261547	1.09073	1.07781	0.90976
Q9SF85	0.260958	0.37147	0.842262	1.03091	0.972712	1.00677
Q9SV23	0.834881	0.108051	0.328861	0.990145	0.90064	0.956522
Q9LTX0	0.892342	0.2081	0.131344	0.996343	0.779899	1.13714
F4J4L4	0.69594	0.798638	0.100068	0.993189	1.00728	1.0854
Q9SJ66	0.713337	0.00693205	0.0188811	1.00795	0.959966	1.037
Q8GUG5	0.249711	0.306465	0.1469	0.975695	0.94903	1.04321
Q9SZ55	0.0889588	0.0173875	0.560905	1.04095	1.35897	1.07594
Q9LXC9	0.03565	0.392302	0.323473	1.09764	1.15969	0.917902
F4JHJ0	0.583693	0.31951	0.347389	0.981341	1.26405	0.891815
O22886	0.565876	0.14976	0.867016	1.09913	0.912517	0.997279
P56773	0.490954	0.261408	0.537397	0.987258	0.950891	1.03983
Q9LY23	0.308295	0.949462	0.398107	0.973369	1.00751	0.939485
Q9ZQH3	0.593028	0.400352	0.144242	0.970992	0.916091	1.11218
Q9SJM7	0.497519	0.24534	0.608261	0.963887	0.961747	1.02657
Q8VZ25	0.239838	0.0148491	0.936658	0.869855	0.957589	0.997961
Q9LIP9	0.704705	0.125572	0.0775339	0.976198	0.925685	1.05103
P14671	0.0572925	0.0717467	0.487357	1.01143	1.03008	0.981062
Q9SID0	0.645734	0.395018	0.759645	0.996394	1.06754	0.994161
Q6NL24	0.158162	0.542499	0.187666	0.967023	0.98259	1.02144
Q8LFC0	0.0974838	0.00710286	0.481643	1.02128	0.948133	1.02886
Q7G192	0.984811	0.202836	0.213582	0.999931	0.910504	1.12136
Q9FNC9	0.045567	0.198007	0.0677789	1.09079	0.905749	1.01805
O64517	0.508755	0.333191	0.617392	1.03364	1.22422	0.959134
O80915	0.441056	0.0422765	0.748584	0.97623	0.91117	1.02084
O04202	0.376822	0.750743	0.765004	1.01732	1.0204	0.993097
F4HW04	0.0163267	0.0398026	0.201395	0.886034	0.874029	1.0955
Q9LK94	0.95947	0.169464	0.23713	1.00315	0.919693	1.06357
Q94F00	0.960529	0.274069	0.948092	1.0043	1.0429	1.00155
O22922	0.788224	0.460551	0.644252	1.0108	0.973513	0.98531
Q9LFA3	0.0281197	0.26176	0.273292	0.972601	0.956969	1.04342
Q9LM02	0.563349	0.0626702	0.427797	1.01148	0.940439	0.97247
Q9LT42	0.423198	0.613078	0.223851	0.963931	1.00418	1.04562
Q9ZVU6	0.383384	0.386812	0.435262	1.04786	1.22581	0.950111
Q8LDP4	0.536571	0.0218474	0.988151	0.924454	0.902813	1.00318
Q0WT31	0.301127	0.51994	0.0866085	0.948	1.04138	1.07688
Q67YD5	0.299565	0.019424	0.446889	1.06103	0.944818	0.976062
Q9ZQF9	0.940086	0.656102	0.89061	1.01349	0.965214	1.02018
A8MR82	0.894018	0.284266	0.671364	1.02373	1.1228	0.964307
Q8LF80	0.273785	0.248844	0.0668897	1.04972	0.922046	1.05603
Q9SYM4	0.667114	0.0153689	0.048151	0.980207	0.930071	1.04187
Q680A5	0.465575	0.289234	0.555101	1.04206	0.937266	1.03507
Q8GXJ1	0.166747	0.233103	0.738247	1.075	0.955116	1.00563
Q84L30	0.0424191	0.37393	0.71176	1.07185	1.17813	0.981594
Q8W592	0.150555	0.584703	0.784465	1.07534	1.02688	1.00657
Q94II3	0.637513	0.282649	0.073928	0.972276	0.952745	1.06633
Q9LHG0	0.327552	0.236978	0.303076	1.09557	1.08357	0.921028
[truncated: 2,243 more rows]
