# Supplementary material for: Bicarbonate Induced Redox Proteome Changes in Arabidopsis Suspension Cells
Source: Front Plant Sci. 2017 Jan 26;8:58. doi: 10.3389/fpls.2017.00058 (PMC5266719; doi:10.3389/fpls.2017.00058)
Supplement: Table S6 — Predicted subcellular localization of the differentially changed potential redox-regulated proteins identified in A. thalina var. Landsberg erecta. [file DataSheet6.XLSX]

## Sheet: Sheet1
Supplemental Table S1. The subcellular localization prediction of the differentially changed potential redox-regulated proteins identified in A. thalina var. Landsberg erecta
Protein ID(a)	Protein Name(b)	Localization information(c)										Sequence(d)
		Final Localization Result	1 Yloc	Confidence Score	2 ngLOC	Probabilities	3 LocTree3	Expected Accuracy	4 Plant-mPLoc	5 TargetP	Reliability Class
AT1G78850	Curculin-like (Mannose-binding) lectin family protein, (CLLFP)	Secreted pathway	Secreted pathway	very strong (1.00)	Extra cellular or Secreted	18	Secreted	88	Cell membrane/Cell wall/Nucleus	Secretory pathway	1	MKFSITLALCFTLSIFLIGSQAKVPVDDQFRVVNEGGYTDYSPIEYNPDVRGFVPFSDNFRLCFYNTTPNAYTLALRIGNRVQESTLRWVWEANRGSPVK ENATLTFGEDGNLVLAEADGRLVWQTNTANKGAVGIKILENGNMVIYDSSGKFVWQSFDSPTDTLLVGQSLKLNGRTKLVSRLSPSVNTNGPYSLVMEAK KLVLYYTTNKTPKPIAYFEYEFFTKITQFQSMTFQAVEDSDTTWGLVMEGVDSGSKFNVSTFLSRPKHNATLSFIRLESDGNIRVWSYSTLATSTAWDVT YTAFTNADTDGNDECRIPEHCLGFGLCKKGQCNACPSDKGLLGWDETCKSPSLASCDPKTFHYFKIEGADSFMTKYNGGSSTTESACGDKCTRDCK…
AT3G52850	Vacuolar-sorting receptor 1, VSR1	Secreted pathway	Secreted pathway	normal (0.77)	Plasma Membrane	12	Plasma Membrane	88	Cytoplasm/Golgi apparatus	Secretory pathway	1	MKLGLFTLSFLLILNLAMGRFVVEKNNLKVTSPDSIKGIYECAIGNFGVPQYGGTLVGTVVYPKSNQKACKSYSDFDISFKSKPGRLPTFVLIDRGDCYF TLKAWIAQQAGAAAILVADSKAEPLITMDTPEEDKSDADYLQNITIPSALITKTLGDSIKSALSGGDMVNMKLDWTESVPHPDERVEYELWTNSNDECGK KCDTQIEFLKNFKGAAQILEKGGHTQFTPHYITWYCPEAFTLSKQCKSQCINHGRYCAPDPEQDFTKGYDGKDVVVQNLRQACVYRVMNDTGKPWVWWDY VTDFAIRCPMKEKKYTKECADGIIKSLGIDLKKVDKCIGDPEADVENPVLKAEQESQIGKGSRGDVTILPTLVVNNRQYRGKLEKGAVLKAMCSGF…
AT3G26370	O-fucosyltransferase family protein, O-FucT-1	Golgi	Nucleus	small (0.17)	Nucleus	17	Golgi apparatus	84	Golgi apparatus	Mitochondrion	5	MAELRHSSSLGSRSSSSPLRAAGDEDSSSPHVHDHSPNGGDDEDGRPRHPSRDRDRPIWFHSLFPFFGDDPRVSPQKNKISLLLILILAIASLISVYGII NHLNAPYLCKKDGIVLNCPHVKESPSPWENPLSATTSWKPCAERRIGGISDLPPENETNGYVFIHAEGGLNQQRIAICNAVAVAKIMNATLILPVLKQDQ IWKDTTKFEDIFDVDHFIDYLKDDVRIVRDIPDWFTDKAELFSSIRRTVKNIPKYAAAQFYIDNVLPRIKEKKIMALKPFVDRLGYDNVPQEINRLRCRV NYHALKFLPEIEQMADSLVSRMRNRTGNPNPYMALHLRFEKGMVGLSFCDFVGTREEKVKMAEYRQKEWPRRFKNGSHLWQLALQKRKEGRCPLEP…
AT4G38350	Patched family protein	Secreted pathway	Secreted pathway	strong (0.94)	Mitochondria	12	Plasma Membrane	83	Cell membrane	Secretory pathway	2	MAIPTKLLLLQLFTFSLLLTANLTHSEPSNNRHSKEYCAMYDICGHRSDGKVLNCPYASPSIQPDELFSAKIQSLCPTISGNVCCTETQFDTLRSQVQQA VPFLVGCPACLRNFLNLFCELSCSPNQSLFINVTSVAEVSGNLTVDGIDYHITDTFGEGLYESCKEVKFGTMNTRAINFVGGGAKNFREWFTFIGQKAPS GFPGSPYAINFKSSIPESSAMVPMNVSVYSCGDTSLGCSCGDCPSSPACSSPEPLPPHDEDSCSIRIGPLKVRCIELSMALVYVLLVSCFFGWAGLNRRR NTTQPLDSSKPLLHPVEEDGINSEMKENILGVKVQRHAQLSPVQRYMAKFYRSYGSWIARNPSLVLFMSVAIVLALCSGLYNFKVETRPEKLWVGP…
AT4G18030	S-adenosyl-L-methionine-dependent methyltransferases superfamily protein (SAM-Mtases)	Chloroplast/Golgi	Chloroplast	small (0.12)	Golgi	79	Golgi apparatus	99	Chloroplast	Mitochondrion	5	MGSKHNPPGNNRSRSTLSLLVVVGLCCFFYLLGAWQKSGFGKGDSIAMEITKQAQCTDIVTDLDFEPHHNTVKIPHKADPKPVSFKPCDVKLKDYTPCQE QDRAMKFPRENMIYRERHCPPDNEKLRCLVPAPKGYMTPFPWPKSRDYVHYANAPFKSLTVEKAGQNWVQFQGNVFKFPGGGTMFPQGADAYIEELASVI PIKDGSVRTALDTGCGVASWGAYMLKRNVLTMSFAPRDNHEAQVQFALERGVPAIIAVLGSILLPYPARAFDMAQCSRCLIPWTANEGTYLMEVDRVLRP GGYWVLSGPPINWKTWHKTWNRTKAELNAEQKRIEGIAESLCWEKKYEKGDIAIFRKKINDRSCDRSTPVDTCKRKDTDDVWYKEIETCVTPFPKV…
AT1G78240	S-adenosyl-L-methionine-dependent methyltransferases superfamily protein (SAM-Mtases)	Chloroplast/Golgi	Chloroplast	small (0.10)	Golgi	77	Golgi apparatus	99	Chloroplast	-	4	MSMPLQRGISGVRVSDSSDDLRDSQMKDKTERARSTENNNLTLRFPFGFLFSNQSSSKHGGGGENGFSADPYSARSRHRLMLLFLKISLVLIVVIALAGS FWWTISISTSSRGHVYHNYRRLQEQLVSDLWDIGEISLGPNRWKELEYCNIESENFVPCFNVSENLALGYSNGDENDRFCGPGSKQECLELPPVKYRVPL RWPTGKDIIWHSNVKITAQEVVSSGSITKRMMMMEDDQISFRSASPMSDEVEDYSHQIAEMIGIKKDNFIEAGVRTILDIGCGYGSFGAHLLSKQILTMC IANYEASGSQVQLTLERGLPAMIGSFISKQLPYPSLSFDMLHCLRCGIDWDQKDGLLLVEIDRVLKPGGYFVWTSPLTNPRNKDHLKRWNFVHDFA…
AT5G08670	ATP synthase subunit beta-1, mitochondrial, ATPBM	Mitochondrion	Mitochondrion	very strong (0.96)	Mitochondria	86	Mitochondrion	93	Chloroplast/Mitochondrion	Mitochondrion	4	MASRRVLSSLLRSSSGRSAAKLGNRNPRLPSPSPARPAAPCSYLLGRVAEYATSSPASSAAPSSAPAKDEGKKTYDYGGKGAIGRVCQVIGAIVDVRFED QEGLPPIMTSLEVQDHPTRLVLEVSHHLGQNVVRTIAMDGTEGLVRGRKVLNTGAPITVPVGRATLGRIMNVLGEPIDERGEIKTEHYLPIHRDAPALVD LATGQEILATGIKVVDLLAPYQRGGKIGLFGGAGVGKTVLIMELINNVAKAHGGFSVFAGVGERTREGNDLYREMIESGVIKLGEKQSESKCALVYGQMN EPPGARARVGLTGLTVAEYFRDAEGQDVLLFIDNIFRFTQANSEVSALLGRIPSAVGYQPTLASDLGALQERITTTKKGSITSVQAIYVPADDLTD…
AT4G24620	Phosphoglucose isomerase 1, PGI 1	Chloroplast	Chloroplast	small (0.25)	Cytoplasm	13	Chloroplast	99	Cytoplasm/Golgi apparatus	Chloroplast	1	MASLSGLYSSSPSLKPAKNHSFKALPAQSRDSFSFPHTSKPTNLPLTLSSARSVARDISHADSKKELLKDPDALWKRYLDWFYQQKELGLYLDISRVGFT DEFVAEMEPRFQAAFKAMEDLEKGSIANPDEGRMVGHYWLRNSKLAPKPTLKTLIENTLDSICAFSDDIISGKIKPPSSPEGRFTQILSVGIGGSALGPQ FVAEALAPDNPPLKIRFIDNTDPAGIDHQIAQLGPELASTLVVVISKSGGTPETRNGLLEVQKAFREAGLNFAKQGVAITQENSLLDNTARIEGWLARFP MYDWVGGRTSIMSAVGLLPAALQGINVREMLTGAALMDEATRTTSIKNNPAALLAMCWYWASNGVGSKDMVVLPYKDSLLLFSRYLQQLVMESLGK…
AT2G01630	O-Glycosyl hydrolases family 17 protein (GH)	Secreted pathway	Secreted pathway	very strong (0.99)	Plasma Membrane	17	Secreted	85	Cell membrane	Secretory pathway	2	MAALLLLFLFLFASSALSQDSLIGVNIGTEVTNMPSPTQVVALLKSQNINRVRLYDADRSMLLAFAHTGVQVIISVPNDQLLGISQSNATAANWVTRNVA AYYPATNITTIAVGSEVLTSLTNAASVLVSALKYIQAALVTANLDRQIKVSTPHSSTIILDSFPPSQAFFNKTWDPVIVPLLKFLQSTGSPLLLNVYPYF DYVQSNGVIPLDYALFQPLQANKEAVDANTLLHYTNVFDAIVDAAYFAMSYLNFTNIPIVVTESGWPSKGGPSEHDATVENANTYNSNLIQHVINKTGTP KHPGTAVTTYIYELYNEDTRPGPVSEKNWGLFYTNGTPVYTLRLAGAGAILANDTTNQTFCIAKEKVDRKMLQAALDWACGPGKVDCSALMQGESC…
AT2G16430	Purple acid phosphatase 10, PPA10	Secretory pathway	Cytoplasm	normal (0.45)	Extra cellular or Secreted	61	Secreted	95	Extracell	Secretory pathway	1	MGRVRKSDFGSIVLVLCCVLNSLLCNGGITSRYVRKLEATVDMPLDSDVFRVPCGYNAPQQVHITQGDVEGKAVIVSWVTQEAKGSNKVIYWKENSTKKH KAHGKTNTYKFYNYTSGFIHHCPIRNLEYDTKYYYVLGVGQTERKFWFFTPPEIGPDVPYTFGLIGDLGQSYDSNITLTHYENNPTKGQAVLFVGDISYA DTYPDHDNRRWDSWGRFAERSTAYQPWIWTTGNHELDFAPEIGENRPFKPFTHRYRTPYRSSGSTEPFWYSIKRGPAYIIVLASYSAYGKYTPQYQWLEE EFPKVNRTETPWLIVLMHSPWYNSYDYHYMEGETMRVMYEAWFVKYKVDVVFAGHVHAYERSERVSNIAYNVVNGICTPVKDQSAPVYITIGDGGN…
AT5G15350	Nodulin-Like Proteins, NLP	Secretory pathway	Secreted pathway	small (0.27)	Cytoplasm	20	Secreted	82	Cell membrane	Secretory pathway	1	MARFTVLITAVVLAFLMAAPMPGVTAKKYTVGENKFWNPNINYTIWAQGKHFYLGDWLYFVFDRNQHNILEVNKTDYEGCIADHPIRNWTRGAGRDIVTL NQTKHYYLLDGKGGCYGGMKLSVKVEKLPPPPKSAPVKNIGSVSMVTGLAQFMIPVSLFAFPAMWDVISRMW
AT3G13750	Beta-galactosidase 1, BGAL1	Secretory pathway	Chloroplast	normal (0.40)	Plasma Membrane	12	Secreted	97	Cell wall	Secretory pathway	1	MGSKPNAMKNVVAMAAVSALFLLGFLVCSVSGSVSYDSRAITINGKRRILISGSIHYPRSTPEMWPDLIRKAKEGGLDVIQTYVFWNGHEPSPGKYYFEG NYDLVKFVKLVQQSGLYLHLRIGPYVCAEWNFGGFPVWLKYIPGISFRTDNGPFKAQMQRFTTKIVNMMKAERLFESQGGPIILSQIENEYGPMEYELGA PGRSYTNWAAKMAVGLGTGVPWVMCKQDDAPDPIINACNGFYCDYFSPNKAYKPKMWTEAWTGWFTKFGGPVPYRPAEDMAFSVARFIQKGGSFINYYMY HGGTNFGRTAGGPFIATSYDYDAPLDEYGLERQPKWGHLKDLHRAIKLCEPALVSGEPTRMPLGNYQEAHVYKSKSGACSAFLANYNPKSYAKVSF…
AT2G15620	Ferredoxin--nitrite reductase, chloroplastic, NIR	Chloroplast	Chloroplast	strong (0.89)	Chloroplast	80	Chloroplast	99	Chloroplast/Mitochondrion	Chloroplast	3	MTSFSLTFTSPLLPSSSTKPKRSVLVAAAQTTAPAESTASVDADRLEPRVELKDGFFILKEKFRKGINPQEKVKIEREPMKLFMENGIEELAKKSMEELD SEKSSKDDIDVRLKWLGLFHRRKHQYGKFMMRLKLPNGVTTSAQTRYLASVIRKYGEDGCADVTTRQNWQIRGVVLPDVPEILKGLASVGLTSLQSGMDN VRNPVGNPIAGIDPEEIVDTRPYTNLLSQFITANSQGNPDFTNLPRKWNVCVVGTHDLYEHPHINDLAYMPANKDGRFGFNLLVGGFFSPKRCEEAIPLD AWVPADDVLPLCKAVLEAYRDLGTRGNRQKTRMMWLIDELGVEGFRTEVEKRMPNGKLERGSSEDLVNKQWERRDYFGVNPQKQEGLSFVGLHVPV…
AT2G05920	Subtilisin serine protease (SSP)	Secretory pathway	Chloroplast	small (0.23)	Chloroplast	15	Secreted	89	Cell wall	Secretory pathway	3	MASSSSSSSSITIITTFLFLLLHTTAKKTYIIRVNHSDKPESFLTHHDWYTSQLNSESSLLYTYTTSFHGFSAYLDSTEADSLLSSSNSILDIFEDPLYT LHTTRTPEFLGLNSEFGVHDLGSSSNGVIIGVLDTGVWPESRSFDDTDMPEIPSKWKGECESGSDFDSKLCNKKLIGARSFSKGFQMASGGGFSSKRESV SPRDVDGHGTHTSTTAAGSAVRNASFLGYAAGTARGMATRARVATYKVCWSTGCFGSDILAAMDRAILDGVDVLSLSLGGGSAPYYRDTIAIGAFSAMER GVFVSCSAGNSGPTRASVANVAPWVMTVGAGTLDRDFPAFANLGNGKRLTGVSLYSGVGMGTKPLELVYNKGNSSSSNLCLPGSLDSSIVRGKIVV…
AT4G16120	COBRA-like protein 7, COBL7	Secretory pathway	Secreted pathway	normal (0.49)	Nucleus	13	Secreted	96	Cell membrane	Secretory pathway	2	MDSAPNFIPRLLLLSLLIVSIPLTSSQSDANTTNPSPSPPSDSDLCNGVFVSYTHTKGSKIPPNDTANQPYRFESVITVLNHGRDELKSWRVFVKFAHRE ILVSASNAVLSDGSSLPVSVENGTVFAGYPSSDLKSAIQTAGDVTQMQARVELVGTQFGVAPPNVPLPKNITLATDGWKCPKATQKGTNVLQVCCIPDPD YDNREIIDNEFLPRKDGDLTIMYDVVRSYSSNYMAQVTMENHNPLGRLDNWKLSFDWMRDEFIYTMKGAYPSIVDSSDCVDGPQAKHYQDLDFSNVLSCA RRPTVIDLPPTKYNDSTFGLIPFCCRNGTILPRSMDPSKSSSVFQMQVYKMPPDLNISALSPPQNWRINGTLNPDYKCGPPVRVSPSQFVDPSGLP…
AT3G23990	Heat shock protein 60, HSP 60	Mitochondrion	Mitochondrion	strong (0.81)	Mitochondria	84	Mitochondrion	99	Mitochondrion	Mitochondrion	3	MYRFASNLASKARIAQNARQVSSRMSWSRNYAAKEIKFGVEARALMLKGVEDLADAVKVTMGPKGRNVVIEQSWGAPKVTKDGVTVAKSIEFKDKIKNVG ASLVKQVANATNDVAGDGTTCATVLTRAIFAEGCKSVAAGMNAMDLRRGISMAVDAVVTNLKSKARMISTSEEIAQVGTISANGEREIGELIAKAMEKVG KEGVITIQDGKTLFNELEVVEGMKLDRGYTSPYFITNQKTQKCELDDPLILIHEKKISSINSIVKVLELALKRQRPLLIVSEDVESDALATLILNKLRAG IKVCAIKAPGFGENRKANLQDLAALTGGEVITDELGMNLEKVDLSMLGTCKKVTVSKDDTVILDGAGDKKGIEERCEQIRSAIELSTSDYDKEKLQ…
AT1G03230	Aspartyl protease-like protein, AP	Secretory pathway/Chloroplast/Endoplasmic reticulum	Chloroplast	normal (0.46)	Chloroplast	13	Endoplasmic reticulum	80	Cell membrane	Secretory pathway	2	MASSRIIIFSVLLLSIFSLSSSAQPSFRPKALLLPVTKDPSTLQYTTVINQRTPLVPASVVFDLGGREFWVDCDQGYVSTTYRSPRCNSAVCSRAGSIAC GTCFSPPRPGCSNNTCGAFPDNSITGWATSGEFALDVVSIQSTNGSNPGRFVKIPNLIFSCGSTSLLKGLAKGAVGMAGMGRHNIGLPLQFAAAFSFNRK FAVCLTSGRGVAFFGNGPYVFLPGIQISRLQKTPLLINPGTTVFEFSKGEKSPEYFIGVTAIKIVEKTLPIDPTLLKINASTGIGGTKISSVNPYTVLES SIYKAFTSEFIRQAAARSIKRVASVKPFGACFSTKNVGVTRLGYAVPEIQLVLHSKDVVWRIFGANSMVSVSDDVICLGFVDGGVNPGASVVIGGF…
AT1G11910	Aspartic proteinase A1, APA1	Secretory/Vacuole	Secreted pathway	normal (0.67)	Vacuole	61	Vacuole	99	Vacuole	Secretory pathway	1	MKIYSRTVAVSLIVSFLLCFSAFAERNDGTFRVGLKKLKLDSKNRLAARVESKQEKPLRAYRLGDSGDADVVVLKNYLDAQYYGEIAIGTPPQKFTVVFD TGSSNLWVPSSKCYFSLACLLHPKYKSSRSSTYEKNGKAAAIHYGTGAIAGFFSNDAVTVGDLVVKDQEFIEATKEPGITFVVAKFDGILGLGFQEISVG KAAPVWYNMLKQGLIKEPVFSFWLNRNADEEEGGELVFGGVDPNHFKGKHTYVPVTQKGYWQFDMGDVLIGGAPTGFCESGCSAIADSGTSLLAGPTTII TMINHAIGAAGVVSQQCKTVVDQYGQTILDLLLSETQPKKICSQIGLCTFDGTRGVSMGIESVVDKENAKLSNGVGDAACSACEMAVVWIQSQLRQ…
AT1G11910	Aspartic proteinase A1, APA1	Secretory/Vacuole	Secreted pathway	normal (0.67)	Vacuole	61	Vacuole	99	Vacuole	Secretory pathway	1	MKIYSRTVAVSLIVSFLLCFSAFAERNDGTFRVGLKKLKLDSKNRLAARVESKQEKPLRAYRLGDSGDADVVVLKNYLDAQYYGEIAIGTPPQKFTVVFD TGSSNLWVPSSKCYFSLACLLHPKYKSSRSSTYEKNGKAAAIHYGTGAIAGFFSNDAVTVGDLVVKDQEFIEATKEPGITFVVAKFDGILGLGFQEISVG KAAPVWYNMLKQGLIKEPVFSFWLNRNADEEEGGELVFGGVDPNHFKGKHTYVPVTQKGYWQFDMGDVLIGGAPTGFCESGCSAIADSGTSLLAGPTTII TMINHAIGAAGVVSQQCKTVVDQYGQTILDLLLSETQPKKICSQIGLCTFDGTRGVSMGIESVVDKENAKLSNGVGDAACSACEMAVVWIQSQLRQ…
AT4G36195	Serine carboxypeptidase S28 family protein (SCP S28)	Chloroplast	Chloroplast	small (0.18)	Chloroplast	18	Cytoplasm	83	Chloroplast/Nucleus	Secretory pathway	1	MLSALGFALLSIFAILLSLSTLSNGLLQPRRISHGLTESSKYLTRDELWFNQTLDHYSPSDHREFKQRYYEYLDHLRVPDGPIFMMICGEGPCNGIPNDY ITVLAKKFDAGIVSLEHRYYGKSSPFKSLATENLKYLSSKQALFDLAAFRQYYQDSLNVKFNRSGDVENPWFFFGASYSGALSAWFRLKFPHLTCGSLAS SAVVRAVYEFPEFDQQIGESAGPECKAALQETNKLLELGLKVNNRAVKALFNATELDVDADFLYLIADAEVMAIQYGNPDKLCVPLVEAQKNRDDLVEAY AKYVREFCVGVFGLSSKTYSRKHLLDTAVTPESADRLWWFQVCTEVAYFQVAPANDSIRSHQINTEYHLDLCKSLFGKGVYPEVDATNLYYGSDRI…
AT1G15690	Pyrophosphate-energized vacuolar membrane proton pump 1 (H+-PPase)	Secretory/Vacuole	Secreted pathway	very strong (0.96)	Vacuole	69	Vacuole	96	Vacuole	Secretory pathway	1	MVAPALLPELWTEILVPICAVIGIAFSLFQWYVVSRVKLTSDLGASSSGGANNGKNGYGDYLIEEEEGVNDQSVVAKCAEIQTAISEGATSFLFTEYKYV GVFMIFFAAVIFVFLGSVEGFSTDNKPCTYDTTRTCKPALATAAFSTIAFVLGAVTSVLSGFLGMKIATYANARTTLEARKGVGKAFIVAFRSGAVMGFL LAASGLLVLYITINVFKIYYGDDWEGLFEAITGYGLGGSSMALFGRVGGGIYTKAADVGADLVGKIERNIPEDDPRNPAVIADNVGDNVGDIAGMGSDLF GSYAEASCAALVVASISSFGINHDFTAMCYPLLISSMGILVCLITTLFATDFFEIKLVKEIEPALKNQLIISTVIMTVGIAIVSWVGLPTSFTIFN…
AT5G21105	Ascorbate oxidase (AOx)	Secretory pathway	Secreted pathway	small (0.11)	Plasma Membrane	12	Secreted	82	Cell membrane	Secretory pathway	5	MSYDEHTSSSFTYISQMGVWWIVLVVAVLTHTASAAVREYHWEVEYKYWSPDCKEGAVMTVNGEFPGPTIKAFAGDTIVVNLTNKLTTEGLVIHWHGIRQ FGSPWADGAAGVTQCAINPGETFTYNFTVEKPGTHFYHGHYGMQRSAGLYGSLIVDVAKGKSERLRYDGEFNLLLSDWWHEAIPSQELGLSSKPMRWIGE AQSILINGRGQFNCSLAAQFSNNTSLPMCTFKEGDQCAPQILHVEPNKTYRIRLSSTTALASLNLAVQGHKLVVVEADGNYITPFTTDDIDIYSGESYSV LLTTDQDPSQNYYISVGVRGRKPNTTQALTILNYVTAPASKLPSSPPPVTPRWDDFERSKNFSKKIFSAMGSPSPPKKYRKRLILLNTQNLIDGYT…
AT3G08030	Uncharacterized protein T8G24.2	Secretory pathway	Secreted pathway	strong (0.84)	Nucleus	12	Secreted	97	Chloroplast	Secretory pathway	1	MAVPKAIILPILLLICGAALGAPASEGYLRNGNFEESPKKTDMKKTVLLGKNALPEWETTGFVEYIAGGPQPGGMYFPVAHGVHAVRLGNEATISQKLEV KPGSLYALTFGASRTCAQDEVLRVSVPSQSGDLPLQTLYNSFGGDVYAWAFVAKTSQVTVTFHNPGVQEDPACGPLLDAVAIKELVHPIYTRGNLVKNGG FEEGPHRLVNSTQGVLLPPKQEDLTSPLPGWIIESLKAVKFIDSKYFNVPFGHAAIELVAGKESAIAQVIRTSPGQTYTLSFVVGDAKNDCHGSMMVEAF AARDTLKVPHTSVGGGHVKTASFKFKAVEARTRITFFSGFYHTKKTDTVSLCGPVIDEIVVSHVA
AT5G64816	Uncharacterized protein	Secretory pathway/Nucleus	Cytoplasm	small (0.19)	Chloroplast	22	Secreted	89	Nucleus	Chloroplast	5	MVEVWWSLIGAAVPALIAGQAWRIKKRHGEEERIKSARGREKSSDEIFVCERVCTSKRMLKKVGAFSKDPIPDTCVTVCGVSELDACSDACARTVCVNQH QVANWNDICLRRCQSECLKLSSSSSSSRYS
AT5G19440	Alcohol dehydrogenase-like protein,	Cytoplasm/Golgi	Chloroplast	small (0.17)	Chloroplast	15.48	Cytoplasm	84	Golgi apparatus	-	4	MANSGEGKVVCVTGASGYIASWLVKFLLSRGYTVKASVRDPSDPKKTQHLVSLEGAKERLHLFKADLLEQGSFDSAIDGCHGVFHTASPFFNDAKDPQAE LIDPAVKGTLNVLNSCAKASSVKRVVVTSSMAAVGYNGKPRTPDVTVDETWFSDPELCEASKMWYVLSKTLAEDAAWKLAKEKGLDIVTINPAMVIGPLL QPTLNTSAAAILNLINGAKTFPNLSFGWVNVKDVANAHIQAFEVPSANGRYCLVERVVHHSEIVNILRELYPNLPLPERCVDENPYVPTYQVSKDKTRSL GIDYIPLKVSIKETVESLKEKGFAQF
AT2G06850	Xyloglucan endotransglucosylase/hydrolase protein 4, XTH4	Secreted pathway	Secreted pathway	very strong (1.00)	Chloroplast	11.73	Secreted	84	Cell wall	Secretory pathway	1	MTVSSSPWALMALFLMVSSTMVMAIPPRKAIDVPFGRNYVPTWAFDHQKQFNGGSELQLILDKYTGTGFQSKGSYLFGHFSMHIKLPAGDTAGVVTAFYL SSTNNEHDEIDFEFLGNRTGQPAILQTNVFTGGKGNREQRIYLWFDPSKAYHTYSILWNMYQIVFFVDNIPIRTFKNAKDLGVRFPFNQPMKLYSSLWNA DDWATRGGLEKTNWANAPFVASYKGFHIDGCQASVEAKYCATQGRMWWDQKEFRDLDAEQWRRLKWVRMKWTIYNYCTDRTRFPVMPAECKRDRDA
AT1G78850	Curculin-like (Mannose-binding) lectin family protein, CLLFP	Secreted pathway	Secreted pathway	very strong (1.00)	Extra cellular or Secreted	18.39	Secreted	88	Cell membrane	Secretory pathway	1	MKFSITLALCFTLSIFLIGSQAKVPVDDQFRVVNEGGYTDYSPIEYNPDVRGFVPFSDNFRLCFYNTTPNAYTLALRIGNRVQESTLRWVWEANRGSPVK ENATLTFGEDGNLVLAEADGRLVWQTNTANKGAVGIKILENGNMVIYDSSGKFVWQSFDSPTDTLLVGQSLKLNGRTKLVSRLSPSVNTNGPYSLVMEAK KLVLYYTTNKTPKPIAYFEYEFFTKITQFQSMTFQAVEDSDTTWGLVMEGVDSGSKFNVSTFLSRPKHNATLSFIRLESDGNIRVWSYSTLATSTAWDVT YTAFTNADTDGNDECRIPEHCLGFGLCKKGQCNACPSDKGLLGWDETCKSPSLASCDPKTFHYFKIEGADSFMTKYNGGSSTTESACGDKCTRDCK…
AT2G14530	Protein trichome birefringence-like 13, TBL13	Secreted pathway	Chloroplast	normal (0.39)	Nucleus	13.89	Secreted	95	Cell membrane	Secretory pathway	2	MATTSHNKPSLFPLLSLLCFISIFLLLSLSKRASLSSPKTHRSATVFPPKPDGSLSPLSATCDFSEGSWIYDPNPRSTRYTSSCKEIFKGWNCIRNNKTN GFEISNWRWKPKHCDLPSFDPLKFLQSHRNTNIGFVGDSLNRNMFVSLFCMLKSVTGELKKWRPAGADRGFTFSQYNLTIAYHRTNLLARYGRWSANAKG GELESLGFKEGYRVDVDIPDSSWAKASSFHDILILNTGHWWWAPSKFDPVKSPMLFFEGGRPILPPIPPATGLDRVLNNMVNFVEKTKRPGGIIFFRTQS PRHFEGGDWDQGGTCQRLQPLLPGKVEEFFSVGNNGTNVEVRLVNQHLYNSLKSRSAFHVLDITRMSEYRADAHPAAAGGKNHDDCMHWCLPGLTD…
AT5G43980	Cysteine-rich repeat secretory protein 56, CRR56	Secreted pathway	Secreted pathway	strong (0.94)	Nucleus	22.01	Secreted	99	Cell membrane	Secretory pathway	1	MKLTYQFFIFWFFLPFFAISGDDDYKNLIFKGCANQKSPDPTGVFSQNLKNLFTSLVSQSSQSSFASVTSGTDNTTAVIGVFQCRGDLQNAQCYDCVSKI PKLVSKLCGGGRDDGNVVAARVHLAGCYIRYESSGFRQTSGTEMLFRVCGKKDSNDPGFVGKRETAFGMAENGVKTGSSGGGGGGGGFYAGQYESVYVLG QCEGSLGNSDCGECVKDGFEKAKSECGESNSGQVYLQKCFVSYSYYSHGVPNIEPLSGGEKRQHTERTIALAVGGVFVLGFVIVCLLVLRSAMKKKSNKY DAY
AT1G19360	Reduced residual arabinose 3, RRA3	Chloroplast/Plasma Membrane	Mitochondrion	normal (0.33)	Chloroplast	14.17	Plasma Membrane	80	Chloroplast	*	3	MAGRRDRSQQLRGSRIAIAILIGIFIGCVCAVLFPYGFFNSSSSLKASEHLSKSSNQVGSSACESPERVKMLKSDFVTLSEKNAELKKQVRELTEKLRLA EQGSDNARKQVLALGTQIKAGPFGTVKSLRTNPTILPDESINPRLAKILEEIAVDKEVIVALANANVKAMLEVQIASIKRVGITNYLVVALDDYIENLCK ENDVAYYKRDPDKDVDTVGKTGGNHAVSGLKFRVLREFLQLGYGVLLSDVDIVFLQNPFSHLYRDSDVESMSDGHDNHTAYGFNDVFDEPAMGWARYAHT MRIWVFNSGFFYLRPTIPSIELLDRVADRLSKAKVWDQAVFNEELFYPSHPEYTALHASKRVMDMYEFMNSKVLFKTVRKNHELKKKVKPVIVHVN…
AT5G25100	Transmembrane 9 superfamily member 9, TMN9	Golgi	Cytoplasm	small (0.12)	Plasma Membrane	12.96	Golgi	81	Cell membrane	Secretory pathway	3	MEFYRSSRRLQILGSVILLLSIHVAHSFYLPGVAPQDFEKDSISEAIGDELKVKVNKLTSIKTQLPYSYYSLPFCRPKKIVDSTENLGEVLRGDRIENAP YSFKMREAQMCNVLGRVMLDAKSAKAFKEKIDDEYRVNMILDNLPLVVPIERIDPGQGSPSVVYQLGYHVGLKGQYEGSKEQKYFMHNHLAFTVRYHRDM QTDAARIVGFEVKPYSVKHEYEGQWSEKTRLTTCDPHTKRLVVSSATPQEVENKKEIIFTYDVDFQESEVKWASRWDAYLLMSDNQIHWFSIVNSLMIVL FLSGMVAMIMLRTLYRDISRYNELETQEEAQEETGWKLVHGDVFRPPANSDLLCVYVGTGVQCLGMVLVTMIFAMLGFLSPSNRGGLMTAMLLLWV…
AT5G10840	Transmembrane 9 superfamily member 8, TMN8	Golgi	Chloroplast	small (0.05)	Plasma Membrane	11.23	Golgi	81	Cell membrane	Secretory pathway	4	MAMEFLRSSRRILESSGCAIALIFLLFIHGAHSFYLPGVAPQDFEKGDELKVKVNKLTSIKTQLPYSYYSLPFCRPSKIVDSTENLGEVLRGDRIENAPY SFKMREAQMCNILGRVTLDAKTAKAFKEKIDDEYRVNMILDNLPLVVPIERVDQGSPSVVYQLGYHVGLKGQYEGSKEQKFFMHNHLAFTVRYHRDIQTD AARIVGFEVKPYSVKHEYEGEWSEKTRLTTCDPHTKRLVVSSATPQEVEQKKEIIFTYDVDFQESEVKWASRWDTYLLMSDNQIHWFSIVNSLMIVLFLS GMVAMIMLRTLYRDISRYNELETQEEAQEETGWKLVHGDVFRLPTNSDLLCVYVGTGVQCLGMVFVTMIFAMLGFLSPSNRGGLMTAMLLLWVFMG…
AT5G08670	ATP synthase subunit beta-1, ATPBM	Mitochondrion	Mitochondrion	very strong (0.96)	Mitochondria	85.92	Mitochondrion	96	Mitochondrion	Mitochondrion	4	MASRRVLSSLLRSSSGRSAAKLGNRNPRLPSPSPARPAAPCSYLLGRVAEYATSSPASSAAPSSAPAKDEGKKTYDYGGKGAIGRVCQVIGAIVDVRFED QEGLPPIMTSLEVQDHPTRLVLEVSHHLGQNVVRTIAMDGTEGLVRGRKVLNTGAPITVPVGRATLGRIMNVLGEPIDERGEIKTEHYLPIHRDAPALVD LATGQEILATGIKVVDLLAPYQRGGKIGLFGGAGVGKTVLIMELINNVAKAHGGFSVFAGVGERTREGNDLYREMIESGVIKLGEKQSESKCALVYGQMN EPPGARARVGLTGLTVAEYFRDAEGQDVLLFIDNIFRFTQANSEVSALLGRIPSAVGYQPTLASDLGALQERITTTKKGSITSVQAIYVPADDLTD…
AT1G22450	Cytochrome c oxidase subunit 6b-1, CX6B1	Mitochondrion	Cytoplasm	normal (0.40)	Cytoplasm	17.54	Mitochondrion	87	Mitochondrion	*	3	MADAVNAQTPSLSEQYHLEKEVKQDTSAKPVEVKEVAPEVTTQAEEVKTEQAKEESPVEEAVSVVEEKSESAPESTEVASEAPAAAEDNAEETPAAAEEN NDENASEEVAEETPDEIKLETAPADFRFPTTNQTRHCFTRYVEYHRCVAAKGDDAPECDKFAKFYRSLCPSEWVDRWNEQRENGTFPGPLP
AT3G12700	Uncharacterized protein	Secreted pathway	Nucleus	small (0.16)	Plasma Membrane	14.37	Secreted	82	Cell membrane	Secretory pathway	3	MYINTLFWKQNPTGDKKNQEEKMQKTLLSCLITTLLLITVADSMKDTSVRLKLAHRDTLLPKPLSRIEDVIGADQKRHSLISRKRNSTVGVKMDLGSGID YGTAQYFTEIRVGTPAKKFRVVVDTGSELTWVNCRYRARGKDNRRVFRADESKSFKTVGCLTQTCKVDLMNLFSLTTCPTPSTPCSYDYRYADGSAAQGV FAKETITVGLTNGRMARLPGHLIGCSSSFTGQSFQGADGVLGLAFSDFSFTSTATSLYGAKFSYCLVDHLSNKNVSNYLIFGSSRSTKTAFRRTTPLDLT RIPPFYAINVIGISLGYDMLDIPSQVWDATSGGGTILDSGTSLTLLADAAYKQVVTGLARYLVELKRVKPEGVPIEYCFSFTSGFNVSKLPQLTFH…
AT4G35000	L-ascorbate peroxidase 3, APX3	Peroxisome	Cytoplasm	normal (0.40)	Peroxisome	66.34	Peroxisome	99	Peroxisome	*	3	MAAPIVDAEYLKEITKARRELRSLIANKNCAPIMLRLAWHDAGTYDAQSKTGGPNGSIRNEEEHTHGANSGLKIALDLCEGVKAKHPKITYADLYQLAGV VAVEVTGGPDIVFVPGRKDSNVCPKEGRLPDAKQGFQHLRDVFYRMGLSDKDIVALSGGHTLGRAHPERSGFDGPWTQEPLKFDNSYFVELLKGESEGLL KLPTDKTLLEDPEFRRLVELYAKDEDAFFRDYAESHKKLSELGFNPNSSAGKAVADSTILAQSAFGVAVAAAVVAFGYFYEIRKRMK
AT1G69295	Plasmodesmata callose-binding protein 4, PDCB4	Secreted pathway	Secreted pathway	strong (0.95)	Chloroplast	23.84	Cytoplasm	85	Cell membrane	Secretory pathway	2	MSVLLPLCLIISMFTYSNAAYCLCKEGNEQVLQKAIDYACGNGADCTQIQPTGACYQPNTVKNHCDVAVNSYYQKKASSGATCDFNGAASPSTTPPSTAS NCLTGSSSSGTPTTGTPTTGTPTSGTPTTGTPTTGTPTTGTPTSGTPTSGFPNTGTPNTGTNTGMPNSNGMPTSSSSSVFPGTTLGPTGSGGLGDPNAGE KLSVRTNTVVFLLTGVAAMLVI
AT3G62120	Class II aaRS and biotin synthetases superfamily protein	Cytoplasm	Nucleus	normal (0.71)	Nucleus	14.46	Cytoplasm	90	Cytoplasm	-	2	MADPSEQKEKVVKEKKEKVKKEKVVKEKVAKASSSGQKKKDVKKETGLGLSVKKDENFGEWYSEVCKQDMIEYYDISGCYILRPWSMAIWEIMQIFFDAE IKKMKVKNCYFPLFVSPGVLEKEKDHIEGFAPEVAWVTKSGKSDLEVPIAIRPTSETVMYPYYSKWIRGHRDLPLKLNQWCNVVRWEFSNPTPFIRSREF LWQEGHTAFATKAEADEEVLQILELYRRIYEEYLAVPVVKGMKSENEKFAGGLYTTSVEAFIPNTGRGVQGATSHCLGQNFAKMFEINFENEKAETEMVW QNSWAYSTRTIGVMIMTHGDDKGLVLPPKVASVQVVVIPVPYKDANTQGIYDACTATASALCEAGIRAEEDLRDNYSPGWKYSDWEMKGVPLRIEI…
AT3G18190	T-complex protein 1 subunit delta, TCPD	Cytoplasm	Cytoplasm	normal (0.46)	Cytoplasm	19.54	Cytoplasm	92	Cytoplasm	*	4	MAAVAAPMASKPRGSKAESFVDNKRREDIRFANINSARAVSDAVRTSLGPKGMDKMISTANGEVIITNDGATILNKMEVLQPAAKMLVELSKSQDSAAGD GTTTVVVIAGALLKECQSLLTNGIHPTVISDSLHKACGKAIDILTAMAVPVELTDRDSLVKSASTSLNSKVVSQYSTLLAPLAVDAVLSVIDPEKPEIVD LRDIKIVKKLGGTVDDTHTVKGLVFDKKVSRAAGGPTRVENAKIAVIQFQISPPKTDIEQSIVVSDYTQMDRILKEERNYILGMIKKIKATGCNVLLIQK SILRDAVTDLSLHYLAKAKIMVIKDVERDEIEFVTKTLNCLPIANIEHFRAEKLGHADLVEEASLGDGKILKITGIKDMGRTTSVLVRGSNQLVLD…
AT5G20830	Sucrose synthase 1, SUSY1	Chloroplast/Secreted pathway	Nucleus	normal (0.37)	Plasma Membrane	11.11	Secreted	89	Chloroplast	*	5	MANAERMITRVHSQRERLNETLVSERNEVLALLSRVEAKGKGILQQNQIIAEFEALPEQTRKKLEGGPFFDLLKSTQEAIVLPPWVALAVRPRPGVWEYL RVNLHALVVEELQPAEFLHFKEELVDGVKNGNFTLELDFEPFNASIPRPTLHKYIGNGVDFLNRHLSAKLFHDKESLLPLLKFLRLHSHQGKNLMLSEKI QNLNTLQHTLRKAEEYLAELKSETLYEEFEAKFEEIGLERGWGDNAERVLDMIRLLLDLLEAPDPCTLETFLGRVPMVFNVVILSPHGYFAQDNVLGYPD TGGQVVYILDQVRALEIEMLQRIKQQGLNIKPRILILTRLLPDAVGTTCGERLERVYDSEYCDILRVPFRTEKGIVRKWISRFEVWPYLETYTEDA…
AT3G48990	Oxalate--CoA ligase, 4CLLA	Mitochondrion/Peroxisome	Cytoplasm	small (0.24)	Nucleus	12.88	Mitochondrion	82	Peroxisome	*	3	MDSDTLSGLLENVAKKFPDRRALSVSGKFNLTHARLHDLIERAASRLVSDAGIKPGDVVALTFPNTVEFVIMFLAVIRARATAAPLNAAYTAEEFEFYLS DSDSKLLLTSKEGNAPAQEAASKLKISHVTATLLDAGSDLVLSVADSDSVVDSATELVNHPDDGALFLHTSGTTSRPKGVPLTQLNLASSVKNIKAVYKL TESDSTVIVLPLFHVHGLLAGLLSSLGAGAAVTLPAAGRFSATTFWPDMKKYNATWYTAVPTIHQIILDRHASHPETEYPKLRFIRSCSASLAPVILSRL EEAFGAPVLEAYAMTEATHLMSSNPLPEEGPHKPGSVGKPVGQEMAILNEKGEIQEPNNKGEVCIRGPNVTKGYKNNPEANKAGFEFGWFHTGDIG…
AT1G75270	Glutathione S-transferase, GST	Cytoplasm	Cytoplasm	strong (0.82)	Chloroplast	50.44	Chloroplast	92	Cytoplasm	*	5	MALDICVKVAVGAPDVLGDCPFSQRVLLTLEEKKLPYKTHLINVSDKPQWFLDISPEGKVPVVKLDGKWVADSDVIVGLLEEKYPEPSLKTPPEFASVGS KIFGAFVTFLKSKDANDGSEKALVDELEALENHLKTHSGPFVAGEKITAVDLSLAPKLYHLEVALGHYKNWSVPESLTSVRNYAKALFSRESFENTKAKK EIVVAGWESKVNA
AT5G20650	Copper transporter 5, COPT5	Secreted pathway	Secreted pathway	strong (0.91)	Chloroplast	38.04	Plasma Membrane	84	Cell membrane	Secretory pathway	4	MMHMTFYWGIKATILFDFWKTDSWLSYILTLIACFVFSAFYQYLENRRIQFKSLSSSRRAPPPPRSSSGVSAPLIPKSGTRSAAKAASVLLFGVNAAIGY LLMLAAMSFNGGVFIAIVVGLTAGYAVFRSDDGGADTATDDPCPCA
AT1G12230	Aldolase superfamily protein	Chloroplast	Chloroplast	small (0.29)	Chloroplast	18.02	Cytoplasm	87	Chloroplast	Chloroplast	2	MPLSLQSPPCATLSASIRKGRWKTLAAGFSVTPLPAVNFSLRRSIPRILASASSSSSPASSSLEAGENNELNAVSAFSEIVPDTVVFDDFESFSLDRGYK KEISLRCKNSLPHKFPPTAATVSSALLLGICGLPDTIFRNAVDMALADSSCAGLETTESRLSCFFNKAIVNVGGDLVKLVPGRVSTEVDARLAYDTNGII RKVHDLLRLYNEIDVPHDRLLFKIPATWQGIEAARLLESEGIQTHMTFVYSFAQAAAASQAGASVIQIFVGRLRDWARNHSGDTEIESAIKSGEDPGLAL VKRSYNYIHKYGYKSKLMAAAVRNKQDLFSLLGVDYVIAPLKVLQSLKDSPAIPDDEKYSFVRKLTPETATHYHFTNKELVKWDQLSLASSMGPAS…
AT4G35830	Aconitate hydratase 1, ACO1	Cytoplasm	Cytoplasm	normal (0.52)	Cytoplasm	48	Cytoplasm	96	Cytoplasm	-	2	MASENPFRSILKALEKPDGGEFGNYYSLPALNDPRIDKLPYSIRILLESAIRNCDEFQVKSKDVEKILDWENTSPKQVEIPFKPARVLLQDFTGVPAVVD LACMRDAMNNLGGDSNKINPLVPVDLVIDHSVQVDVARSENAVQANMELEFQRNKERFAFLKWGSNAFHNMLVVPPGSGIVHQVNLEYLARVVFNTNGLL YPDSVVGTDSHTTMIDGLGVAGWGVGGIEAEATMLGQPMSMVLPGVVGFKLTGKLRDGMTATDLVLTVTQMLRKHGVVGKFVEFHGEGMRELSLADRATI ANMSPEYGATMGFFPVDHVTLQYLRLTGRSDDTVSMIEAYLRANKMFVDYSEPESKTVYSSCLELNLEDVEPCVSGPKRPHDRVPLKEMKADWHSC…
AT4G00100	40S ribosomal protein S13-2, RS132	Chloroplast/Nucleus	Mitochondrion	small (0.09)	Nucleus	28.04	Nucleus	81	Chloroplast	*	3	MGRMHSRGKGISASALPYKRSSPSWLKTTSQDVDESICKFAKKGLTPSQIGVILRDSHGIPQVKSVTGSKILRILKAHGLAPEIPEDLYHLIKKAVAIRK HLERNRKDKDSKFRLILVESRIHRLARYYKKTKKLPPVWKYESTTASTLVA
AT3G55260	Beta-hexosaminidase 1, HEXO1	Secreted pathway/Vacuole	Secreted pathway	normal (0.33)	Nucleus	12.9	Vacuole	99	Cell wall	Secretory pathway	2	MSTNLLRLILLFITLSITSSLSTPSPADSPPYLWPLPAEFSFGNETLSVDPTVTLIVAGNGGGSLIIRAAFDRYMGIIFKHASGRGSLLSRIRFLKMVEY DITSLKIVVHSDSEELQLGVDESYTLMVSKKNEQSIVGAATIEANTVYGALRGLETFSQLCAFDYITKSVQIYKAPWYIQDKPRFGYRGLLIDTSRHYLP IDVIKQIIESMSFAKLNVLHWHIVDEQSFPLETPTYPNLWKGAYSRWERYTVEDASEIVRFAKMRGINVMAEVDVPGHAESWGTGYPDLWPSLSCREPLD VTKNFTFDVISGILADMRKIFPFELFHLGGDEVNTDCWKNTTHVKEWLQGRNFTTKDAYKYFVLRAQQIAISKNWTPVNWEETFSSFGKDLDPRTV…
a Database accession number from Tair10. b The name and abbreviation of the proteins identified by Q-Exactive system. c Localization information of identified proteins with five different protein subcellular localization prediction systems (1. YLoc with a confidence score that lies between 0 and 1, the larger the confidence score, the higher the confidence that this prediction is correct; 2. ngLO…
									-	Any other location;
									*	don't know
	Chloroplast	Chl	3
	Golgi	Gol	1
	Mitochondrion	Mit	2
	Secretory pathway	Sec	11
	Chloroplast/Golgi	Vac	2
	Secretory pathway/Cytoplasm	Chl/Gol	1
	Secretory pathway/Vacuole	Sec/Cyt	1
	Secretory pathway/Chloroplast/Endoplasmic reticulum	Sec/Vac	2
		Sec/Chl/ER	1
	Chloroplast	Chl	4
	Cytoplasm	Cyt	4
	Golgi	Gol	3
	Mitochondrion	Mit	4
	Secretory pathway	Sec	18
	Peroxisome	Pox	1
	Chloroplast/Golgi	Chl/Gol	2
	Chloroplast/Plasma Membrane	Chl/PM	1
	Chloroplast/Nucleus	Chl/Nuc	1
	Chloroplast/Secretory pathway	Chl/Sec	1
	Cytoplasm/Golgi	Cyt/Gol	1
	Mitochondrion/Peroxisome	Mit/Pox	1
	Secretory pathway/Vacuole	Sec/Vac	4
	Secretory pathway/Chloroplast/Endoplasmic reticulum	Sec/Chl/ER	1
	Secretory pathway/Nucleus	Sec/Nuc	1

## Sheet: 图注
Chl	4	47	0.0851064	8.51064	9
Cyt	4	47	0.0851064	8.51064	9
Gol	3	47	0.0638298	6.38298	6
Mit	4	47	0.0851064	8.51064	9
Nuc	3	47	0.0638298	6.38298	6
Sec	18	47	0.382979	38.2979	38
PM	4	47	0.0851064	8.51064	9
Pox	1	47	0.0212766	2.12766	2
Chl/Gol	2	47	0.0425532	4.25532	4
Chl/PM	1	47	0.0212766	2.12766	2
Chl/Nuc	1	47	0.0212766	2.12766	2
Chl/Sec	1	47	0.0212766	2.12766	2
Cyt/Gol	1	47	0.0212766	2.12766	2
Cyt/Mit	3	47	0.0638298	6.38298	6
Mit/Pox	1	47	0.0212766	2.12766	2
Sec/Vac	4	47	0.0851064	8.51064	9
Sec/Chl/ER	1	47	0.0212766	2.12766	2
Sec/Nuc	1	47	0.0212766	2.12766	2
